# Supplementary material for: Nuclear Localised MORE SULPHUR ACCUMULATION1 Epigenetically Regulates Sulphur Homeostasis in Arabidopsis thaliana
Source: PLoS Genet. 2016 Sep 13;12(9):e1006298. doi: 10.1371/journal.pgen.1006298 (PMC5021336; doi:10.1371/journal.pgen.1006298)
Supplement: S1 Table — (XLSX) [file pgen.1006298.s011.xlsx]

## Sheet: Supplementary Table 1
S1 Table. Statistics of whole genome bisulfite sequencing samples.
Sample	Insert Size (bp)	Read length (bp)	Conversion rate (%)	Raw data (Gb)	Mapped data (Gb)	Average map rate (%)	Whole genome average coverage depth (X)	Effective coverage of cytosine (%)1
WT, Shoot	231	90	0.9956	6.71	3.4668	0.516662	27.7344	0.928612
msa1-1, Shoot	231	90	0.9962	6.36	3.5028	0.550755	28.0224	0.930658
WT, Root	231	90	0.9957	6.58	3.5163	0.534392	28.1304	0.929403
msa1-1, Root	231	90	0.9957	6.42	3.4902	0.543645	27.9216	0.920091
1Effective coverage was calculated by dividing the number of effectively covered cytosine by the total cytosines in nuclear chromosomes.
