# Supplementary material for: Nuclear Localised MORE SULPHUR ACCUMULATION1 Epigenetically Regulates Sulphur Homeostasis in Arabidopsis thaliana
Source: PLoS Genet. 2016 Sep 13;12(9):e1006298. doi: 10.1371/journal.pgen.1006298 (PMC5021336; doi:10.1371/journal.pgen.1006298)
Supplement: S2 Table — (XLSX) [file pgen.1006298.s012.xlsx]

## Sheet: Supplementary Table 2
S2 Table. Cytosine methylation levels at CG, CHG, and CHH and total cytosine sites of the genes and transposon elements in WT and msa1-1.
Sample	Gene				TE
	CG	CHG	CHH	Total	CG	CHG	CHH	Total
WT, Shoot	0.1815	0.0126	0.0067	0.0406	0.2807	0.0987	0.0305	0.0845
msa1-1, Shoot	0.1828	0.0128	0.0067	0.0414	0.2953	0.1062	0.0338	0.0909
WT, Root	0.1819	0.0148	0.0071	0.0428	0.3292	0.1242	0.0359	0.103
msa1-1, Root	0.173	0.0129	0.0064	0.0391	0.2943	0.1092	0.0309	0.089
