# Supplementary material for: Nuclear Localised MORE SULPHUR ACCUMULATION1 Epigenetically Regulates Sulphur Homeostasis in Arabidopsis thaliana
Source: PLoS Genet. 2016 Sep 13;12(9):e1006298. doi: 10.1371/journal.pgen.1006298 (PMC5021336; doi:10.1371/journal.pgen.1006298)
Supplement: S3 Table — (XLSX) [file pgen.1006298.s013.xlsx]

## Sheet: Sheet1
S3 Table. Global statistic of DMRs between WT and msa1-1
Tissue	Number of DMRs	Average number of DmCs/DMR	Average length of DMRs (bp)
Shoot	3646	12.2	427.81
Root	3421	12.03	428.13
