# Supplementary material for: Nuclear Localised MORE SULPHUR ACCUMULATION1 Epigenetically Regulates Sulphur Homeostasis in Arabidopsis thaliana
Source: PLoS Genet. 2016 Sep 13;12(9):e1006298. doi: 10.1371/journal.pgen.1006298 (PMC5021336; doi:10.1371/journal.pgen.1006298)
Supplement: S4 Table — (XLSX) [file pgen.1006298.s014.xlsx]

## Sheet: Shoot
S4A Table. List of DMRs between shoots of WT and msa1-1
Chromosome ID	Starting position	End position	p-value(Fisher exact test)	methy1: all CpG average methylation level, or region methylation level in WT	methy2: all CpG average methylation level, or region methylation level in msa1-1	var-methy1: variance of single CpG methylation level in WT	var-methy2: variance of single CpG methylation level in msa1-1	depth1: all CpG sum depth in WT	depth2: all CpG sum depth in msa1-1	var-depth1: variance of single CpG depth in WT	var-depth2: variance of single CpG depth in msa1-1	Numbers of CpG	Uncovered CpG number in WT	Uncovered CpG number in msa1-1
Chr1	30715	30968	2.08848e-08	0.21	0.47	0.14	0.15	222	215	12.25	36.11	9	0	0
Chr1	47478	48375	2.38423e-17	0.05	0.21	0.03	0.09	548	586	56.49	80.79	21	0	0
Chr1	53803	54249	8.17012e-22	0.05	0.22	0.02	0.09	596	872	31.8	31.21	19	0	0
Chr1	65856	66555	1.41953e-07	0.13	0	0.09	0	196	167	25.08	35.64	13	0	0
Chr1	221991	222223	1.00683e-15	0	0.1	0	0.04	518	383	30.14	13.1	13	0	0
Chr1	276788	277078	1.34901e-07	0.82	0.37	0.05	0.23	104	46	88.7	5.2	5	0	0
Chr1	289339	289581	8.85396e-15	0.41	0.86	0.2	0.1	131	146	75.77	73.47	6	0	0
Chr1	320339	321018	1.75864e-17	0.41	0.2	0.22	0.12	695	740	57.15	152.39	19	0	0
Chr1	359302	359644	4.61719e-14	0.17	0.37	0.07	0.12	583	563	21.55	22.7	15	0	0
Chr1	390254	391061	6.20943e-09	0.12	0.31	0.1	0.14	309	315	30.53	35.89	17	0	0
Chr1	421834	422496	2.94847e-09	0	0.2	0	0.07	125	149	26.59	11.94	13	0	0
Chr1	450729	451342	2.76043e-07	0.18	0.08	0.12	0.09	593	583	43.42	153.64	13	0	0
Chr1	525282	525682	5.12643e-12	0.46	0.19	0.21	0.14	286	290	42.33	66.9	13	0	0
Chr1	525750	525987	9.70257e-19	0.29	0.6	0.13	0.13	361	439	27.27	42.7	8	0	0
Chr1	526399	526607	1.05059e-16	0.01	0.13	0	0.06	527	566	11.27	34.27	13	0	0
Chr1	531738	532053	1.1119e-15	0.24	0.08	0.12	0.04	632	661	25.73	67.56	16	0	0
Chr1	532427	532656	2.72383e-20	0.16	0.01	0.06	0	566	486	84.6	6.76	13	0	0
Chr1	541541	541870	1.27536e-27	0.16	0	0.06	0	484	687	20.35	19.03	15	0	0
Chr1	655459	655986	1.99174e-09	0.52	0.25	0.19	0.1	247	223	50.25	47.46	14	0	0
Chr1	663133	663539	3.75963e-14	0	0.17	0	0.06	266	310	28	44.75	14	0	0
Chr1	713674	713936	9.33417e-15	0.7	0.34	0.19	0.18	231	238	83.67	115.33	7	0	0
Chr1	814423	814821	2.74384e-14	0.2	0.48	0.12	0.2	333	319	77.62	117	11	0	0
Chr1	815520	815899	4.19829e-20	0.33	0.07	0.19	0.05	363	366	76.07	67.21	14	0	0
Chr1	816151	816807	8.76084e-16	0.33	0.07	0.16	0.03	270	343	114.36	102.28	17	0	0
Chr1	832688	833423	3.1485e-16	0.43	0.14	0.23	0.15	326	330	21.64	30.71	15	0	0
Chr1	841021	841392	2.53629e-33	0	0.21	0	0.11	460	494	49.67	141.14	14	0	0
Chr1	841711	842195	1.92596e-12	0.12	0.01	0.05	0	332	419	30.84	31.46	14	0	0
Chr1	881657	882522	7.06006e-19	0.63	0.3	0.22	0.19	372	375	166.92	63.81	13	0	0
Chr1	881666	882583	4.19607e-21	0.68	0.34	0.21	0.2	363	375	206.39	110.39	12	0	0
Chr1	881787	882805	2.81764e-21	0.47	0.2	0.23	0.13	504	569	240.92	366.4	14	0	0
Chr1	962317	962616	7.478e-25	0.56	0.26	0.12	0.1	526	544	57.16	19.27	11	0	0
Chr1	1007990	1008270	1.75525e-19	0.2	0.49	0.11	0.19	443	448	431.54	375.7	12	0	0
Chr1	1015727	1016103	4.36142e-07	0.17	0.58	0.14	0.19	60	84	4.62	8	7	0	0
Chr1	1066634	1066904	2.94275e-18	0.45	0.91	0.24	0.01	141	151	133.9	64.97	6	0	0
Chr1	1074238	1074770	2.96106e-19	0.25	0.05	0.15	0.04	444	451	13.13	37.23	16	0	0
Chr1	1189905	1190166	4.42768e-09	0.65	0.28	0.17	0.19	144	120	5.71	8	8	0	0
Chr1	1211763	1211976	5.70834e-15	0.3	0.13	0.1	0.03	615	701	35.86	38.16	16	0	0
Chr1	1295413	1296009	1.95211e-24	0	0.15	0	0.06	476	544	24.87	184	16	0	0
Chr1	1328806	1329045	1.79779e-05	0.35	0.77	0.14	0.27	63	47	8.3	24.3	5	0	0
Chr1	1369671	1370094	2.75234e-23	0.35	0.73	0.2	0.23	332	354	145.36	176.36	11	0	0
Chr1	1370680	1370953	9.33088e-24	0.69	0.27	0.2	0.19	268	303	16.24	55.9	7	0	0
Chr1	1386986	1387268	6.86147e-08	0.22	0.56	0.16	0.17	123	114	10.55	4.21	8	0	0
Chr1	1390271	1390702	5.6436e-11	0.37	0.17	0.17	0.13	467	393	67.02	62.69	14	0	0
Chr1	1402356	1402737	5.43111e-09	0.15	0.36	0.13	0.2	330	254	60.89	29.6	10	0	0
Chr1	1416359	1416858	1.27401e-09	0.45	0.21	0.23	0.13	261	311	45.3	33.36	12	0	0
Chr1	1484313	1484579	6.14582e-49	0	0.29	0	0.15	530	568	39.81	46.84	15	0	0
Chr1	1489292	1489605	1.79218e-08	0.26	0.56	0.1	0.18	160	197	17.43	132.84	8	0	0
Chr1	1513866	1514168	1.88507e-08	0.29	0.06	0.13	0.01	164	163	19.87	46.97	6	0	0
Chr1	1562917	1563598	1.20218e-13	0.13	0	0.06	0	329	323	28.62	38.25	17	0	0
Chr1	1592260	1593111	4.09812e-21	0.22	0.57	0.11	0.11	355	322	37.19	13.53	21	0	0
Chr1	1741813	1742051	4.74839e-20	0.11	0	0.05	0	637	649	75.33	126.74	13	0	0
Chr1	1796857	1797122	1.40746e-08	0.16	0.01	0.07	0	168	187	4.74	20.26	13	0	0
Chr1	1866176	1866649	3.52377e-15	0.25	0.52	0.15	0.22	357	483	31.47	18.69	11	0	0
Chr1	1907921	1908855	2.81717e-15	0.2	0.04	0.16	0.02	491	552	68.63	34.67	16	0	0
Chr1	1914685	1915067	1.72605e-19	0	0.22	0	0.11	246	299	68.24	125.5	13	0	0
Chr1	1948661	1949475	1.12268e-16	0	0.21	0	0.15	232	237	67.52	8.39	12	0	0
Chr1	1967747	1968598	1.07613e-10	0.44	0.17	0.18	0.13	274	212	44.08	18.06	13	0	0
Chr1	2012050	2012572	1.82472e-13	0.14	0	0.09	0	225	314	39.61	61.96	14	0	0
Chr1	2057432	2057832	4.30325e-10	0.24	0.61	0.25	0.22	125	155	54.97	46.17	6	0	0
Chr1	2072412	2072853	7.28731e-18	0.18	0.4	0.15	0.16	605	586	97.87	79.21	14	0	0
Chr1	2085498	2085948	1.90831e-05	0.15	0.38	0.25	0.22	118	193	74.11	25.53	9	0	0
Chr1	2094168	2094464	9.11811e-08	0.75	0.37	0.16	0.17	101	99	27.2	21.7	5	0	0
Chr1	2123642	2123917	1.19889e-12	0.19	0	0.1	0	326	170	81.41	19.74	13	0	0
Chr1	2189419	2189911	0.000130167	0.48	0.17	0.16	0.05	73	65	9.84	17.27	8	0	0
Chr1	2258703	2259061	1.02428e-11	0.69	0.24	0.2	0.15	127	100	58.17	17.47	6	0	0
Chr1	2278607	2279111	4.35915e-09	0.53	0.21	0.21	0.12	148	157	61.78	6.28	9	0	0
Chr1	2309241	2309472	7.51039e-16	0.28	0.61	0.13	0.24	278	283	77.73	142.9	10	0	0
Chr1	2331436	2331970	2.2068e-44	0.01	0.34	0	0.21	429	488	25.9	46.53	16	0	0
Chr1	2345303	2345862	4.22097e-33	0.01	0.24	0	0.16	547	343	69.29	45.72	19	0	0
Chr1	2359345	2359852	2.01638e-19	0	0.19	0	0.07	320	252	180.28	53.28	17	0	0
Chr1	2361460	2362033	2.09513e-09	0.46	0.22	0.2	0.14	278	290	37.36	23.6	14	0	0
Chr1	2387596	2388185	1.47362e-34	0.27	0.02	0.11	0	569	521	213.51	136.49	17	0	0
Chr1	2414950	2415381	1.7573e-23	0.29	0.61	0.09	0.15	477	487	90.6	51.7	15	0	0
Chr1	2414995	2415428	9.68583e-27	0.35	0.69	0.11	0.12	472	476	64.22	31.54	14	0	0
Chr1	2415061	2415407	6.05413e-12	0.08	0.26	0.02	0.04	407	436	177.52	145.06	26	0	0
Chr1	2430449	2430857	1.08379e-28	0.4	0.08	0.18	0.04	488	396	123.94	60.44	13	0	0
Chr1	2502303	2502630	1.70624e-11	0.35	0.13	0.25	0.16	356	294	183.71	251.36	8	0	0
Chr1	2527004	2527315	0.000292795	0.12	0.01	0.04	0	115	119	10.19	10.44	9	0	0
Chr1	2619484	2619700	1.2583e-11	0.72	0.36	0.12	0.18	187	161	33.37	2.17	6	0	0
Chr1	2749555	2749760	0.000223341	0.34	0.7	0.16	0.2	62	47	26.8	8.3	5	0	0
Chr1	2764120	2764449	5.7823e-15	0.42	0.86	0.14	0.05	153	130	44	38.03	9	0	0
Chr1	2764252	2764609	2.05827e-13	0.43	0.86	0.19	0.07	144	117	32.95	50.9	7	0	0
Chr1	2788262	2788542	6.99403e-06	0.39	0.16	0.21	0.18	126	174	14.25	236.25	9	0	0
Chr1	2897633	2898123	8.83487e-16	0.64	0.29	0.25	0.15	265	246	75.69	24.05	11	0	0
Chr1	2897690	2898183	2.01533e-17	0.65	0.28	0.24	0.18	275	241	82.45	46.08	12	0	0
Chr1	2900838	2901074	1.39394e-14	0.89	0.35	0.01	0.25	108	79	40	9.77	6	0	0
Chr1	2930025	2930282	1.0146e-19	0	0.18	0	0.17	308	408	132.62	103.07	10	0	0
Chr1	2940016	2940514	1.27336e-10	0.52	0.23	0.21	0.13	263	220	53.9	31.52	12	0	0
Chr1	3079728	3080255	5.70683e-11	0.12	0	0.03	0	300	310	72.59	58.54	18	0	0
Chr1	3097558	3098025	1.02548e-30	0.32	0.07	0.19	0.06	649	687	22.4	33.51	17	0	0
Chr1	3221569	3221902	7.30121e-12	0.32	0.67	0.2	0.21	168	217	15.43	79.84	8	0	0
Chr1	3221726	3222016	1.59318e-12	0.4	0.8	0.21	0.13	139	154	9.77	127.87	6	0	0
Chr1	3268525	3269021	8.98611e-11	0.23	0.06	0.08	0.02	313	332	19.91	62.94	13	0	0
Chr1	3276679	3277108	1.43379e-26	0.01	0.24	0	0.12	370	337	19.8	10.38	14	0	0
Chr1	3511670	3512144	1.19403e-16	0.01	0.15	0	0.06	380	408	23.86	88.09	13	0	0
Chr1	3540165	3540442	8.42207e-14	0.01	0.16	0	0.07	321	258	36.23	21.81	13	0	0
Chr1	3643206	3643515	1.22971e-12	0.32	0.64	0.24	0.22	224	270	23.71	39.93	8	0	0
Chr1	3643418	3643773	1.06706e-16	0.5	0.17	0.22	0.21	320	251	17.49	141.36	11	0	0
Chr1	3666052	3666369	5.52444e-20	0.27	0.57	0.07	0.08	418	474	104.84	88.49	10	0	0
Chr1	3666106	3666372	2.4935e-17	0.26	0.54	0.06	0.08	439	491	65.88	66.77	10	0	0
Chr1	3679900	3680108	2.55647e-11	0.17	0.03	0.09	0.01	528	374	14.89	11.5	15	0	0
Chr1	3690143	3690780	4.98157e-23	0	0.18	0	0.13	376	401	72.41	101.81	13	0	0
Chr1	3693056	3693579	1.73581e-17	0.21	0	0.06	0	240	283	117.27	81.53	13	0	0
Chr1	3726647	3726991	5.42811e-32	0.19	0	0.11	0	389	615	78.24	224.56	13	0	0
Chr1	3766868	3767272	8.64038e-19	0.32	0.05	0.15	0.01	314	321	30.31	8.4	13	0	0
Chr1	3794086	3794784	4.34763e-11	0.3	0.14	0.1	0.04	573	572	81.47	136.24	17	0	0
Chr1	3990860	3991455	2.86242e-19	0	0.3	0	0.15	205	179	17.86	29.36	13	0	0
Chr1	4009131	4009601	1.54054e-08	0.4	0.14	0.23	0.21	201	180	12.1	44.67	10	0	0
Chr1	4011865	4012340	6.0322e-09	0.26	0.58	0.2	0.21	203	132	10.99	42	12	0	0
Chr1	4034969	4035452	6.88465e-12	0.09	0.35	0.06	0.16	211	254	15.36	32.29	11	0	0
Chr1	4075357	4075620	8.72575e-12	0.2	0.44	0.1	0.17	318	417	16.45	20.57	12	0	0
Chr1	4130746	4130958	5.20779e-12	0	0.11	0	0.04	321	345	4.06	13.1	13	0	0
Chr1	4177051	4177469	2.70097e-05	0.2	0.09	0.04	0.02	416	353	142.42	123.9	12	0	0
Chr1	4220491	4221075	8.33175e-07	0.45	0.2	0.2	0.15	172	181	16.24	29.36	12	0	0
Chr1	4239119	4239715	1.87683e-07	0	0.31	0	0.13	67	58	4.78	8.78	9	0	0
Chr1	4307091	4307395	0.000108256	0.66	0.33	0.11	0.12	76	67	14.67	38.17	6	0	0
Chr1	4447993	4448269	3.20482e-11	0.21	0.48	0.09	0.13	272	262	66.29	84.79	8	0	0
Chr1	4499647	4500087	1.93956e-05	0.13	0.27	0.15	0.15	272	332	56.02	49.56	11	0	0
Chr1	4510048	4510341	1.07594e-26	0.62	0.29	0.14	0.14	500	556	39.44	30.86	13	0	0
Chr1	4510055	4510499	3.19346e-31	0.56	0.27	0.19	0.13	691	931	54.68	49.42	20	0	0
Chr1	4510715	4511157	1.75516e-18	0.01	0.31	0	0.11	178	192	64.19	57	9	0	0
Chr1	4561760	4562340	6.2733e-08	0.4	0.2	0.12	0.06	316	296	19.19	27.21	14	0	0
Chr1	4619422	4620448	7.10813e-09	0.41	0.16	0.11	0.03	226	229	358.15	309.72	12	0	0
Chr1	4638500	4638916	2.60905e-05	0.37	0.17	0.15	0.05	192	161	20.87	14.85	11	0	0
Chr1	4717071	4717882	1.67932e-20	0.19	0.01	0.05	0	331	376	50.25	61.52	14	0	0
Chr1	4730221	4730948	1.20902e-11	0.28	0.1	0.09	0.03	398	431	192.27	92.78	15	0	0
Chr1	4734925	4735143	1.28106e-13	0.24	0.51	0.15	0.14	397	344	58.01	90.49	10	0	0
Chr1	4737139	4737921	8.92732e-10	0.06	0.28	0.04	0.14	217	213	25.5	23.57	14	0	0
Chr1	4804619	4805157	1.90775e-10	0.33	0.1	0.21	0.07	358	220	34.57	4.99	14	0	0
Chr1	4822900	4823311	1.86828e-09	0.04	0.15	0.04	0.07	517	452	67.53	64.86	13	0	0
Chr1	4823672	4824188	3.90771e-22	0.01	0.19	0	0.08	364	491	35.93	22.36	16	0	0
Chr1	4878768	4879011	7.89975e-05	0.38	0.19	0.08	0.04	174	171	63.14	30.29	7	0	0
Chr1	4885395	4886184	6.71745e-10	0.08	0.27	0.09	0.15	305	322	100.81	57.12	15	0	0
Chr1	4890552	4890897	2.59253e-37	0.21	0.01	0.1	0	578	856	41.7	54.92	15	0	0
Chr1	4925982	4926189	9.17057e-09	0	0.18	0	0.05	139	154	7.81	5	7	0	0
Chr1	4998859	4999353	4.02196e-11	0.4	0.17	0.15	0.09	338	335	29.36	12.84	14	0	0
Chr1	5093651	5093938	1.88796e-16	0.11	0	0.03	0	418	458	142.64	292.03	13	0	0
Chr1	5102869	5103071	2.33789e-13	0.25	0.63	0.1	0.21	172	183	20.29	58.98	8	0	0
Chr1	5171567	5171909	0.00244158	0.23	0.53	0.07	0.1	53	53	9.11	47.86	9	0	3
Chr1	5208545	5208887	5.20693e-10	0.36	0.12	0.2	0.02	207	269	21.62	63.95	7	0	0
Chr1	5216902	5217318	5.64531e-08	0.45	0.18	0.21	0.12	186	161	20.79	126.98	8	0	0
Chr1	5305498	5305710	1.33127e-13	0.44	0.16	0.2	0.07	288	288	23.5	47	9	0	0
Chr1	5307463	5307686	2.60028e-07	0.31	0.62	0.22	0.13	117	180	0.7	34.4	6	0	0
Chr1	5557513	5557884	1.33314e-26	0	0.15	0	0.07	579	652	86.27	72.47	13	0	0
Chr1	5667558	5667899	8.63921e-15	0.01	0.15	0	0.03	413	396	35.54	64.36	12	0	0
Chr1	5676294	5676718	2.35133e-12	0.83	0.41	0.12	0.23	139	118	6.81	11.14	7	0	0
Chr1	5699302	5699989	1.05181e-08	0.28	0.12	0.11	0.06	419	403	160.78	147.12	15	0	0
Chr1	5729028	5729246	1.61927e-09	0.02	0.25	0	0.07	128	146	42.57	81.81	7	0	0
Chr1	5738907	5739353	1.38088e-11	0.18	0.03	0.05	0	297	352	49.26	63.36	14	0	0
Chr1	5810438	5810905	1.01003e-05	0	0.11	0	0.02	141	148	15.56	5.87	11	0	0
Chr1	5885480	5885990	1.84705e-08	0.04	0.16	0	0.04	359	378	148.25	162.25	11	0	0
Chr1	5924352	5924720	2.35022e-07	0.54	0.26	0.19	0.14	172	145	41.95	48.24	7	0	0
Chr1	6006576	6007125	2.3809e-11	0.09	0.27	0.08	0.13	400	431	45.07	93.8	16	0	0
Chr1	6107107	6107555	4.12954e-11	0.43	0.18	0.19	0.06	319	277	58.41	120.84	8	0	0
Chr1	6108465	6108731	8.67617e-18	0	0.11	0	0.03	627	559	91.1	79.61	14	0	0
Chr1	6117607	6118029	8.05543e-17	0	0.2	0	0.05	249	345	52.47	94.77	13	0	0
Chr1	6133010	6133391	9.62381e-13	0	0.14	0	0.04	285	338	65.89	102.42	11	0	0
Chr1	6150923	6151796	1.17043e-11	0.32	0.15	0.17	0.08	555	655	27.09	89.55	18	0	0
Chr1	6169624	6170223	3.92219e-21	0	0.23	0	0.14	262	293	29.05	11.16	16	0	0
Chr1	6355485	6355695	2.76133e-13	0.46	0.19	0.24	0.14	309	331	76.5	72.44	9	0	0
Chr1	6367788	6368339	9.38892e-13	0.19	0.03	0.13	0.02	400	359	18.24	37.07	15	0	0
Chr1	6416645	6416949	1.86906e-22	0.79	0.34	0.1	0.12	210	260	10	30.86	9	0	0
Chr1	6416715	6416952	2.2276e-28	0.91	0.44	0.01	0.15	202	266	7.78	26.03	9	0	0
Chr1	6434553	6435205	3.45286e-06	0.51	0.25	0.19	0.14	176	140	170.53	15.03	9	0	0
Chr1	6522236	6522555	2.74371e-07	0.23	0.08	0.14	0.04	300	278	17.27	33.97	12	0	0
Chr1	6522481	6522799	1.09427e-22	0.01	0.22	0	0.11	344	367	6.27	18.03	13	0	0
Chr1	6570376	6571001	9.31221e-11	0.21	0.48	0.11	0.16	266	250	53.6	128.03	13	0	0
Chr1	6676285	6676660	2.06454e-12	0.28	0.07	0.1	0.03	273	332	76.42	99.91	14	0	0
Chr1	6693042	6693257	1.71017e-10	0.34	0.16	0.12	0.05	420	493	23.08	28.49	14	0	0
Chr1	6758570	6759152	9.64749e-10	0.68	0.26	0.17	0.18	91	121	18.83	48.06	13	0	0
Chr1	6769713	6770014	5.61644e-12	0.06	0.4	0.04	0.07	142	131	63.29	28.77	10	0	0
Chr1	6796917	6797200	7.7581e-08	0.42	0.2	0.2	0.11	245	277	6.06	53.79	10	0	0
Chr1	6975624	6976075	5.81938e-17	0.31	0.07	0.09	0.01	328	430	88.76	113.02	19	0	0
Chr1	7063649	7063912	1.12568e-15	0.29	0.68	0.18	0.16	213	207	57	13.5	9	0	0
Chr1	7092879	7093445	7.26547e-10	0.48	0.21	0.21	0.09	220	257	101.8	68.25	11	0	0
Chr1	7106918	7107200	5.2837e-09	0.05	0.2	0.04	0.11	368	325	98.55	24.38	15	0	0
Chr1	7149139	7149666	1.75346e-20	0.27	0.56	0.11	0.12	546	414	115.74	15.12	17	0	0
Chr1	7157951	7158546	3.64819e-14	0	0.13	0	0.03	367	264	103.84	52.83	15	0	0
Chr1	7224874	7225193	1.61302e-09	0	0.12	0	0.03	213	277	11.1	59.41	14	0	0
Chr1	7313170	7313935	1.20394e-05	0.52	0.2	0.25	0.27	86	82	15.82	40.62	10	0	0
Chr1	7406166	7406799	1.57279e-12	0.22	0.44	0.11	0.13	467	440	74.7	80.38	15	0	0
Chr1	7425683	7425943	2.78304e-13	0.33	0.08	0.16	0.02	257	282	12.98	17.64	8	0	0
Chr1	7440800	7441157	3.52934e-12	0.45	0.21	0.07	0.05	396	370	83.75	12.61	9	0	0
Chr1	7466849	7467293	1.11249e-09	0.01	0.18	0	0.08	201	176	16.57	31.15	12	0	0
Chr1	7495661	7496053	1.1118e-11	0.01	0.12	0	0.04	386	336	46.88	37.23	14	0	0
Chr1	7556282	7556756	3.92594e-17	0	0.18	0	0.04	299	349	62.92	49.07	15	0	0
Chr1	7564553	7565102	1.04162e-08	0.33	0.16	0.2	0.18	443	439	72.74	237.19	13	0	0
Chr1	7564730	7565113	5.26393e-08	0.28	0.13	0.19	0.14	430	453	73.79	194.75	12	0	0
Chr1	7649933	7650399	1.78577e-11	0.28	0.56	0.21	0.23	251	294	44.99	89.55	12	0	0
Chr1	7738064	7738415	3.55166e-10	0.13	0.3	0.09	0.08	401	496	146.55	192.73	14	0	0
Chr1	7773404	7773789	2.58273e-07	0.11	0.27	0.09	0.15	272	368	13.88	18.42	12	0	0
Chr1	7790534	7790809	9.85982e-06	0.21	0.43	0.18	0.14	166	213	115.87	65.9	6	0	0
Chr1	7858880	7859458	1.08685e-08	0.35	0.1	0.11	0.01	165	185	89.8	107.56	11	0	0
Chr1	7959282	7960102	2.50276e-14	0.25	0.66	0.15	0.13	160	180	3.92	2.6	19	0	0
Chr1	7997696	7997984	1.1209e-08	0.49	0.21	0.16	0.09	177	200	138	69.94	9	0	0
Chr1	8048087	8048527	6.95709e-18	0.36	0.17	0.18	0.06	727	757	55.32	26.01	17	0	0
Chr1	8067151	8067581	2.96405e-29	0.38	0.12	0.15	0.05	615	723	172.91	357.83	19	0	0
Chr1	8118528	8118799	1.30829e-07	0.33	0.15	0.12	0.05	270	371	21.25	85.69	9	0	0
Chr1	8197077	8197614	2.77278e-20	0	0.17	0	0.06	399	404	58.27	87.36	14	0	0
Chr1	8200294	8201131	7.97018e-07	0.07	0.19	0.03	0.07	368	338	38.8	24.73	19	0	0
Chr1	8223322	8223650	5.56644e-08	0.26	0.58	0.16	0.17	117	193	26.57	44.29	7	0	0
Chr1	8223720	8223932	1.62128e-14	0.7	0.34	0.18	0.18	283	194	47.7	21.07	8	0	0
Chr1	8251175	8251590	5.80707e-07	0.11	0.32	0.07	0.14	213	188	20.23	58.4	10	0	0
Chr1	8328715	8329245	4.50988e-05	0.13	0.26	0.09	0.15	331	282	52.09	33.52	14	0	0
Chr1	8346765	8347334	8.48245e-13	0.01	0.12	0	0.03	378	373	32.12	59.27	18	0	0
Chr1	8439502	8439792	3.05511e-15	0.81	0.38	0.1	0.17	162	143	67.93	82.7	8	0	0
Chr1	8442433	8442711	1.13244e-05	0.28	0.59	0.25	0.22	107	100	26.24	16.9	7	0	0
Chr1	8513191	8513435	3.91867e-06	0.71	0.33	0.03	0.09	69	83	39.9	50.57	6	0	0
Chr1	8518640	8519149	1.46445e-11	0.15	0	0.06	0	246	212	35.41	39.56	13	0	0
Chr1	8526165	8526504	1.9926e-14	0.21	0.05	0.04	0.01	546	515	165.91	210.63	12	0	0
Chr1	8614725	8614933	1.0596e-10	0.57	0.23	0.23	0.12	185	166	94.03	25.53	9	0	0
Chr1	8623488	8624031	1.67222e-08	0.45	0.09	0.15	0.02	97	97	14.68	17.57	10	0	0
Chr1	8643217	8643731	1.01729e-09	0.38	0.15	0.1	0.04	308	281	92.56	55.09	13	0	0
Chr1	8652789	8653384	6.30054e-20	0.23	0.05	0.08	0.05	648	509	148	32.45	18	0	0
Chr1	8735339	8735740	1.97139e-06	0.3	0.14	0.15	0.04	290	296	17.4	11.69	13	0	0
Chr1	8905676	8905924	0.000664749	0.24	0.55	0.27	0.26	74	51	36.21	6.84	8	0	0
Chr1	8917904	8918114	5.41111e-07	0.22	0.54	0.16	0.18	114	119	23.7	112.7	5	0	0
Chr1	8950384	8950664	7.2311e-06	0.21	0.04	0.11	0.02	145	160	30.12	141.71	8	0	0
Chr1	8965714	8965971	3.42357e-18	0.13	0	0.06	0	570	375	75.76	58.8	14	0	0
Chr1	9078556	9079156	3.28045e-05	0.03	0.16	0	0.1	182	188	280.38	319	16	9	6
Chr1	9079291	9079704	5.89136e-07	0.11	0.31	0.04	0.09	176	291	63.48	335.62	7	0	0
Chr1	9081639	9081960	3.22275e-06	0	0.12	0	0.02	150	144	34.68	48.22	14	1	0
Chr1	9127244	9127824	4.44538e-39	0.11	0.35	0.07	0.08	990	1025	84.71	84.89	26	0	0
Chr1	9130331	9130822	1.30555e-11	0.12	0.26	0.04	0.06	741	739	52.11	66.16	21	0	0
Chr1	9133323	9133576	3.94171e-07	0.15	0.32	0.02	0.04	347	308	35.34	24.4	10	0	0
Chr1	9138680	9139311	1.15532e-22	0.18	0.41	0.05	0.09	674	915	53.35	71.52	26	0	0
Chr1	9195456	9196172	6.65824e-07	0.07	0.21	0.04	0.08	376	301	47.99	36.85	17	0	0
Chr1	9234644	9235165	1.70791e-16	0.36	0.06	0.17	0.01	221	242	18.63	28.94	17	0	0
Chr1	9353495	9353914	5.05697e-05	0.43	0.21	0.13	0.04	153	150	31.34	33.11	10	0	0
Chr1	9385753	9386520	1.65402e-05	0	0.29	0	0.14	53	41	7.72	4.99	12	0	1
Chr1	9413546	9414542	2.31737e-12	0.25	0.05	0.17	0.01	298	317	7.4	24.44	22	0	0
Chr1	9453862	9454296	0.000176268	0	0.14	0	0.01	74	159	3.4	24.19	13	0	0
Chr1	9471993	9472911	1.9877e-16	0.07	0.25	0.03	0.11	610	562	58.68	37.36	20	0	0
Chr1	9497563	9497950	1.11307e-12	0.16	0	0.12	0	302	263	46.7	75.17	12	0	0
Chr1	9502759	9503034	2.204e-06	0.32	0.14	0.22	0.1	246	285	119.82	168.06	10	0	0
Chr1	9545113	9545548	3.91693e-09	0.17	0.36	0.07	0.09	405	352	54.97	76.58	13	0	0
Chr1	9551525	9551818	5.82366e-06	0.13	0.39	0.05	0.18	94	150	5.47	3.65	11	0	0
Chr1	9573753	9575548	0	0.15	0.91	0.08	0.01	1652	1454	99.75	80.96	70	0	0
Chr1	9573852	9574478	4.38299e-40	0	0.26	0	0.06	547	378	69.17	24.95	37	0	0
Chr1	9575297	9575518	2.57604e-56	0.09	0.61	0.06	0.06	356	441	100.21	17.08	28	0	0
Chr1	9599849	9600081	4.32667e-05	0.58	0.25	0.22	0.19	84	71	4.8	6.17	6	0	0
Chr1	9615430	9615716	4.3915e-11	0.08	0.25	0.08	0.12	381	417	38.32	36.46	10	0	0
Chr1	9756685	9757384	4.19401e-52	0.25	0.6	0.09	0.09	908	875	67.07	47.16	28	0	0
Chr1	9756699	9757054	4.35959e-05	0.03	0.13	0	0.02	222	205	220.89	206.52	15	4	4
Chr1	9780426	9781161	5.0014e-13	0.08	0.31	0.05	0.14	298	312	41.97	40.55	12	0	0
Chr1	9837405	9837869	0.000480542	0.12	0.5	0.07	0.22	40	38	6	2.18	10	0	0
Chr1	9879313	9880245	1.17029e-07	0.05	0.36	0.02	0.16	86	85	28.52	26.45	12	0	0
Chr1	9883562	9883903	0.000630341	0.22	0.52	0.07	0.12	65	56	7.69	14.94	9	0	0
Chr1	9907107	9907522	5.89274e-13	0.27	0.03	0.06	0	270	192	84.38	28	16	0	0
Chr1	9929338	9929598	0.000170576	0.2	0.44	0.07	0.18	150	87	3.29	7.62	7	0	0
Chr1	10037868	10038504	8.84783e-32	0	0.19	0	0.04	488	516	168.55	361.11	15	0	0
Chr1	10079001	10079694	1.90668e-09	0.09	0.24	0.06	0.07	500	489	60.01	30.94	17	0	0
Chr1	10089309	10089633	2.88805e-06	0.17	0.45	0.25	0.18	115	108	28.19	5	9	0	0
Chr1	10115612	10116081	1.20537e-17	0.02	0.54	0	0.22	84	140	15.6	16.44	10	0	0
Chr1	10144264	10144679	1.16239e-22	0.23	0	0.1	0	270	333	111.33	185.51	24	3	1
Chr1	10144555	10145380	1.83311e-113	0.65	0	0.11	0	424	432	139.12	148.2	19	0	0
Chr1	10144649	10145197	1.70725e-29	0.33	0.01	0.06	0	364	268	70.88	81.98	26	0	0
Chr1	10177029	10177570	1.00142e-08	0.36	0.13	0.17	0.08	252	218	32.69	56.36	11	0	0
Chr1	10191564	10192373	6.2646e-16	0.2	0.44	0.11	0.17	489	481	50.4	65.66	16	0	0
Chr1	10191570	10192499	4.44883e-17	0.2	0.45	0.12	0.18	486	488	47.18	72.4	16	0	0
Chr1	10265166	10265499	7.01051e-08	0.19	0.07	0.08	0.01	470	493	34.62	52.36	11	0	0
Chr1	10266051	10266253	2.44633e-12	0.59	0.26	0.18	0.19	244	220	36.81	12.95	7	0	0
Chr1	10315328	10316002	3.13544e-07	0.08	0.21	0.16	0.13	336	409	206.18	233.9	12	0	0
Chr1	10322360	10322960	2.86162e-11	0	0.1	0	0.03	333	309	77.76	138.69	13	0	0
Chr1	10380027	10380275	1.30157e-17	0.96	0.45	0	0.23	101	113	42.17	0.57	6	0	0
Chr1	10440360	10440866	3.45351e-10	0.28	0.59	0.16	0.18	204	200	6.06	73.59	13	0	0
Chr1	10444046	10444514	9.59115e-08	0.2	0.42	0.12	0.16	237	283	19.67	53.02	11	0	0
Chr1	10473087	10473350	1.34515e-05	0.11	0.26	0.02	0.07	207	296	44.75	122.06	12	0	0
Chr1	10544855	10545503	3.25247e-07	0.15	0.32	0.09	0.17	337	363	78.58	71.08	13	0	0
Chr1	10545112	10545698	4.6424e-29	0.03	0.28	0.01	0.07	452	495	117.89	106.95	42	1	0
Chr1	10551809	10552201	3.05039e-14	0.13	0	0.04	0	370	424	81.49	86.07	14	0	0
Chr1	10625799	10626072	8.17877e-15	0.11	0.01	0.04	0	535	605	22.38	32.52	15	0	0
Chr1	10739513	10740405	1.89462e-06	0.05	0.16	0.03	0.05	316	353	39.34	47.1	14	0	0
Chr1	10843696	10844217	2.55208e-12	0	0.12	0	0.05	326	278	19.08	21.92	13	0	0
Chr1	10928322	10928589	1.4649e-05	0.16	0.37	0.09	0.11	195	157	50.25	16.28	9	0	0
Chr1	10944804	10945355	3.25482e-05	0.38	0.16	0.13	0.05	141	151	42.36	32.02	11	0	0
Chr1	10987823	10988169	1.47645e-07	0.27	0.12	0.09	0.04	410	444	9.6	12.68	14	0	0
Chr1	10992031	10992391	1.57241e-40	0.23	0.55	0.1	0.13	812	766	155.33	208.36	21	0	0
Chr1	11017684	11018257	2.92061e-27	0.15	0.51	0.08	0.11	344	400	50.64	50.38	15	0	0
Chr1	11026792	11027122	9.55466e-12	0.16	0	0.05	0	249	211	12.47	53.53	13	0	0
Chr1	11091754	11092006	4.15856e-10	0.03	0.14	0.01	0.04	513	439	41.17	24.64	15	0	0
Chr1	11106847	11107668	1.31037e-21	0.21	0.01	0.1	0	294	363	148.26	181.24	13	0	0
Chr1	11127527	11128035	2.55419e-11	0.8	0.35	0.05	0.09	155	75	15.39	3.61	10	0	0
Chr1	11127543	11128182	2.53086e-11	0.82	0.38	0.05	0.12	176	74	38.49	3.16	10	0	0
Chr1	11127739	11128123	0.000262544	0.25	0	0.05	0	72	38	19.47	2.87	11	0	0
Chr1	11154974	11155368	0.000110313	0.08	0.24	0.09	0.11	154	165	72	32.8	11	0	0
Chr1	11175606	11176096	1.0684e-11	0.01	0.15	0	0.07	294	235	119.72	22.5	16	0	0
Chr1	11253489	11253724	4.67737e-24	0.34	0.74	0.17	0.16	326	325	67.85	52.07	11	0	0
Chr1	11279189	11279628	1.30873e-11	0.06	0.33	0.04	0.11	173	247	18.56	31.67	13	0	0
Chr1	11328030	11328370	7.00782e-19	0.85	0.38	0.01	0.21	176	155	75.07	57.37	6	0	0
Chr1	11403084	11403338	2.50074e-07	0.38	0.87	0.24	0.03	45	61	13.1	26.57	6	0	0
Chr1	11416913	11417332	2.43548e-24	0.21	0.02	0.08	0	558	532	45.58	42.47	16	0	0
Chr1	11419892	11420324	2.31457e-09	0.2	0.04	0.11	0.01	332	275	31.96	25.17	10	0	0
Chr1	11433026	11433772	3.7693e-19	0	0.14	0	0.04	446	484	110.07	258.21	15	0	0
Chr1	11512631	11513058	2.8586e-13	0.27	0.59	0.11	0.18	256	253	1.82	62.4	11	0	0
Chr1	11515303	11515648	8.88576e-14	0.14	0	0.03	0	315	298	45.53	28.58	13	0	0
Chr1	11534418	11534620	2.27148e-09	0.16	0	0.08	0	202	200	26.65	87.76	11	0	0
Chr1	11542598	11543166	4.32314e-09	0.41	0.16	0.18	0.11	234	199	40.09	20.63	12	0	0
Chr1	11553422	11553818	1.18697e-26	0.29	0.1	0.12	0.06	851	1071	40.68	84.15	18	0	0
Chr1	11564410	11565136	2.268e-31	0.01	0.28	0	0.1	388	409	63.15	60.93	19	0	0
Chr1	11564683	11564906	9.82956e-10	0.01	0.26	0	0.1	134	145	31.16	53.16	11	0	0
Chr1	11586531	11586902	3.64263e-49	0	0.29	0	0.11	557	424	75.9	58.93	16	0	0
Chr1	11587886	11588176	1.60029e-14	0.05	0.21	0.02	0.06	540	584	7.19	27.76	14	0	0
Chr1	11588149	11588353	1.94293e-13	0.4	0.18	0.14	0.09	420	455	9.09	19.9	12	0	0
Chr1	11588753	11588992	1.18961e-10	0.12	0.01	0.05	0	340	409	34.53	228.18	14	0	0
Chr1	11619005	11619444	2.61753e-05	0.33	0.67	0.01	0.02	87	81	15.84	4.12	8	0	0
Chr1	11619127	11619456	3.24876e-05	0.32	0.64	0.01	0.03	85	86	23.28	6.53	9	0	0
Chr1	11640183	11640609	2.23933e-16	0.17	0.01	0.09	0	338	380	133.21	197.52	14	0	0
Chr1	11654200	11654609	8.50428e-10	0	0.14	0	0.04	221	171	17.54	21.48	12	0	0
Chr1	11689099	11689671	1.63736e-10	0.09	0.33	0.07	0.16	221	230	27.41	21.96	14	0	0
Chr1	11702473	11703120	5.01929e-10	0.18	0.04	0.07	0.02	329	361	85.04	135.41	14	0	0
Chr1	11715247	11715648	9.44158e-10	0.27	0.6	0.12	0.19	191	161	60.99	25.88	10	0	0
Chr1	11716802	11717136	1.0974e-10	0.06	0.21	0.03	0.08	434	445	24.92	11.81	15	0	0
Chr1	11760367	11760651	0.000281806	0.43	0.2	0.27	0.2	111	109	0.81	42.62	7	0	0
Chr1	11857350	11857641	7.84373e-59	0.25	0.93	0.14	0	206	290	11.07	18.1	15	0	0
Chr1	11863458	11863672	4.24113e-06	0.2	0.03	0.06	0.01	154	120	42.67	13.14	7	0	0
Chr1	11917774	11918239	6.46187e-19	0.13	0	0.1	0	340	488	6.38	77.12	15	0	0
Chr1	11926389	11926659	1.00911e-14	0.01	0.12	0	0.04	476	471	74.59	22.19	13	0	0
Chr1	11949092	11949393	3.81935e-26	0.01	0.22	0	0.11	431	474	34.14	36.94	13	0	0
Chr1	11958667	11958954	0.00195683	0.68	0.33	0.06	0.13	38	46	1.69	4.61	9	0	0
Chr1	12076301	12076663	9.93324e-10	0.12	0.43	0.04	0.14	112	230	15.03	97.03	9	0	0
Chr1	12125464	12125740	1.41078e-05	0.19	0.43	0.06	0.15	152	141	2.18	1.66	10	0	0
Chr1	12167056	12167425	1.78796e-06	0.17	0.4	0.1	0.1	166	212	6.35	19.7	15	0	0
Chr1	12183050	12183429	4.66486e-06	0.51	0.25	0.19	0.17	131	154	2.41	11.31	13	0	0
Chr1	12198439	12199368	3.49696e-17	0.19	0.02	0.11	0.02	350	404	43.91	74.97	18	0	0
Chr1	12202521	12203092	1.37272e-35	0.23	0.03	0.07	0.02	770	895	54.83	52.45	21	0	0
Chr1	12209922	12210567	1.71477e-12	0.46	0.23	0.21	0.13	407	419	214.56	110.49	17	0	0
Chr1	12214661	12215155	3.6254e-06	0.51	0.23	0.2	0.12	126	138	6.07	1.87	11	0	0
Chr1	12241942	12242444	3.93133e-30	0	0.2	0	0.08	481	528	78.5	125.17	15	0	0
Chr1	12243249	12243686	5.79675e-10	0.05	0.2	0.02	0.13	351	363	43.15	20.07	14	0	0
Chr1	12244058	12244739	1.75534e-11	0.49	0.19	0.18	0.1	267	198	33.16	29.45	16	0	0
Chr1	12244120	12244821	4.52876e-11	0.48	0.19	0.16	0.08	270	203	33.85	38.76	16	0	0
Chr1	12266182	12266561	2.05367e-07	0.37	0.13	0.18	0.14	200	169	54.36	22.05	11	0	0
Chr1	12277511	12278472	2.02036e-26	0.79	0.34	0.05	0.07	258	263	58.49	19.28	22	0	0
Chr1	12277785	12278161	2.19818e-09	0.26	0.02	0.04	0	155	116	19.36	19.65	17	0	0
Chr1	12302136	12302722	6.36651e-08	0.12	0.35	0.05	0.15	192	214	22.55	10.7	12	0	0
Chr1	12312482	12312698	7.32671e-15	0.4	0.01	0.15	0	84	124	17.71	27.14	8	0	0
Chr1	12313069	12313419	5.49514e-15	0.03	0.28	0	0.06	239	239	41.9	79.9	12	0	0
Chr1	12318835	12319263	5.66189e-08	0.46	0.21	0.14	0.13	226	203	10.42	16.26	13	0	0
Chr1	12320196	12320447	0.00641249	0.12	0.36	0.19	0.19	56	53	44.33	14.29	7	0	0
Chr1	12368882	12369099	2.20077e-07	0.28	0.61	0.15	0.22	121	137	6.99	11.72	12	0	0
Chr1	12397867	12398251	1.94325e-11	0.15	0.42	0.08	0.12	248	242	24.67	28.6	11	0	0
Chr1	12424512	12424957	0.000175005	0.19	0.45	0.1	0.17	101	80	10.94	22.86	9	0	0
Chr1	12549416	12549713	1.76346e-09	0	0.6	0	0.11	34	47	0.67	3.37	6	0	0
Chr1	12555694	12555984	0.00143456	0.72	0.35	0.06	0.05	32	49	7.47	45.37	6	0	0
Chr1	12561435	12561849	3.57991e-07	0	0.17	0	0.03	111	162	40.46	89.45	16	1	0
Chr1	12561539	12562122	3.39479e-10	0.01	0.37	0	0.14	81	101	21.84	79.12	8	0	0
Chr1	12598942	12599790	1.30782e-22	0	0.18	0	0.1	412	455	74.19	32.57	17	0	0
Chr1	12639309	12639549	7.17045e-05	0.01	0.14	0	0.02	118	135	3.96	6.06	10	0	0
Chr1	12654481	12655171	6.72347e-19	0.05	0.32	0.04	0.1	310	365	33.07	51.01	17	0	0
Chr1	12709858	12710365	1.3491e-45	0.28	0.01	0.12	0	518	655	184.62	490.95	14	0	0
Chr1	12711294	12711725	3.08987e-11	0.23	0.51	0.09	0.14	278	250	195.73	234	10	0	0
Chr1	12744302	12744643	5.38866e-13	0.16	0.46	0.1	0.16	301	209	11.45	62	11	0	0
Chr1	12842706	12842911	1.63938e-13	0.33	0.76	0.13	0.02	168	122	13.2	7.47	6	0	0
Chr1	12842724	12842962	1.1411e-13	0.38	0.78	0.13	0.02	197	149	19.14	10.24	7	0	0
Chr1	12844321	12844558	3.70393e-05	0.2	0.47	0.12	0.09	112	89	26.27	85.37	6	0	0
Chr1	12847040	12847496	8.67454e-10	0.34	0.73	0.09	0.03	110	136	9.78	31.38	10	0	0
Chr1	12847067	12847590	1.8263e-09	0.35	0.74	0.11	0.03	110	137	9.78	32.01	10	0	0
Chr1	12866495	12866999	8.23409e-05	0.15	0.53	0.07	0.16	46	57	16.6	22.59	13	5	0
Chr1	12892692	12893269	1.90372e-24	0	0.24	0	0.07	282	334	29.46	57.64	15	0	0
Chr1	12898310	12898595	4.07487e-05	0.78	0.29	0.02	0.06	41	31	6.2	6.7	5	0	0
Chr1	12913545	12913854	4.07777e-12	0.62	0.28	0.21	0.17	199	210	59.62	124.67	7	0	0
Chr1	12915175	12915387	1.12535e-10	0.28	0.01	0.11	0	133	117	5.49	9.65	11	0	0
Chr1	12995687	12995953	0.00329745	0.21	0.03	0.11	0	58	64	24.78	33.36	9	0	0
Chr1	13068985	13069194	0.000617978	0.07	0.34	0.02	0.07	45	71	0.89	2.07	11	0	0
Chr1	13070033	13070419	1.01387e-05	0.68	0.3	0.12	0.12	73	69	9.84	2.84	8	0	0
Chr1	13090142	13090446	2.2191e-11	0.01	0.12	0	0.03	361	393	16.69	19.19	13	0	0
Chr1	13124347	13124623	2.03424e-08	0.24	0.1	0.1	0.07	442	426	31.24	11.18	12	0	0
Chr1	13340128	13340363	5.75325e-08	0.17	0.05	0.05	0.01	459	397	44.57	87.36	12	0	0
Chr1	13350514	13350778	9.19206e-17	0.45	0.92	0.09	0.01	165	113	23.1	7.77	6	0	0
Chr1	13351439	13351717	0.000214485	0.24	0	0.09	0	45	46	9.49	5.56	11	0	0
Chr1	13351487	13352249	2.26745e-11	0.77	0.37	0.13	0.09	145	128	19.38	7.7	15	0	0
Chr1	13528086	13528459	2.41311e-45	0.04	0.41	0.04	0.11	474	420	68.12	66.6	16	0	0
Chr1	13534213	13534706	1.93613e-13	0.34	0.16	0.15	0.13	594	604	27.34	259.21	14	0	0
Chr1	13543200	13543458	5.92639e-07	0.5	0.2	0.19	0.11	147	110	5.98	30.21	8	0	0
Chr1	13590077	13590868	0.000208392	0.19	0.43	0.05	0.13	95	118	4.99	6.52	12	0	0
Chr1	13604667	13605289	5.23042e-10	0.31	0.14	0.09	0.05	433	529	26.81	21.17	12	0	0
Chr1	13604973	13605247	8.35554e-05	0.17	0.07	0.04	0	327	362	270.5	418.46	18	1	6
Chr1	13643265	13643789	9.83867e-09	0.36	0.1	0.14	0.02	140	182	170.52	336.7	15	2	2
Chr1	13699098	13699467	1.58012e-06	0.23	0.6	0.06	0.13	94	84	1.24	5.09	12	0	0
Chr1	13810728	13811064	2.40629e-06	0.95	0.35	0.01	0.23	37	20	0.68	4.44	10	0	0
Chr1	13982881	13983144	0.000158161	0.11	0.36	0.02	0.09	96	74	1.82	6.33	12	0	0
Chr1	14015005	14015221	4.63767e-07	0.07	0.32	0.01	0.07	106	152	2.78	11.84	15	0	0
Chr1	14015304	14015536	9.45472e-05	0.14	0.32	0.03	0.03	158	199	21.12	27.5	15	0	0
Chr1	14018591	14019353	4.3885e-27	0.77	0.37	0.08	0.13	389	322	29.36	57.83	21	0	0
Chr1	14075860	14076305	9.63566e-13	0.05	0.32	0.01	0.09	216	155	27.52	17.84	23	2	0
Chr1	14075884	14076303	1.50014e-11	0.31	0.69	0.12	0.07	176	140	23.88	13.15	12	0	0
Chr1	14152607	14152979	0.000263642	0.16	0.35	0.02	0.08	161	122	54.25	48.89	11	0	0
Chr1	14283397	14283888	1.4721e-16	0.56	0.27	0.15	0.14	454	384	55.1	41.95	19	0	0
Chr1	14284263	14284825	5.48511e-10	0.08	0.21	0.04	0.08	532	509	46.78	48.16	20	0	0
Chr1	14285854	14286526	1.00044e-28	0.33	0.11	0.13	0.12	904	891	98.9	193.32	26	0	0
Chr1	14310156	14310420	1.06795e-05	0.4	0.81	0.04	0.04	45	72	23.9	34.4	6	0	0
Chr1	15780639	15780944	0.000214058	0.24	0.48	0.03	0.04	122	100	22.09	5.49	11	0	0
Chr1	15894457	15894752	4.29406e-07	0.34	0.68	0.06	0.17	122	97	82.62	43.48	7	0	0
Chr1	15921015	15921302	1.48591e-05	0.31	0.63	0.04	0.08	95	86	37.54	18.52	12	0	0
Chr1	15925018	15925398	3.44486e-12	0.57	0.27	0.22	0.15	289	237	43.36	8.93	12	0	0
Chr1	15932817	15933189	2.38265e-07	0.17	0.48	0.23	0.17	101	149	24.45	15.9	12	0	0
Chr1	15976592	15976871	0.000464665	0.22	0.07	0.04	0.02	178	137	12.16	7.07	11	0	0
Chr1	15977994	15978651	3.25948e-24	0.17	0.05	0.06	0.04	1385	1342	109.37	196.77	32	0	0
Chr1	15978753	15979086	1.46697e-11	0.39	0.15	0.13	0.04	284	316	32.24	50.24	12	0	0
Chr1	15979337	15979560	3.09857e-17	0.15	0.01	0.04	0	446	471	107.24	19.66	12	0	0
Chr1	16072500	16072708	0.000317483	0.18	0.05	0.05	0.01	176	175	240.53	258.28	9	0	0
Chr1	16154461	16154775	1.35351e-09	0.2	0.06	0.07	0.02	462	431	113.85	156.18	14	0	0
Chr1	16159286	16159729	0.00107172	0.12	0.41	0.02	0.14	51	59	22.32	30.1	10	1	1
Chr1	16228446	16228874	5.32086e-14	0.56	0.24	0.21	0.14	306	227	10.69	19.55	15	0	0
Chr1	16264044	16264513	9.1814e-24	0.05	0.25	0.03	0.07	660	606	158	147.06	20	0	0
Chr1	16353565	16353777	0.00784958	0.62	0.29	0.03	0.06	42	28	22.3	6.8	5	1	0
Chr1	16401512	16402007	6.47849e-17	0	0.13	0	0.02	477	479	60.62	60.49	18	0	0
Chr1	16407987	16408598	3.12034e-09	0.17	0.03	0.07	0	278	374	118.33	240.7	12	0	0
Chr1	16410593	16410961	1.03671e-13	0.42	0.17	0.19	0.06	374	320	37.45	51.67	14	0	0
Chr1	16413289	16413585	0.000364898	0.16	0.39	0.04	0.11	89	102	21.27	31.07	8	0	0
Chr1	16437241	16437446	1.53473e-08	0.65	0.32	0.08	0.12	151	142	14.41	20.79	8	0	0
Chr1	16455729	16456092	0.00204029	0.21	0.47	0.04	0.06	68	55	25.03	11.86	9	0	0
Chr1	16491750	16492772	9.67042e-17	0.38	0.79	0.16	0.03	172	219	13.99	19.86	17	0	0
Chr1	16491855	16492785	7.67219e-14	0.37	0.77	0.15	0.03	158	180	23.7	14.57	15	0	0
Chr1	16492276	16492782	4.51932e-05	0.06	0.25	0.02	0.06	113	126	13.83	23.36	19	0	0
Chr1	16566874	16567227	4.72227e-07	0	0.19	0	0.05	100	109	16	8.54	10	0	0
Chr1	16641370	16641700	1.0302e-20	0.38	0.01	0.11	0	162	164	13.82	31.09	11	0	0
Chr1	16656956	16657623	5.73316e-17	0.19	0.04	0.08	0	542	561	25.88	24.89	20	0	0
Chr1	16669580	16670177	2.2367e-06	0.11	0.02	0.02	0	307	310	90.3	78.52	16	0	0
Chr1	16706983	16707282	0.000337515	0.2	0.48	0.1	0.1	59	126	22.25	190.27	11	0	0
Chr1	16761127	16761410	3.21332e-09	0.01	0.1	0	0.02	405	399	127.14	124.06	13	0	0
Chr1	16765461	16765768	3.54112e-06	0.3	0.14	0.11	0.07	317	312	51.76	82.85	11	0	0
Chr1	16773992	16774238	0.0012148	0.18	0.45	0.24	0.19	92	56	26.29	9.14	8	0	0
Chr1	16788237	16788539	3.51404e-09	0.44	0.17	0.18	0.07	197	204	41.79	67.82	10	0	0
Chr1	16796196	16796561	3.08491e-08	0.3	0.64	0.17	0.24	124	132	17.9	149.48	7	0	0
Chr1	16876642	16877223	3.60645e-07	0.75	0.37	0.13	0.17	89	84	28.54	2.93	10	0	0
Chr1	16930476	16930920	9.02711e-07	0.23	0.06	0.1	0.09	194	223	24.85	36.02	11	0	0
Chr1	16941908	16942207	1.05447e-33	0	0.26	0	0.13	402	344	22.84	16.73	14	0	0
Chr1	17067686	17067968	1.54715e-06	0.42	0.17	0.2	0.19	134	173	8.48	114.57	7	0	0
Chr1	17075104	17075743	1.43367e-24	0.24	0	0.12	0	357	317	125.77	226.59	13	0	0
Chr1	17076622	17076882	0.000539945	0.2	0.05	0.07	0.03	102	131	5.62	26.24	7	0	0
Chr1	17092136	17092545	1.89935e-05	0.29	0.6	0.12	0.13	89	114	14.86	30	9	0	0
Chr1	17114105	17114435	0.000131023	0.85	0.41	0.02	0.14	46	29	1.86	2.19	9	0	0
Chr1	17158846	17159280	4.03717e-07	0.25	0.06	0.22	0.05	210	160	43.09	132.27	11	0	0
Chr1	17176843	17177341	1.64328e-12	0	0.37	0	0.15	86	105	10.49	8.28	10	0	0
Chr1	17181478	17181771	9.26143e-09	0.01	0.15	0	0.07	234	250	69.62	21.24	7	0	0
Chr1	17247430	17247794	2.36447e-08	0	0.51	0	0.13	32	72	6	21.71	8	0	0
Chr1	17250148	17250392	8.09985e-06	0.19	0.06	0.04	0.01	271	241	17.45	43.89	11	0	0
Chr1	17250690	17250906	0.000426844	0.1	0.22	0.03	0.04	220	323	36	9.25	11	0	0
Chr1	17302165	17302796	5.10719e-16	0.52	0.17	0.2	0.1	253	247	69.72	49.72	12	0	0
Chr1	17321785	17322788	2.91679e-15	0.33	0.12	0.21	0.09	527	470	98.25	101.24	17	0	0
Chr1	17342584	17343051	2.13322e-11	0.23	0.5	0.08	0.15	290	304	66.73	133.59	13	0	0
Chr1	17344214	17344430	4.35326e-12	0.65	0.32	0.18	0.12	208	235	28.24	26.62	7	0	0
Chr1	17355243	17355536	8.52641e-12	0.24	0.02	0.08	0	165	198	57.7	81.07	8	0	0
Chr1	17378481	17378858	1.80242e-23	0.16	0	0.05	0	385	458	83.26	127.98	16	0	0
Chr1	17381202	17381536	6.8645e-06	0.27	0.71	0.26	0.2	52	56	6.18	24.71	10	0	2
Chr1	17384395	17384848	8.57882e-09	0.45	0.2	0.15	0.12	231	241	52.69	6.1	13	0	0
Chr1	17390198	17390580	2.6888e-29	0.2	0	0.07	0	506	424	106.91	28.09	13	0	0
Chr1	17390667	17391398	1.44359e-08	0.16	0.47	0.07	0.13	142	154	10.44	39.38	14	0	0
Chr1	17418726	17418957	1.53802e-16	0.1	0.33	0.05	0.13	497	328	44.27	12.26	14	0	0
Chr1	17454067	17454379	7.8053e-08	0.27	0.04	0.1	0.04	157	134	13.03	61.11	9	0	0
Chr1	17585941	17586277	4.18856e-11	0	0.49	0	0.18	49	85	0.7	31.41	8	0	0
Chr1	17633731	17634127	3.74676e-07	0.01	0.3	0	0.16	83	60	11.12	10.29	8	0	0
Chr1	17641491	17641800	4.47232e-06	0.17	0.02	0.03	0	147	153	9.05	12.29	11	0	0
Chr1	17663287	17663971	8.80203e-13	0.23	0.08	0.08	0.02	507	639	72.9	58.76	17	0	0
Chr1	17691066	17691392	4.22708e-11	0	0.29	0	0.13	109	95	56.61	8.03	9	0	0
Chr1	17695566	17695952	3.83408e-13	0.23	0.01	0.06	0	176	225	30.6	33.9	13	0	0
Chr1	17726319	17726661	9.44818e-16	0.08	0.37	0.07	0.13	231	280	32.54	16.22	10	0	0
Chr1	17733334	17733675	2.17392e-20	0.75	0.32	0.21	0.17	248	213	200.28	133.75	9	0	0
Chr1	17749312	17749561	3.11243e-12	0.42	0.89	0.27	0.14	99	93	8.81	15.24	7	0	0
Chr1	17749316	17749824	3.72074e-13	0.44	0.9	0.25	0.11	105	102	19.75	12.25	9	0	0
Chr1	17800659	17801273	3.8717e-13	0.2	0.03	0.12	0	358	333	34.78	6.43	16	0	0
Chr1	17810453	17811039	1.30891e-10	0.23	0.52	0.14	0.22	218	265	34.16	69.49	11	0	0
Chr1	17819366	17819880	9.81899e-07	0.38	0.83	0.15	0.02	58	54	4.02	3.09	11	0	0
Chr1	17867796	17868243	1.42817e-26	0.29	0.02	0.12	0	388	332	16.22	55.6	14	0	0
Chr1	17876352	17876634	3.29576e-12	0.7	0.33	0.19	0.15	190	159	38.81	25.24	7	0	0
Chr1	17877723	17878385	1.03484e-05	0.16	0.33	0.17	0.16	244	288	67.65	94.88	14	0	0
Chr1	17950672	17951226	5.15121e-15	0.15	0.01	0.1	0	383	333	15.51	14.51	17	0	0
Chr1	17961705	17961927	9.88543e-09	0.74	0.33	0.1	0.07	96	105	9.71	31.55	8	0	0
Chr1	17962803	17963275	2.00737e-17	0.21	0	0.04	0	267	233	27.7	25.06	16	0	0
Chr1	17989342	17989768	6.80657e-14	0.01	0.24	0	0.13	207	245	13.41	37.31	13	0	0
Chr1	18000637	18001128	1.79037e-10	0	0.14	0	0.05	243	190	47.94	21.49	14	0	0
Chr1	18033804	18034126	0.000135994	0.33	0.16	0.08	0.04	223	159	12.68	5.43	10	0	0
Chr1	18043819	18044072	6.98948e-14	0	0.16	0	0.07	258	302	60.47	29.03	13	0	0
Chr1	18048324	18048647	0.00122332	0.5	0.24	0.27	0.2	72	80	2	21.43	8	0	0
Chr1	18078473	18079031	2.73331e-14	0.26	0.01	0.07	0	273	153	15.32	2.15	18	0	0
Chr1	18082872	18083233	5.99573e-26	0.29	0.61	0.12	0.16	513	558	130.03	362.74	15	0	0
Chr1	18152125	18152535	1.94241e-22	0.44	0.93	0.2	0	162	165	98.14	126.29	7	0	0
Chr1	18181361	18181716	6.65959e-12	0.62	0.27	0.15	0.06	189	178	33.66	32.62	10	0	0
Chr1	18189485	18189699	0.00021425	0.79	0.31	0.04	0.21	38	26	11.3	2.2	5	0	0
Chr1	18191889	18192181	1.1478e-19	0.27	0.55	0.13	0.12	448	662	82.31	137.3	14	0	0
Chr1	18236525	18236756	4.69279e-14	0.32	0.73	0.24	0.14	165	171	17.75	11	9	0	0
Chr1	18266679	18267024	1.24949e-23	0.3	0.05	0.2	0.06	444	480	15.76	19.76	14	0	0
Chr1	18337999	18338386	1.88681e-07	0.29	0.62	0.13	0.2	144	115	13.25	71.94	9	0	0
Chr1	18357137	18357772	2.66009e-06	0.3	0.13	0.17	0.08	252	256	79.82	76.97	12	0	0
Chr1	18551343	18551643	1.34235e-14	0.27	0.05	0.1	0.18	333	289	149.57	102.4	14	0	0
Chr1	18620148	18620508	6.10593e-13	0.52	0.19	0.2	0.2	231	202	49.11	118.88	12	0	0
Chr1	18644894	18645114	2.70022e-11	0.25	0.58	0.1	0.2	187	210	108.44	173.75	9	0	0
Chr1	18648804	18649177	8.03307e-31	0.07	0.46	0.01	0.12	362	293	126.25	42.13	27	0	0
Chr1	18648908	18649204	6.85531e-17	0.32	0.67	0.15	0.24	314	262	77.42	29.42	12	0	0
Chr1	18709617	18709893	1.20658e-10	0.63	0.22	0.24	0.18	110	129	34.67	97.5	6	0	0
Chr1	18742516	18742852	1.65151e-14	0.09	0.37	0.1	0.13	259	255	95.88	16.28	10	0	0
Chr1	18805972	18806492	6.99115e-05	0.14	0.43	0.18	0.23	64	99	18.71	4.1	10	0	0
Chr1	18809471	18810181	1.54693e-08	0.43	0.21	0.25	0.19	304	251	35.94	93.36	9	0	0
Chr1	18810859	18811829	6.32258e-22	0.22	0.47	0.14	0.19	704	616	61.16	103.01	18	0	0
Chr1	18814371	18814821	3.32053e-22	0	0.19	0	0.11	402	383	94.24	47.6	13	0	0
Chr1	18827684	18828117	3.6538e-14	0.18	0	0.07	0	239	231	41.55	103.55	8	0	0
Chr1	18830637	18831034	5.26428e-13	0.28	0.06	0.11	0.03	283	295	35.17	34.08	12	0	0
Chr1	18831710	18832021	5.90505e-08	0.24	0.48	0.09	0.15	266	203	26.36	54.47	11	0	0
Chr1	18867293	18867509	9.80308e-16	0.84	0.4	0.01	0.16	186	131	34	14.17	6	0	0
Chr1	18867355	18867662	2.25416e-12	0.68	0.29	0.16	0.16	196	143	79.33	23.95	7	0	0
Chr1	18867586	18868109	5.43615e-10	0.16	0.43	0.1	0.19	199	226	21.72	23.79	12	0	0
Chr1	18937085	18937761	2.80512e-12	0.21	0.53	0.13	0.19	217	222	70.27	64.64	12	0	0
Chr1	19005873	19006514	1.7988e-15	0.63	0.3	0.11	0.08	324	263	53.67	29.57	14	0	0
Chr1	19006152	19006582	7.53107e-11	0.56	0.28	0.13	0.05	285	240	45.29	11.76	11	0	0
Chr1	19045749	19046053	7.45158e-15	0.21	0.02	0.12	0	311	293	51.24	10.6	13	0	0
Chr1	19102893	19103315	3.62152e-05	0.56	0.27	0.21	0.12	133	81	13.12	17.84	8	0	0
Chr1	19171525	19172088	7.50285e-24	0.06	0.57	0.12	0.03	159	145	53.84	22.08	12	0	0
Chr1	19171690	19172209	1.76179e-06	0.03	0.26	0.02	0.12	102	91	18.78	19.3	16	0	0
Chr1	19214865	19215240	4.43949e-14	0.16	0.02	0.1	0.02	503	453	113.6	238.23	16	0	0
Chr1	19233639	19233998	3.12347e-12	0.6	0.29	0.17	0.15	279	226	16.99	15.82	14	0	0
Chr1	19274762	19275008	9.03092e-12	0	0.13	0	0.04	240	342	24.75	51	9	0	0
Chr1	19283983	19284418	0.00033378	0.09	0.26	0.22	0.17	134	134	106.11	13.61	9	0	0
Chr1	19285489	19285996	5.30533e-10	0.52	0.12	0.16	0.07	100	103	20.67	4.46	10	0	0
Chr1	19290107	19290622	0.00102997	0.25	0.55	0.29	0.29	80	47	36.57	0.98	8	0	0
Chr1	19346985	19347601	8.82605e-26	0.05	0.3	0.04	0.13	461	527	38.31	16.65	29	0	0
Chr1	19428812	19429141	0.00165453	0.26	0.53	0.04	0.08	66	72	13.6	22.84	10	0	0
Chr1	19480159	19480623	2.73373e-14	0.34	0.14	0.14	0.1	454	567	234.11	279.65	14	0	0
Chr1	19481579	19482018	1.03944e-09	0.63	0.29	0.13	0.09	156	163	3.38	99.79	10	0	0
Chr1	19502100	19502618	8.39565e-11	0.57	0.27	0.22	0.21	228	230	26.62	68.89	11	0	0
Chr1	19502234	19502771	1.27279e-09	0.47	0.2	0.25	0.2	219	210	32.54	68.44	10	0	0
Chr1	19525109	19525514	3.06157e-31	0.17	0	0.07	0	542	595	55.27	103.67	15	0	0
Chr1	19567063	19567528	3.85459e-17	0.27	0.6	0.19	0.2	305	340	29.02	12.09	11	0	0
Chr1	19568988	19569472	2.77129e-18	0.51	0.22	0.14	0.1	431	403	149.8	74.83	16	0	0
Chr1	19604253	19604887	9.04529e-19	0.06	0.26	0.07	0.17	476	557	127.23	186.64	14	0	0
Chr1	19662385	19662787	5.67863e-08	0.05	0.21	0.04	0.12	253	227	20.7	17.55	15	0	0
Chr1	19667305	19667697	3.36354e-17	0.19	0	0.11	0	270	315	13.53	46.53	13	0	0
Chr1	19669452	19669743	2.52756e-14	0.31	0.65	0.2	0.19	216	272	42.86	80	8	0	0
Chr1	19686596	19686930	3.69779e-09	0.63	0.28	0.16	0.1	142	141	44.57	56.48	7	0	0
Chr1	19700060	19701046	1.37794e-11	0.14	0.56	0.03	0.12	105	131	10.26	10.45	18	0	0
Chr1	19713057	19713682	3.87893e-10	0.24	0.55	0.14	0.16	184	220	17.67	22.37	14	0	0
Chr1	19713357	19713618	4.10863e-05	0.01	0.2	0	0.06	81	105	3.57	13.35	14	0	0
Chr1	19775203	19775597	1.57548e-07	0.19	0.07	0.09	0.02	418	429	39.7	49.97	15	0	0
Chr1	19899969	19900171	3.12237e-08	0.47	0.22	0.08	0.05	203	258	23.87	38.87	11	0	0
Chr1	20001519	20001801	4.90479e-27	0.13	0.01	0.05	0	662	899	19.41	64.35	15	0	0
Chr1	20016790	20017257	1.10168e-05	0.09	0.32	0.02	0.11	127	129	57.84	30.41	8	0	0
Chr1	20026975	20027742	7.4409e-11	0.12	0	0.07	0	274	277	31.08	40.4	13	0	0
Chr1	20072649	20073106	5.68761e-06	0.28	0.13	0.13	0.12	338	264	63.97	78	12	0	0
Chr1	20171810	20172013	6.03532e-05	0.07	0.2	0.02	0.05	224	229	33.86	53.76	13	0	0
Chr1	20175103	20175392	1.02312e-05	0.6	0.29	0.21	0.15	121	96	17.66	12.93	10	0	0
Chr1	20246363	20246828	3.6502e-11	0.18	0	0.13	0	209	170	34.27	22.52	12	0	0
Chr1	20273048	20273560	2.1927e-05	0.22	0.5	0.17	0.24	122	103	41.51	7.57	10	0	0
Chr1	20297950	20298163	4.6858e-15	0.01	0.28	0	0.1	163	184	28.84	39.14	8	0	0
Chr1	20327236	20327753	4.03961e-24	0.87	0.42	0.01	0.21	252	184	101.43	76.57	8	0	0
Chr1	20327573	20327869	4.79056e-13	0.42	0.19	0.18	0.14	436	378	64.85	90.85	11	0	0
Chr1	20340279	20341103	1.224e-09	0.44	0.2	0.15	0.12	249	319	174.93	287.9	12	0	0
Chr1	20365405	20365714	1.03767e-05	0.14	0.35	0.14	0.21	181	159	44.11	7.75	9	0	0
Chr1	20369908	20370139	2.23517e-05	0.29	0.09	0.1	0.02	239	116	9.78	11.61	9	0	0
Chr1	20391260	20391717	3.83113e-12	0.12	0	0.04	0	274	329	103.58	76.23	13	0	0
Chr1	20434215	20434530	9.38599e-06	0.01	0.14	0	0.07	127	168	26.84	120.74	15	0	2
Chr1	20441219	20441621	2.99604e-16	0.19	0.01	0.09	0	404	280	35.8	18.67	16	0	0
Chr1	20509499	20509746	0.000150969	0.24	0.54	0.02	0.07	72	82	54.27	22.87	11	4	0
Chr1	20512202	20512702	1.88302e-39	0.55	0.2	0.18	0.16	718	650	264.38	77.85	16	1	0
Chr1	20514441	20514681	0.000283019	0.09	0.29	0.25	0.27	101	100	72.54	20.67	10	0	0
Chr1	20524633	20525093	3.91221e-15	0.25	0.57	0.19	0.19	315	262	26.86	14.27	15	0	0
Chr1	20528399	20528605	1.23096e-11	0.64	0.26	0.11	0.13	152	162	7.07	21.2	6	0	0
Chr1	20572230	20572987	3.32425e-13	0.2	0.5	0.1	0.19	293	260	34.45	25.44	18	0	0
Chr1	20590929	20591353	5.11924e-11	0.06	0.23	0.06	0.09	381	366	28.9	36.31	13	0	0
Chr1	20660596	20660824	1.51711e-11	0.46	0.95	0.25	0	79	66	16.7	79.2	5	0	0
Chr1	20715854	20716093	1.22989e-18	0.34	0.71	0.21	0.14	306	249	14.5	7.55	8	0	0
Chr1	20729484	20729900	5.95774e-20	0.24	0.06	0.11	0.05	553	675	88.65	130.93	19	0	0
Chr1	20780686	20780990	8.51643e-14	0.18	0.38	0.14	0.19	633	575	70.66	50.2	16	0	0
Chr1	20808784	20809150	1.2339e-09	0.18	0.39	0.14	0.2	314	359	26.67	83.25	11	0	0
Chr1	20815378	20815734	1.45822e-12	0.81	0.18	0.27	0.26	72	55	23.96	13.61	10	0	0
Chr1	20891623	20892249	8.14196e-08	0.45	0.19	0.2	0.13	197	177	16.09	32.89	11	0	0
Chr1	20923946	20924407	1.34775e-14	0.01	0.14	0	0.03	386	384	121.56	225.44	13	0	0
Chr1	21010226	21010618	5.03868e-05	0.24	0.08	0.11	0.06	207	170	7.12	20.22	10	0	0
Chr1	21019067	21019303	2.65466e-09	0.02	0.19	0	0.03	218	224	37.4	44.03	17	0	0
Chr1	21037880	21038344	4.17042e-07	0.18	0.55	0.02	0.1	89	88	23.94	19.87	18	5	2
Chr1	21046637	21046916	1.10653e-11	0.38	0.19	0.18	0.14	458	546	13.36	89.17	13	0	0
Chr1	21078319	21078592	2.61694e-19	0.17	0.01	0.09	0	450	384	13.42	11.27	13	0	0
Chr1	21084205	21084563	1.72123e-28	0.28	0.77	0.25	0.19	223	266	80.12	178.79	8	0	0
Chr1	21105010	21105294	0.00283651	0.52	0.12	0.12	0.01	25	32	10.29	8.62	7	0	0
Chr1	21115057	21115576	1.27971e-05	0.19	0.43	0.09	0.17	133	153	19.9	5.11	12	0	0
Chr1	21120044	21120553	7.26197e-07	0.04	0.22	0.12	0.09	214	125	77.35	10.81	15	0	0
Chr1	21137673	21138280	6.67014e-18	0.28	0.07	0.06	0.02	543	423	46.38	18.97	18	0	0
Chr1	21138231	21138654	2.38017e-12	0.21	0.01	0.1	0	216	186	21.65	37.49	11	0	0
Chr1	21149930	21150391	4.0982e-10	0.16	0	0.07	0	244	163	48.86	30.1	13	0	0
Chr1	21169733	21170488	1.30032e-13	0.13	0	0.06	0	335	327	64.52	76.89	15	0	0
Chr1	21184377	21184685	1.59841e-20	0.19	0	0.09	0	373	311	38.06	23.24	13	0	0
Chr1	21218537	21218843	4.04716e-05	0.21	0.44	0.04	0.13	137	179	5.29	83.62	7	0	0
Chr1	21223824	21224077	4.5747e-08	0.68	0.29	0.03	0.16	87	118	69.29	55.14	7	0	0
Chr1	21328493	21328905	3.16322e-08	0.53	0.25	0.13	0.17	144	238	30.29	120.33	7	0	0
Chr1	21328509	21328929	3.40119e-09	0.59	0.29	0.12	0.16	160	254	32.19	188.44	9	0	0
Chr1	21341619	21342341	5.00149e-38	0.35	0.72	0.1	0.03	549	643	64.2	123.06	32	0	0
Chr1	21341629	21342357	3.31483e-38	0.34	0.71	0.09	0.03	556	635	68.82	118.39	32	0	0
Chr1	21341655	21342103	2.35265e-13	0.3	0.61	0.05	0.07	255	325	49.56	102.34	27	0	0
Chr1	21353315	21353573	7.79415e-23	0.01	0.33	0	0.12	199	224	12.49	7.65	11	0	0
Chr1	21373384	21373797	3.44341e-19	0.33	0.73	0.18	0.11	232	252	44.48	32	7	0	0
Chr1	21396718	21397076	5.14585e-09	0.49	0.23	0.18	0.18	254	239	48.52	21.72	12	0	0
Chr1	21397160	21397702	1.1106e-18	0.2	0.02	0.11	0	406	393	71.35	103.46	15	0	0
Chr1	21437994	21438294	2.59919e-12	0.07	0.22	0.05	0.1	465	540	19.53	36.77	13	0	0
Chr1	21473578	21474102	7.66702e-09	0.18	0.37	0.06	0.08	342	382	39.24	87.76	17	0	0
Chr1	21510021	21510343	2.50803e-06	0.52	0.2	0.19	0.16	86	120	5.56	12.49	11	0	0
Chr1	21514572	21514881	4.86974e-07	0.15	0.46	0.04	0.16	101	129	18.99	10.77	10	0	0
Chr1	21514693	21514914	4.79556e-07	0.3	0.64	0.1	0.1	106	112	19.64	2.86	8	0	0
Chr1	21547043	21547575	1.5057e-15	0	0.2	0	0.15	235	304	12.91	22.09	13	0	0
Chr1	21581473	21581759	0.00267343	0.09	0.25	0.1	0.1	92	108	33.96	34.84	10	1	0
Chr1	21606240	21606524	2.0919e-06	0.2	0.02	0.1	0.01	190	105	39.26	4.24	13	0	0
Chr1	21685919	21686313	3.11338e-11	0.01	0.15	0	0.08	311	210	29.41	31.81	13	0	0
Chr1	21692896	21693243	4.50366e-10	0.61	0.23	0.11	0.12	173	108	154.57	53.62	7	0	0
Chr1	21710129	21710992	4.70854e-14	0.16	0.43	0.06	0.17	346	341	29.86	44.39	21	0	0
Chr1	21714780	21715076	7.26489e-09	0.35	0.73	0.23	0.18	108	120	40.8	46	6	0	0
Chr1	21724834	21725394	5.72238e-09	0.39	0	0.18	0	71	57	8.27	22.96	11	0	0
Chr1	21741623	21742166	3.22403e-20	0.23	0.57	0.19	0.08	355	328	200.45	159.88	12	0	0
Chr1	21741677	21742245	5.40635e-06	0.08	0.22	0.11	0.13	285	282	329.91	300.35	18	3	3
Chr1	21894224	21894702	1.43893e-06	0.48	0.24	0.19	0.1	214	169	8.94	28.44	9	0	0
Chr1	21951634	21952056	1.61464e-13	0.26	0.07	0.12	0.04	452	388	97.69	66.47	13	0	0
Chr1	21962771	21963533	1.97213e-05	0.17	0.01	0.1	0	103	115	11.63	23.72	14	0	0
Chr1	21964646	21965204	6.79734e-11	0.37	0	0.19	0	81	81	14.39	5.48	12	0	0
Chr1	22106766	22107590	2.82191e-11	0.3	0.6	0.13	0.13	240	239	15.11	11.81	17	0	0
Chr1	22125984	22126215	5.91125e-16	0.69	0.31	0.04	0.1	220	222	4.67	49.07	10	0	0
Chr1	22172037	22172715	6.30981e-11	0.12	0	0.03	0	251	334	11.5	31.21	15	0	0
Chr1	22175560	22176204	3.14003e-20	0.2	0.02	0.08	0	381	478	25.27	35.58	19	0	0
Chr1	22203336	22203653	4.24441e-14	0.45	0.93	0.18	0	111	96	69.1	139.2	6	0	0
Chr1	22243074	22243485	5.62173e-20	0.22	0.49	0.08	0.13	517	558	49.15	59.98	14	0	0
Chr1	22243158	22243493	1.38078e-20	0.28	0.56	0.09	0.11	507	540	27.83	41.6	13	0	0
Chr1	22310121	22310386	4.68045e-09	0.17	0.38	0.08	0.14	295	333	11.84	183.41	8	0	0
Chr1	22331823	22332051	2.24425e-14	0.86	0.4	0.01	0.14	115	139	7.77	23.77	6	0	0
Chr1	22380722	22381034	3.40335e-06	0.29	0.13	0.18	0.16	268	273	8.86	113.27	8	0	0
Chr1	22456931	22457522	2.70716e-06	0.1	0	0.08	0	150	193	40.82	62.81	12	0	0
Chr1	22480658	22481318	8.77593e-10	0.54	0.22	0.26	0.17	183	164	18.68	32.93	10	0	0
Chr1	22563282	22563559	0.000766168	0.29	0.61	0.03	0.1	49	71	30.98	43.84	8	1	0
Chr1	22612850	22613736	1.41362e-12	0.19	0	0.07	0	286	205	74.65	9.23	16	0	0
Chr1	22662402	22662975	3.48776e-19	0.46	0.2	0.18	0.1	522	519	52.46	35.83	15	0	0
Chr1	22662525	22663003	2.08254e-20	0.5	0.24	0.16	0.09	575	548	79.95	57.98	15	0	0
Chr1	22676538	22677021	9.12815e-27	0.04	0.28	0.03	0.11	475	522	60.76	66.78	16	0	0
Chr1	22691464	22691861	1.39727e-13	0.33	0.77	0.21	0.17	149	132	36.55	50.57	8	0	0
Chr1	22744682	22745448	1.68245e-37	0.02	0.25	0.02	0.11	651	569	95.51	18.65	24	0	0
Chr1	22789352	22789872	2.37619e-07	0.2	0.01	0.1	0	162	112	7.65	5.85	14	0	0
Chr1	22856610	22857010	2.87672e-24	0	0.14	0	0.06	494	645	66.5	183.76	13	0	0
Chr1	22860332	22860618	2.3775e-05	0.24	0.56	0.14	0.21	76	95	3.48	14.62	7	0	0
Chr1	22865452	22865935	5.76856e-10	0.28	0.14	0.13	0.08	597	671	48.61	165.26	17	0	0
Chr1	22883813	22884465	1.81838e-12	0.19	0.43	0.08	0.18	352	387	179.58	97.03	13	0	0
Chr1	22923407	22923658	8.01222e-07	0.24	0.11	0.15	0.1	362	412	40.29	73.67	11	0	0
Chr1	22981152	22981461	1.1743e-05	0.1	0.21	0.04	0.06	457	393	54.47	26.86	13	0	0
Chr1	22984714	22985040	1.49733e-06	0.14	0.44	0.08	0.16	118	97	6.88	3.9	12	0	0
Chr1	23017913	23018120	1.97859e-11	0.1	0	0.02	0	399	419	16.4	20.53	13	0	0
Chr1	23026148	23026427	3.77772e-07	0.5	0.24	0.19	0.07	180	176	76	37.03	9	0	0
Chr1	23049537	23049791	4.32753e-13	0.02	0.19	0	0.08	335	310	29.17	16.88	12	0	0
Chr1	23052198	23052671	8.2643e-13	0.53	0.2	0.15	0.07	266	192	125.96	40.07	11	0	0
Chr1	23180112	23180565	2.27133e-23	0.22	0.02	0.12	0	444	477	35.09	113.66	12	0	0
Chr1	23204297	23204787	4.24496e-13	0.48	0.15	0.21	0.08	235	193	34.05	93.87	11	0	0
Chr1	23209194	23209687	1.48933e-13	0.19	0.39	0.11	0.13	526	546	84.88	180.92	14	0	0
Chr1	23229400	23229729	2.47771e-17	0	0.13	0	0.07	435	556	30.75	51.7	12	0	0
Chr1	23237432	23237638	0.000760364	0.17	0.42	0.02	0.05	80	89	9.07	22.57	6	0	0
Chr1	23255567	23255912	1.98664e-10	0.36	0.09	0.13	0.01	211	179	50.27	10.63	12	0	0
Chr1	23272616	23272934	2.02635e-13	0.57	0.28	0.16	0.06	296	316	40.59	65.96	14	0	0
Chr1	23311768	23312039	5.0824e-09	0.01	0.17	0	0.03	188	209	20.11	44.94	9	0	0
Chr1	23316052	23316511	4.83087e-24	0	0.13	0	0.05	598	619	155.24	144.45	12	0	0
Chr1	23324880	23325208	1.66269e-14	0.2	0.47	0.16	0.19	353	370	28.98	43.36	8	0	0
Chr1	23350341	23350662	6.0023e-15	0.3	0.62	0.18	0.13	270	341	113.36	102.55	8	0	0
Chr1	23434416	23434668	1.37116e-34	0.5	0.03	0.17	0.01	320	194	13.92	16.41	13	0	0
Chr1	23443819	23444460	4.2786e-19	0.28	0.09	0.16	0.06	584	742	142.07	374.77	14	0	0
Chr1	23463334	23463586	1.55089e-08	0.15	0.31	0.04	0.06	382	436	19.42	25.94	13	0	0
Chr1	23519531	23519882	1.9506e-08	0	0.47	0	0.15	35	103	4.06	1.57	10	1	0
Chr1	23535669	23536528	1.41641e-15	0.19	0	0.14	0	251	236	37.35	14.64	15	0	0
Chr1	23537088	23537306	1.30224e-08	0.01	0.32	0	0.08	79	104	89.2	16.7	5	0	0
Chr1	23583291	23583728	1.36698e-10	0.19	0.44	0.12	0.15	312	289	35.25	36.36	9	0	0
Chr1	23593446	23593897	1.8573e-11	0.71	0.35	0.13	0.15	154	187	6.33	95.9	7	0	0
Chr1	23639815	23640089	4.29785e-06	0.32	0.65	0.09	0.12	94	103	33.06	92.45	12	0	2
Chr1	23656055	23656733	1.17816e-28	0.18	0.01	0.07	0	572	589	93.7	106.5	15	0	0
Chr1	23698747	23699046	1.83701e-10	0.01	0.17	0	0.03	218	241	57.69	76.94	9	0	0
Chr1	23842245	23842673	7.00404e-08	0.35	0.16	0.17	0.12	275	318	28.2	21.29	11	0	0
Chr1	23863762	23864106	5.41149e-28	0.17	0	0.1	0	475	544	109.61	150.13	14	0	0
Chr1	23937760	23938297	1.9665e-09	0.23	0.47	0.18	0.2	234	391	32.09	128.81	12	0	0
Chr1	23972956	23973269	1.16303e-05	0.11	0.31	0.1	0.11	159	155	19.24	19.14	7	0	0
Chr1	23997693	23997908	6.07372e-11	0.69	0.31	0.12	0.12	156	133	7.9	30.33	7	0	0
Chr1	23997709	23997960	1.00275e-09	0.59	0.28	0.15	0.12	193	193	13.84	112.12	8	0	0
Chr1	24089892	24090183	1.13758e-05	0.19	0.4	0.12	0.18	224	151	2.24	9.54	12	0	0
Chr1	24092317	24092692	2.834e-34	0.29	0.06	0.06	0.03	684	846	121.82	132.07	17	0	0
Chr1	24117496	24118200	6.33471e-14	0.16	0.03	0.04	0	614	579	38.96	49.84	20	0	0
Chr1	24134529	24134872	6.471e-07	0.4	0.18	0.17	0.06	245	206	40.28	34.27	10	0	0
Chr1	24154281	24154765	5.39706e-14	0.28	0.58	0.18	0.23	346	276	66.09	36.03	13	0	0
Chr1	24184700	24185467	1.25487e-14	0.3	0.07	0.11	0.03	335	298	91.13	132.38	16	0	0
Chr1	24211491	24211926	4.208e-07	0	0.12	0	0.08	170	155	16.08	17.08	13	0	0
Chr1	24277403	24278054	2.17863e-06	0.51	0.23	0.12	0.06	115	141	58.06	30.77	10	0	0
Chr1	24318514	24318795	4.07707e-19	0	0.11	0	0.03	566	597	55.6	66.58	13	0	0
Chr1	24337859	24338235	5.4063e-06	0.58	0.24	0.06	0.05	109	75	9.9	2.76	16	0	0
Chr1	24365679	24365914	3.11573e-11	0.11	0.39	0.1	0.17	176	272	18.29	82.57	8	0	0
Chr1	24424995	24425859	1.06403e-14	0.38	0.78	0.14	0.21	154	194	53.97	97.24	13	0	0
Chr1	24425496	24425944	9.2103e-07	0.07	0.27	0.03	0.08	154	204	39.32	38.87	16	0	0
Chr1	24425729	24425998	0.00115184	0.12	0.33	0.03	0.05	81	113	56.7	52.98	8	0	0
Chr1	24445644	24445962	5.97751e-20	0.2	0.03	0.11	0.01	564	537	38.84	111.94	14	0	0
Chr1	24455116	24455479	1.10761e-11	0.16	0.66	0.03	0.06	81	99	84.41	22.27	8	0	0
Chr1	24466508	24466875	1.54906e-06	0.04	0.16	0.01	0.11	272	323	71.29	33.79	10	0	0
Chr1	24505096	24505311	0.00384144	0.07	0.18	0.02	0.08	174	217	41.07	54.13	8	0	0
Chr1	24554219	24554494	0.000114275	0.21	0.53	0.07	0.11	71	70	0.99	26.44	10	0	0
Chr1	24571788	24572020	1.9362e-09	0.17	0.44	0.06	0.11	248	186	53.03	62.75	9	0	0
Chr1	24572346	24572800	3.85959e-49	0.74	0.29	0.06	0.11	566	510	54.92	55	15	0	0
Chr1	24572511	24572881	8.20417e-11	0.2	0.03	0.03	0.01	313	229	259.04	209.27	19	0	1
Chr1	24575451	24576026	1.06503e-17	0.23	0.58	0.04	0.12	244	356	15.01	12.8	20	0	0
Chr1	24576618	24576925	1.95433e-09	0.01	0.17	0	0.04	177	229	15.42	19.76	13	0	0
Chr1	24604500	24604947	0.00019105	0.3	0.05	0.09	0.03	66	60	7.93	19.43	8	0	0
Chr1	24619937	24620193	5.39858e-08	0.53	0.26	0.12	0.05	188	202	17.11	45.28	9	0	0
Chr1	24620490	24620768	1.51039e-09	0.28	0.13	0.06	0.03	502	525	21.82	14.12	14	0	0
Chr1	24636326	24636975	1.17288e-05	0	0.12	0	0.03	138	117	34.9	17.02	14	0	0
Chr1	24690929	24691223	1.96892e-07	0.36	0.16	0.13	0.04	295	271	28.73	27.97	13	0	0
Chr1	24694640	24695264	9.17137e-18	0.28	0.57	0.1	0.16	370	456	60.65	85.07	16	0	0
Chr1	24728274	24728734	9.36308e-10	0.21	0.05	0.04	0	321	311	55.32	70.36	19	0	0
Chr1	24734538	24734769	0.000625619	0.13	0.05	0.06	0.05	254	278	22.89	9.82	11	0	0
Chr1	24789184	24789521	2.16147e-12	0.2	0	0.07	0	189	175	9.69	4.67	15	0	0
Chr1	24825707	24826225	1.5311e-10	0.01	0.12	0	0.04	370	352	63.67	34.7	15	0	0
Chr1	24826441	24826679	0.000341754	0.17	0.41	0.13	0.24	93	108	233.1	95.6	6	0	0
Chr1	24835879	24836332	6.8113e-06	0.26	0.11	0.13	0.13	278	291	45.42	107.48	12	0	0
Chr1	24836987	24837463	9.92722e-14	0	0.14	0	0.03	338	282	152.5	164.56	13	0	0
Chr1	24903196	24903536	1.44385e-07	0.31	0.08	0.08	0.01	182	133	25.67	7.29	11	0	0
Chr1	24940778	24941353	0.000108928	0	0.15	0	0.04	79	109	8.63	9.9	12	0	0
Chr1	24979883	24980258	3.83043e-13	0	0.14	0	0.05	333	310	150.75	122.88	12	0	0
Chr1	25019004	25019235	1.66505e-07	0.14	0.35	0.07	0.15	230	219	18.79	60.27	8	0	0
Chr1	25038648	25039077	1.51225e-09	0.34	0.73	0.14	0.08	116	135	9.86	14.25	9	0	0
Chr1	25133048	25133391	4.80396e-16	0.48	0.2	0.15	0.11	379	366	7.83	18.92	16	0	0
Chr1	25133749	25134088	1.02784e-14	0.21	0.5	0.14	0.17	308	331	59.71	21.13	8	0	0
Chr1	25163902	25164118	1.24645e-11	0.76	0.35	0.12	0.16	153	114	3.48	31.24	7	0	0
Chr1	25209821	25210052	1.97951e-09	0.53	0.24	0.18	0.2	234	168	10.4	52.4	6	0	0
Chr1	25215748	25216112	2.13103e-06	0.2	0.48	0.09	0.11	123	150	9.84	13.36	12	0	0
Chr1	25245819	25246271	8.68328e-22	0.51	0.11	0.11	0.06	288	200	26.31	17.42	13	0	0
Chr1	25304814	25305190	3.54128e-20	0.54	0.22	0.11	0.13	484	345	39.26	100.35	17	0	0
Chr1	25311554	25311812	7.25557e-14	0.4	0.16	0.19	0.08	347	424	32.46	21.38	10	0	0
Chr1	25332636	25332887	3.07235e-12	0.17	0.35	0.05	0.12	575	579	53.35	7.91	18	0	0
Chr1	25332996	25333368	7.73361e-07	0.08	0.22	0.01	0.04	363	263	126.53	71.72	14	0	0
Chr1	25343576	25344315	9.44711e-39	0.29	0.6	0.12	0.11	906	801	64.25	52.14	31	0	0
Chr1	25469189	25469774	8.46545e-22	0.22	0.48	0.1	0.13	591	640	46.93	30.86	21	0	0
Chr1	25495490	25496683	1.0481e-08	0.21	0.03	0.16	0.01	212	210	95.01	96.71	18	0	0
Chr1	25509750	25510180	9.00866e-09	0.12	0.25	0.06	0.12	647	562	205.06	141.06	17	0	0
Chr1	25520387	25520684	1.87657e-11	0.13	0	0.06	0	275	289	73.81	58.19	13	0	0
Chr1	25525899	25526310	1.13764e-06	0.45	0.22	0.09	0.03	185	212	36.63	56.24	12	0	0
Chr1	25526168	25526569	1.70385e-14	0.02	0.17	0.04	0.06	431	350	239.14	127.41	13	0	0
Chr1	25586046	25586265	2.14109e-08	0.11	0.38	0.07	0.09	177	149	14.9	48.99	10	0	0
Chr1	25595001	25595808	5.24816e-26	0.03	0.39	0.01	0.16	228	332	28.82	73.79	18	0	0
Chr1	25595335	25595611	0.00105887	0	0.18	0	0.02	48	60	19	10.5	9	0	0
Chr1	25704862	25705526	1.80757e-13	0	0.38	0	0.16	104	78	20.04	12.4	10	0	0
Chr1	25750596	25750952	9.37704e-07	0.14	0.36	0.03	0.07	181	182	44.54	62.4	10	0	0
Chr1	25769118	25769411	3.32062e-16	0	0.17	0	0.09	288	314	91.31	31.14	13	0	0
Chr1	25825669	25825890	8.1361e-11	0.41	0.86	0.19	0.02	88	96	11.14	2.57	8	0	0
Chr1	25831554	25831868	0.000406045	0.24	0	0.09	0	41	43	5.22	9.09	11	0	0
Chr1	25882712	25883084	3.85e-07	0.16	0.04	0.03	0.01	405	276	299.97	125.36	13	0	0
Chr1	25894350	25894737	6.20863e-07	0.05	0.18	0.01	0.04	329	267	67.92	22.6	15	1	0
Chr1	26021667	26021905	1.55676e-07	0.26	0.63	0.19	0.22	84	127	19.6	2.17	6	0	0
Chr1	26041555	26042031	1.40866e-09	0.24	0.1	0.08	0.02	459	650	17.66	99.79	12	0	0
Chr1	26102048	26102365	2.99958e-10	0.12	0.27	0.11	0.11	598	523	50.53	13.02	14	0	0
Chr1	26151911	26152558	1.73127e-09	0.12	0	0.11	0	256	212	36.61	28.79	12	0	0
Chr1	26226228	26226697	8.9463e-06	0.29	0.09	0.09	0.02	168	153	17.64	18.57	12	0	0
Chr1	26250375	26250782	5.16614e-09	0.48	0.24	0.14	0.07	266	263	158	125.62	7	0	0
Chr1	26297383	26297887	4.22397e-10	0.12	0.28	0.11	0.13	529	518	37.43	17.83	18	0	0
Chr1	26347263	26347487	1.3875e-25	0.27	0.62	0.19	0.15	390	516	42.07	135.09	11	0	0
Chr1	26360705	26360945	2.52487e-23	0.4	0.12	0.13	0.06	468	485	226.91	92.99	12	0	0
Chr1	26360945	26361266	5.09788e-19	0.13	0.32	0.07	0.11	769	837	68.97	41.26	13	0	0
Chr1	26472906	26473289	3.02207e-17	0.43	0.17	0.15	0.04	437	424	172.82	71.07	11	0	0
Chr1	26504686	26504916	5.55139e-18	0.31	0.65	0.21	0.22	337	325	25.53	37.86	9	0	0
Chr1	26504702	26504959	2.9593e-17	0.31	0.64	0.21	0.22	331	314	25.69	46.11	9	0	0
Chr1	26598979	26599204	1.15832e-09	0	0.12	0	0.01	263	193	6.8	6.49	14	0	0
Chr1	26706712	26706969	1.64079e-06	0.12	0.3	0.07	0.11	189	273	69	17.75	9	0	0
Chr1	26713581	26714402	2.83204e-14	0.31	0.65	0.1	0.07	249	248	26.15	13.01	18	0	0
Chr1	26898139	26898407	2.29707e-11	0.26	0.05	0.1	0.01	182	282	54.69	70.75	9	0	0
Chr1	27167657	27168183	3.68257e-07	0.39	0.17	0.17	0.12	281	201	77.15	11.94	14	1	0
Chr1	27185035	27185357	1.20613e-10	0.1	0	0.05	0	223	360	30.53	81.76	14	0	0
Chr1	27188373	27188639	1.61005e-06	0.01	0.12	0	0.04	194	197	16.75	19.3	14	0	0
Chr1	27237440	27238054	1.62409e-17	0.39	0.15	0.15	0.1	510	477	43.88	39.91	18	0	0
Chr1	27294981	27295554	2.11066e-14	0	0.14	0	0.04	338	249	260.83	104.64	13	0	0
Chr1	27320954	27321335	3.91386e-10	0.24	0.64	0.16	0.19	110	123	13.07	50.3	6	0	0
Chr1	27339436	27339856	2.29936e-10	0.22	0.1	0.03	0.01	749	754	78.7	72.78	19	0	0
Chr1	27380347	27380877	3.01076e-12	0.39	0.13	0.14	0.05	305	253	215.36	116.27	12	0	0
Chr1	27476765	27477478	1.82484e-19	0.01	0.11	0	0.04	677	660	117.43	48.87	16	0	0
Chr1	27485295	27485508	1.2794e-06	0.43	0.21	0.1	0.09	235	197	40.62	7.14	7	0	0
Chr1	27504895	27505331	0.000253826	0.09	0.21	0.05	0.1	226	256	78.15	60.42	12	0	0
Chr1	27515142	27515374	4.14059e-08	0.29	0.6	0.08	0.08	145	167	51.64	48.78	17	1	0
Chr1	27539379	27539625	2.98049e-05	0.34	0.16	0.09	0.03	216	205	3.14	1.7	8	0	0
Chr1	27574285	27575206	5.81979e-20	0.2	0.02	0.11	0	486	393	54.22	35.08	20	0	0
Chr1	27585466	27586095	2.18011e-13	0.19	0.04	0.11	0.01	473	388	126.64	185.14	14	0	0
Chr1	27677420	27677748	0.000157146	0.24	0.54	0.14	0.19	78	79	38.25	4.44	9	0	0
Chr1	27793426	27793982	4.45362e-12	0.21	0.01	0.1	0	189	216	14.44	50.09	13	0	0
Chr1	27828627	27828926	6.20594e-18	0.61	0.27	0.19	0.13	309	314	79.11	44.7	12	0	0
Chr1	27919720	27920267	2.09091e-16	0.64	0.27	0.23	0.15	231	258	69.4	99.67	11	0	0
Chr1	27935914	27936281	1.05629e-16	0.15	0.02	0.05	0	463	659	9.12	30.5	15	0	0
Chr1	27942020	27942891	3.20469e-06	0.09	0.32	0.06	0.18	145	118	23.96	8.02	11	0	0
Chr1	27993263	27993606	4.73086e-09	0	0.1	0	0.03	257	289	18.36	11.36	13	0	0
Chr1	28034172	28034704	3.97452e-15	0.22	0.05	0.11	0.01	608	422	70.07	14.4	17	0	0
Chr1	28077892	28078130	2.6927e-05	0.07	0.15	0.03	0.03	646	657	13.67	62.69	14	0	0
Chr1	28103067	28104406	3.59074e-38	0.1	0.36	0.07	0.17	811	796	209.76	299.47	25	0	0
Chr1	28114905	28115425	2.50661e-32	0.24	0.01	0.08	0	445	477	203.72	153.92	14	0	0
Chr1	28148575	28149468	1.91245e-13	0.15	0.38	0.09	0.15	402	443	82.87	78.43	17	0	0
Chr1	28277045	28277715	8.83804e-26	0.07	0.35	0.04	0.16	425	506	56.13	50.19	17	0	0
Chr1	28279896	28280211	6.34684e-05	0.24	0.66	0.25	0.25	42	50	7.96	7.33	10	0	0
Chr1	28417629	28418043	3.14004e-11	0.08	0.35	0.08	0.19	202	217	9.79	3.54	12	0	0
Chr1	28435648	28436352	6.86415e-09	0.12	0.28	0.08	0.11	441	381	78.66	64.83	16	0	0
Chr1	28470375	28470872	5.72753e-07	0.32	0.69	0.1	0.12	80	116	33.14	27.43	8	0	0
Chr1	28470386	28470618	0.000615957	0.04	0.2	0.01	0.03	83	98	9.59	36.77	13	1	1
Chr1	28503580	28504122	6.68508e-06	0.16	0	0.04	0	131	99	21.63	1.92	14	0	0
Chr1	28641111	28641500	2.16424e-10	0.11	0.35	0.09	0.16	287	239	15.11	39.78	9	0	0
Chr1	28770178	28770669	1.62953e-10	0	0.14	0	0.02	239	186	432.7	295.07	8	0	0
Chr1	28816376	28817020	7.48686e-17	0.02	0.18	0.02	0.05	438	515	130.64	256.27	12	0	0
Chr1	28923570	28924063	1.07137e-12	0.24	0.51	0.16	0.2	348	308	130.36	113.73	13	0	0
Chr1	28950480	28951247	1.32993e-20	0.38	0.15	0.18	0.07	641	604	72.95	31.05	14	0	0
Chr1	28979083	28979571	6.82511e-17	0.24	0.05	0.14	0.01	417	444	204.06	137.93	16	0	0
Chr1	28982724	28982979	4.72743e-09	0.16	0.43	0.16	0.19	206	189	83.36	13.41	8	0	0
Chr1	28983086	28983390	1.11393e-07	0.07	0.29	0.03	0.12	167	188	17.14	64.48	7	0	0
Chr1	29009972	29010296	3.35627e-09	0.15	0.03	0.05	0.01	393	324	25.03	78.54	15	0	0
Chr1	29019046	29019267	1.17261e-12	0.23	0.07	0.11	0.03	470	538	38.11	53.49	14	0	0
Chr1	29068275	29068715	4.72603e-09	0.15	0.01	0.04	0	247	211	32.23	50.32	10	0	0
Chr1	29131568	29132172	2.73442e-06	0.01	0.12	0	0.02	196	173	27.91	20.56	13	0	0
Chr1	29192526	29192941	3.44299e-09	0.13	0.39	0.1	0.19	201	175	86.9	46	7	0	0
Chr1	29223530	29223776	8.97834e-07	0.26	0.09	0.12	0.03	277	207	59.12	39.79	10	0	0
Chr1	29246316	29246573	3.25792e-22	0	0.3	0	0.11	260	183	52.44	88.01	10	0	0
Chr1	29296191	29296849	9.08333e-19	0.34	0.01	0.1	0	205	158	26.95	8.78	19	0	0
Chr1	29330497	29330787	4.8555e-16	0.17	0	0.09	0	347	304	3.56	4.76	13	0	0
Chr1	29402034	29403044	3.5847e-10	0.05	0.25	0.04	0.16	247	255	21.27	49.14	15	0	0
Chr1	29468024	29468431	6.80625e-15	0.22	0	0.08	0	232	187	50.97	20.26	13	0	0
Chr1	29522532	29523125	5.50947e-08	0.11	0	0.02	0.01	267	238	192.56	161.67	20	0	0
Chr1	29522726	29523371	2.23502e-62	0.64	0.09	0.06	0.06	414	378	220.38	179.45	16	0	0
Chr1	29535087	29535560	1.3154e-14	0.15	0.47	0.06	0.14	249	246	79.25	140.45	11	0	0
Chr1	29550967	29551342	8.34291e-09	0.35	0.15	0.13	0.11	307	359	28.81	54.63	12	0	0
Chr1	29578384	29578717	2.55082e-07	0.04	0.28	0.28	0.23	120	127	153.11	53.79	10	3	0
Chr1	29579502	29580209	1.91804e-13	0	0.13	0	0.03	304	374	69.91	100.99	14	0	0
Chr1	29584824	29585098	4.38809e-12	0.41	0.15	0.17	0.05	273	330	270	132.75	9	0	0
Chr1	29598047	29598251	4.5421e-06	0.08	0.26	0.09	0.15	183	191	22.98	14.41	8	0	0
Chr1	29612306	29612703	2.20859e-08	0.15	0.3	0.12	0.13	356	620	30.45	26.56	21	0	0
Chr1	29736736	29737236	2.64335e-05	0.15	0.01	0.07	0	194	107	52.7	14.08	12	0	0
Chr1	29747507	29747759	8.23886e-18	0.48	0.22	0.17	0.14	548	456	38.41	67.97	15	0	0
Chr1	29754637	29755010	1.36716e-06	0.08	0.27	0.02	0.12	176	175	23.14	34.41	8	0	0
Chr1	29773094	29773401	6.55275e-19	0.63	0.29	0.18	0.13	332	330	19.88	91.18	12	0	0
Chr1	29773178	29773474	3.91355e-19	0.7	0.34	0.16	0.15	321	290	23.11	39.06	12	0	0
Chr1	29796139	29796736	2.30104e-07	0.07	0.26	0.05	0.14	220	165	30.42	27.48	12	0	0
Chr1	29819060	29819475	1.02596e-25	0.02	0.31	0	0.14	327	318	24.93	42.38	16	0	0
Chr1	29843597	29843881	1.72193e-11	0.14	0.03	0.05	0	487	496	73.72	49.52	12	0	0
Chr1	29844631	29845049	1.18745e-10	0.51	0.22	0.21	0.11	221	229	52.99	84.99	10	0	0
Chr1	29868803	29869254	1.96368e-24	0.29	0.07	0.06	0.03	692	574	39.01	21.56	24	0	0
Chr1	29902767	29903007	2.40085e-13	0.35	0.17	0.13	0.08	568	724	53.06	95.4	13	0	0
Chr1	29917372	29917674	1.39236e-12	0.01	0.25	0	0.13	169	151	6.13	6.41	8	0	0
Chr1	29950735	29950959	2.84838e-15	0.25	0.66	0.17	0.19	177	194	10.24	10.9	7	0	0
Chr1	29958044	29958526	9.24177e-18	0.2	0.01	0.11	0	345	340	39.27	25.14	13	0	0
Chr1	29997345	29997561	2.82287e-10	0.29	0.65	0.18	0.14	161	151	26.17	36.17	6	0	0
Chr1	30009555	30010310	3.02844e-11	0.22	0.47	0.15	0.19	382	255	33.45	34.8	14	0	0
Chr1	30050840	30051432	1.57309e-07	0.28	0.09	0.14	0.04	239	232	17.88	24.18	10	0	0
Chr1	30099308	30099611	1.0579e-20	0.11	0.37	0.09	0.15	409	519	19.27	41.08	13	0	0
Chr1	30121837	30122071	0.000152796	0.21	0.42	0.21	0.19	138	154	108.4	52.27	6	0	0
Chr1	30121950	30122202	1.1055e-07	0.22	0.45	0.15	0.17	234	233	26.79	27.55	8	0	0
Chr1	30163599	30163883	0.000594633	0.2	0.42	0.16	0.22	87	125	33.62	10.81	7	0	0
Chr1	30235561	30235966	3.61794e-11	0.07	0.24	0.06	0.18	445	321	17.36	21.66	12	0	0
Chr1	30291160	30291553	1.57671e-18	0	0.11	0	0.07	499	563	283.17	43.36	12	0	0
Chr1	30318733	30319358	1.70185e-69	0	0.27	0	0.09	849	829	220.01	195.91	19	0	0
Chr1	30350031	30350275	1.95381e-07	0.25	0.59	0.15	0.15	110	135	21.5	48	5	0	0
Chr1	30360524	30361121	7.56951e-16	0.21	0.47	0.14	0.19	449	417	59.72	42.2	12	0	0
Chr2	93459	94018	2.53148e-14	0.35	0.7	0.19	0.21	228	223	69.22	59.02	11	0	0
Chr2	145912	146192	6.88579e-06	0.05	0.3	0	0.04	79	112	31.91	46.09	13	0	0
Chr2	145956	146239	6.61443e-08	0.34	0.71	0.15	0.06	92	129	9.81	3.62	7	0	0
Chr2	147957	148367	1.32951e-08	0.16	0.34	0.05	0.09	373	376	11.63	10.13	14	0	0
Chr2	165050	165540	4.64683e-28	0	0.27	0	0.12	334	254	103.05	88.29	14	0	0
Chr2	169442	169890	3.93654e-06	0.33	0.12	0.1	0.03	172	171	20.97	9.66	12	0	0
Chr2	187478	187802	1.53056e-06	0.41	0.13	0.18	0.21	128	112	20.19	78.28	9	0	0
Chr2	307011	307259	5.3606e-08	0.27	0.12	0.04	0.01	496	417	15.09	14.49	11	0	0
Chr2	308163	308406	1.12182e-20	0.31	0.62	0.15	0.15	385	492	28.38	88.31	15	0	0
Chr2	331403	331867	1.82719e-09	0.44	0.2	0.18	0.1	296	282	21.21	11.52	14	0	0
Chr2	344314	344960	2.27214e-16	0.19	0.01	0.1	0	306	321	107.91	150.57	12	0	0
Chr2	393110	393439	2.09537e-06	0	0.26	0	0.09	73	54	8.98	1.07	8	0	0
Chr2	420738	421029	0.000193903	0.48	0.21	0.14	0.11	102	80	62.21	3.43	8	0	0
Chr2	427474	427707	4.57527e-26	0.18	0.02	0.06	0	630	740	56.65	91.4	16	0	0
Chr2	456237	456798	0.000449514	0.37	0.11	0.07	0.04	76	71	11.47	18.77	13	2	2
Chr2	459213	459589	1.35568e-06	0.25	0.51	0.24	0.21	162	148	129.07	21.51	10	0	0
Chr2	473649	474064	0.00100217	0.27	0.53	0.05	0.09	64	92	8.86	33.14	8	0	0
Chr2	526482	526736	1.09333e-23	0.89	0.44	0	0.13	220	211	95.71	15.41	8	0	0
Chr2	577474	577711	0.00201668	0.23	0.57	0.08	0.06	35	54	1.76	1.89	11	0	0
Chr2	618463	618867	1.1708e-08	0.16	0.02	0.05	0	246	234	29.45	17.62	11	0	0
Chr2	661808	662033	2.59127e-13	0.18	0.51	0.15	0.21	211	235	21.98	58.84	8	0	0
Chr2	695597	696231	1.55903e-11	0.26	0.53	0.17	0.23	292	291	16.61	64.93	12	0	0
Chr2	703958	704210	8.02985e-06	0.9	0.44	0.06	0.22	49	36	34.7	4.7	5	0	0
Chr2	733515	734057	5.47523e-18	0.26	0	0.08	0	190	226	16.52	20.92	16	0	0
Chr2	838758	839166	1.31812e-11	0.14	0.33	0.16	0.2	423	430	109.1	61.76	14	0	0
Chr2	840729	841255	6.28974e-05	0.08	0.34	0.12	0.2	80	70	84.86	18.19	9	2	0
Chr2	869503	870092	4.07157e-10	0.13	0.28	0.09	0.14	523	603	9.69	11.89	17	0	0
Chr2	878492	878966	4.17363e-15	0.79	0.11	0.02	0.03	77	53	19.41	1.7	8	0	0
Chr2	879427	879766	2.52267e-13	0	0.12	0	0.02	378	393	42	44.07	14	0	0
Chr2	893642	893978	3.67029e-05	0.31	0.14	0.13	0.08	223	217	49.54	115.54	12	0	0
Chr2	905347	905751	4.37647e-13	0.16	0.49	0.09	0.11	224	191	22.4	14.33	16	0	0
Chr2	906270	906499	9.15495e-14	0.45	0.19	0.2	0.08	323	383	186.27	34.7	8	0	0
Chr2	974946	975172	4.72564e-06	0.32	0.72	0.17	0.09	57	81	9.3	15.7	5	0	0
Chr2	975233	975540	3.57866e-09	0.35	0.73	0.16	0.12	108	137	9.62	19.29	7	0	0
Chr2	1014704	1015794	2.32896e-11	0.25	0.12	0.13	0.07	719	713	87.28	106.65	26	0	0
Chr2	1104008	1104850	9.92829e-11	0.37	0.12	0.21	0.1	271	215	54.97	61.94	13	0	0
Chr2	1151530	1151782	3.79348e-12	0.63	0.28	0.16	0.19	216	180	89.7	52.5	5	0	0
Chr2	1164529	1165002	1.34649e-20	0.25	0.01	0.13	0	234	367	27.5	120.86	13	0	0
Chr2	1168485	1168884	0.000179484	0.21	0.07	0.09	0.04	233	135	22.99	5.3	12	0	0
Chr2	1173165	1173437	6.56795e-15	0.01	0.12	0	0.04	498	425	56.57	23.63	14	0	0
Chr2	1225336	1225556	0.00480448	0.27	0.75	0.13	0.02	22	20	0.8	0.5	5	0	0
Chr2	1244248	1244614	4.74252e-08	0.79	0.35	0.01	0.12	78	69	4.79	4.27	8	0	0
Chr2	1246507	1246898	3.3209e-10	0.82	0.36	0.02	0.15	98	88	10.86	24.69	9	0	0
Chr2	1254626	1255026	1.7236e-10	0.04	0.17	0.02	0.05	418	423	67.67	49.87	14	0	0
Chr2	1275468	1275758	9.72086e-14	0	0.14	0	0.04	294	297	21.59	50.14	13	0	0
Chr2	1319931	1320861	8.71737e-23	0.41	0.03	0.13	0.02	215	204	10.89	12.2	19	0	0
Chr2	1367503	1367958	2.06473e-05	0.13	0.55	0.09	0.08	39	62	2.03	3.19	14	1	0
Chr2	1401494	1401759	2.86707e-05	0.02	0.1	0	0.01	305	319	226.77	166.77	13	0	0
Chr2	1416541	1416801	0.000118554	0.19	0	0.21	0	113	57	97.53	56.25	9	0	4
Chr2	1431356	1431614	3.22047e-06	0.32	0.65	0.06	0.03	95	110	34.95	17.9	7	0	0
Chr2	1493369	1493646	9.65532e-16	0.01	0.23	0	0.07	197	302	12.63	68.33	12	0	0
Chr2	1506112	1506405	0.000614965	0.2	0.43	0.04	0.12	102	94	201.62	195.29	7	0	0
Chr2	1567877	1568194	1.59401e-05	0.57	0.16	0.17	0.06	90	38	13.11	0.84	10	0	0
Chr2	1594845	1595119	1.01289e-15	0	0.11	0	0.05	495	471	184.73	107.46	16	0	0
Chr2	1599211	1599587	1.62726e-08	0.01	0.18	0	0.04	186	158	24.24	19.59	18	1	0
Chr2	1627445	1627904	1.45761e-10	0.83	0.41	0.14	0.18	109	100	81.77	19.07	6	0	0
Chr2	1799849	1800214	1.81109e-10	0.01	0.11	0	0.02	488	434	63.47	12.78	16	0	0
Chr2	1823123	1823457	3.58015e-06	0.42	0.17	0.12	0.05	150	140	6.05	19.02	11	0	0
Chr2	1842164	1842392	3.37509e-14	0.17	0.52	0.11	0.21	241	190	34.95	34.48	7	0	0
Chr2	1855481	1855757	0.00128484	0.08	0.5	0.01	0.04	26	24	4.11	5	9	0	3
Chr2	1874706	1874927	2.27304e-09	0.5	0.21	0.2	0.13	192	185	108	7.84	8	0	0
Chr2	1893776	1894041	2.14756e-17	0.75	0.36	0.1	0.18	267	199	30.27	38.7	8	0	0
Chr2	1898200	1898410	0.0012804	0.54	0.22	0.16	0.02	56	50	80.19	50.53	9	0	0
Chr2	1937849	1938163	1.20319e-05	0.81	0.39	0.04	0.08	64	44	3.11	5.86	9	0	0
Chr2	1945128	1945511	5.00625e-07	0.1	0.29	0.01	0.06	223	217	112.25	84.17	18	1	1
Chr2	1948940	1949402	3.59347e-08	0.81	0.38	0.08	0.08	77	85	3.28	15.28	9	0	0
Chr2	1962387	1962733	8.29572e-05	0.8	0.37	0.04	0.17	51	35	6.7	1.77	6	0	0
Chr2	1990106	1990654	4.73844e-05	0.26	0.64	0.09	0.17	69	55	10.42	6.4	11	0	0
Chr2	2003816	2004104	0.00248905	0.2	0.49	0.04	0.05	40	73	4.29	4.12	8	0	0
Chr2	2018913	2019380	6.49865e-21	0.75	0.25	0.17	0.1	180	164	37.71	16.78	15	0	0
Chr2	2029820	2030209	4.97777e-13	0	0.16	0	0.07	265	283	68.26	80.86	13	0	0
Chr2	2070510	2070948	3.83224e-07	0.57	0.26	0.07	0.07	131	127	15.41	14.7	8	0	0
Chr2	2167676	2167972	0.000129523	0.34	0.16	0.06	0.02	160	178	63.7	57.79	12	0	0
Chr2	2172764	2173069	2.81513e-11	0.87	0.42	0.16	0.26	115	85	89.37	31.37	6	0	0
Chr2	2201672	2201985	2.28055e-05	0.36	0.13	0.2	0.15	110	150	15.36	42.79	8	0	0
Chr2	2228737	2229174	3.58464e-19	0.8	0.12	0.02	0.01	94	73	5.47	5.05	11	0	0
Chr2	2273477	2274020	0.000157612	0.34	0.15	0.06	0.03	191	149	19.8	17.3	16	0	0
Chr2	2273714	2274131	1.39496e-10	0.72	0.35	0.06	0.01	174	127	12.81	23.14	7	0	0
Chr2	2312259	2312805	1.01335e-07	0.58	0.28	0.19	0.16	158	150	14.14	5.44	13	0	0
Chr2	2337572	2337919	3.38787e-11	0.31	0.68	0.22	0.2	128	230	6.19	83.03	9	0	0
Chr2	2359228	2359590	3.73786e-30	0	0.32	0	0.15	267	326	30.84	56.53	14	0	0
Chr2	2362936	2363311	1.86304e-07	0.73	0.34	0.06	0.19	75	104	9.5	35.2	5	0	0
Chr2	2518817	2519373	1.16767e-05	0.14	0.36	0.17	0.16	165	137	63.56	21.6	13	0	0
Chr2	2561039	2561304	0.000550217	0.15	0.34	0.05	0.13	137	129	132.69	167	9	2	0
Chr2	2738771	2739329	0.000525952	0.1	0.41	0.02	0.09	41	74	12.64	11.4	13	3	0
Chr2	2855290	2855564	0.00241287	0.45	0.22	0.03	0.02	77	81	5.7	31.27	8	0	0
Chr2	2859726	2859953	2.87226e-12	0.48	0.12	0.1	0.07	153	158	25.3	20.3	5	0	0
Chr2	2907259	2907946	9.96873e-11	0.36	0.8	0.09	0.06	99	107	3.48	11.9	12	0	0
Chr2	2908125	2908532	3.26877e-05	0.13	0.3	0.02	0.07	216	195	71.54	67.57	15	0	0
Chr2	2932057	2932640	4.38508e-15	0.43	0.19	0.06	0.04	469	451	32.9	23.78	43	0	0
Chr2	2957736	2958085	1.69016e-10	0.11	0.33	0.07	0.13	299	263	72.33	22.53	13	0	0
Chr2	2976193	2976420	5.94362e-18	0.92	0.46	0.01	0.2	133	160	45.8	65	5	0	0
Chr2	3012555	3013272	1.30722e-13	0.22	0.76	0.11	0.04	81	109	9.4	5.07	15	0	0
Chr2	3389546	3389778	6.34983e-08	0.04	0.13	0	0.01	679	654	1889.78	1622.54	15	3	3
Chr2	3400279	3400697	2.18799e-07	0.05	0.1	0	0	1365	1299	2663.25	2172.25	19	0	0
Chr2	3407538	3407830	3.25903e-06	0.13	0.06	0	0	849	900	1015.32	1022.22	14	0	0
Chr2	3412648	3413119	7.60778e-16	0.07	0.14	0	0	2384	2314	4116.81	3471.58	22	2	2
Chr2	3455600	3455807	0.00138569	0.06	0.12	0	0	441	498	2233	2894.25	9	3	4
Chr2	3469908	3470161	0.000417644	0.11	0.43	0.01	0.14	63	37	20.22	8.45	11	3	3
Chr2	3482139	3482558	3.81332e-06	0.07	0.14	0	0.01	847	608	3933.35	2025.65	14	3	4
Chr2	3495410	3495734	0.0002418	0.08	0.17	0	0	480	340	1802.45	1204.69	11	4	4
Chr2	3534454	3534705	5.63605e-48	0.01	0.62	0	0.03	182	229	23.07	33.43	10	0	0
Chr2	3695835	3696530	0.000782488	0	0.25	0	0.02	41	32	5.82	6.69	11	1	3
Chr2	3853140	3853384	1.80573e-16	0.38	0.83	0.07	0	149	161	62.7	18.2	5	0	0
Chr2	3853188	3853544	4.52842e-14	0.4	0.82	0.09	0	145	153	108.57	116.7	6	0	0
Chr2	3903336	3903559	0.000326744	0.39	0.12	0.03	0.06	77	72	13.28	27.5	9	0	0
Chr2	4034821	4035025	3.58472e-05	0.82	0.12	0.03	0.1	11	34	0.97	2.26	13	7	1
Chr2	4100607	4101056	4.99957e-07	0.08	0.25	0.04	0.16	229	274	18.86	62.11	14	0	0
Chr2	4157140	4157406	0.00139818	0.5	0.25	0.15	0.15	70	85	64.27	133.37	6	0	0
Chr2	4264448	4264736	4.60661e-05	0	0.62	0	0.08	15	29	0.7	3.37	6	0	0
Chr2	4344869	4345126	4.28057e-13	0.76	0.38	0.15	0.23	158	201	19.96	16.1	10	0	0
Chr2	4413686	4413903	1.42048e-07	0.4	0.84	0.01	0.04	75	67	75.57	91.95	7	0	0
Chr2	4420002	4420400	2.70981e-15	0.26	0.68	0.1	0.12	167	186	27.53	190.25	9	0	0
Chr2	4434806	4435007	0.000647634	0.31	0.64	0.07	0.09	61	53	1.4	4.08	13	0	0
Chr2	4446111	4446452	1.47291e-12	0.1	0.37	0.08	0.16	277	214	83.17	32.52	12	0	0
Chr2	4666884	4667263	0.000656992	0.52	0.11	0.14	0.04	21	44	7.69	12	11	1	0
Chr2	4745971	4746798	1.25753e-14	0.22	0.01	0.09	0.03	278	233	9.89	23.99	21	0	0
Chr2	4804796	4805538	2.75985e-05	0.02	0.21	0.02	0.13	94	99	13.03	19.09	13	0	0
Chr2	4805761	4806134	8.0122e-18	0.34	0.12	0.13	0.09	509	553	89.31	74.94	13	0	0
Chr2	4866359	4866707	0.000389938	0.15	0.31	0.02	0.04	207	181	137.57	78.23	14	0	0
Chr2	4888686	4889152	3.37109e-05	0.08	0.18	0.01	0.03	421	336	125.54	114.91	12	0	0
Chr2	5053327	5053689	0.000148102	0.03	0.22	0.01	0.07	75	109	4.75	18.11	9	0	0
Chr2	5181768	5182182	0.000614373	0.13	0.01	0.02	0	102	104	28.82	37.52	12	1	1
Chr2	5182551	5182812	1.61126e-08	0.84	0.36	0.06	0.08	62	74	61.47	57.07	6	0	0
Chr2	5353762	5354014	0.00113651	0.47	0.23	0.05	0.02	83	84	27.81	37.33	7	0	0
Chr2	5415857	5416280	1.45113e-12	0.19	0.05	0.06	0.01	564	553	217.08	258.6	32	1	1
Chr2	5416667	5416926	7.70753e-07	0.05	0.29	0	0.08	146	82	65.81	15.24	7	0	0
Chr2	5420851	5421471	6.12336e-07	0.17	0	0.07	0	155	109	38.63	20.63	12	0	0
Chr2	5539741	5539994	8.23453e-05	0.4	0.2	0.14	0.07	139	169	24.55	7.84	8	0	0
Chr2	5593446	5593748	1.00638e-07	0.25	0.6	0.2	0.2	110	112	11.44	3.03	9	0	0
Chr2	5594205	5594502	1.41811e-09	0.26	0.59	0.1	0.17	133	227	13.54	84.27	12	0	0
Chr2	5608386	5609083	2.49482e-12	0.89	0.44	0.01	0.17	95	115	11.56	39.31	13	0	0
Chr2	5697228	5697990	3.55605e-19	0.25	0	0.13	0	275	209	48.14	17.41	13	0	0
Chr2	5777974	5778362	3.58369e-09	0.85	0.4	0.03	0.17	94	67	12.53	6.53	9	0	0
Chr2	5778036	5778412	1.45769e-09	0.85	0.42	0.03	0.15	112	76	15.07	6.04	10	0	0
Chr2	5831415	5831800	9.15578e-12	0.24	0.6	0.08	0.17	169	187	9.61	5.32	14	0	0
Chr2	5838541	5838845	1.84851e-08	0	0.14	0	0.03	173	169	10.99	6.45	12	0	0
Chr2	5845691	5846325	3.3719e-14	0.26	0.51	0.15	0.11	363	475	109.92	192.69	14	0	0
Chr2	5867775	5868164	6.05351e-18	0.03	0.33	0.01	0.1	191	249	20.26	27.63	20	0	0
Chr2	5867798	5868156	1.28834e-51	0.42	0.89	0.19	0.01	400	455	39.47	41.86	16	0	0
Chr2	5929447	5929979	3.06036e-14	0.01	0.18	0	0.1	304	236	95.6	25.52	14	0	0
Chr2	5933008	5933564	2.27093e-07	0.15	0.02	0.1	0	220	213	29.45	28.34	14	0	0
Chr2	5942044	5942353	8.13424e-05	0.42	0.11	0.1	0.08	45	84	6.3	19.4	16	3	0
Chr2	5954056	5954354	2.18477e-14	0.25	0.58	0.14	0.2	317	214	189.12	89.82	10	0	0
Chr2	6010959	6011198	7.78692e-16	0.75	0.32	0.13	0.16	199	147	14.17	1.9	6	0	0
Chr2	6013317	6013537	6.71539e-05	0.5	0.17	0.06	0.11	74	64	9.2	3.7	5	0	0
Chr2	6021411	6022002	2.34172e-13	0.03	0.49	0.02	0.14	86	104	8.59	11.67	13	0	0
Chr2	6049343	6050007	4.70963e-12	0.46	0.21	0.19	0.07	295	392	29.06	84.13	16	0	0
Chr2	6056943	6057341	4.11815e-08	0.55	0.24	0.21	0.13	175	137	32.28	17.12	10	0	0
Chr2	6125210	6125410	9.11504e-11	0.23	0.46	0.15	0.06	302	399	24.03	17.5	9	0	0
Chr2	6174093	6174352	9.09415e-07	0.01	0.12	0	0.03	182	192	12.47	10.87	11	0	0
Chr2	6181974	6182585	5.57528e-08	0	0.14	0	0.03	160	180	21.07	13.65	11	0	0
Chr2	6189483	6189731	1.97338e-08	0.47	0.2	0.26	0.11	182	203	38.27	71.37	6	0	0
Chr2	6189842	6190104	5.5279e-09	0.19	0.39	0.07	0.11	355	357	19.81	23.74	15	0	0
Chr2	6198331	6198905	3.52085e-07	0.18	0.41	0.02	0.1	211	219	64.92	50.15	18	0	0
Chr2	6224676	6225136	6.04495e-07	0.27	0.58	0.14	0.18	163	109	5.77	12.76	13	0	0
Chr2	6290071	6290537	4.16243e-09	0.75	0.28	0.11	0.11	75	80	42.57	2.62	7	0	0
Chr2	6299049	6299547	2.16372e-11	0.01	0.11	0	0.01	395	403	28.53	40.13	18	0	0
Chr2	6348536	6348751	1.97476e-20	0.71	0	0.03	0	68	65	4.9	7.24	7	0	0
Chr2	6353156	6353562	2.07937e-06	0.21	0.48	0.05	0.14	135	137	82.29	57.84	15	3	0
Chr2	6353227	6353680	8.59723e-08	0.37	0.77	0.16	0.03	86	91	58.21	39.12	8	0	0
Chr2	6360314	6360671	2.36147e-08	0.1	0.29	0.11	0.08	258	308	59	144.44	9	0	0
Chr2	6360973	6361209	1.22399e-13	0.49	0.23	0.15	0.15	321	451	112.16	321.8	11	0	0
Chr2	6377833	6378283	0.000191913	0	0.33	0	0.06	31	43	21.55	7.98	8	0	0
Chr2	6397468	6397972	1.91936e-09	0.12	0.39	0.06	0.1	179	184	37.87	43.67	14	0	0
Chr2	6406414	6406682	1.46259e-08	0	0.12	0	0.03	219	225	3.69	13.47	11	0	0
Chr2	6440255	6440612	1.31035e-07	0.1	0.33	0.02	0.08	175	204	73.52	146.97	15	0	1
Chr2	6442994	6443641	9.26891e-09	0.35	0.71	0.07	0.16	105	159	92.74	41.86	13	2	0
Chr2	6451760	6452030	8.62361e-22	0.01	0.17	0	0.06	551	384	6.53	15.07	16	0	0
Chr2	6451936	6452150	1.94499e-16	0.01	0.15	0	0.06	486	346	28.09	17.59	13	0	0
Chr2	6519893	6520497	3.30996e-05	0.1	0.34	0.03	0.08	100	113	12.89	40.22	11	0	0
Chr2	6544443	6545004	3.82813e-08	0.73	0.35	0.1	0.14	107	98	13.79	19.96	10	0	0
Chr2	6559071	6559703	2.15961e-07	0.4	0.18	0.08	0.04	254	214	14.9	4.68	14	0	0
Chr2	6579982	6580329	3.79712e-09	0.05	0.23	0.01	0.03	235	277	47.09	40.59	23	0	0
Chr2	6608999	6609209	1.17237e-22	0	0.13	0	0.02	618	648	32.99	45.49	17	0	0
Chr2	6644120	6644475	3.28546e-06	0.56	0.26	0.11	0.03	112	125	23.78	29.11	9	0	0
Chr2	6673554	6673780	8.61513e-06	0.42	0.21	0.14	0.05	185	197	18.41	31.41	8	0	0
Chr2	6687280	6687694	5.63207e-05	0.44	0.21	0.17	0.14	136	133	33.36	27.69	9	0	0
Chr2	6690757	6691524	4.38725e-05	0.15	0.35	0.09	0.15	187	131	16.7	22.32	19	0	0
Chr2	6690790	6691657	2.57351e-05	0.24	0.48	0.12	0.13	173	117	16.6	20.74	18	0	0
Chr2	6698369	6698846	1.13924e-15	0.16	0.02	0.06	0	520	489	42.01	33.07	17	0	0
Chr2	6743163	6743419	0.000612347	0.08	0.39	0.02	0.07	39	51	4.07	2.05	11	0	0
Chr2	6809805	6810154	8.90425e-08	0.03	0.54	0	0.1	36	56	5.64	7.15	12	2	0
Chr2	6822301	6822582	0.00110617	0	0.12	0	0.09	92	59	122.62	14.99	10	0	0
Chr2	6822485	6824016	2.53661e-77	0.25	0.62	0.1	0.1	1312	1147	184.09	149.66	45	0	0
Chr2	6822517	6822993	5.76128e-07	0.02	0.22	0	0.07	127	90	26.55	2.86	15	0	0
Chr2	6822834	6823682	2.06651e-42	0.01	0.27	0	0.05	571	446	74.3	52.85	38	0	1
Chr2	6830311	6830585	0.000655164	0.01	0.17	0	0.02	92	46	10.25	5.36	11	0	1
Chr2	6862231	6862758	3.27254e-13	0.68	0.31	0.13	0.07	239	157	160.81	50.27	12	1	0
Chr2	6915980	6916565	1.04856e-05	0.21	0.54	0.16	0.21	68	113	12.06	8.99	12	0	0
Chr2	6931096	6932064	6.17269e-09	0.15	0.35	0.12	0.18	310	268	18.75	14.44	14	0	0
Chr2	7037867	7038276	1.10838e-90	0.02	0.54	0.02	0.11	500	534	72.53	147.48	20	0	0
Chr2	7066530	7066842	7.95983e-12	0.42	0.19	0.12	0.12	375	437	40.31	30.76	13	0	0
Chr2	7071278	7071785	6.26758e-08	0.07	0.42	0.06	0.11	73	120	4.81	22	12	0	0
Chr2	7088548	7089104	2.04902e-11	0.2	0	0.11	0	174	160	17.42	90.23	13	0	0
Chr2	7102286	7102661	1.54096e-15	0.04	0.26	0.03	0.09	347	270	43.7	8.14	15	0	0
Chr2	7146174	7146822	5.70716e-19	0.12	0.48	0.05	0.07	282	227	86.44	34.62	28	1	3
Chr2	7149379	7149608	7.98632e-05	0.33	0.67	0.14	0.21	148	48	12.29	3.71	8	0	0
Chr2	7151911	7152125	5.36161e-05	0.23	0.11	0.03	0.01	318	321	25.29	19.88	10	0	0
Chr2	7210265	7210793	6.95326e-21	0.32	0.68	0.13	0.18	365	291	116.96	49.63	16	0	0
Chr2	7211016	7211510	3.75501e-09	0.61	0.3	0.23	0.21	175	180	53.53	74	9	0	0
Chr2	7238331	7238696	5.58115e-05	0.24	0.51	0.2	0.24	123	84	70.25	10.5	9	0	0
Chr2	7257590	7257970	0.00118374	0.58	0.25	0.18	0.08	48	55	2.25	5.6	11	0	0
Chr2	7286446	7286821	6.93891e-12	0.19	0.42	0.11	0.17	388	402	13.29	34.18	10	0	0
Chr2	7308496	7308784	1.67835e-10	0.14	0.33	0.05	0.09	472	387	22.37	10.25	14	0	0
Chr2	7308532	7308824	1.01771e-10	0.16	0.36	0.07	0.09	431	357	18.47	10.27	13	0	0
Chr2	7310362	7310575	6.69229e-11	0.45	0.16	0.21	0.17	229	197	11.98	36.27	8	0	0
Chr2	7333164	7333527	1.13671e-21	0.26	0.58	0.19	0.17	461	438	133.89	116.96	11	0	0
Chr2	7333235	7333566	2.37954e-13	0.18	0.46	0.18	0.17	318	305	82.5	107.61	9	0	0
Chr2	7363184	7363751	2.21712e-12	0.05	0.34	0.14	0.09	155	174	29.91	7.09	13	0	0
Chr2	7394862	7395152	1.28983e-12	0.06	0.21	0.04	0.08	474	552	45.73	53.09	12	0	0
Chr2	7404227	7404459	2.35026e-16	0.75	0.35	0.12	0.12	219	199	37.24	9.29	7	0	0
Chr2	7404581	7404812	6.8685e-08	0.66	0.3	0.27	0.1	93	144	22.3	1.7	5	0	0
Chr2	7413863	7414308	0.000216194	0.01	0.12	0	0.04	120	157	16.57	42.27	8	0	0
Chr2	7490723	7491376	1.99694e-11	0.19	0.56	0.02	0.08	159	142	19.3	13.42	12	0	0
Chr2	7518874	7519370	3.76243e-06	0.19	0.43	0.07	0.1	161	174	46.54	93.82	10	0	0
Chr2	7523509	7523902	2.14863e-11	0.01	0.31	0	0.11	126	94	21.55	2.33	12	0	0
Chr2	7556987	7557623	3.46766e-07	0.27	0.55	0.12	0.2	158	165	15.07	60.28	10	0	0
Chr2	7565653	7566158	5.91286e-16	0.52	0.17	0.21	0.15	293	196	39.36	26.79	12	0	0
Chr2	7632393	7633488	3.99379e-14	0.02	0.23	0	0.04	237	240	44.96	36	16	0	0
Chr2	7632618	7633228	6.94469e-13	0.02	0.28	0	0.07	168	181	72.2	67.45	21	3	3
Chr2	7633260	7633625	2.54534e-07	0	0.15	0	0.02	139	148	30.37	14.99	20	0	0
Chr2	7673423	7673668	1.36825e-12	0.12	0.01	0.04	0	398	365	100.15	77.72	12	0	0
Chr2	7683546	7683920	3.83783e-10	0.08	0.26	0.05	0.1	346	325	19.42	44.67	13	0	0
Chr2	7685786	7686787	2.48816e-14	0.26	0.57	0.2	0.24	295	279	31.86	34.8	16	0	0
Chr2	7695923	7696124	0.0134069	0	0.16	0	0.01	41	32	12.48	14.62	7	1	2
Chr2	7726299	7726549	1.36775e-06	0.12	0.25	0.05	0.08	367	452	26.65	35.89	11	0	0
Chr2	7731967	7732329	4.80142e-08	0.36	0.17	0.2	0.08	353	332	32.69	76.61	9	0	0
Chr2	7746441	7747228	1.24171e-12	0.1	0.33	0.06	0.16	311	334	59.41	51.98	14	0	0
Chr2	7850049	7850279	4.91717e-14	0.14	0	0.07	0	367	293	3.53	9.44	13	0	0
Chr2	7914317	7914708	7.39794e-10	0.11	0.26	0.08	0.12	432	517	57.53	39.69	13	0	0
Chr2	7914687	7915139	2.0099e-13	0.19	0.39	0.09	0.15	563	632	47.06	33.59	13	0	0
Chr2	7947735	7948028	1.43515e-07	0.6	0.29	0.18	0.15	136	154	30.67	9.47	6	0	0
Chr2	7998844	7999102	8.30093e-05	0.36	0.16	0.19	0.15	142	148	22.9	97.14	7	0	0
Chr2	8097988	8098443	5.09501e-09	0.26	0.08	0.12	0.03	347	279	8.4	25.1	13	0	0
Chr2	8129769	8130103	2.70508e-14	0.26	0.56	0.2	0.17	273	370	22.5	105.61	9	0	0
Chr2	8156300	8156547	1.1857e-09	0.01	0.17	0	0.07	219	203	38.31	7.92	13	0	0
Chr2	8157753	8158048	0.000127284	0.23	0.48	0.11	0.17	106	113	40.94	26.53	9	0	0
Chr2	8285619	8285892	5.18678e-11	0.15	0.34	0.09	0.19	425	434	20.98	12.79	8	0	0
Chr2	8295816	8296041	6.53017e-08	0.12	0.27	0.07	0.1	329	429	31.66	116.1	10	0	0
Chr2	8333095	8333387	2.91622e-08	0.29	0.62	0.11	0.1	114	206	8.83	22.21	15	0	0
Chr2	8334190	8334516	3.74179e-16	0.05	0.2	0.02	0.07	577	636	114.27	63.4	15	0	0
Chr2	8338150	8338651	3.01414e-13	0	0.11	0	0.05	398	342	148.88	97.19	14	0	0
Chr2	8346946	8347279	2.12511e-12	0.01	0.19	0	0.08	237	215	36.87	59.27	11	0	0
Chr2	8347748	8348208	8.28848e-12	0.21	0.04	0.06	0	327	324	132.14	51.74	13	0	0
Chr2	8406095	8406377	8.15283e-14	0.01	0.15	0	0.04	401	529	45.63	29.36	17	0	0
Chr2	8455753	8456046	7.11435e-07	0.17	0.33	0.07	0.1	313	344	17.57	75.6	10	0	0
Chr2	8482516	8482732	8.3153e-09	0.36	0.74	0.17	0.14	121	109	32.17	20.57	6	0	0
Chr2	8568273	8568637	4.34428e-06	0.22	0.58	0.04	0.13	85	85	26.69	12.53	14	2	2
Chr2	8592110	8592328	0.000150129	0.03	0.21	0.01	0.11	88	118	13.07	15.07	10	0	0
Chr2	8632180	8632497	1.55256e-14	0.23	0.55	0.09	0.15	264	319	20.75	50.53	9	0	0
Chr2	8684989	8685256	6.97146e-15	0.01	0.3	0	0.09	169	127	30.2	40.3	5	0	0
Chr2	8729270	8730000	2.97291e-11	0.22	0.07	0.11	0.05	503	415	164.12	325.95	15	0	0
Chr2	8747358	8748066	1.08952e-12	0.23	0.47	0.16	0.18	346	466	124.07	78.78	15	0	0
Chr2	8747496	8748410	7.33812e-14	0.17	0.42	0.16	0.18	351	464	118.99	90.22	17	0	0
Chr2	8835378	8835828	7.1694e-15	0.18	0.42	0.13	0.16	403	457	69.5	71.31	13	0	0
Chr2	8848782	8849250	3.53189e-11	0.18	0.04	0.11	0	405	366	35	46.11	15	0	0
Chr2	8902229	8902599	1.17037e-24	0	0.25	0	0.14	331	226	62.49	24.47	11	0	0
Chr2	8928128	8928377	1.5892e-08	0.48	0.22	0.19	0.04	194	220	110.27	126.67	6	0	0
Chr2	8936760	8937280	2.47647e-12	0.05	0.23	0.06	0.12	359	314	47.59	49.47	13	0	0
Chr2	8952778	8953286	1.01754e-08	0.01	0.12	0	0.13	292	285	57.36	174.55	14	0	0
Chr2	8976885	8977606	4.34038e-07	0.37	0.13	0.19	0.1	187	164	22.42	34.42	13	0	0
Chr2	9017733	9018142	8.35687e-15	0	0.17	0	0.05	265	257	189.83	130.46	10	0	0
Chr2	9021610	9021997	1.78115e-05	0.36	0.14	0.12	0.03	183	118	46.41	17.64	8	0	0
Chr2	9025909	9026227	6.28367e-09	0.45	0.22	0.16	0.13	253	353	45.6	64.69	11	0	0
Chr2	9026001	9026390	3.95549e-08	0.38	0.19	0.18	0.09	287	385	29.72	37.54	12	0	0
Chr2	9026566	9026885	5.77096e-19	0.17	0.34	0.09	0.09	983	1093	73.32	116.82	19	0	0
Chr2	9048716	9048945	2.72949e-08	0.23	0.08	0.09	0.02	314	339	9.03	6.18	14	0	0
Chr2	9056354	9056924	1.18778e-18	0.01	0.33	0	0.13	159	219	7.48	43.94	14	0	0
Chr2	9071909	9072363	4.66707e-07	0	0.12	0	0.03	160	259	6.4	30.74	13	0	0
Chr2	9093618	9094071	1.72676e-12	0.31	0.74	0.22	0.17	118	149	16.79	110.84	8	0	0
Chr2	9156382	9156619	2.84869e-16	0.15	0.4	0.12	0.2	360	514	48.42	20.02	11	0	0
Chr2	9171287	9171608	8.15484e-14	0.01	0.12	0	0.05	422	491	148.1	262.19	13	0	0
Chr2	9207919	9208555	7.2033e-33	0.01	0.15	0	0.06	937	725	149.92	109.99	20	0	0
Chr2	9221545	9222472	5.49847e-26	0.01	0.19	0	0.07	546	498	67.2	50.95	19	0	0
Chr2	9222480	9223042	4.56058e-09	0.11	0.32	0.1	0.18	272	296	74.62	24.27	10	0	0
Chr2	9263497	9264021	0.000138621	0.18	0.38	0.08	0.09	145	144	15.72	2.18	12	0	0
Chr2	9317940	9318381	7.36002e-10	0.01	0.18	0	0.08	166	227	57.82	41.34	10	1	0
Chr2	9318948	9319565	4.38783e-17	0.44	0.19	0.18	0.09	531	508	27.64	61.91	13	0	0
Chr2	9352365	9352656	1.17333e-14	0.76	0.38	0.1	0.11	202	192	11.28	7.25	9	0	0
Chr2	9352486	9352818	1.01646e-11	0.46	0.19	0.21	0.09	289	269	16.45	13.17	12	0	0
Chr2	9356382	9356734	9.8756e-15	0.13	0.58	0.17	0.17	109	177	43.77	18.3	6	0	0
Chr2	9378413	9379013	8.18535e-43	0.19	0.69	0.11	0.14	364	359	33.22	64.16	20	0	0
Chr2	9440602	9440920	2.00737e-08	0.91	0.43	0.05	0.14	57	60	15.12	2.44	10	0	0
Chr2	9440637	9441043	6.11135e-05	0.83	0.37	0.05	0.12	30	49	5.64	5.84	8	0	0
Chr2	9459540	9459870	2.15685e-17	0.11	0.01	0.07	0	789	569	50.63	91.6	16	0	0
Chr2	9546722	9546991	3.23892e-09	0.27	0.6	0.21	0.2	162	158	48	66.27	6	0	0
Chr2	9620182	9620783	0.000147014	0.16	0.35	0.1	0.12	189	156	42.03	39.27	16	0	0
Chr2	9624822	9625117	1.39513e-14	0.64	0.32	0.16	0.18	309	251	114.09	82.76	11	0	0
Chr2	9637145	9637542	3.7379e-10	0.17	0.38	0.1	0.15	359	384	42.1	45.6	10	0	0
Chr2	9698837	9699179	4.85724e-11	0.23	0.08	0.2	0.01	496	492	70.27	80.62	10	0	0
Chr2	9787660	9788209	9.31697e-12	0.01	0.29	0	0.07	140	139	17.52	17.64	15	0	0
Chr2	9824854	9825361	4.50539e-06	0.27	0.54	0.24	0.23	127	162	144.48	89.14	7	0	0
Chr2	9829714	9830024	1.78781e-05	0.02	0.17	0	0.03	161	150	88.7	33.64	8	0	0
Chr2	9846297	9846533	1.435e-05	0.09	0.26	0.09	0.11	174	210	28.8	10.4	6	0	0
Chr2	9879854	9880099	2.9373e-08	0.24	0.12	0.06	0.04	615	635	46.86	26.67	15	0	0
Chr2	9886691	9887324	1.12282e-08	0.39	0.1	0.19	0.06	158	126	67.61	68.09	12	0	0
Chr2	9900373	9900937	3.13846e-22	0	0.11	0	0.03	725	748	87.62	114.73	18	0	0
Chr2	9906737	9907417	2.96886e-23	0.38	0.01	0.14	0	219	183	9.15	10.13	19	0	0
Chr2	9911579	9911989	0.0013021	0.51	0.22	0.19	0.13	59	63	8.55	4.41	8	0	0
Chr2	9943790	9944263	5.31149e-15	0	0.11	0	0.01	434	612	163.07	652.05	11	0	0
Chr2	9959655	9959872	2.14706e-19	0.47	0.96	0.17	0	123	126	21.9	76.4	6	0	0
Chr2	9964068	9964410	1.58957e-09	0.13	0.31	0.05	0.14	399	312	139.11	75.64	12	0	0
Chr2	9965235	9965524	7.23064e-07	0.17	0.43	0.11	0.16	127	189	12.98	20.84	8	0	0
Chr2	9973791	9974295	5.51545e-13	0.27	0.57	0.18	0.18	340	251	20.14	44.9	13	0	0
Chr2	10014029	10014651	7.91665e-18	0.24	0.48	0.16	0.2	501	702	38.9	162.92	16	0	0
Chr2	10046711	10047234	6.05187e-07	0.32	0.05	0.07	0	111	88	14.89	4	11	0	0
Chr2	10053806	10054148	3.79877e-20	0.04	0.25	0.04	0.12	433	405	191.46	130.99	14	0	0
Chr2	10060971	10061291	5.03888e-09	0.31	0.62	0.16	0.1	177	170	23.75	24.11	9	0	0
Chr2	10102650	10103156	5.06063e-18	0.14	0.44	0.07	0.14	366	319	37.83	28.35	15	0	0
Chr2	10123725	10123965	9.95869e-12	0.06	0.24	0.04	0.12	333	415	8.82	32.42	11	0	0
Chr2	10148825	10149647	7.59409e-10	0.19	0.45	0.05	0.12	227	271	67.74	66.31	17	0	0
Chr2	10181138	10181393	0.000370883	0.08	0.29	0.02	0.08	80	93	28.02	26.47	11	0	0
Chr2	10182893	10183178	2.46547e-13	0.24	0.65	0.13	0.11	160	157	110.67	186.17	6	0	0
Chr2	10223260	10223464	0.00010617	0.26	0.02	0.24	0	54	63	9.57	10.67	7	0	0
Chr2	10247063	10247601	2.97065e-13	0	0.15	0	0.05	274	260	50.08	33.17	13	0	0
Chr2	10274499	10274699	1.22229e-11	0	0.16	0	0.03	210	241	17.5	24.19	9	0	0
Chr2	10287585	10287901	6.10351e-07	0.23	0.47	0.12	0.2	175	218	3.84	13.36	8	0	0
Chr2	10348629	10348996	5.12281e-07	0.56	0.25	0.26	0.22	137	117	34.97	43.9	6	0	0
Chr2	10352731	10353221	5.41817e-07	0.12	0.32	0.12	0.11	204	197	182.4	178.55	15	0	0
Chr2	10452037	10452539	1.78221e-07	0	0.14	0	0.02	158	134	36.18	54.49	10	0	0
Chr2	10452916	10453562	3.6824e-15	0.01	0.18	0	0.07	288	333	80.11	30.8	14	0	0
Chr2	10453352	10453805	0.000234274	0.14	0.05	0.03	0.01	394	275	146.76	25.2	11	0	0
Chr2	10476089	10476396	6.43165e-08	0.21	0.48	0.21	0.22	187	172	40.24	19.95	7	0	0
Chr2	10511672	10512245	0.000155911	0	0.22	0	0.19	52	59	9.94	20.53	9	0	0
Chr2	10516083	10516720	7.07395e-05	0.01	0.18	0	0.04	92	93	14.62	4.68	10	0	0
Chr2	10544897	10545469	1.04663e-21	0.17	0.48	0.1	0.16	421	431	82.25	57.58	18	0	0
Chr2	10547858	10548151	3.78292e-10	0.3	0.62	0.18	0.1	179	194	16.17	18.27	6	0	0
Chr2	10554334	10554626	0.000569108	0.59	0.25	0.18	0.05	46	57	10.29	0.48	7	0	0
Chr2	10570341	10570909	5.23736e-10	0.23	0.47	0.02	0.06	285	311	193.02	223.1	14	0	0
Chr2	10579546	10580232	2.67078e-11	0.23	0.49	0.13	0.19	300	306	73.87	55.12	17	0	0
Chr2	10658391	10658808	2.70197e-16	0.45	0.16	0.05	0.02	452	285	21.68	18.99	36	0	0
Chr2	10658769	10658981	5.28642e-12	0.32	0.1	0.04	0.01	380	317	7.71	23.82	24	0	0
Chr2	10658955	10659157	6.42838e-14	0.34	0.12	0.07	0.01	403	380	13.27	65.45	22	0	0
Chr2	10697882	10698317	5.398e-15	0	0.15	0	0.08	344	311	28.94	22.41	13	0	0
Chr2	10700873	10701459	9.7265e-10	0.34	0.15	0.16	0.03	405	371	89.14	74.6	13	0	0
Chr2	10751342	10751638	4.62487e-05	0.03	0.19	0.02	0.06	147	111	26.93	11.66	12	0	0
Chr2	10777032	10777841	9.94679e-12	0.05	0.22	0.05	0.12	374	346	115.59	93.95	18	0	0
Chr2	10841819	10842215	3.1575e-05	0.33	0.15	0.24	0.18	187	210	44.68	204	10	0	0
Chr2	10848000	10848574	8.77007e-21	0.22	0.45	0.12	0.14	684	783	93.57	139.56	17	0	0
Chr2	10908861	10909224	7.83077e-11	0.44	0.21	0.11	0.08	457	331	5.7	15.21	15	0	0
Chr2	10909260	10909775	1.03212e-10	0.25	0.07	0.02	0.01	414	335	33.55	48.98	23	0	0
Chr2	10943985	10944432	1.27513e-10	0.7	0.34	0.17	0.1	186	128	154.29	15.45	11	0	0
Chr2	10971966	10972192	3.69602e-18	0.61	0.3	0.09	0.12	382	414	486.67	445.2	6	0	0
Chr2	11005928	11006365	7.5817e-15	0.12	0	0.02	0	410	432	139.81	145.74	15	0	0
Chr2	11051264	11051650	4.70742e-11	0.1	0.01	0.05	0	445	444	33.69	46.64	13	0	0
Chr2	11075852	11076546	5.89921e-19	0.66	0.22	0.19	0.11	162	245	36.12	68.23	16	0	0
Chr2	11076178	11076488	1.48921e-09	0.31	0.05	0.06	0.01	112	193	41.12	116.09	18	2	0
Chr2	11128465	11128785	2.38838e-05	0.18	0	0.06	0	102	76	20.79	9.43	8	0	0
Chr2	11143835	11144395	4.77955e-07	0.07	0.2	0.03	0.1	351	338	85.5	227	13	0	0
Chr2	11187253	11187606	4.03191e-13	0.1	0.38	0.16	0.2	262	224	112.4	60.27	10	0	0
Chr2	11205840	11206122	6.34062e-06	0.42	0.07	0.25	0.02	73	55	1.55	13.55	8	0	0
Chr2	11228699	11229293	1.5992e-16	0.14	0	0.05	0	425	353	251.23	104.81	13	0	0
Chr2	11240497	11240924	5.75115e-06	0.32	0.13	0.13	0.05	231	188	41.6	32.49	11	0	0
Chr2	11240958	11241286	1.32405e-11	0.73	0.36	0.09	0.14	155	181	22.17	69.37	6	0	0
Chr2	11245442	11245883	1.93147e-09	0.26	0.08	0.1	0.03	332	324	20.27	18.11	15	0	0
Chr2	11255658	11255891	3.32391e-13	0.3	0.71	0.22	0.07	162	156	43.3	22.7	5	0	0
Chr2	11334660	11335148	1.3821e-19	0	0.13	0	0.03	473	410	85.04	149.59	18	0	0
Chr2	11340079	11340590	3.54776e-13	0.27	0.06	0.16	0.01	284	353	67.3	91.41	14	0	0
Chr2	11431742	11432064	2.18475e-10	0.36	0.76	0.19	0.16	116	137	32.7	72.3	5	0	0
Chr2	11431838	11432094	3.97763e-10	0.36	0.74	0.18	0.13	118	141	43.87	81.5	6	0	0
Chr2	11450300	11450725	0.000168048	0.14	0.3	0.09	0.1	241	152	18.29	14.96	11	0	0
Chr2	11472917	11473703	5.83825e-10	0.1	0.26	0.1	0.17	433	465	116.86	68.86	16	0	0
Chr2	11515423	11515683	5.73297e-18	0.27	0.64	0.16	0.18	244	315	75.48	175	7	0	0
Chr2	11515429	11515727	2.1703e-15	0.29	0.63	0.19	0.19	238	294	70.33	133	7	0	0
Chr2	11641260	11641561	2.37817e-11	0	0.4	0	0.15	69	103	3.43	0.9	10	0	0
Chr2	11648502	11649734	2.84542e-14	0.01	0.14	0	0.02	339	401	36.38	63.26	24	0	0
Chr2	11689746	11690145	8.93135e-10	0.21	0.52	0.09	0.16	170	183	62.36	66.75	9	0	0
Chr2	11790689	11791417	6.26143e-26	0	0.15	0	0.06	535	577	102.21	67.23	18	0	0
Chr2	11812729	11813206	1.74421e-11	0.01	0.14	0	0.06	339	221	72.7	42.69	19	0	0
Chr2	11864761	11865017	4.27401e-06	0.24	0.48	0.09	0.1	190	141	60.79	59.98	8	0	0
Chr2	11927494	11928123	3.50184e-08	0.09	0.22	0.07	0.13	498	470	168.6	56.38	15	0	0
Chr2	12050817	12051711	2.21437e-20	0.47	0.15	0.14	0.1	429	305	39.21	68.41	20	0	0
Chr2	12055071	12055300	7.42254e-20	0.14	0	0.03	0	450	496	40.86	20.78	15	0	0
Chr2	12124353	12124837	3.33812e-09	0.12	0.32	0.05	0.13	292	272	88.61	51.33	12	0	0
Chr2	12161326	12161762	3.96728e-08	0.08	0.17	0.06	0.07	726	641	51.86	45.96	21	0	0
Chr2	12166973	12167432	3.28764e-12	0.12	0	0.03	0	324	292	33.52	15.67	14	0	0
Chr2	12174602	12174974	0.000601213	0.12	0.27	0.01	0.02	168	151	49.58	14.42	13	0	0
Chr2	12303330	12303892	2.03415e-10	0.11	0.02	0.05	0	552	639	45.8	111.32	14	0	0
Chr2	12310301	12310541	2.07935e-05	0.26	0.05	0.09	0.01	118	110	2.61	6.69	9	0	0
Chr2	12333054	12333435	1.17671e-09	0	0.27	0	0.23	94	119	66.71	32.77	10	0	0
Chr2	12357753	12358240	2.83784e-07	0.01	0.16	0	0.15	162	124	40.6	21.1	13	0	0
Chr2	12372849	12373397	4.39862e-05	0.1	0.37	0.17	0.18	77	115	10.63	9.17	12	0	0
Chr2	12425728	12425936	3.62575e-07	0.37	0.18	0.15	0.05	294	276	9.55	29.09	12	0	0
Chr2	12427228	12427740	9.91853e-27	0.34	0.71	0.16	0.12	365	487	88.41	109.44	13	0	0
Chr2	12465899	12466133	2.79514e-06	0.04	0.18	0.01	0.08	198	198	41.36	5.93	8	0	0
Chr2	12486625	12486989	4.55673e-23	0.21	0.52	0.11	0.17	486	453	72.84	76.25	14	0	0
Chr2	12513384	12513702	1.84392e-11	0.13	0.02	0.05	0	520	496	10.5	71.64	13	0	0
Chr2	12556384	12556695	0.000504916	0.22	0.55	0.1	0.09	50	65	9.31	4.5	13	0	0
Chr2	12579778	12580040	5.95868e-17	0.01	0.17	0	0.08	399	400	37.4	19.86	13	0	0
Chr2	12617045	12617486	1.07295e-09	0.17	0.34	0.09	0.13	413	571	54.41	158.57	18	0	0
Chr2	12617532	12617811	1.57857e-13	0	0.14	0	0.03	278	293	53.11	80.53	9	0	0
Chr2	12696338	12696606	6.21764e-08	0.28	0.57	0.14	0.24	161	175	9.67	60	7	0	0
Chr2	12699916	12700131	6.02989e-12	0.19	0.04	0.12	0.02	362	445	89.51	243.61	10	0	0
Chr2	12713251	12713777	8.62205e-15	0.3	0.1	0.16	0.03	459	470	333.21	226.44	10	0	0
Chr2	12746245	12746665	8.84716e-08	0.55	0.26	0.2	0.21	204	151	58.67	24.42	11	0	0
Chr2	12751557	12752173	2.72004e-07	0.12	0.3	0.13	0.13	309	234	49.11	71.55	12	0	0
Chr2	12843625	12843898	2.36677e-16	0.03	0.18	0.04	0.07	543	533	45.31	16.12	15	0	0
Chr2	12883436	12883818	1.47315e-38	0.29	0.75	0.16	0.15	378	393	55.23	62.23	14	0	0
Chr2	12883538	12884233	1.45473e-39	0.4	0.83	0.21	0.06	430	453	44.12	33.43	16	0	0
Chr2	12884129	12884510	6.00093e-14	0.15	0.5	0.16	0.13	193	197	19.53	24.86	9	0	0
Chr2	12886043	12886276	1.3106e-06	0.18	0.42	0.1	0.17	166	176	6.27	12.71	10	0	0
Chr2	12891594	12891848	3.25302e-17	0	0.14	0	0.07	412	345	56.9	6.77	13	0	0
Chr2	12910247	12910503	7.82013e-09	0.29	0.61	0.16	0.21	162	157	12.25	71.78	9	0	0
Chr2	12913267	12913822	6.08024e-05	0.09	0.28	0.1	0.12	105	173	5.86	12.27	15	0	0
Chr2	12993608	12994101	2.21639e-09	0.11	0.32	0.05	0.1	267	313	82.22	129.67	11	0	0
Chr2	12994256	12994458	3.39835e-09	0.42	0.19	0.12	0.05	288	266	10.75	7.78	9	0	0
Chr2	13031108	13031572	1.23023e-08	0.59	0.24	0.19	0.17	162	116	21.94	4.41	13	0	0
Chr2	13041519	13041936	2.12141e-08	0.18	0.39	0.07	0.14	293	280	61.36	45.52	12	0	0
Chr2	13110133	13110710	6.37287e-08	0.18	0.42	0.07	0.13	186	240	17.91	89.09	12	0	0
Chr2	13111062	13111270	4.49078e-09	0.19	0.03	0.09	0	231	237	9.53	37.69	13	0	0
Chr2	13126752	13127326	8.27834e-39	0.58	0.03	0.21	0.02	212	196	31.9	21.24	13	0	0
Chr2	13133996	13134206	4.16571e-13	0.12	0	0.05	0	395	347	17.57	9.13	17	0	0
Chr2	13204109	13204393	4.79061e-08	0.31	0.12	0.11	0.01	222	344	17.36	84.02	11	0	0
Chr2	13216073	13216342	3.12008e-06	0.2	0.63	0.14	0.21	55	67	43	7.8	5	0	0
Chr2	13346404	13346733	1.82823e-07	0.24	0.53	0.17	0.14	176	137	26.78	12.69	9	0	0
Chr2	13383646	13383911	1.24945e-05	0.23	0.46	0.07	0.15	141	175	10.77	30.94	10	0	0
Chr2	13402681	13402937	7.19089e-08	0.3	0.65	0.2	0.16	112	136	36.33	8.95	7	0	0
Chr2	13516052	13516488	4.10971e-15	0.11	0	0.05	0	493	379	113.74	133.64	13	0	0
Chr2	13565652	13565900	4.54514e-05	0.67	0.29	0.21	0.11	76	48	9.87	8	6	0	0
Chr2	13638095	13638451	1.86118e-20	0.13	0	0.07	0	463	576	8.45	51.45	12	0	0
Chr2	13681201	13681404	3.73556e-09	0.24	0.49	0.2	0.13	232	277	20.81	76.95	7	0	0
Chr2	13714946	13715341	1.3234e-09	0.01	0.16	0	0.09	249	230	33.66	27.24	12	0	0
Chr2	13793484	13793710	0.000912931	0.44	0.13	0.18	0.13	41	62	8.99	21.51	10	0	0
Chr2	13822152	13822678	4.25007e-15	0.15	0	0.06	0	329	355	5.81	19.02	14	0	0
Chr2	13937523	13937828	2.08602e-12	0.21	0.47	0.16	0.2	325	313	5.7	116.7	8	0	0
Chr2	13954529	13954847	1.40802e-20	0.01	0.33	0	0.23	199	174	114.7	7.64	8	0	0
Chr2	14005418	14005658	2.30021e-26	0.15	0	0.06	0	577	640	6.6	35.6	16	0	0
Chr2	14010092	14010522	4.5838e-05	0.9	0.36	0.02	0.08	20	55	0.89	6.06	10	0	0
Chr2	14033370	14033970	3.3606e-15	0.15	0.01	0.11	0	379	360	184.64	66.73	13	0	0
Chr2	14057142	14057492	9.206e-35	0.62	0.3	0.17	0.09	749	730	13.43	23.93	17	0	0
Chr2	14058391	14058702	2.43959e-14	0.45	0.2	0.23	0.12	388	398	25.62	60.16	11	0	0
Chr2	14075149	14075656	2.83915e-06	0.15	0.3	0.17	0.16	334	305	58.9	21.27	13	0	0
Chr2	14080629	14080980	2.05555e-11	0.04	0.19	0.03	0.09	464	380	160.73	92.19	13	0	0
Chr2	14109319	14109923	1.22597e-05	0.27	0.6	0.18	0.19	108	73	30.56	7.05	11	1	0
Chr2	14143241	14143497	4.63747e-32	0	0.33	0	0.1	278	291	10.65	3.5	16	0	0
Chr2	14206496	14206994	1.56683e-58	0.35	0.02	0.19	0	601	613	135.76	164.95	14	0	0
Chr2	14262624	14263508	2.09313e-35	0	0.4	0	0.18	266	244	23.98	30.07	16	0	0
Chr2	14262830	14263246	2.33428e-21	0.01	0.39	0	0.13	182	132	44.81	28.12	18	0	0
Chr2	14266535	14267071	2.1595e-28	0.2	0	0.11	0	434	500	140.42	120.94	13	0	0
Chr2	14294603	14295073	4.53459e-12	0.12	0	0.04	0	284	363	96.07	186.89	15	0	0
Chr2	14305832	14306479	4.21649e-07	0.39	0.14	0.17	0.03	161	146	36.41	28.5	8	0	0
Chr2	14326961	14327514	1.52274e-05	0.33	0.14	0.17	0.13	191	202	18.54	42.62	10	0	0
Chr2	14350189	14350457	1.24853e-07	0	0.16	0	0.03	145	120	7.27	6.29	8	0	0
Chr2	14352741	14353694	3.87471e-14	0.03	0.27	0.03	0.13	218	236	28.55	20.21	15	0	0
Chr2	14371499	14371829	7.23628e-21	0.37	0.77	0.19	0.16	277	257	46.84	333.84	8	0	0
Chr2	14371675	14371925	1.19564e-19	0.36	0.77	0.17	0.12	225	244	54.7	152.27	6	0	0
Chr2	14381526	14382073	7.90851e-13	0.22	0.07	0.12	0.04	522	509	12.6	7.68	17	0	0
Chr2	14415017	14415400	0.000143452	0.03	0.4	0.02	0.1	31	47	2.1	4.01	10	0	0
Chr2	14460471	14460863	4.89075e-13	0.33	0.72	0.21	0.13	156	179	72.8	7.77	6	0	0
Chr2	14460488	14460882	1.06729e-13	0.36	0.73	0.18	0.11	192	206	50.95	7.95	7	0	0
Chr2	14497759	14498064	2.9746e-07	0.09	0.22	0.06	0.09	446	358	33.24	12.33	12	0	0
Chr2	14502527	14502887	2.39533e-09	0.67	0.33	0.17	0.2	141	183	10	21.5	9	0	0
Chr2	14514679	14515126	6.79557e-07	0.22	0.47	0.19	0.19	164	202	34.44	40.28	9	0	0
Chr2	14530678	14531269	2.53383e-09	0.13	0.34	0.09	0.15	267	302	11.44	27.86	13	0	0
Chr2	14531311	14531756	1.69271e-05	0.3	0.15	0.16	0.18	255	330	6.5	180	10	0	0
Chr2	14550931	14551214	4.95038e-15	0.12	0.01	0.04	0	383	542	27.32	118.37	14	0	0
Chr2	14562083	14562603	3.17689e-15	0.17	0.45	0.12	0.19	317	356	19.02	81.65	14	0	0
Chr2	14621092	14621650	2.36185e-09	0.36	0.73	0.19	0.21	141	125	12	36.61	9	0	0
Chr2	14641202	14641623	1.33027e-10	0.7	0.35	0.15	0.21	152	171	14.86	38.55	8	0	0
Chr2	14641211	14641733	1.69593e-10	0.6	0.28	0.18	0.19	199	189	43.86	32.5	9	0	0
Chr2	14650515	14651066	1.10299e-09	0.26	0.08	0.14	0.03	329	273	129.35	89.96	14	0	0
Chr2	14657252	14657718	4.74413e-07	0.28	0.56	0.1	0.15	180	135	4.85	3.42	11	0	0
Chr2	14729138	14729621	3.41632e-10	0.17	0.39	0.12	0.15	304	389	23.5	38.64	15	0	0
Chr2	14737452	14737865	1.05722e-17	0.26	0.09	0.14	0.06	786	750	31.54	34.14	15	0	0
Chr2	14776122	14776397	8.30939e-13	0.33	0.14	0.16	0.09	584	500	34.41	50.1	13	0	0
Chr2	14800037	14800612	1.19818e-06	0.25	0.53	0.21	0.26	139	148	31.12	30.29	8	0	0
Chr2	14824176	14824593	3.43966e-19	0.34	0.69	0.24	0.17	298	333	155.93	87.41	8	0	0
Chr2	14824183	14824601	7.29554e-19	0.32	0.68	0.25	0.18	290	315	189.64	115.7	8	0	0
Chr2	14824193	14824680	1.77633e-19	0.32	0.7	0.26	0.19	284	292	203.14	125.14	8	0	0
Chr2	14906402	14907800	1.69839e-79	0.57	0.14	0.09	0.02	907	806	59.13	68.13	36	0	0
Chr2	15032487	15033058	7.74149e-09	0.18	0.07	0.04	0.03	594	581	135.97	65.07	15	0	0
Chr2	15034434	15034721	1.46452e-07	0.37	0.77	0.17	0.01	79	88	32.57	17.87	6	0	0
Chr2	15143049	15143512	4.02057e-18	0.06	0.28	0.02	0.15	378	474	67.08	95.27	13	0	0
Chr2	15202723	15202927	4.43245e-08	0.01	0.21	0	0.06	137	106	11.72	10.88	12	0	0
Chr2	15222939	15223296	1.00011e-06	0	0.16	0	0.04	128	101	25.14	10.84	8	0	0
Chr2	15240879	15241143	1.70946e-13	0.29	0.72	0.17	0.14	140	151	17.5	92.7	5	0	0
Chr2	15332507	15332949	0.000158133	0.11	0.4	0.2	0.22	63	70	69.55	25.36	8	0	0
Chr2	15341020	15341287	9.80835e-24	0.58	0.27	0.21	0.21	476	538	34.62	150.89	11	0	0
Chr2	15381448	15381967	3.11484e-17	0.41	0.1	0.08	0.01	259	294	17.5	29.18	16	0	0
Chr2	15384063	15384397	1.30185e-08	0.2	0.44	0.12	0.14	213	269	12.95	26.49	14	0	0
Chr2	15505388	15505674	5.08056e-27	0.42	0.12	0.21	0.08	521	517	21.45	67.4	11	0	0
Chr2	15506837	15507443	1.42461e-26	0.55	0.22	0.17	0.09	493	477	281.1	275.9	16	0	0
Chr2	15569909	15570256	1.92906e-19	0.62	0.31	0.17	0.17	426	410	56.02	48.82	11	0	0
Chr2	15569952	15570330	4.49129e-22	0.63	0.29	0.19	0.17	411	391	38.77	39.43	10	0	0
Chr2	15573332	15573659	2.87382e-21	0.62	0.25	0.21	0.12	338	287	252.22	136.29	11	0	0
Chr2	15582919	15583373	2.83465e-12	0.25	0.53	0.15	0.19	268	303	70.94	354	9	0	0
Chr2	15656939	15657464	5.56339e-17	0.21	0	0.12	0	220	239	12.91	22.09	13	0	0
Chr2	15835963	15836231	1.69423e-11	0	0.11	0	0.09	299	358	42.19	132.19	9	0	0
Chr2	15840343	15840649	1.4113e-12	0.41	0.2	0.16	0.1	437	446	53.22	23.67	11	0	0
Chr2	15909277	15909510	1.64509e-13	0.08	0.29	0.09	0.15	370	334	56.67	50.71	10	0	0
Chr2	15909919	15910453	1.42803e-16	0.45	0.14	0.22	0.1	305	276	44.44	77.19	13	0	0
Chr2	15913925	15914421	4.25377e-17	0.21	0.46	0.09	0.19	530	500	43.85	31.4	16	0	0
Chr2	15923486	15924079	9.45762e-26	0.33	0.03	0.19	0.04	323	339	39.46	96.49	14	0	0
Chr2	15930000	15930408	1.24587e-33	0.14	0.43	0.12	0.15	714	676	142.12	62.85	18	0	0
Chr2	16098231	16098514	8.62043e-25	0.35	0.72	0.21	0.18	343	396	6.12	105.43	8	0	0
Chr2	16142711	16143303	4.09172e-18	0.25	0.58	0.11	0.13	334	350	42.74	34.26	17	0	0
Chr2	16231755	16232046	2.94507e-13	0.34	0.75	0.23	0.19	147	164	44.84	17.43	8	0	0
Chr2	16281002	16281429	0.000477346	0.18	0.44	0.17	0.18	90	73	20.56	2.45	11	0	0
Chr2	16300672	16301148	3.55078e-21	0.16	0	0.06	0	385	423	13.31	12.38	18	0	0
Chr2	16344482	16344811	2.01001e-18	0.03	0.19	0.01	0.1	542	485	16.12	91.24	15	0	0
Chr2	16401014	16401330	3.69897e-07	0.09	0.28	0.1	0.18	221	225	67.09	43.87	11	0	0
Chr2	16420303	16420733	1.97084e-16	0.01	0.17	0	0.06	344	326	54.26	26.53	14	0	0
Chr2	16422138	16422673	0.000161716	0.12	0	0.02	0	100	101	10.09	15.36	11	0	0
Chr2	16436465	16436926	1.21124e-10	0.12	0	0.07	0	238	268	13.56	17.09	13	0	0
Chr2	16447264	16447533	1.58726e-08	0.2	0.45	0.11	0.15	256	199	9.42	65.69	11	0	0
Chr2	16517845	16518223	9.32906e-07	0.44	0.12	0.15	0.07	115	82	9.12	13.64	8	0	0
Chr2	16521949	16522448	6.57305e-15	0.22	0	0.13	0	224	194	27.05	9.45	11	0	0
Chr2	16537494	16537721	0.000948692	0.46	0.2	0.04	0.03	72	79	3.2	9.37	6	0	0
Chr2	16617135	16618073	1.43826e-28	0.18	0.57	0.12	0.19	446	312	34.69	22.03	21	0	0
Chr2	16633145	16633539	2.19351e-14	0.12	0	0.03	0	329	384	25.65	33.96	14	0	0
Chr2	16657586	16657974	3.57669e-12	0.18	0.36	0.14	0.15	544	603	27.02	17.32	19	0	0
Chr2	16661822	16662153	3.26164e-10	0.75	0.29	0.11	0.17	100	86	11.24	12.9	7	0	0
Chr2	16661829	16662174	5.13132e-09	0.75	0.34	0.11	0.15	108	96	16.95	22.9	7	0	0
Chr2	16671682	16671922	3.37863e-05	0.2	0.53	0.21	0.25	76	72	17.47	8.8	6	0	0
Chr2	16794121	16794409	2.97e-19	0.42	0.02	0.2	0	152	150	38	103.93	8	0	0
Chr2	16840384	16840682	4.43744e-15	0.12	0.39	0.03	0.09	307	319	59.26	68.27	13	0	0
Chr2	16841033	16841493	1.06964e-18	0	0.22	0	0.12	258	232	29.47	21.31	13	0	0
Chr2	16850688	16851200	9.34194e-10	0.16	0	0.05	0	163	184	7.02	17.98	14	0	0
Chr2	16914018	16914516	2.04563e-06	0.25	0.53	0.13	0.2	160	123	19.67	26.56	11	0	0
Chr2	16944182	16944723	2.01123e-13	0.35	0.16	0.16	0.09	616	527	51.44	11.75	17	0	0
Chr2	17006696	17007023	2.3821e-14	0.13	0	0.05	0	388	316	59.81	10.9	13	0	0
Chr2	17015244	17015574	1.18094e-15	0.31	0.7	0.2	0.22	199	210	54.11	33.5	9	0	0
Chr2	17034330	17034721	2.92379e-08	0.05	0.34	0.03	0.17	102	130	23	16.28	9	0	0
Chr2	17070535	17071086	1.9485e-12	0.14	0	0.08	0	291	307	61.91	66.29	18	0	0
Chr2	17084680	17084949	0.000113127	0.31	0.12	0.24	0.19	198	116	29.07	105.71	8	0	0
Chr2	17103114	17103450	1.55933e-16	0.85	0.42	0.04	0.25	168	165	32.3	17.5	5	0	0
Chr2	17123866	17124230	1.15027e-05	0.26	0.56	0.15	0.22	114	96	12.24	4.57	7	0	0
Chr2	17133473	17133828	1.30401e-24	0.42	0.17	0.19	0.1	642	710	43.09	76.59	13	0	0
Chr2	17156829	17157485	1.50856e-06	0.42	0.12	0.22	0.15	125	86	3.54	11.24	12	0	0
Chr2	17329083	17329710	8.14214e-08	0.24	0.09	0.17	0.04	383	297	56.55	77.57	14	0	0
Chr2	17362396	17363942	1.46423e-223	0.76	0.11	0.1	0.01	1230	997	111.71	68.93	53	0	0
Chr2	17362751	17363945	4.05747e-98	0.48	0.05	0.09	0.01	948	758	64.86	68.11	71	0	0
Chr2	17386841	17387178	1.71546e-10	0.79	0.36	0.13	0.17	100	116	34.67	14.27	6	0	0
Chr2	17399486	17399992	4.22162e-13	0	0.16	0	0.09	256	212	91.06	16.56	13	0	0
Chr2	17448516	17448869	2.87314e-24	0.42	0.9	0.23	0.01	215	184	30.97	29.47	6	0	0
Chr2	17469375	17469583	1.13487e-07	0.09	0.24	0.05	0.07	376	246	26.44	57.5	9	0	0
Chr2	17479206	17479789	3.74786e-21	0.09	0.28	0.07	0.13	617	882	35.04	54.48	19	0	0
Chr2	17501974	17502213	6.30897e-12	0.01	0.12	0	0.04	459	278	72.4	36.55	15	0	0
Chr2	17521940	17522182	5.44165e-15	0.16	0.02	0.09	0	431	433	44.64	34.4	13	0	0
Chr2	17533711	17534270	5.33129e-15	0.06	0.29	0.07	0.17	294	348	45.59	43.86	13	0	0
Chr2	17698287	17698580	5.35088e-21	0.43	0.89	0.23	0.01	162	188	9.14	20.81	7	0	0
Chr2	17698300	17698625	3.09924e-20	0.43	0.88	0.22	0.01	166	196	13.9	14.33	7	0	0
Chr2	17714018	17714370	3.01712e-13	0	0.11	0	0.03	367	342	108.36	77.4	13	0	0
Chr2	17730487	17730896	5.98941e-20	0.19	0.43	0.12	0.18	620	658	28.52	15.41	15	0	0
Chr2	17823522	17824314	2.1506e-21	0.22	0	0.13	0	278	292	24.29	63.82	14	0	0
Chr2	17842261	17842922	1.32519e-08	0.27	0.6	0.13	0.23	127	172	19.12	47.29	10	0	0
Chr2	17911034	17911672	3.37915e-14	0.19	0	0.11	0	302	194	71.98	9.32	16	0	0
Chr2	17932451	17932865	3.19357e-11	0.17	0	0.05	0	235	215	13.54	9.17	12	0	0
Chr2	17949260	17949742	5.58143e-11	0.49	0.17	0.21	0.13	185	192	53.17	14.18	12	0	0
Chr2	17964901	17965188	9.79574e-09	0.01	0.16	0	0.09	220	154	13.7	19.97	12	0	0
Chr2	17967340	17967668	1.06565e-14	0.18	0.46	0.13	0.11	291	355	102.1	84.5	10	0	0
Chr2	17988455	17988905	5.57991e-15	0.09	0.32	0.03	0.09	351	361	17.61	7.1	14	0	0
Chr2	18024443	18024648	2.20768e-11	0.86	0.4	0.01	0.15	105	94	11.5	2.2	5	0	0
Chr2	18063090	18063432	8.84323e-26	0.31	0.65	0.2	0.18	434	479	215.67	343.47	11	0	0
Chr2	18063123	18063470	8.19443e-25	0.29	0.61	0.18	0.21	502	530	140.05	252.76	11	0	0
Chr2	18110329	18110900	6.81555e-12	0.22	0.47	0.12	0.15	316	357	25.03	23.19	14	0	0
Chr2	18140739	18141814	3.88391e-11	0.04	0.19	0.04	0.09	337	325	42.6	47.56	16	0	0
Chr2	18259482	18260080	3.02854e-22	0.4	0.08	0.2	0.16	300	319	46.86	267.92	15	0	0
Chr2	18310824	18311136	1.88868e-14	0	0.14	0	0.08	331	243	104.77	37.06	13	0	0
Chr2	18335798	18336122	6.24081e-08	0.11	0	0.08	0	202	250	72.18	9.11	10	0	0
Chr2	18354233	18354607	2.71088e-06	0	0.11	0	0.02	153	212	9.92	4.29	14	0	0
Chr2	18381154	18381587	1.97819e-11	0.24	0.51	0.18	0.21	297	303	12.6	108.27	11	0	0
Chr2	18404863	18405464	1.65705e-10	0	0.15	0	0.11	212	176	91.67	23.03	14	0	0
Chr2	18452803	18453337	1.8334e-17	0.24	0.54	0.21	0.22	379	399	139.17	97.66	12	0	0
Chr2	18505883	18506660	6.36645e-23	0.14	0.33	0.08	0.17	997	911	192.15	127.83	19	0	0
Chr2	18584540	18584996	7.6977e-06	0.48	0.21	0.19	0.13	149	110	22.47	12.6	11	0	0
Chr2	18673687	18674263	7.23938e-10	0.31	0.12	0.12	0.09	335	401	8.19	84.81	13	0	0
Chr2	18774743	18775073	7.5543e-08	0.13	0.01	0.05	0	196	239	6.74	54.09	13	0	0
Chr2	18793943	18794442	6.16625e-19	0.44	0.19	0.15	0.08	524	571	105.65	143.26	14	0	0
Chr2	18794896	18795258	3.78269e-08	0.53	0.25	0.24	0.11	173	199	56.44	59.61	9	0	0
Chr2	18794920	18795273	7.27667e-08	0.53	0.26	0.24	0.09	170	203	49.36	67.28	9	0	0
Chr2	18803743	18804100	1.93451e-06	0.08	0.25	0.01	0.03	201	218	9.91	18.81	18	0	0
Chr2	18803878	18804286	1.09121e-07	0.27	0.57	0.1	0.18	153	171	32.09	48.07	11	0	0
Chr2	18815596	18816005	6.15916e-12	0.74	0.37	0.19	0.21	167	170	77.34	38.22	10	0	0
Chr2	18828212	18828755	6.77134e-26	0.8	0.39	0.14	0.21	307	318	24.27	14.09	12	0	0
Chr2	18828223	18828813	1.36661e-22	0.76	0.37	0.17	0.2	304	304	28.06	31.7	12	0	0
Chr2	18828285	18828855	5.29269e-20	0.66	0.3	0.22	0.19	342	315	30.26	57.35	14	0	0
Chr2	18836717	18837039	4.50918e-13	0.53	0.02	0.23	0	105	58	29	67.9	7	0	0
Chr2	18877054	18877375	1.17628e-05	0.34	0.69	0.1	0.13	71	85	14.2	166	5	0	0
Chr2	18890348	18890660	7.15865e-06	0.2	0.45	0.04	0.1	125	193	36.63	187.9	12	0	0
Chr2	18969808	18970459	3.60574e-14	0.43	0.14	0.2	0.14	250	295	40.7	73.9	12	0	0
Chr2	18987260	18987568	4.35082e-12	0.13	0.01	0.03	0	413	391	14.27	13.07	11	0	0
Chr2	19035782	19036066	3.68547e-18	0.15	0	0.08	0	458	431	183.42	170.99	12	0	0
Chr2	19087748	19087966	2.40711e-11	0.21	0.52	0.15	0.17	222	221	19.6	6.97	6	0	0
Chr2	19105941	19106284	2.85813e-10	0.26	0.56	0.2	0.19	195	224	48.06	20.49	10	0	0
Chr2	19253891	19254634	5.3657e-20	0.01	0.2	0	0.09	365	331	33.23	25.3	16	0	0
Chr2	19312594	19312883	9.28748e-19	0.01	0.15	0	0.08	493	503	28.91	45.23	13	0	0
Chr2	19319911	19320275	5.86894e-12	0.44	0.16	0.16	0.07	223	299	11.72	59.36	12	0	0
Chr2	19341016	19341383	1.02689e-07	0.16	0	0.08	0	109	159	6.89	7.07	11	0	0
Chr2	19387995	19388362	3.71717e-13	0	0.13	0	0.05	328	320	56.03	32.09	13	0	0
Chr2	19421633	19422030	9.81041e-16	0.22	0.01	0.11	0	224	258	20.65	57.67	11	0	0
Chr2	19566653	19567227	2.50834e-14	0.69	0.32	0.22	0.16	212	228	85.96	139.51	10	0	0
Chr2	19577313	19577817	1.71832e-20	0.05	0.26	0.03	0.13	471	439	117.4	63.99	19	0	0
Chr2	19616264	19616530	1.42535e-19	0.12	0	0.06	0	578	554	22.77	61.59	13	0	0
Chr2	19618742	19619242	3.10613e-07	0.15	0.36	0.13	0.18	241	196	53.54	10.61	12	0	0
Chr2	19646353	19646841	1.82515e-33	0.3	0	0.13	0	413	302	64.63	5.24	12	0	0
Chr2	19672744	19673017	1.72157e-16	0.32	0.75	0.18	0.2	168	188	43.29	42.62	10	0	0
Chr2	19674980	19675472	4.08564e-23	0.46	0.93	0.21	0	169	182	111.65	52.27	11	0	0
Chr3	29452	29859	3.69142e-09	0.47	0.2	0.15	0.11	241	184	24.27	16.79	12	0	0
Chr3	31447	31847	1.48039e-12	0.49	0.18	0.2	0.07	226	241	70.33	116.08	12	0	0
Chr3	31715	31981	3.96305e-16	0.66	0.32	0.13	0.09	278	302	23.02	136.87	11	0	0
Chr3	48456	48793	6.05255e-08	0.47	0.18	0.15	0.02	148	167	32.78	71.53	9	0	0
Chr3	53428	53821	2.9831e-16	0.74	0.36	0.15	0.16	246	209	17.38	7.66	10	0	0
Chr3	67394	67727	2.97464e-22	0	0.14	0	0.05	546	504	130.92	63.2	16	0	0
Chr3	105816	106051	4.37149e-09	0.59	0.25	0.24	0.24	161	129	33.66	43.66	10	0	0
Chr3	143119	143569	7.32321e-09	0.1	0.32	0.03	0.2	219	202	6.81	10.77	13	0	0
Chr3	157589	158593	3.46491e-15	0.36	0.79	0.15	0.02	169	153	15.31	13	17	0	0
Chr3	158139	158519	0.00254959	0.06	0.3	0.01	0.16	50	46	18.67	18.71	10	1	1
Chr3	159346	159804	1.02223e-07	0.05	0.39	0.02	0.15	95	67	10.25	11.69	11	0	0
Chr3	189159	189880	2.07928e-12	0.19	0.39	0.11	0.18	442	545	71.5	45.08	13	0	0
Chr3	353663	353888	7.17832e-08	0.14	0.32	0.11	0.13	376	313	42.19	51.44	9	0	0
Chr3	353843	354479	2.68875e-16	0.46	0.19	0.16	0.05	442	386	95.85	53.58	16	0	0
Chr3	422611	422833	0.000395093	0.34	0.79	0.1	0.13	32	34	2.89	7.29	11	2	3
Chr3	431945	432164	7.17548e-14	0.21	0.48	0.15	0.13	314	362	70.5	38.79	8	0	0
Chr3	449641	450302	3.66157e-14	0	0.11	0	0.03	450	448	50.29	65.23	14	0	0
Chr3	470387	470876	1.85723e-17	0.14	0.45	0.12	0.22	292	339	22.07	87.36	11	0	0
Chr3	483085	483313	1.47071e-15	0.22	0.51	0.15	0.21	313	402	11.57	47.29	7	0	0
Chr3	619838	620371	2.08658e-23	0.28	0.59	0.15	0.14	465	519	14.72	13.52	20	0	0
Chr3	619870	620429	1.77307e-21	0.24	0.53	0.15	0.17	462	492	24	27.66	21	0	0
Chr3	620967	621506	5.27399e-10	0.01	0.18	0	0.08	181	202	134.54	79.29	10	0	0
Chr3	687877	688211	4.28242e-11	0.12	0.3	0.11	0.13	407	490	21.15	32.92	14	0	0
Chr3	689716	689984	8.55911e-09	0.28	0.61	0.16	0.21	148	159	10.48	55.9	7	0	0
Chr3	725600	725804	7.9516e-09	0.65	0.23	0.19	0.24	132	74	6.81	21.62	7	0	0
Chr3	744492	744711	1.00961e-10	0	0.18	0	0.05	179	170	23.42	7.67	11	0	0
Chr3	797224	797504	3.0721e-08	0.53	0.26	0.19	0.06	181	232	39.7	49.3	5	0	0
Chr3	836297	836780	6.19967e-19	0.2	0.41	0.1	0.15	698	764	62.3	81.32	18	0	0
Chr3	861531	861834	1.64344e-19	0.32	0.68	0.2	0.09	344	299	92.48	13.57	7	0	0
Chr3	911058	911803	6.34908e-11	0.17	0.34	0.11	0.13	548	504	177.56	102.35	18	0	0
Chr3	947956	948238	3.49761e-07	0.2	0.41	0.1	0.14	246	249	41.5	91.5	9	0	0
Chr3	967484	967813	3.23887e-05	0.06	0.18	0.05	0.07	348	213	50.4	28.9	10	0	0
Chr3	988142	988717	3.65713e-21	0.11	0.41	0.06	0.13	355	379	18.03	43.43	16	0	0
Chr3	1114008	1114651	4.94736e-15	0.01	0.2	0	0.16	268	231	57.88	65.84	12	0	0
Chr3	1119878	1120510	1.7371e-05	0.12	0.26	0.12	0.14	261	330	12.26	35.71	15	0	0
Chr3	1122422	1122812	2.38108e-12	0.15	0.02	0.04	0	320	513	73.38	38.31	15	0	0
Chr3	1235837	1236354	1.18889e-18	0.01	0.12	0	0.07	591	614	67.1	267.53	13	0	0
Chr3	1239604	1239838	2.83933e-15	0.25	0.64	0.21	0.19	195	191	44.28	83.21	10	0	0
Chr3	1245216	1245918	2.46492e-08	0.21	0.44	0.14	0.2	243	282	21.63	42.25	16	0	0
Chr3	1249989	1250294	7.17119e-08	0.12	0.4	0.04	0.19	121	195	41.9	41.81	7	0	0
Chr3	1266873	1267083	1.89399e-11	0.29	0.59	0.15	0.15	256	234	15.29	79.95	7	0	0
Chr3	1274264	1274616	4.0162e-07	0.06	0.2	0.02	0.08	290	268	27.06	14.42	13	0	0
Chr3	1284660	1284973	0.00020674	0.35	0.15	0.08	0.03	133	125	45.79	30.94	10	0	0
Chr3	1285124	1285504	7.37663e-06	0.54	0.25	0.15	0.11	122	122	5.3	4.37	14	0	0
Chr3	1334181	1334622	9.16646e-07	0	0.12	0	0.02	167	152	90.81	41.9	7	0	0
Chr3	1349259	1349511	1.66917e-14	0.13	0.01	0.06	0	461	558	23.9	42.65	16	0	0
Chr3	1357286	1357517	1.17321e-41	0.01	0.25	0	0.11	606	508	21.45	26.99	14	0	0
Chr3	1357517	1357775	5.07823e-31	0.16	0	0.08	0	532	701	35.22	52.69	17	0	0
Chr3	1377715	1378108	1.45185e-05	0.17	0.38	0.14	0.18	164	200	79.29	43.76	11	0	0
Chr3	1410428	1410889	6.14553e-28	0.27	0.07	0.15	0.09	761	855	105.86	194.66	16	0	0
Chr3	1481591	1481826	1.94517e-12	0.53	0.26	0.18	0.1	303	354	40.67	58.16	11	0	0
Chr3	1501340	1501713	9.44473e-10	0.08	0.25	0.08	0.12	331	350	36.1	295.33	10	0	0
Chr3	1514148	1514468	4.00063e-50	0.22	0.01	0.09	0	639	906	30.11	68.4	15	0	0
Chr3	1530928	1531488	2.03076e-11	0.31	0.12	0.2	0.13	444	439	63.74	115.4	17	0	0
Chr3	1560610	1561147	2.37303e-07	0.39	0.17	0.15	0.09	227	203	58.6	105.42	13	0	0
Chr3	1566571	1566993	3.59697e-14	0	0.12	0	0.05	369	409	43.42	21.1	13	0	0
Chr3	1611905	1612362	1.21997e-05	0.1	0.24	0.05	0.07	290	264	41.45	24.13	14	0	0
Chr3	1636794	1637087	1.11504e-34	0.3	0.64	0.15	0.11	599	657	89.74	110.97	18	0	0
Chr3	1674660	1675051	0.000409159	0.37	0.74	0.05	0.05	49	46	4.33	6.62	7	0	0
Chr3	1724026	1724664	1.55504e-15	0	0.21	0	0.09	241	215	26.1	5.77	13	0	0
Chr3	1783985	1784319	6.15006e-18	0.01	0.11	0	0.02	687	645	50.5	119.91	18	0	0
Chr3	1802232	1802660	4.41809e-05	0.47	0.21	0.16	0.11	110	117	39.07	16.84	8	0	0
Chr3	1882995	1883645	1.29144e-26	0.01	0.22	0	0.09	401	526	156.21	340.07	15	0	0
Chr3	1937189	1937457	8.09984e-12	0.18	0.01	0.13	0	271	244	48.08	16.79	12	0	0
Chr3	1948168	1948712	3.1784e-13	0	0.14	0	0.04	304	328	95.45	33.65	14	0	0
Chr3	2014522	2014897	2.83926e-15	0.22	0.56	0.12	0.17	248	251	108.03	49.36	9	0	0
Chr3	2044555	2044995	5.60149e-10	0	0.11	0	0.02	324	289	9.93	17.13	16	0	0
Chr3	2076520	2076904	2.40803e-07	0.54	0.23	0.2	0.15	129	145	37.62	7.9	7	0	0
Chr3	2079219	2079541	1.08047e-11	0.09	0.32	0.05	0.1	323	239	69.7	52.21	15	0	0
Chr3	2084785	2085199	5.07663e-09	0.17	0.43	0.12	0.18	196	257	58.44	64.53	9	0	0
Chr3	2105545	2105807	6.27083e-17	0.36	0	0.17	0	205	112	32.55	25.14	8	0	0
Chr3	2135311	2135615	4.00015e-08	0.13	0.37	0.08	0.17	202	177	19.36	183.84	8	0	0
Chr3	2184468	2185091	1.22324e-07	0.38	0.18	0.16	0.07	285	283	76.74	36.19	13	0	0
Chr3	2209510	2209898	2.259e-06	0.11	0	0.04	0	209	161	5.9	13.72	12	0	0
Chr3	2264958	2265224	6.53587e-07	0.64	0.28	0.23	0.05	80	128	3.87	61.87	6	0	0
Chr3	2283790	2284050	8.7135e-06	0.68	0.32	0.27	0.11	87	74	48.8	1.7	5	0	0
Chr3	2424563	2425025	2.65932e-14	0.01	0.17	0	0.04	320	246	42.44	41.8	14	0	0
Chr3	2456239	2456614	7.89368e-05	0.14	0.31	0.1	0.12	207	178	33.36	10.76	11	0	0
Chr3	2456562	2457065	7.0238e-10	0	0.11	0	0.04	279	236	37.94	16.14	13	0	0
Chr3	2460318	2461252	6.96766e-07	0.19	0.38	0.16	0.18	248	295	12.53	10.8	16	0	0
Chr3	2474831	2475087	4.14164e-19	0.53	0.21	0.17	0.09	388	321	82.86	25.75	9	0	0
Chr3	2475113	2475706	3.27585e-09	0.33	0.12	0.12	0.03	310	265	314.53	186.53	9	0	0
Chr3	2624399	2624874	1.54775e-09	0.21	0.53	0.09	0.16	179	152	83.21	66.18	10	0	0
Chr3	2692196	2692539	3.58684e-17	0.8	0.35	0.12	0.09	190	144	55.14	18.95	7	0	0
Chr3	2692628	2693016	2.44903e-11	0.73	0.32	0.12	0.07	131	138	43.77	47.6	6	0	0
Chr3	2692647	2693076	1.00672e-10	0.71	0.31	0.12	0.1	126	129	33.6	32.3	6	0	0
Chr3	2693146	2693858	2.76147e-19	0.54	0.24	0.21	0.1	400	479	22.54	23.55	18	0	0
Chr3	2721804	2722240	1.71583e-14	0.07	0.33	0.01	0.14	256	268	150	170.57	8	0	0
Chr3	2750664	2751128	2.79846e-09	0.2	0.46	0.12	0.17	243	219	31.49	61.29	11	0	0
Chr3	2751170	2751518	3.72231e-11	0.17	0.43	0.11	0.16	264	308	11.6	42.6	11	0	0
Chr3	2795009	2795679	3.27413e-32	0	0.23	0	0.09	493	422	167.58	276.77	13	0	0
Chr3	2887561	2888299	9.62089e-06	0.2	0.07	0.03	0.01	256	296	53.3	216.44	14	0	0
Chr3	2901908	2902463	1.09206e-13	0.61	0.29	0.22	0.13	284	255	44.76	9.56	11	0	0
Chr3	2909367	2909568	4.3454e-13	0.63	0.29	0.21	0.12	241	234	15.77	6.4	6	0	0
Chr3	2927137	2927379	6.08302e-10	0.14	0.04	0.08	0.01	479	552	8.64	36.44	13	0	0
Chr3	2932094	2932650	7.58443e-27	0.26	0.05	0.11	0.01	824	542	195.42	120.17	23	0	0
Chr3	3001966	3002176	3.82082e-08	0.13	0.31	0.07	0.11	343	291	58.16	22.27	11	0	0
Chr3	3023148	3023448	7.79848e-08	0	0.11	0	0.01	263	189	252.41	97.98	8	0	0
Chr3	3037100	3037432	3.02683e-09	0	0.1	0	0.02	286	362	55.94	42.19	9	0	0
Chr3	3042683	3042951	4.77083e-14	0.01	0.15	0	0.04	334	336	53.93	35.14	8	0	0
Chr3	3063059	3063711	4.15657e-08	0.12	0.34	0.11	0.14	218	252	52.26	38	14	0	0
Chr3	3080053	3080434	0.00013439	0.94	0.42	0.1	0.16	18	43	1.73	2.63	12	2	0
Chr3	3135297	3136177	2.50904e-08	0.36	0.15	0.18	0.14	273	266	173.76	181.36	11	0	0
Chr3	3136964	3137336	2.12859e-11	0.21	0.48	0.12	0.25	259	333	80.1	159.12	10	0	0
Chr3	3141109	3141715	1.97666e-06	0.48	0.23	0.23	0.14	173	155	48.94	80.44	9	0	0
Chr3	3287501	3287920	9.77978e-17	0.61	0.28	0.21	0.14	314	330	77.61	79.75	9	0	0
Chr3	3287579	3287956	6.63397e-17	0.63	0.31	0.21	0.13	332	350	73.61	70.86	9	0	0
Chr3	3444660	3445334	3.11414e-08	0	0.13	0	0.08	179	224	26.69	37.36	13	0	0
Chr3	3557620	3558116	1.78692e-16	0.01	0.11	0	0.02	666	537	36.54	32.34	20	0	0
Chr3	3561581	3561864	5.25562e-10	0.01	0.13	0	0.04	293	300	30.77	24.41	13	0	0
Chr3	3607097	3607605	9.97672e-18	0.04	0.21	0.04	0.11	505	538	90.38	43.96	14	0	0
Chr3	3704194	3704811	2.64127e-07	0	0.16	0	0.11	139	114	21.17	24.45	12	0	0
Chr3	3734169	3734693	4.77634e-12	0.28	0.58	0.21	0.2	264	276	16.71	67.38	10	0	0
Chr3	3792421	3792763	2.9153e-10	0.3	0.68	0.19	0.15	131	148	66.57	47.48	7	0	0
Chr3	3824986	3825377	1.37691e-08	0.39	0.18	0.21	0.09	327	256	2.93	4.61	12	0	0
Chr3	3876490	3877006	9.66355e-07	0.01	0.13	0	0.02	222	197	32.24	34.81	13	0	0
Chr3	3920823	3921481	1.40466e-11	0.38	0.19	0.16	0.11	455	497	36.05	49.03	19	0	0
Chr3	3936134	3936369	1.20744e-23	0.41	0.87	0.18	0	203	226	27.98	45.07	8	0	0
Chr3	3960095	3960314	2.12176e-06	0.59	0.26	0.25	0.09	99	117	54.7	21.1	6	0	0
Chr3	4030315	4030777	6.36857e-16	0.04	0.23	0.02	0.05	364	518	24.38	17.14	17	0	0
Chr3	4051198	4051513	1.30238e-07	0.65	0.32	0.15	0.06	100	165	12.11	17.75	9	0	0
Chr3	4065855	4066416	2.72077e-09	0.12	0.35	0.08	0.18	215	268	29.9	75.52	12	0	0
Chr3	4086959	4087378	4.09374e-10	0.1	0.4	0.01	0.06	147	183	72.97	167.79	18	0	7
Chr3	4087097	4087331	2.5049e-06	0.33	0.67	0.09	0.04	86	104	51.7	60.7	5	0	0
Chr3	4168416	4168632	7.43397e-07	0.16	0.36	0.09	0.12	213	276	9.1	42.8	6	0	0
Chr3	4172499	4172965	5.32418e-12	0.02	0.2	0	0.1	233	260	32.45	13.33	12	0	0
Chr3	4189281	4189574	3.06929e-12	0.32	0.66	0.2	0.16	263	186	9.34	36.49	10	0	0
Chr3	4189297	4189586	1.02102e-13	0.35	0.69	0.21	0.17	269	201	7.21	30.32	10	0	0
Chr3	4228271	4228501	3.21283e-07	0.17	0.34	0.08	0.11	283	402	20.46	14.4	10	0	0
Chr3	4228688	4229136	8.97231e-11	0.18	0.01	0.11	0	292	214	43.96	159.82	10	0	0
Chr3	4229777	4230234	4.4018e-15	0.15	0.01	0.06	0	410	430	153.27	151.08	13	0	0
Chr3	4263238	4263623	1.26458e-06	0.4	0.18	0.14	0.06	163	241	3.72	10.63	12	0	0
Chr3	4288621	4289001	2.13539e-17	0.71	0.35	0.01	0.06	287	245	308.23	218.06	10	0	0
Chr3	4379051	4379641	9.34744e-20	0.2	0	0.11	0	346	311	154.53	123.41	14	0	0
Chr3	4426651	4426925	6.03435e-23	0.19	0	0.12	0	455	344	29.83	4.44	13	0	0
Chr3	4459510	4460125	5.41619e-12	0.15	0.38	0.08	0.11	375	320	54.34	26.75	14	0	0
Chr3	4487119	4487774	4.57834e-09	0.4	0.18	0.14	0.05	252	302	61.82	64.52	12	0	0
Chr3	4488191	4488463	1.94234e-13	0.32	0.69	0.16	0.12	222	194	111.93	22.21	8	0	0
Chr3	4555635	4555958	1.05311e-12	0.46	0.19	0.17	0.06	314	281	99.36	94.98	8	0	0
Chr3	4625420	4625771	3.45078e-14	0	0.32	0	0.12	136	104	28.29	17.81	7	0	0
Chr3	4643768	4643998	3.01459e-06	0.57	0.26	0.11	0.08	104	120	2.29	1.14	8	0	0
Chr3	4661997	4662258	1.61641e-09	0.27	0.57	0.18	0.18	208	192	41.24	5.62	7	0	0
Chr3	4669950	4670192	1.41242e-09	0.63	0.26	0.13	0.15	129	145	51.5	49.37	6	0	0
Chr3	4701566	4701902	6.24693e-05	0.25	0.53	0.1	0.17	83	126	11.41	88.21	8	0	0
Chr3	4718172	4719121	1.92191e-10	0.49	0.22	0.18	0.16	247	261	49.7	32.83	15	0	0
Chr3	4807543	4808017	1.87496e-06	0.14	0.33	0.17	0.2	209	284	75.27	35.14	8	0	0
Chr3	4872610	4873083	5.10629e-06	0.16	0.39	0.05	0.12	128	207	11.47	30.08	13	0	0
Chr3	4904579	4905107	1.9923e-13	0.14	0.36	0.11	0.16	408	399	90.49	82.62	11	0	0
Chr3	4938662	4938880	1.26537e-17	0.75	0.36	0.1	0.19	225	244	37.81	58.48	7	0	0
Chr3	4939034	4939244	8.66799e-09	0.29	0.09	0.1	0.03	271	232	116.41	77.71	8	0	0
Chr3	4965548	4965771	4.14625e-09	0.33	0.68	0.23	0.2	156	130	22.7	8.5	5	0	0
Chr3	4967718	4968063	2.26205e-20	0.17	0.4	0.13	0.17	679	569	48.92	13.35	15	0	0
Chr3	4979518	4979770	1.55358e-07	0.3	0	0.12	0	43	86	2.19	5.28	9	0	0
Chr3	4985351	4985713	3.15147e-09	0.2	0.44	0.18	0.18	244	309	61.86	33.36	13	0	0
Chr3	5019536	5019810	9.78482e-14	0.24	0.53	0.13	0.12	282	343	12.4	12.01	10	0	0
Chr3	5075714	5076297	4.1203e-08	0.18	0.39	0.15	0.15	277	250	20.16	61.42	11	0	0
Chr3	5116962	5117299	3.95869e-21	0.72	0.16	0.19	0.07	130	147	59.95	46.67	7	0	0
Chr3	5140727	5141447	4.50137e-17	0	0.14	0	0.04	424	410	23.07	41.67	15	0	0
Chr3	5160366	5160703	1.0039e-16	0	0.2	0	0.1	258	286	41.25	59.94	9	0	0
Chr3	5249065	5249420	1.58701e-15	0.46	0.23	0.16	0.08	457	608	20.61	77.07	17	0	0
Chr3	5441374	5441739	4.33999e-06	0.41	0.2	0.17	0.13	240	193	54.86	56.41	8	0	0
Chr3	5466667	5467202	6.17828e-09	0	0.12	0	0.04	254	300	58.29	71.49	14	0	0
Chr3	5481549	5481821	7.31843e-21	0.24	0.54	0.08	0.16	438	474	44.27	119.18	12	0	0
Chr3	5512556	5512910	8.04353e-06	0.13	0.3	0.09	0.15	217	237	12.23	34.46	10	0	0
Chr3	5549274	5549719	3.12068e-07	0.24	0.06	0.13	0.03	231	203	19.11	14.63	12	0	0
Chr3	5633513	5633791	3.03161e-12	0.01	0.11	0	0.02	502	453	31.41	36.31	15	0	0
Chr3	5691282	5691868	4.85759e-06	0.16	0.33	0.21	0.22	255	267	76.93	75.11	12	0	0
Chr3	5691292	5691905	1.90241e-05	0.13	0.27	0.17	0.2	271	284	59.72	70.61	12	0	0
Chr3	5723540	5723888	5.76269e-11	0.23	0.49	0.13	0.2	310	274	48.88	125.61	12	0	0
Chr3	5730069	5730347	0.00258793	0.13	0.29	0.09	0.12	142	110	39.79	25.79	12	0	0
Chr3	5768296	5768742	6.4407e-13	0.21	0.45	0.17	0.21	418	391	140.29	18.53	14	0	0
Chr3	5779448	5780214	0.000111593	0.63	0.29	0.1	0.08	82	55	13.47	10.8	11	0	0
Chr3	5802071	5802363	5.70712e-13	0.34	0.05	0.17	0.01	176	173	24.53	16.19	9	0	0
Chr3	5809459	5809817	2.10779e-14	0	0.12	0	0.04	402	406	66.37	93.69	14	0	0
Chr3	5823563	5824234	0.000139315	0.43	0.14	0.18	0.08	65	78	14.5	31.73	10	0	0
Chr3	5915495	5915809	1.67756e-08	0.15	0.33	0.09	0.11	363	328	16.23	5.65	14	0	0
Chr3	5917315	5917687	8.16791e-10	0.26	0.54	0.15	0.19	249	204	19	23.25	9	0	0
Chr3	5917448	5917796	4.81753e-10	0.28	0.57	0.17	0.22	253	199	25.61	12.86	9	0	0
Chr3	5937004	5937481	2.64296e-08	0.63	0.31	0.19	0.1	157	145	93.57	31.83	10	0	0
Chr3	5957644	5957964	1.48993e-09	0.22	0.62	0.23	0.22	103	128	19.77	9.07	6	0	0
Chr3	5960864	5961274	1.49924e-07	0.52	0.26	0.15	0.11	242	166	12	3.89	11	0	0
Chr3	6003203	6003736	1.6348e-19	0.32	0.01	0.15	0	204	208	9.87	29.69	11	0	0
Chr3	6088177	6088815	1.68388e-19	0.23	0.01	0.12	0	338	308	50.83	13.73	13	0	0
Chr3	6091652	6091882	4.36311e-14	0.2	0.46	0.12	0.19	355	394	32.03	46.44	9	0	0
Chr3	6131711	6132327	1.62657e-21	0.32	0.7	0.16	0.2	285	365	105.29	330.76	11	0	0
Chr3	6241719	6241963	8.3759e-16	0.65	0.29	0.15	0.14	265	248	28.12	29.71	8	0	0
Chr3	6268621	6269115	0.000393137	0.09	0.33	0.05	0.16	75	82	33.13	27.93	8	0	0
Chr3	6288098	6288603	1.95769e-25	0	0.21	0	0.09	384	321	174.18	143.48	12	0	0
Chr3	6291729	6292047	7.48241e-08	0.04	0.18	0.02	0.05	286	278	50.6	17.62	11	0	0
Chr3	6299699	6300307	2.11025e-31	0.3	0.63	0.16	0.14	572	635	56.07	47.15	18	0	0
Chr3	6299974	6300310	9.0462e-31	0.33	0.67	0.17	0.11	549	596	21.56	21.93	16	0	0
Chr3	6307071	6307414	2.8223e-16	0.13	0.41	0.15	0.17	361	309	16.07	53.97	15	0	0
Chr3	6364039	6364720	3.2098e-13	0.25	0.6	0.15	0.21	186	220	20.93	107.33	10	0	0
Chr3	6365672	6366055	2.68101e-18	0	0.49	0	0.15	80	162	6.82	36.42	11	0	0
Chr3	6375585	6375915	0.000342067	0.03	0.23	0.04	0.19	69	73	90.77	59.79	10	0	0
Chr3	6404909	6405193	3.35658e-14	0.44	0.21	0.11	0.07	422	535	172.1	234.14	13	0	0
Chr3	6445986	6446300	7.39794e-10	0.48	0.18	0.22	0.05	211	168	115.12	41.14	8	0	0
Chr3	6479036	6479757	2.88131e-13	0	0.15	0	0.08	260	288	39.95	34.89	15	0	0
Chr3	6508112	6508380	1.34128e-06	0.23	0.1	0.09	0.03	398	309	4.11	11.61	14	0	0
Chr3	6635872	6636642	4.49112e-08	0.14	0.33	0.04	0.19	336	276	48.14	30.19	13	0	0
Chr3	6655898	6656234	1.00171e-10	0.47	0.96	0.18	0	72	67	29.6	12.97	6	0	0
Chr3	6724297	6724722	3.8303e-11	0.2	0.04	0.1	0.01	422	326	49.27	44.08	13	0	0
Chr3	6726782	6727275	2.42042e-07	0	0.17	0	0.05	114	138	17.25	27.75	9	0	0
Chr3	6729383	6729791	1.83541e-11	0.05	0.17	0.05	0.07	535	560	120	52.27	16	0	0
Chr3	6782432	6782802	4.80838e-11	0.08	0.26	0.03	0.09	418	365	65.27	42.1	15	0	0
Chr3	6793502	6793737	3.73698e-06	0.27	0.71	0.05	0.13	49	62	54	89.48	7	1	0
Chr3	6793890	6794311	7.19629e-07	0.26	0.56	0.07	0.05	140	132	24.24	17.17	15	0	1
Chr3	6794417	6795096	0.000124029	0.05	0.21	0.06	0.09	128	128	15.19	31.94	9	0	0
Chr3	6798623	6798906	7.13111e-06	0.11	0.22	0.07	0.11	369	458	19.27	40.05	11	0	0
Chr3	6816086	6816588	4.24021e-08	0.18	0.07	0.14	0.04	413	558	45.19	116.13	14	0	0
Chr3	6825096	6825502	2.04866e-09	0.55	0.22	0.16	0.04	136	177	212.57	195.27	8	0	0
Chr3	6845919	6846440	7.89904e-19	0.01	0.12	0	0.02	653	595	148.43	68.03	16	0	0
Chr3	6850925	6851182	5.69707e-07	0.16	0.38	0.13	0.16	202	227	29.87	84.57	6	0	0
Chr3	6851892	6852248	1.72458e-05	0.47	0.17	0.23	0.09	76	104	10.93	12.27	10	0	0
Chr3	6880819	6881041	1.39121e-12	0.31	0.63	0.1	0.09	242	250	25.07	5.93	8	0	0
Chr3	6911403	6912266	1.32433e-60	0.02	0.35	0.02	0.08	630	609	222.2	121	21	0	0
Chr3	6915571	6915999	2.06585e-14	0.27	0.07	0.1	0	396	370	7.97	14.81	15	0	0
Chr3	6938419	6938854	7.37882e-11	0.4	0.18	0.15	0.07	402	376	38.53	22.44	14	0	0
Chr3	6960104	6960449	3.01514e-17	0.31	0.69	0.22	0.15	268	206	5.94	53.86	9	0	0
Chr3	6960236	6960810	7.21127e-18	0.31	0.62	0.22	0.17	414	336	8.88	34.77	14	0	0
Chr3	6997394	6997845	9.5874e-07	0.41	0.2	0.2	0.07	219	244	38.57	43.15	12	0	0
Chr3	7026685	7027293	1.82904e-11	0.12	0.01	0.01	0	389	427	249.54	299.36	12	0	0
Chr3	7048737	7048985	2.26895e-09	0.27	0.6	0.16	0.16	154	158	14	39.62	7	0	0
Chr3	7123199	7124071	5.98685e-18	0.12	0.42	0.08	0.2	305	330	34.52	23.43	15	0	0
Chr3	7173610	7173864	2.31104e-19	0.02	0.22	0.02	0.11	434	342	217.92	78.56	13	0	0
Chr3	7186017	7186553	3.27707e-06	0.2	0.43	0.2	0.17	176	184	16.06	27.15	12	0	0
Chr3	7188130	7188631	1.62364e-09	0.07	0.19	0.05	0.07	699	506	54.89	21.59	20	0	0
Chr3	7231977	7232580	1.92009e-10	0.16	0.35	0.08	0.11	466	430	83.38	78.22	17	0	0
Chr3	7253694	7254327	9.29905e-13	0.27	0.64	0.19	0.09	175	199	34.73	47.41	14	0	0
Chr3	7261781	7262013	2.82755e-12	0.01	0.15	0	0.03	289	305	1.86	11.61	9	0	0
Chr3	7306809	7307290	1.26297e-24	0.01	0.26	0	0.07	327	342	62.39	141.91	12	0	0
Chr3	7436618	7437629	5.66995e-13	0.09	0.28	0.08	0.14	460	427	70.74	63.19	20	0	0
Chr3	7460491	7460772	1.04503e-09	0.41	0.2	0.19	0.1	328	421	25.43	46.55	8	0	0
Chr3	7460651	7461027	2.93404e-10	0.33	0.14	0.18	0.06	371	417	51.88	211.57	10	0	0
Chr3	7545230	7545507	9.70825e-31	0.94	0.43	0	0.12	217	191	30.12	41.55	8	0	0
Chr3	7545243	7545531	3.53927e-29	0.94	0.45	0	0.11	205	205	17.7	54.55	8	0	0
Chr3	7545863	7546162	3.25761e-12	0.84	0.36	0.15	0.2	92	111	12.27	27.1	6	0	0
Chr3	7616169	7616534	0.000425033	0.12	0.26	0.09	0.08	229	176	17.36	33.4	11	0	0
Chr3	7622217	7622542	4.43134e-07	0.52	0.24	0.2	0.15	165	144	31.12	41.71	8	0	0
Chr3	7653107	7653509	1.13114e-08	0.07	0.2	0.02	0.06	388	505	76.53	131.3	14	0	0
Chr3	7728349	7728842	3.62821e-05	0	0.11	0	0.01	135	119	104.41	141.84	8	0	0
Chr3	7737746	7738012	2.25347e-05	0.01	0.1	0	0.03	241	230	13.77	50.06	13	0	0
Chr3	7744984	7745685	5.21981e-20	0.16	0.37	0.08	0.08	676	783	76.58	207.9	24	0	0
Chr3	7761839	7762291	5.16795e-10	0.04	0.2	0.01	0.07	380	239	88.87	40.06	17	0	0
Chr3	7766858	7767173	4.59701e-08	0.09	0.29	0.03	0.12	245	191	117.39	11.88	10	0	0
Chr3	7767156	7767646	7.49715e-34	0.24	0.01	0.07	0	430	517	87.45	102.36	16	0	0
Chr3	7769639	7770064	5.20914e-05	0.11	0.28	0.04	0.05	188	173	25.88	54.27	12	0	0
Chr3	7807372	7807838	2.11714e-12	0.54	0.27	0.12	0.09	310	342	47.52	61.8	14	0	0
Chr3	7840414	7840691	5.88651e-10	0.75	0.36	0.14	0.09	122	118	45.07	73.07	6	0	0
Chr3	7840421	7840710	1.83658e-09	0.77	0.38	0.15	0.11	118	118	33.87	73.07	6	0	0
Chr3	7872630	7873046	2.98837e-13	0.56	0.25	0.17	0.14	282	252	252.18	142.4	10	0	0
Chr3	7872763	7873227	2.48969e-11	0.43	0.2	0.19	0.11	395	347	165.9	119.17	12	0	0
Chr3	7886141	7886676	1.31764e-13	0.12	0.3	0.04	0.12	631	535	104.06	15.92	19	0	0
Chr3	7890857	7891140	6.80506e-44	0.36	0.02	0.14	0	452	448	142.24	139.7	12	0	0
Chr3	7902016	7902361	8.6163e-19	0.36	0.73	0.06	0.01	227	356	17.57	97.82	10	0	0
Chr3	7923803	7924387	3.2939e-07	0.18	0.52	0.22	0.26	113	86	62.01	6.93	10	0	0
Chr3	7965260	7965693	5.78884e-07	0.09	0.29	0.11	0.11	173	190	38.94	12.61	9	0	0
Chr3	7969120	7969705	8.97957e-22	0.15	0	0.06	0	530	451	75.53	22.51	17	0	0
Chr3	8016795	8017041	8.19575e-13	0.24	0.1	0.08	0.03	626	816	18.81	61.19	13	0	0
Chr3	8045237	8045689	5.49821e-14	0.44	0.21	0.09	0.06	408	562	74.59	397.36	13	0	0
Chr3	8071224	8071532	8.96345e-08	0.35	0.13	0.17	0.03	193	252	102.95	180	7	0	0
Chr3	8141247	8141491	5.01333e-12	0.22	0.58	0.1	0.21	169	208	15.48	42.24	7	0	0
Chr3	8141281	8141498	4.06735e-19	0.46	0.92	0.16	0	142	159	16.67	3.5	6	0	0
Chr3	8178037	8178309	1.70615e-17	0.25	0.6	0.16	0.2	289	296	68.7	57.14	8	0	0
Chr3	8178084	8178346	1.26711e-15	0.29	0.61	0.19	0.2	299	303	63.7	75.27	8	0	0
Chr3	8211240	8211623	7.08471e-08	0.31	0.69	0.09	0.06	109	94	9.43	3.82	10	0	0
Chr3	8248242	8248485	0.00101155	0.28	0.64	0.17	0.05	54	36	32.49	11.82	10	1	1
Chr3	8260437	8260785	9.95997e-14	0.24	0.56	0.19	0.2	259	266	85.33	176.67	7	0	0
Chr3	8270863	8271078	6.36334e-12	0.82	0.38	0.02	0.05	137	88	3.27	3.43	8	0	0
Chr3	8283090	8283510	0.00015911	0.16	0.33	0.08	0.16	224	151	32.93	30.1	10	0	0
Chr3	8283762	8284045	3.43618e-07	0.09	0.26	0.07	0.16	266	278	36.28	94.36	9	0	0
Chr3	8308045	8308517	0.00503077	0.21	0.49	0.13	0.19	53	45	3.98	6.84	8	0	0
Chr3	8318180	8318603	2.62817e-08	0.26	0.12	0.16	0.07	519	411	35.26	34.54	15	0	0
Chr3	8352391	8352831	1.02059e-13	0.1	0.42	0.07	0.15	186	241	13.91	42.08	12	0	0
Chr3	8368197	8368639	7.52136e-05	0.1	0.26	0.09	0.07	231	168	26.39	10	12	0	0
Chr3	8371045	8371246	0.000107864	0.65	0.32	0.02	0.01	71	69	2.13	0.84	8	0	0
Chr3	8371066	8371394	7.76778e-05	0.68	0.33	0.01	0.02	68	70	4	0.79	8	0	0
Chr3	8384600	8384943	0.000664871	0.15	0.07	0.07	0.03	314	428	78.73	73.03	14	0	0
Chr3	8387272	8387619	1.20022e-07	0.16	0.39	0.05	0.1	212	209	160.03	174.94	9	0	0
Chr3	8412919	8413170	8.12067e-05	0	0.13	0	0.01	103	92	17.3	6.8	5	0	0
Chr3	8422755	8423222	1.14719e-08	0.12	0.34	0.19	0.22	234	208	125.42	6.29	11	0	0
Chr3	8438950	8439357	3.70223e-10	0	0.12	0	0.02	278	321	69.82	65.96	11	0	0
Chr3	8441217	8441618	8.82365e-11	0.21	0.55	0.14	0.17	148	199	12.78	23.36	9	0	0
Chr3	8452744	8453167	5.05368e-05	0.26	0.53	0.19	0.16	122	112	29.96	6.4	10	0	0
Chr3	8504483	8504923	3.08385e-12	0.62	0.3	0.15	0.14	250	246	42.19	112.75	9	0	0
Chr3	8516587	8516964	3.14113e-23	0.33	0.66	0.16	0.08	429	440	28.4	66.6	11	0	0
Chr3	8516592	8517055	7.45254e-15	0.22	0.44	0.13	0.15	513	587	39.63	58.69	14	0	0
Chr3	8620360	8620794	9.72189e-07	0.26	0.04	0.15	0.01	93	136	12.84	19.43	8	0	0
Chr3	8704810	8705233	7.8e-19	0.22	0.01	0.11	0	326	306	20.41	12.6	13	0	0
Chr3	8714351	8714859	0.000186534	0.29	0.12	0.05	0.01	167	192	29.96	56.67	11	0	0
Chr3	8735656	8735991	8.58236e-12	0.24	0.53	0.18	0.21	358	218	124.19	7.44	9	0	0
Chr3	8790099	8790476	8.11544e-11	0.12	0.38	0.09	0.08	233	274	55.47	31.99	17	0	0
Chr3	8790560	8791006	1.78996e-06	0.17	0.35	0.07	0.09	315	246	110.14	47.11	15	0	0
Chr3	8802006	8802417	6.37039e-07	0.21	0.09	0.09	0.02	452	430	25.76	12.47	17	0	0
Chr3	8858964	8859316	3.68774e-13	0	0.18	0	0.06	192	272	9.45	35.8	14	0	0
Chr3	8860284	8860685	1.52093e-13	0.01	0.12	0	0.05	414	454	21.45	49.85	16	0	0
Chr3	8886383	8886861	1.0715e-08	0	0.18	0	0.07	136	171	4.25	15.67	11	0	0
Chr3	8928143	8928651	1.09522e-06	0.11	0	0.09	0	178	175	52.7	13.36	12	0	0
Chr3	8945684	8945960	5.60037e-10	0.25	0.52	0.14	0.13	304	221	94.04	27.66	10	0	0
Chr3	8967192	8967815	1.99143e-10	0.49	0.23	0.21	0.09	303	257	66.07	54.05	11	0	0
Chr3	8969482	8969777	6.81859e-09	0.14	0.29	0.05	0.07	565	491	56.1	81.36	13	0	0
Chr3	8995322	8995576	0.00171879	0.08	0.34	0.01	0	40	58	3.24	3.9	7	0	0
Chr3	9080601	9080816	4.17985e-09	0.42	0.88	0.23	0.02	85	67	37.41	21.41	8	1	1
Chr3	9088219	9088575	3.03287e-28	0.46	0.97	0.24	0	144	179	172.29	176.27	8	0	0
Chr3	9099432	9100032	1.13715e-20	0.01	0.22	0	0.12	312	339	45.67	80.91	13	0	0
Chr3	9129911	9130461	1.65284e-08	0.19	0.05	0.05	0.02	366	367	79.05	107.26	14	0	0
Chr3	9135671	9136124	5.32681e-06	0.64	0.18	0.1	0.03	42	51	9.67	7.24	7	0	0
Chr3	9183749	9184225	4.71237e-08	0.53	0.26	0.2	0.16	218	180	22.76	28.25	11	0	0
Chr3	9189543	9189828	1.11586e-18	0.37	0.75	0.23	0.1	283	251	35.78	23.11	9	0	0
Chr3	9209019	9209272	2.43406e-24	0.15	0.01	0.06	0	492	672	20.03	64.46	15	0	0
Chr3	9211846	9212649	5.27134e-06	0.18	0	0.13	0	79	100	15.91	27.23	13	0	0
Chr3	9347813	9348281	0.000159835	0.12	0.36	0.1	0.12	97	92	14.63	4.61	12	0	0
Chr3	9458927	9459373	1.95222e-06	0.69	0.34	0.18	0.13	117	76	15.34	5.16	10	0	0
Chr3	9501054	9501294	1.81346e-17	0.39	0.86	0.19	0.02	157	144	99.37	35.2	6	0	0
Chr3	9531939	9532236	6.39047e-18	0.26	0.62	0.15	0.16	274	262	7.09	33.16	11	0	0
Chr3	9532047	9532261	2.50339e-19	0.35	0.76	0.2	0.07	240	225	12.75	27.25	9	0	0
Chr3	9538073	9538445	8.20877e-23	0.11	0.4	0.08	0.2	414	425	4.69	15.24	15	0	0
Chr3	9573851	9574511	4.03677e-07	0.05	0.14	0.04	0.07	462	507	86.89	78.67	19	0	0
Chr3	9612439	9612832	4.65396e-12	0	0.13	0	0.05	278	247	19.26	17.17	13	0	0
Chr3	9614773	9615124	0.000191828	0.32	0.69	0.09	0.03	50	55	13.07	10.12	8	0	0
Chr3	9698445	9699344	6.55389e-15	0.52	0.2	0.14	0.08	278	260	42.02	27.67	19	0	0
Chr3	9704642	9704912	1.11489e-20	0.11	0	0.03	0	495	628	81.58	255.73	13	0	0
Chr3	9707905	9708245	9.89226e-10	0.39	0.79	0.07	0.03	105	120	28.5	24.75	9	0	0
Chr3	9749809	9750189	3.2439e-14	0.27	0.62	0.16	0.21	222	249	19.29	73.43	10	0	0
Chr3	9796317	9796614	8.32188e-10	0.12	0.3	0.06	0.09	409	383	38.27	11.17	12	0	0
Chr3	9825580	9826270	9.06927e-10	0.24	0.55	0.14	0.2	192	201	38.19	6.1	13	0	0
Chr3	9829764	9830869	2.24802e-11	0.01	0.39	0	0.15	88	90	3.52	4.79	20	0	0
Chr3	9893802	9894082	3.84439e-13	0.35	0.74	0.18	0.02	178	161	6.29	24	7	0	0
Chr3	9893814	9894106	2.34452e-15	0.34	0.77	0.2	0.03	170	155	13.9	17.14	7	0	0
Chr3	9894666	9895163	2.34389e-13	0.29	0.05	0.19	0.07	201	280	37.27	28.94	13	0	0
Chr3	9932951	9933261	4.37528e-09	0.24	0.1	0.07	0.04	528	439	123.73	117.33	16	0	0
Chr3	10010465	10010698	2.72993e-15	0.12	0.01	0.05	0	599	456	63.07	4.97	15	0	0
Chr3	10124780	10125024	7.13723e-06	0.32	0	0.11	0	65	44	3.55	2.29	8	0	0
Chr3	10175946	10176615	5.58448e-09	0	0.15	0	0.01	182	186	31.83	34.9	13	0	0
Chr3	10210667	10211018	2.3456e-11	0.07	0.22	0.06	0.1	398	495	10.26	33.48	14	0	0
Chr3	10237927	10238543	0.0012084	0.32	0.09	0.23	0.15	69	68	53.12	82.86	8	0	0
Chr3	10264043	10264529	2.96739e-08	0.91	0.42	0	0.14	58	52	5.9	8.62	7	0	0
Chr3	10264182	10264725	2.45619e-07	0.85	0.38	0.03	0.09	61	52	3.9	8.62	7	0	0
Chr3	10297489	10297985	1.62266e-11	0.76	0.22	0.1	0.02	90	68	9.75	2.78	9	0	0
Chr3	10326438	10326810	1.07518e-20	0.21	0.47	0.11	0.16	530	666	48.67	59.6	10	0	0
Chr3	10372809	10373085	0.00147393	0.28	0.11	0.02	0.01	101	114	2.2	21.2	5	0	0
Chr3	10382201	10382402	4.91282e-13	0.54	0.26	0.06	0.07	310	375	25.24	23.29	7	0	0
Chr3	10417405	10417703	0.000465171	0.29	0.06	0.09	0.02	98	65	12.52	24.63	12	0	2
Chr3	10430328	10430851	8.11085e-10	0.39	0.19	0.15	0.09	382	378	26.12	75.05	16	0	0
Chr3	10437211	10437493	1.26789e-21	0.32	0.07	0.15	0.03	459	458	43.73	21.19	13	0	0
Chr3	10437537	10437806	5.09636e-15	0.17	0.36	0.13	0.17	610	731	49.52	31.21	15	0	0
Chr3	10452622	10453110	6.96233e-24	0.25	0	0.1	0	280	315	71.23	79.19	14	0	0
Chr3	10499363	10499623	8.93273e-15	0.26	0.55	0.14	0.2	307	382	15.41	11.93	8	0	0
Chr3	10562669	10562979	8.39567e-05	0.7	0.35	0.18	0.19	76	55	14.48	7.48	7	0	0
Chr3	10586684	10587120	5.2369e-23	0.01	0.2	0	0.09	381	436	11.94	28.61	19	0	0
Chr3	10624692	10625018	1.46731e-14	0.12	0.32	0.07	0.17	398	662	9.49	103.3	14	0	0
Chr3	10629538	10629839	2.05222e-39	0	0.19	0	0.05	693	626	67.29	17.59	20	0	0
Chr3	10634252	10634705	8.86947e-18	0.01	0.12	0	0.02	623	641	379.74	252.1	17	0	0
Chr3	10650234	10650576	3.43407e-23	0.01	0.15	0	0.05	559	578	90.24	149.25	17	0	0
Chr3	10667526	10668139	8.02429e-16	0.05	0.21	0.03	0.1	609	456	195.65	56.42	14	0	0
Chr3	10678988	10679587	1.9648e-12	0.16	0.43	0.18	0.2	283	275	64.36	24.3	16	0	0
Chr3	10688643	10689033	3.191e-10	0.46	0.23	0.15	0.06	299	381	133.32	121.1	14	0	0
Chr3	10713863	10714182	8.25763e-05	0	0.19	0	0.04	67	62	9.57	12.26	14	0	0
Chr3	10717460	10717936	7.13346e-05	0.07	0.27	0.22	0.24	105	119	99.61	30.1	10	2	0
Chr3	10768546	10769481	1.88715e-18	0.32	0.11	0.14	0.04	639	490	58.42	18.58	25	0	0
Chr3	10796795	10797195	1.38547e-15	0.2	0.01	0.13	0	319	261	17.1	12.08	13	0	0
Chr3	10831674	10832086	7.66018e-13	0	0.12	0	0.04	373	360	42.56	18.06	13	0	0
Chr3	10833328	10833811	9.29391e-08	0.36	0.05	0.13	0.03	90	98	11.03	9.54	14	0	0
Chr3	10869393	10869768	4.50863e-06	0.21	0.43	0.14	0.14	206	187	67.42	5.9	12	0	0
Chr3	10893655	10894403	3.36104e-15	0	0.1	0	0.07	524	578	188.53	267.13	17	0	0
Chr3	10902362	10902590	5.91384e-05	0.19	0.39	0.08	0.1	156	155	43	92.94	9	0	0
Chr3	10925659	10926146	5.82112e-07	0.01	0.17	0	0.01	141	142	165.12	179.64	8	0	0
Chr3	10926346	10926972	6.25673e-05	0.21	0.05	0.14	0.01	121	158	28.08	34.52	12	0	0
Chr3	11015743	11016245	1.51884e-10	0.32	0.87	0.13	0.02	60	63	22.8	89.1	6	0	0
Chr3	11023707	11024109	2.22492e-07	0.27	0.07	0.06	0.04	142	207	10.37	51.15	17	0	0
Chr3	11023752	11024200	2.0292e-33	0.89	0.44	0.02	0.15	261	388	21.3	37.4	16	0	0
Chr3	11071283	11071528	0.00204115	0.29	0.61	0.15	0.21	63	41	6	6.81	7	0	0
Chr3	11082585	11082837	1.66222e-05	0.38	0.9	0.12	0.16	39	29	11.87	2.05	11	2	1
Chr3	11097074	11097346	2.73346e-06	0.38	0.1	0.09	0.06	99	108	4.3	13.53	16	0	0
Chr3	11097266	11097633	2.22038e-53	0.74	0.06	0.02	0.01	250	207	19.95	10.74	15	0	0
Chr3	11100799	11101609	1.31723e-33	0.76	0.36	0.14	0.08	426	497	145.06	222.66	20	0	0
Chr3	11100928	11101471	1.6886e-14	0.24	0.06	0.06	0	411	487	224.49	363.34	27	1	1
Chr3	11122069	11122664	1.0382e-16	0.13	0	0.05	0	489	432	101.87	52.65	19	0	0
Chr3	11162831	11163245	0.0006623	0.15	0.04	0.05	0.05	189	162	45.96	28.82	11	0	0
Chr3	11203422	11203651	0.000129008	0.26	0.03	0.02	0.01	92	61	11.96	15.66	10	0	1
Chr3	11203553	11203994	6.43675e-08	0.86	0.42	0.01	0.17	84	59	24.33	9.62	7	0	0
Chr3	11207165	11207914	6.0859e-36	0.06	0.39	0.02	0.1	538	422	59.8	13.62	28	0	0
Chr3	11236224	11236759	1.39454e-07	0.29	0.07	0.16	0.02	151	182	12.92	50.67	13	0	0
Chr3	11238364	11239037	1.45104e-13	0.1	0.28	0.07	0.15	434	563	110.07	37.41	15	0	0
Chr3	11257478	11257705	8.80375e-10	0.01	0.26	0	0.1	120	131	6.57	1.7	8	0	0
Chr3	11257545	11257785	3.37983e-10	0.61	0.28	0.21	0.14	194	169	23.6	1.43	10	0	0
Chr3	11366489	11366893	7.78882e-05	0.18	0.55	0.03	0.07	60	55	45.29	46.48	7	0	0
Chr3	11394757	11395021	8.46622e-16	0.14	0.01	0.07	0	347	457	58.03	169.44	9	0	0
Chr3	11447101	11447587	7.02521e-08	0.1	0.24	0.02	0.07	399	376	168.82	133.96	11	0	0
Chr3	11463234	11463826	2.25657e-08	0.08	0.25	0.08	0.13	252	291	114.91	176.2	12	0	0
Chr3	11467782	11468377	6.85203e-23	0.03	0.18	0.01	0.04	597	930	97.51	321.15	24	0	0
Chr3	11482048	11482252	0.000242118	0.41	0	0.08	0	22	27	1.14	1.48	7	0	0
Chr3	11569202	11569432	0.00164698	0.16	0.34	0.03	0.05	116	142	26.24	5.42	12	0	0
Chr3	11602226	11602585	4.96738e-08	0.13	0.28	0.09	0.1	497	437	32.47	28.22	19	0	0
Chr3	11657022	11657785	9.59665e-20	0.22	0.43	0.12	0.11	847	683	172.65	193.72	26	0	0
Chr3	11661864	11662284	2.0061e-10	0.01	0.11	0	0.02	382	348	9.82	11.65	11	0	0
Chr3	11676259	11676537	1.06665e-19	0.38	0.78	0.09	0.07	216	271	119.75	219.61	9	0	0
Chr3	11692835	11693062	0.00207329	0.15	0.33	0.01	0.03	112	119	40.33	37.33	7	0	0
Chr3	11702121	11702471	0.00022902	0.24	0.04	0.05	0.01	71	81	7.36	18.2	12	0	0
Chr3	11740063	11740494	0.000381968	0.37	0.16	0.05	0.03	144	110	53.91	56.29	14	0	0
Chr3	11742643	11742946	5.8793e-10	0.86	0.07	0.04	0.04	28	30	3.33	9.9	7	0	0
Chr3	11753630	11754015	1.26068e-08	0.58	0.28	0.06	0.15	156	200	31.2	189.47	6	0	0
Chr3	11754995	11755576	5.81581e-08	0.26	0.13	0.1	0.03	433	533	139.23	327.5	13	0	0
Chr3	11845638	11845912	5.75893e-07	0.14	0.3	0.01	0.02	350	344	38.73	33.4	18	0	0
Chr3	11862980	11863514	0.00042231	0.19	0.56	0.11	0.23	47	43	14.57	2.97	6	0	0
Chr3	11872857	11873091	6.34752e-08	0.29	0.66	0.02	0.07	112	111	20	32.13	8	0	0
Chr3	11897129	11897605	2.53581e-10	0.08	0.27	0.03	0.05	362	299	55.21	39.02	14	0	0
Chr3	11915559	11916150	3.37801e-06	0.39	0.16	0.17	0.1	192	147	62.27	127.65	11	0	0
Chr3	11962315	11962538	9.17683e-06	0.44	0.07	0.06	0.01	50	57	10.79	1.55	8	0	0
Chr3	11967862	11968346	0.00055844	0.31	0.71	0.15	0.05	36	42	5.38	13.73	10	0	1
Chr3	11977153	11977373	1.59758e-09	0.11	0.39	0.08	0.16	161	174	4.41	41.64	8	0	0
Chr3	12143616	12144040	0.00345165	0.12	0.48	0.01	0.11	33	27	11.5	3.75	9	0	0
Chr3	12170566	12170951	2.19647e-09	0.48	0.18	0.12	0.09	191	167	128.41	106.41	8	0	0
Chr3	12176803	12177019	0.000381032	0.18	0.39	0.02	0.05	159	109	69.9	24.95	7	0	0
Chr3	12255401	12255673	0.000734028	0.23	0.58	0.03	0.14	44	50	15.9	21.14	7	0	0
Chr3	12301633	12302042	2.5789e-07	0.77	0.34	0.02	0.12	62	77	42.27	35.77	6	0	0
Chr3	12365234	12365839	3.4743e-11	0.01	0.14	0	0.07	295	256	76.45	38.42	12	0	0
Chr3	12553144	12553409	0.000704565	0.1	0.25	0.02	0.05	157	151	9.62	29.22	11	0	0
Chr3	12595665	12596012	0.00236702	0.09	0.26	0.03	0.06	106	113	29.81	9.48	7	0	0
Chr3	12597184	12597451	0.000319563	0.11	0.29	0.11	0.14	146	126	72.04	16.93	10	0	0
Chr3	12597414	12597692	2.2612e-14	0.15	0.01	0.1	0	457	316	76.47	15.56	13	0	0
Chr3	12629790	12630097	0.000239109	0.47	0.17	0.02	0.02	59	72	21.28	32	9	0	1
Chr3	12632126	12632344	0.00159533	0.11	0.28	0.01	0.02	117	118	10.23	20.4	10	0	0
Chr3	12659450	12659998	7.75928e-05	0.2	0.57	0.03	0.12	65	51	7.9	8.2	12	1	1
Chr3	12799279	12799769	1.8518e-65	0.92	0.31	0.01	0.13	325	353	16.81	133.55	15	0	0
Chr3	12799367	12799597	2.69614e-12	0.45	0.14	0.1	0.03	185	250	64.09	162.34	18	2	0
Chr3	13015417	13015674	0.000269245	0.47	0.22	0.12	0.05	87	117	38.9	59.83	13	0	0
Chr3	13015446	13015722	0.0006787	0.4	0.19	0.12	0.02	100	135	52.56	75.76	13	0	0
Chr3	13035492	13035911	0.00104179	0.17	0.36	0.05	0.11	109	140	33.86	39.28	9	0	0
Chr3	13046659	13046871	0.00300715	0.37	0.78	0.13	0.13	30	27	2.5	6.27	8	0	0
Chr3	13053231	13053498	8.24095e-11	0.68	0.34	0.03	0.02	180	167	9.78	40.23	10	0	0
Chr3	13061892	13062325	1.26721e-15	0.15	0.01	0.06	0	428	444	102.58	192.14	13	0	0
Chr3	13288767	13289003	0.00130418	0.58	0.27	0.04	0.04	55	62	17.61	15.73	10	2	0
Chr3	13299586	13299807	0.0018242	0.1	0.27	0.02	0.02	124	88	38.79	28.06	12	0	0
Chr3	13299684	13299963	0.000631997	0.09	0.27	0.02	0.03	119	102	37.9	65.55	12	0	2
Chr3	13454650	13454985	0.00766159	0.18	0.36	0.02	0.01	78	102	25.36	41.07	8	0	0
Chr3	13530461	13531011	0.000846097	0.59	0.28	0.2	0.09	66	54	9.82	7.38	10	0	0
Chr3	14065530	14066184	2.34231e-09	0.25	0.53	0.13	0.15	270	171	14	16.26	18	0	0
Chr3	14265489	14265744	0.000414543	0.18	0.43	0.07	0.1	84	101	12	8.55	8	0	0
Chr3	14333847	14334222	2.82878e-08	0.51	0.24	0.15	0.08	187	194	108.44	43.28	9	0	0
Chr3	14334953	14335315	8.73657e-08	0.03	0.12	0.02	0.01	423	417	92.89	14.17	15	0	0
Chr3	14336680	14336911	0.000972631	0.47	0.22	0.09	0.04	73	99	14.12	46.27	8	0	0
Chr3	14347312	14347714	4.47229e-05	0.14	0.34	0.03	0.03	157	164	45.42	69.69	11	1	1
Chr3	14448123	14449022	8.92026e-14	0.7	0.31	0.08	0.12	185	177	22.38	71.6	15	0	0
Chr3	14470840	14471086	8.08737e-14	0.76	0.36	0.03	0.01	161	184	15.43	24.71	10	0	0
Chr3	14600465	14600986	0.000117129	0.21	0.62	0.08	0.11	38	56	3.7	9.78	15	3	2
Chr3	14643817	14644193	0.000321008	0.28	0.12	0.06	0.02	169	160	9.05	32.07	11	0	0
Chr3	14761503	14762107	1.42227e-05	0.53	0.16	0.16	0.09	62	67	26.69	20.64	13	2	0
Chr3	14842506	14842896	2.305e-10	0.8	0.39	0.07	0.19	110	122	54.19	101.28	9	0	0
Chr3	14938782	14939018	0.000100561	0.6	0.28	0.1	0.04	73	69	26.61	23	9	1	1
Chr3	14954870	14955072	2.42773e-08	0.52	0.26	0.18	0.09	205	231	51.9	27.67	7	0	0
Chr3	15017791	15018068	0.000313546	0.17	0.37	0.08	0.15	126	141	38	54.7	6	0	0
Chr3	15049399	15049773	4.06867e-08	0	0.64	0	0.14	25	42	0.94	4.5	9	0	0
Chr3	15170751	15171621	4.0503e-18	0.09	0.29	0.05	0.09	494	657	34.17	46.53	23	0	0
Chr3	15181864	15182157	1.49315e-09	0.34	0.16	0.11	0.07	360	440	54.06	68.81	13	0	0
Chr3	15191608	15192287	1.51687e-20	0.1	0.41	0.07	0.16	305	352	176.27	272.97	12	0	0
Chr3	15225474	15226026	0.000340063	0.15	0.45	0.13	0.17	78	56	1	0.94	9	0	0
Chr3	15369454	15369728	1.11606e-19	0.32	0.72	0.17	0.12	255	255	7.84	37.55	8	0	0
Chr3	15369460	15369883	2.6823e-15	0.24	0.54	0.13	0.19	322	347	23.22	32.27	11	0	0
Chr3	15478690	15479117	1.06066e-06	0.11	0.45	0.11	0.1	80	86	5.62	18.24	7	0	0
Chr3	15503361	15503624	0.000296197	0.02	0.14	0	0.01	131	118	58.57	102.67	6	0	0
Chr3	15621087	15621387	0.0022951	0.14	0.3	0.01	0.03	124	128	50.42	46.42	12	0	0
Chr3	15648301	15648520	6.01047e-07	0.05	0.2	0.02	0.08	303	209	21.79	17.43	10	0	0
Chr3	15650869	15651070	1.50414e-15	0.4	0.82	0.09	0.01	161	180	50.17	42	6	0	0
Chr3	15650878	15651192	7.66591e-14	0.38	0.83	0.16	0.02	114	137	127.6	66.97	6	0	0
Chr3	15682530	15683289	2.64922e-11	0.84	0.41	0.16	0.16	107	113	33.32	18.38	14	0	0
Chr3	15682559	15683367	1.77475e-09	0.81	0.4	0.15	0.16	100	109	25.67	15.87	14	0	0
Chr3	15682758	15683379	5.45758e-06	0.73	0.36	0.16	0.15	64	99	7.15	19.11	12	0	0
Chr3	15741402	15741899	7.5816e-21	0.01	0.17	0.01	0.02	455	574	45.94	255.07	17	0	0
Chr3	15861221	15861488	0.000647563	0.29	0.58	0.03	0.07	73	69	20.7	21.98	8	0	0
Chr3	15862891	15863602	7.57615e-15	0.53	0.25	0.06	0.06	368	348	28.9	92.53	35	0	1
Chr3	15863050	15863621	1.14251e-24	0.84	0.4	0.06	0.15	279	224	45.92	94.31	14	0	0
Chr3	15864345	15864940	1.01432e-17	0.36	0.72	0.18	0.06	257	296	25.54	64.79	12	0	0
Chr3	15864377	15865043	7.30366e-20	0.35	0.73	0.16	0.06	271	299	30.27	64.99	12	0	0
Chr3	15864491	15864919	6.05464e-06	0.11	0.27	0.02	0.04	222	259	91.53	122.96	18	0	0
Chr3	15871987	15872342	2.98866e-13	0.31	0.62	0.13	0.16	251	289	11.69	14.12	17	0	0
Chr3	15878644	15879337	1.69904e-29	0	0.2	0	0.07	480	369	137.65	55.68	18	0	0
Chr3	15888256	15888578	3.73253e-13	0.01	0.14	0	0.04	327	427	38.46	107.55	15	0	0
Chr3	15913987	15914337	3.3174e-09	0.2	0.47	0.13	0.12	198	236	71.2	216.67	6	0	0
Chr3	15925278	15925969	5.39887e-05	0	0.13	0	0.05	111	82	7.46	4.29	14	0	0
Chr3	15950792	15951323	9.4085e-08	0.12	0.38	0.04	0.12	139	165	16.54	69.17	10	0	0
Chr3	15968266	15968487	5.39187e-06	0.57	0.14	0.17	0.03	100	36	6.09	1.42	11	0	0
Chr3	15976296	15976811	1.57294e-13	0.83	0.37	0.02	0.21	151	94	8.95	4.99	14	0	0
Chr3	15976328	15976833	3.16501e-13	0.84	0.38	0.02	0.23	146	92	9.36	6.08	13	0	0
Chr3	15994862	15995218	3.64979e-12	0.01	0.14	0	0.04	329	329	26.4	119.56	13	0	0
Chr3	16004774	16005269	4.84574e-09	0.59	0.25	0.2	0.13	137	157	25.07	7.42	11	0	0
Chr3	16006141	16006606	4.38025e-12	0.29	0.7	0.13	0.21	124	175	12.44	20.58	14	0	0
Chr3	16010897	16011413	1.76366e-10	0.23	0.46	0.05	0.08	390	295	79.71	47.67	15	0	0
Chr3	16011187	16011389	3.5437e-05	0.14	0.29	0.02	0.07	286	219	7.52	11.56	18	0	0
Chr3	16111846	16112162	5.71795e-05	0.18	0	0.06	0	74	76	21.42	12.97	12	0	1
Chr3	16111953	16112315	8.24521e-13	0.27	0	0.08	0	164	123	22.69	3.36	11	0	0
Chr3	16119447	16119680	2.08528e-11	0.4	0.84	0.22	0.1	119	104	4.17	14.27	6	0	0
Chr3	16140080	16140471	3.12254e-10	0.33	0.11	0.1	0.03	366	227	141.14	52.27	13	0	0
Chr3	16158053	16158965	5.81681e-25	0.25	0.51	0.16	0.09	657	849	32.13	51.1	32	0	0
Chr3	16158346	16158777	1.78424e-09	0.04	0.23	0.01	0.08	232	266	45.75	71.43	21	0	0
Chr3	16197679	16198249	6.09081e-22	0.2	0.01	0.1	0	464	356	50.3	31.95	18	0	0
Chr3	16207671	16207976	2.14265e-10	0.18	0.01	0.05	0	191	192	6.27	1.64	12	0	0
Chr3	16209824	16210198	1.13951e-08	0.04	0.17	0.02	0.05	378	382	63.85	59.45	14	0	0
Chr3	16219310	16220168	1.3643e-25	0	0.23	0	0.12	320	335	28.93	47.93	16	0	0
Chr3	16317759	16318349	1.26375e-07	0.2	0.04	0.07	0.01	249	211	11.86	22.16	16	0	0
Chr3	16374222	16374601	1.15911e-06	0	0.15	0	0.04	122	149	15.76	43.27	13	0	0
Chr3	16382938	16383492	6.00055e-15	0.49	0.24	0.17	0.09	488	394	62.93	46.52	16	0	0
Chr3	16384612	16384870	8.67862e-06	0.09	0.27	0.14	0.14	163	228	76.57	204.62	7	0	0
Chr3	16385442	16385740	1.06269e-14	0.25	0.51	0.19	0.18	423	392	40.02	4.97	12	0	0
Chr3	16385455	16385773	1.47638e-13	0.21	0.47	0.17	0.18	400	359	30.05	5.85	11	0	0
Chr3	16388912	16389121	9.90852e-08	0.19	0.52	0.13	0.19	86	190	5.87	4.27	6	0	0
Chr3	16402135	16402413	3.74465e-06	0.21	0.09	0.06	0.02	367	369	48.9	51.66	10	0	0
Chr3	16403651	16403891	9.43975e-10	0.12	0.01	0.07	0	314	292	20.33	68.24	12	0	0
Chr3	16406479	16406913	4.40891e-06	0.52	0.25	0.15	0.11	129	151	11.82	45.02	11	0	0
Chr3	16411479	16411833	1.35284e-07	0.85	0.39	0.03	0.19	65	59	9.94	4.53	9	0	0
Chr3	16422091	16423266	4.43116e-07	0	0.36	0	0.11	44	87	3.92	8.73	13	0	0
Chr3	16452555	16452798	0.00130219	0.15	0.31	0.21	0.19	163	156	57.76	15.76	11	0	0
Chr3	16468856	16469394	4.77419e-07	0.1	0.27	0.05	0.08	299	277	71.36	36.56	11	0	0
Chr3	16474424	16475078	5.76044e-09	0	0.13	0	0.09	238	238	40.15	43.79	12	0	0
Chr3	16486278	16486658	1.55382e-09	0.13	0.31	0.05	0.13	409	376	178.56	135.36	11	0	0
Chr3	16525459	16525721	3.28257e-06	0.07	0.21	0.02	0.05	336	250	23.81	16.03	13	0	0
Chr3	16531776	16532202	7.89659e-05	0	0.25	0	0.07	47	55	3.22	1	11	0	0
Chr3	16580127	16580637	1.72063e-06	0.17	0.01	0.04	0	153	124	17.15	2.13	14	0	0
Chr3	16632839	16633183	1.50404e-09	0.18	0.41	0.11	0.13	333	249	3.75	29.25	9	0	0
Chr3	16635438	16635990	3.54119e-07	0.68	0.33	0.22	0.12	81	168	8.19	9.08	13	0	0
Chr3	16648741	16648967	4.38082e-08	0.3	0.61	0.16	0.05	142	173	15.07	10.17	6	0	0
Chr3	16733190	16733446	1.43919e-08	0.26	0.1	0.15	0.02	349	354	48.54	33.82	10	0	0
Chr3	16754526	16754872	8.7515e-06	0.22	0.45	0.19	0.17	156	174	51.25	51	9	0	0
Chr3	16792927	16793256	7.98909e-09	0.57	0.25	0.23	0.14	148	153	38.62	11.57	10	0	0
Chr3	16797851	16798236	2.44462e-06	0.18	0.4	0.07	0.14	206	192	89.11	68.25	9	0	0
Chr3	16797880	16798282	4.16418e-06	0.22	0.47	0.08	0.09	152	167	65.6	70.93	16	0	1
Chr3	16837658	16838173	5.48151e-07	0.23	0.04	0.13	0.01	162	164	38.82	33.29	11	0	0
Chr3	16852053	16852449	2.73391e-05	0.43	0.88	0.13	0.12	49	34	3.53	2.19	9	0	0
Chr3	16854427	16854809	2.54774e-05	0.71	0.35	0.13	0.05	62	82	7.48	11.24	7	0	0
Chr3	16859972	16860175	5.95861e-09	0.27	0.7	0.17	0.16	74	122	4.7	26.8	5	0	0
Chr3	16909789	16910193	1.96698e-27	0.01	0.19	0	0.06	523	439	28.84	34.21	15	0	0
Chr3	16942860	16943214	1.41775e-05	0.14	0.39	0.04	0.11	103	127	10.65	16.87	11	0	0
Chr3	16972728	16973247	1.51413e-13	0	0.14	0	0.05	286	300	53.79	56	12	0	0
Chr3	16977934	16978428	1.91208e-19	0	0.22	0	0.12	278	303	61.29	48.68	10	0	0
Chr3	17030965	17031379	3.3046e-08	0.21	0.06	0.08	0.01	268	305	59.52	123.87	14	0	0
Chr3	17035275	17035541	0.000217921	0.18	0.42	0.02	0.05	82	139	3.98	19.92	15	0	0
Chr3	17042830	17043092	2.94738e-12	0	0.1	0	0.03	442	335	19.75	47.47	17	0	0
Chr3	17063324	17063541	5.31653e-07	0.24	0.49	0.08	0.15	217	164	83.11	39.69	9	0	0
Chr3	17080033	17080462	8.4895e-10	0.01	0.15	0	0.05	196	265	15.24	28.92	13	0	0
Chr3	17084062	17084587	4.0269e-05	0.42	0.14	0.16	0.13	106	78	20.19	13	9	0	0
Chr3	17117478	17117873	0.00019157	0.31	0.69	0.09	0.04	54	51	15.29	12.65	11	0	1
Chr3	17128989	17129251	5.6686e-05	0.05	0.2	0.01	0.06	155	171	13.81	62.62	7	0	0
Chr3	17149177	17149806	3.79686e-14	0.08	0.3	0.07	0.13	326	358	136.21	47.27	15	0	0
Chr3	17216221	17216433	4.58499e-12	0.25	0.65	0.19	0.22	132	170	34	53.47	6	0	0
Chr3	17246746	17246971	1.27931e-13	0.64	0.31	0.16	0.16	220	292	10.95	30.57	7	0	0
Chr3	17253348	17253794	1.20971e-12	0.4	0.19	0.11	0.06	473	477	68.8	62.53	14	0	0
Chr3	17253453	17253802	6.45036e-16	0.55	0.27	0.1	0.09	388	418	122.42	61.8	11	0	0
Chr3	17320956	17321335	7.32589e-07	0.59	0.22	0.19	0.11	71	112	18.41	27.14	8	0	0
Chr3	17324879	17325107	1.21423e-10	0.01	0.12	0	0.02	342	443	98.75	50.44	9	0	0
Chr3	17325199	17325705	1.76901e-08	0.01	0.11	0	0.02	295	235	95.39	135.39	10	0	0
Chr3	17328830	17329300	2.48543e-17	0	0.14	0	0.07	448	416	142.8	128.4	16	0	0
Chr3	17360201	17360422	1.11441e-14	0.63	0.24	0.18	0.05	182	193	55.67	126.29	7	0	0
Chr3	17369027	17369313	6.39998e-09	0.11	0.23	0.03	0.05	569	790	150.01	221.39	17	0	0
Chr3	17369412	17370074	2.76465e-09	0.26	0.03	0.09	0.02	172	146	19.4	24.38	16	0	0
Chr3	17401856	17402148	0.000460773	0.22	0.46	0.22	0.26	100	95	30.69	5.05	11	0	0
[truncated: 1,648 more rows]

## Sheet: Root
S4B Table. List of DMRs between roots of WT and msa1-1
Chromosome ID	Starting position	End position	p-value(Fisher exact test)	methy1: all CpG average methylation level, or region methylation level in WT	methy2: all CpG average methylation level, or region methylation level in msa1-1	var-methy1: variance of single CpG methylation level in WT	var-methy2: variance of single CpG methylation level in msa1-1	depth1: all CpG sum depth in WT	depth2: all CpG sum depth in msa1-1	var-depth1: variance of single CpG depth in WT	var-depth2: variance of single CpG depth in msa1-1	Numbers of CpG	Uncovered CpG number in WT	Uncovered CpG number in msa1-1
Chr1	44716	44925	0.00037414	0.58	0	0.23	0	53	11	3.61	3.19	9	0	5
Chr1	47478	48324	1.00438e-15	0.14	0.02	0.06	0.01	535	713	83.78	147.82	20	0	0
Chr1	53803	54273	2.7998e-37	0.37	0.11	0.16	0.1	780	864	33.43	89.13	21	0	0
Chr1	100832	101158	5.48304e-05	0.02	0.12	0	0.03	167	333	21.16	38.22	11	0	0
Chr1	255844	256214	1.1919e-06	0.57	0.23	0.04	0.15	103	93	19.28	9.75	9	0	0
Chr1	307692	307977	3.14967e-07	0.33	0.14	0.17	0.13	223	283	16.41	157.41	8	0	0
Chr1	350469	350823	2.09492e-05	0.21	0.07	0.04	0.01	211	218	17.53	13.94	9	0	0
Chr1	526399	526607	1.27964e-11	0.1	0.01	0.04	0	570	447	50.14	9.09	13	0	0
Chr1	587190	587620	6.70319e-06	0.46	0.19	0.25	0.22	138	125	27.26	20.26	13	0	0
Chr1	655459	655892	2.42941e-09	0.01	0.23	0	0.09	124	151	23.94	9.94	9	0	0
Chr1	663133	663539	2.99449e-09	0.12	0	0.03	0	256	256	38.07	38.84	14	0	0
Chr1	681953	682201	8.86481e-05	0.61	0.3	0.19	0.2	62	104	61.87	13.87	6	0	0
Chr1	691460	691968	7.43759e-09	0.17	0.36	0.08	0.16	359	402	7.5	30.89	15	0	0
Chr1	732273	732581	4.1629e-07	0.15	0.04	0.06	0.03	361	397	36.16	32.89	11	0	0
Chr1	776324	776670	2.52773e-11	0.28	0.09	0.16	0.13	349	419	62.45	206.63	12	0	0
Chr1	806467	807089	5.27396e-06	0.06	0.23	0.01	0.11	162	261	12.6	54.24	13	0	0
Chr1	814964	815534	1.11881e-14	0.38	0.1	0.21	0.07	319	259	47.21	40.1	10	0	0
Chr1	815520	815899	1.31075e-16	0.11	0.36	0.07	0.19	335	445	39.92	62.8	14	0	0
Chr1	832688	833423	7.41541e-15	0.19	0.45	0.15	0.24	323	505	34.98	44.81	15	0	0
Chr1	841021	841392	1.69236e-32	0.17	0	0.08	0	662	597	117.6	128.09	14	0	0
Chr1	841702	842195	4.92064e-15	0	0.11	0	0.04	431	497	46.64	90.12	15	0	0
Chr1	866667	867336	6.83387e-14	0.12	0.01	0.04	0	489	523	200.07	273.32	14	0	0
Chr1	1010630	1010852	4.89727e-12	0.11	0.01	0.05	0	525	360	129.39	103.33	10	0	0
Chr1	1016948	1017546	2.77177e-11	0.02	0.21	0.04	0.19	244	275	76.24	71.36	12	0	0
Chr1	1042039	1042247	8.24322e-11	0.35	0.74	0.16	0.15	172	121	113.3	100.2	5	0	0
Chr1	1066356	1066904	8.46753e-16	0.69	0.31	0.25	0.19	203	235	80.68	75.83	10	0	0
Chr1	1074238	1074770	2.49417e-21	0.02	0.21	0	0.12	425	394	19.46	27.98	16	0	0
Chr1	1116811	1117093	3.51147e-12	0.34	0.73	0.27	0.23	135	200	20.57	32.62	7	0	0
Chr1	1163396	1163817	1.40216e-19	0.6	0.19	0.17	0.2	208	272	26.61	145.19	9	0	0
Chr1	1192936	1193218	3.08766e-07	0.4	0.2	0.08	0.06	242	286	3.36	5.69	9	0	0
Chr1	1295413	1295947	3.01879e-19	0.16	0	0.08	0	499	413	166.92	94.55	15	0	0
Chr1	1328806	1329045	1.38832e-05	0.3	0.68	0.12	0.25	64	68	16.7	19.8	5	0	0
Chr1	1369539	1369885	1.65777e-07	0.21	0.51	0.2	0.25	124	156	158.29	75.43	8	0	0
Chr1	1370614	1370911	1.6662e-25	0.3	0.74	0.21	0.22	280	286	17.33	57.48	7	0	0
Chr1	1370680	1370982	5.69008e-24	0.38	0.77	0.24	0.21	313	312	20.98	44.86	8	0	0
Chr1	1390264	1390702	2.08723e-18	0.2	0.46	0.15	0.21	523	500	130.55	26.52	15	0	0
Chr1	1416359	1416870	1.16561e-14	0.24	0.53	0.17	0.23	342	324	21.73	142.58	13	0	0
Chr1	1448662	1449340	9.30603e-16	0.01	0.31	0	0.14	139	207	8.25	30.56	11	0	0
Chr1	1484313	1484579	5.87301e-59	0.34	0.01	0.17	0	529	594	26.21	21.97	15	0	0
Chr1	1489201	1489605	8.78284e-09	0.38	0.16	0.08	0.02	237	300	33.48	78.91	12	0	0
Chr1	1592173	1593081	4.41417e-18	0.43	0.13	0.11	0.05	336	337	31.06	26.61	22	0	0
Chr1	1685292	1685494	6.38322e-23	0.69	0.31	0.24	0.22	342	327	32	26.75	9	0	0
Chr1	1712364	1712754	1.62397e-11	0.1	0	0.07	0	287	351	18.63	45.3	12	0	0
Chr1	1785204	1785528	0.000125133	0.18	0.36	0.15	0.19	192	173	58.57	12.27	8	0	0
Chr1	1796857	1797120	1.69681e-09	0	0.13	0	0.04	216	186	9.27	6.09	12	0	0
Chr1	1808282	1808523	1.58431e-05	0.17	0.38	0.13	0.17	168	169	96.18	49.66	10	0	0
Chr1	1866176	1866649	8.8812e-22	0.53	0.24	0.19	0.15	496	471	102.49	26.56	11	0	0
Chr1	1885929	1886463	3.27143e-08	0.11	0.02	0.03	0.02	482	412	163.41	147.55	15	0	0
Chr1	1902605	1902974	2.58312e-15	0.38	0.8	0.21	0.13	170	163	70.9	41.9	7	0	0
Chr1	1907921	1908561	3.14166e-17	0.04	0.22	0.01	0.16	442	451	48.88	130.63	12	0	0
Chr1	1913556	1913794	2.81746e-14	0.27	0.6	0.16	0.2	287	241	16.13	149.27	8	0	0
Chr1	1914685	1915067	8.98375e-21	0.2	0	0.1	0	286	330	145.5	155.76	13	0	0
Chr1	1948628	1949475	3.14135e-11	0.49	0.24	0.22	0.11	315	358	112	83.98	15	0	0
Chr1	1990462	1990972	7.18459e-12	0.02	0.15	0	0.12	345	427	110.93	132.81	12	0	0
Chr1	2028769	2029234	1.11434e-14	0.5	0.24	0.18	0.12	354	424	178.27	48.24	12	0	0
Chr1	2123642	2123934	9.62201e-16	0	0.18	0	0.09	241	302	48.18	69.19	14	0	0
Chr1	2306730	2307047	1.29642e-10	0.24	0.48	0.23	0.25	267	403	67.25	53.44	9	0	0
Chr1	2331436	2331970	1.1756e-50	0.33	0.01	0.2	0	412	532	29.67	28.6	16	0	0
Chr1	2340280	2340567	0.00134075	0.41	0.12	0.22	0.18	49	50	27.66	54.89	10	0	0
Chr1	2345311	2345806	1.40154e-19	0.17	0	0.06	0	425	404	44.5	34.94	17	0	0
Chr1	2387596	2388185	9.71458e-22	0.01	0.14	0	0.04	694	578	220.15	225.63	17	0	0
Chr1	2414984	2415435	8.12076e-28	0.58	0.29	0.15	0.14	718	623	161.44	90.12	17	0	0
Chr1	2415139	2415497	8.26532e-17	0.42	0.19	0.11	0.07	697	517	471.46	313.89	31	0	0
Chr1	2425515	2426045	5.59245e-09	0.06	0.26	0.09	0.21	225	220	451.55	132.29	8	0	0
Chr1	2430419	2430857	1.16389e-20	0.16	0.42	0.13	0.21	505	488	18.1	62.7	15	0	0
Chr1	2502303	2502704	1.05937e-14	0.16	0.4	0.17	0.24	468	356	438.27	56.85	11	0	0
Chr1	2554174	2554444	0.000508416	0.18	0.08	0.05	0.04	206	302	17.79	26.52	12	0	0
Chr1	2619173	2619700	1.03231e-08	0.2	0.43	0.12	0.2	270	281	74.67	13.88	10	0	0
Chr1	2673206	2673912	9.07036e-24	0.44	0.2	0.14	0.13	702	747	65.05	210.01	19	0	0
Chr1	2673219	2673934	9.6811e-22	0.42	0.19	0.15	0.13	680	733	70.84	228.59	19	0	0
Chr1	2764410	2764611	1.32576e-11	0.8	0.39	0.07	0.25	112	151	11.07	29.37	6	0	0
Chr1	2814109	2814490	5.54687e-12	0.13	0.33	0.11	0.21	404	434	162.42	98.33	12	0	0
Chr1	2839794	2840150	8.61841e-16	0.29	0.63	0.15	0.23	265	308	24.94	29.51	10	0	0
Chr1	2839969	2840235	1.00431e-14	0.29	0.66	0.15	0.19	189	243	18.33	17.24	7	0	0
Chr1	2845700	2845965	3.14615e-05	0.28	0.13	0.04	0.02	240	253	11.25	11.61	9	0	0
Chr1	2897633	2898176	1.40405e-11	0.29	0.59	0.17	0.23	236	287	15.52	61.9	12	0	0
Chr1	2900838	2901074	1.08821e-19	0.42	0.97	0.27	0	95	116	16.57	12.27	6	0	0
Chr1	2907070	2907329	2.063e-08	0.36	0.08	0.08	0.01	146	127	16.34	8.78	19	0	0
Chr1	2979904	2980278	5.7631e-06	0.29	0.63	0.24	0.26	76	106	2.67	19.07	6	0	0
Chr1	3079728	3080255	8.93275e-09	0.01	0.11	0	0.04	346	328	102.54	83.59	18	0	2
Chr1	3097558	3098089	1.87314e-25	0.13	0.37	0.11	0.2	645	852	40.74	82.94	18	0	0
Chr1	3113964	3114354	7.13037e-32	0.38	0.84	0.25	0.11	249	346	120.98	130.5	8	0	0
Chr1	3113980	3114366	5.43047e-28	0.39	0.83	0.26	0.11	250	323	117.93	211.41	8	0	0
Chr1	3114026	3114371	7.65652e-25	0.39	0.82	0.26	0.11	252	295	110.29	256.41	8	0	0
Chr1	3206787	3207266	7.63335e-12	0.36	0.73	0.17	0.23	166	186	70.93	170.71	10	0	0
Chr1	3276676	3277115	4.09269e-41	0.27	0	0.13	0	368	503	13.6	49.33	16	0	0
Chr1	3384267	3384702	2.33976e-21	0.18	0.56	0.1	0.24	341	229	190.61	147.28	9	0	0
Chr1	3643418	3643766	9.82755e-13	0.21	0.5	0.22	0.22	257	287	73.57	24.01	10	0	0
Chr1	3666106	3666355	9.79494e-12	0.49	0.24	0.08	0.11	365	345	6.55	60.98	8	0	0
Chr1	3666233	3666532	1.09391e-10	0.37	0.18	0.08	0.07	508	478	32.76	75.87	11	0	0
Chr1	3690143	3690780	2.65788e-24	0.19	0	0.12	0	364	385	120.33	159.76	13	0	0
Chr1	3692856	3693579	7.02834e-19	0	0.16	0	0.04	367	350	105.51	130.76	17	0	0
Chr1	3726647	3726991	1.27777e-28	0	0.21	0	0.1	421	580	175.76	146.42	13	0	0
Chr1	3746763	3747347	8.34908e-12	0.22	0.01	0.11	0	184	170	3.21	7.05	14	0	0
Chr1	3794510	3794733	1.46715e-14	0.13	0.37	0.07	0.16	385	373	22.69	39.78	9	0	0
Chr1	3797742	3798019	1.21945e-10	0.43	0.17	0.19	0.1	254	256	32.71	14.71	10	0	0
Chr1	3923320	3923530	1.03244e-14	0.36	0.77	0.19	0.14	149	202	30.17	27.87	6	0	0
Chr1	3990860	3991455	1.66208e-14	0.21	0	0.13	0	141	237	13.47	27.69	13	0	0
Chr1	4046816	4047238	4.21886e-11	0	0.1	0	0.05	304	374	17.3	31.45	14	0	0
Chr1	4068336	4068978	0.000127997	0.4	0.18	0.13	0.07	173	110	35.79	12.29	14	0	0
Chr1	4207302	4207657	4.54083e-11	0.69	0.24	0.2	0.22	125	98	27.14	22.33	7	0	0
Chr1	4257065	4257619	2.24001e-09	0.26	0.53	0.1	0.24	230	254	34.09	23.89	11	0	0
Chr1	4268871	4269359	4.31976e-09	0.54	0.25	0.21	0.14	190	196	92.67	52.49	10	0	0
Chr1	4439599	4440213	0.00075375	0.06	0.14	0.06	0.1	268	302	172.06	169.06	12	0	0
Chr1	4509815	4510018	7.33462e-09	0.18	0.41	0.05	0.16	268	258	319.9	52.81	7	0	0
Chr1	4510069	4510499	4.24701e-30	0.21	0.47	0.11	0.18	857	873	164.32	75.72	19	0	0
Chr1	4510715	4511351	3.7862e-16	0.46	0.19	0.16	0.12	368	445	115.06	105.69	13	0	0
Chr1	4545736	4546130	3.29041e-05	0.31	0.16	0.21	0.18	211	290	36.27	384.21	8	0	0
Chr1	4561760	4562350	3.33855e-07	0.15	0.32	0.05	0.09	286	409	11.07	23.35	15	0	0
Chr1	4619422	4620276	4.25779e-12	0	0.17	0	0.07	219	172	450.89	252.45	11	0	0
Chr1	4658023	4658271	0.000207267	0.49	0.16	0.1	0.08	71	50	36.12	13.07	8	0	0
Chr1	4671934	4672585	3.27634e-07	0.24	0.11	0.11	0.11	513	433	97.32	44.53	14	0	0
Chr1	4730221	4730948	1.84463e-08	0.1	0.26	0.02	0.11	448	343	157.55	120.55	15	0	0
Chr1	4804429	4805157	2.68044e-16	0.05	0.28	0.06	0.19	299	370	28.88	33.69	17	0	0
Chr1	4805528	4805847	8.7559e-09	0.31	0.62	0.09	0.27	140	225	32.33	20.14	7	0	0
Chr1	4823672	4824125	1.11536e-11	0.13	0.01	0.03	0	359	305	72.76	47.94	13	0	0
Chr1	4862628	4862946	2.56522e-05	0.26	0.52	0.2	0.24	109	155	36.29	63.14	7	0	0
Chr1	4878779	4879472	3.60697e-06	0.08	0.25	0.03	0.11	194	217	12.71	41.57	10	0	0
Chr1	4885597	4886184	5.99519e-10	0.28	0.1	0.14	0.09	367	363	36.69	64.58	13	0	0
Chr1	4890552	4890897	1.17492e-25	0.02	0.17	0	0.07	924	658	58.97	123.41	15	0	0
Chr1	4961240	4961572	3.68111e-10	0.35	0.12	0.17	0.07	243	283	19.48	38.45	12	0	0
Chr1	4982845	4983061	6.58011e-16	0.52	0.17	0.1	0.09	213	251	2.46	34.1	10	0	0
Chr1	4998859	4999272	6.82302e-12	0.01	0.15	0	0.05	326	310	99.25	55.16	11	0	0
Chr1	5102869	5103071	1.44936e-15	0.67	0.24	0.2	0.13	180	165	76.86	17.98	8	0	0
Chr1	5206623	5206980	0.000124547	0.34	0.16	0.16	0.16	166	188	29.07	19.87	6	0	0
Chr1	5305498	5305721	9.00958e-13	0.19	0.44	0.09	0.16	321	387	22.32	16.9	10	0	0
Chr1	5395013	5395502	4.1952e-06	0.48	0.22	0.09	0.06	145	140	26.81	21.52	12	0	0
Chr1	5496411	5496841	2.1435e-12	0.43	0.2	0.21	0.18	383	421	60.63	139.54	12	0	0
Chr1	5520319	5520831	1.424e-09	0.22	0.07	0.04	0.02	463	417	123.76	185.41	14	0	0
Chr1	5559532	5559807	0.000732468	0.27	0.1	0.11	0.07	121	112	38.57	6.67	7	0	0
Chr1	5664392	5664678	1.76122e-10	0.26	0.54	0.11	0.24	237	286	88.84	295.64	8	0	0
Chr1	5667558	5667899	6.8187e-09	0.1	0.01	0.02	0	539	362	55.9	27.61	12	0	0
Chr1	5691457	5691846	0.000293181	0.56	0.18	0.21	0.07	59	38	7.28	10.19	9	0	1
Chr1	5739966	5740616	1.50634e-08	0.04	0.15	0.03	0.11	414	566	113.29	115.32	18	0	0
Chr1	5846251	5846546	2.52203e-11	0.54	0.24	0.14	0.13	201	260	75.66	42.89	10	0	0
Chr1	5948474	5948859	8.86412e-07	0.49	0.18	0.2	0.15	138	104	24.9	23.81	7	0	0
Chr1	6007149	6007478	3.28924e-09	0.1	0.27	0.04	0.12	364	334	258.03	66.11	9	0	0
Chr1	6035648	6035913	5.29324e-17	0.45	0.18	0.15	0.1	449	382	357.66	181.29	10	0	0
Chr1	6070164	6070478	9.15536e-08	0.29	0.69	0.13	0.21	69	123	23.9	21.5	6	0	0
Chr1	6107107	6107714	2.23114e-11	0.2	0.4	0.1	0.2	397	552	10.44	25.94	13	0	0
Chr1	6108465	6108731	2.41886e-24	0.14	0	0.07	0	457	644	23.02	47.85	14	0	0
Chr1	6117607	6118029	1.68448e-11	0.13	0	0.03	0	280	261	62.77	73.74	13	0	0
Chr1	6127591	6128132	4.40978e-09	0.39	0.16	0.15	0.03	213	278	25.89	124.27	15	0	0
Chr1	6169602	6170223	2.45031e-28	0.23	0	0.13	0	372	406	66.49	88.24	17	0	0
Chr1	6187895	6188299	7.74214e-07	0.44	0.2	0.18	0.23	199	184	46.86	133.03	9	0	0
Chr1	6211987	6212525	2.79417e-12	0.18	0.38	0.05	0.16	470	520	68.78	53.07	16	0	0
Chr1	6292858	6293476	1.41128e-08	0.22	0.47	0.14	0.22	199	269	80.36	90.36	9	0	0
Chr1	6302711	6302950	0.000641339	0.19	0.08	0.04	0.01	233	183	306.11	219.5	9	0	0
Chr1	6367788	6368275	1.06237e-08	0.03	0.16	0.02	0.15	278	408	38.76	95.92	13	0	0
Chr1	6416371	6416645	5.22817e-09	0.14	0	0.04	0	147	219	27.98	113.98	8	0	0
Chr1	6416645	6416925	4.3089e-25	0.36	0.81	0.11	0.11	250	254	31.93	17.36	8	0	0
Chr1	6416715	6416949	1.14317e-35	0.46	0.94	0.14	0	255	249	27.55	15.84	8	0	0
Chr1	6435248	6435487	1.88604e-06	0.11	0.04	0.01	0.01	631	617	63.54	73.54	12	0	0
Chr1	6522481	6522799	9.99973e-20	0.23	0.01	0.11	0	289	337	26.86	6.58	13	0	0
Chr1	6523573	6523803	1.11216e-05	0.36	0.14	0.12	0.15	164	159	54.29	23.55	8	0	0
Chr1	6577153	6577642	1.21334e-07	0.21	0.07	0.06	0.02	348	339	125.03	12.74	13	0	0
Chr1	6676285	6676582	1.8703e-12	0	0.12	0	0.02	348	381	197.19	142.56	13	0	0
Chr1	6718248	6718720	0.000164008	0.45	0.2	0.1	0.07	95	114	42.78	9.5	9	0	0
Chr1	6718377	6718729	3.09381e-05	0.47	0.2	0.09	0.07	107	114	54.11	9.5	9	0	0
Chr1	6721563	6721931	3.34204e-05	0.19	0.02	0.02	0	106	123	10.97	6.27	13	0	0
Chr1	6721564	6721816	2.10922e-05	0.52	0.25	0.04	0.06	107	121	10.24	11.57	7	0	0
Chr1	6769713	6769928	5.27296e-14	0.32	0.02	0.09	0	137	165	39.84	42.84	8	0	0
Chr1	7063636	7063888	4.02406e-13	0.64	0.32	0.17	0.15	274	224	67.93	24.57	8	0	0
Chr1	7115617	7116029	7.66679e-10	0.17	0.05	0.11	0.05	587	419	462.63	170.45	12	0	0
Chr1	7149147	7149520	7.10891e-21	0.63	0.32	0.08	0.14	410	452	27.94	34.03	13	0	0
Chr1	7149187	7149688	9.65816e-16	0.48	0.24	0.12	0.12	481	533	39.93	48.76	16	0	0
Chr1	7158020	7158546	4.87669e-17	0.14	0	0.02	0	334	368	140.44	106.37	14	1	0
Chr1	7175022	7175229	1.04005e-15	0.37	0.17	0.09	0.12	671	716	22.99	122.97	12	0	0
Chr1	7214813	7215361	3.36188e-09	0.17	0.42	0.04	0.2	219	232	177.21	169.29	10	0	0
Chr1	7277504	7278027	2.18124e-13	0.26	0.62	0.13	0.23	169	251	7.43	94.77	10	0	0
Chr1	7277739	7278125	1.64619e-13	0.36	0.76	0.18	0.18	147	188	23.41	132.86	8	0	0
Chr1	7289355	7290020	5.67202e-10	0.13	0.01	0.03	0	261	313	67.02	56.67	11	0	0
Chr1	7313202	7313935	0.000906204	0.13	0.36	0.07	0.14	79	84	27.24	21	7	0	0
Chr1	7406345	7406732	3.91935e-07	0.23	0.1	0.03	0.03	429	426	113.11	239.91	12	0	0
Chr1	7475894	7476220	2.10543e-09	0.03	0.16	0	0.06	403	326	88.99	85.79	12	0	0
Chr1	7495670	7496053	2.55889e-13	0.12	0	0.04	0	337	439	36.91	182.86	13	0	0
Chr1	7522508	7522809	0.000607619	0.31	0	0.14	0	35	29	1.67	24.48	7	0	1
Chr1	7556282	7556756	1.08298e-13	0.11	0	0.03	0	438	430	59.03	179.67	15	0	0
Chr1	7724525	7724881	0.00019828	0.27	0.57	0.07	0.12	70	86	5.25	13.76	11	0	0
Chr1	7768596	7768967	1.96495e-15	0.49	0.24	0.1	0.11	503	439	87.27	56.13	8	0	0
Chr1	7774551	7774784	1.4137e-16	0.48	0.14	0.22	0.11	263	263	18.7	46.41	8	0	0
Chr1	7778715	7779329	1.18281e-13	0.55	0.22	0.21	0.23	286	216	95.6	149.65	11	0	0
Chr1	7820478	7820718	6.26711e-06	0.24	0.09	0.11	0.04	220	275	8	7.13	8	0	0
Chr1	7858905	7859458	2.98317e-05	0.15	0.36	0.03	0.15	135	175	69	58.28	9	0	0
Chr1	7959282	7960069	6.48946e-10	0.55	0.24	0.16	0.1	166	204	17.95	22.24	18	0	0
Chr1	7959313	7960102	7.43532e-11	0.65	0.32	0.13	0.13	171	218	23.32	30.93	18	0	0
Chr1	8022811	8023147	1.54645e-08	0.22	0.08	0.09	0.08	369	495	21.26	122.24	13	0	0
Chr1	8028090	8028443	4.3013e-11	0.03	0.18	0	0.09	337	316	286.27	150.97	12	2	0
Chr1	8035537	8035986	6.6252e-06	0.41	0.2	0.18	0.21	222	188	46.91	47.94	13	0	0
Chr1	8048087	8048527	1.65387e-31	0.15	0.4	0.05	0.18	930	765	63.6	36.88	17	0	0
Chr1	8067181	8067584	1.25668e-24	0.16	0.43	0.08	0.17	563	573	238.92	343.68	18	0	0
Chr1	8197106	8197614	6.62763e-11	0.1	0	0.02	0	325	412	24.33	100.73	13	0	0
Chr1	8223670	8223885	2.03209e-13	0.3	0.65	0.13	0.16	268	189	26	11.41	8	0	0
Chr1	8276110	8276335	9.80269e-06	0.47	0.22	0.01	0.01	182	118	3.42	18.88	12	0	0
Chr1	8325283	8325495	5.27468e-07	0.18	0.37	0.06	0.23	273	292	136.3	226.3	5	0	0
Chr1	8328715	8329135	1.12125e-06	0.42	0.18	0.18	0.09	172	190	30.61	39.36	9	0	0
Chr1	8412696	8412938	2.14609e-09	0.35	0.7	0.08	0.12	142	140	7.3	62	5	0	0
Chr1	8422840	8423478	7.4177e-17	0.11	0	0.03	0	454	610	142.78	199.05	16	0	0
Chr1	8612227	8612679	2.03737e-05	0.34	0.15	0.11	0.13	160	206	35.78	50.93	10	0	0
Chr1	8622204	8622538	0.000455066	0.74	0.35	0.13	0.14	42	43	50.3	11.3	5	0	0
Chr1	8643421	8643656	1.17802e-06	0.2	0.43	0.02	0.08	162	221	177.93	164.55	8	0	0
Chr1	8837438	8837653	7.27802e-07	0.17	0.03	0.02	0	227	216	6.5	15.47	19	0	0
Chr1	8905272	8905645	6.20589e-08	0.56	0.26	0.25	0.27	167	160	15.78	64.94	9	0	0
Chr1	8950384	8950780	3.78424e-07	0.08	0.2	0.06	0.13	393	433	59.6	124.55	15	0	0
Chr1	8965714	8965971	2.15216e-19	0	0.15	0	0.07	430	455	64.68	88.42	14	0	0
Chr1	9033624	9033993	8.01172e-12	0.11	0.29	0.02	0.09	430	412	44.22	15.34	14	0	0
Chr1	9078631	9078871	1.11545e-11	0.47	0.22	0.09	0.13	422	276	31.9	87.29	7	0	0
Chr1	9081581	9081923	2.42989e-08	0.11	0	0.04	0	240	258	19.09	16.27	12	0	0
Chr1	9081639	9081960	5.36265e-05	0.12	0.01	0.01	0	135	148	15.63	19.34	14	0	0
Chr1	9088727	9089087	6.04301e-07	0.26	0.53	0.12	0.26	155	188	37.98	52.86	8	0	0
Chr1	9126909	9127824	3.562e-41	0.2	0.04	0.03	0	1506	1417	178.14	143.38	36	0	0
Chr1	9130179	9130695	2.63707e-07	0.1	0.03	0.01	0	614	788	55.8	88.88	20	0	0
Chr1	9195684	9196129	2.42538e-11	0.14	0	0.04	0	206	268	25.42	84.42	12	0	0
Chr1	9234644	9235165	4.23714e-10	0.07	0.27	0.01	0.14	259	270	54.19	17.36	17	0	0
Chr1	9247751	9248069	3.8593e-15	0.46	0.18	0.19	0.12	332	344	62.6	106.27	13	0	0
Chr1	9385674	9386520	6.7006e-06	0.19	0	0.05	0	73	89	8.76	7.97	13	0	0
Chr1	9413546	9414542	3.66801e-11	0.08	0.27	0.03	0.18	323	331	7.18	33.19	22	0	0
Chr1	9431109	9431663	2.2917e-16	0.31	0.04	0.22	0.04	227	250	34.05	55.02	11	0	0
Chr1	9453816	9454368	1.85546e-06	0.15	0	0.02	0	128	128	19.84	20.12	15	0	0
Chr1	9471993	9472500	4.43428e-11	0.18	0.06	0.06	0.02	538	597	34.92	58.5	16	0	0
Chr1	9488669	9489066	1.70049e-08	0.19	0.46	0.18	0.24	191	204	97.45	38.07	11	0	0
Chr1	9497563	9497963	8.26093e-12	0	0.13	0	0.09	321	301	142.23	76.64	13	0	0
Chr1	9506126	9506398	4.45857e-19	0.71	0.36	0.16	0.23	287	326	90.61	192.69	9	0	0
Chr1	9545463	9545733	4.11321e-06	0.16	0.08	0.04	0.02	740	559	177.33	112.08	12	0	0
Chr1	9546801	9547056	1.4402e-06	0.3	0.13	0.15	0.1	237	290	30.5	55.19	9	0	0
Chr1	9562885	9563618	2.61378e-11	0.13	0	0.04	0	319	290	197.8	61.05	11	0	0
Chr1	9572891	9573114	0.00021137	0.36	0.73	0.12	0.03	39	71	23.7	19.7	5	0	0
Chr1	9573098	9573361	0.000141381	0.29	0.62	0.02	0.05	58	80	4.67	29.87	6	0	0
Chr1	9573753	9575548	0	0.88	0.18	0.02	0.08	1979	1723	161.24	135.23	70	0	0
Chr1	9573852	9575518	7.95901e-109	0.42	0.07	0.08	0.02	1653	1256	101.83	91.9	103	0	1
Chr1	9630412	9630857	3.78258e-09	0.47	0.2	0.04	0.04	243	210	73.92	85.63	20	0	0
Chr1	9756703	9757270	1.90702e-27	0.2	0.04	0.03	0	1099	899	75.95	34.41	22	0	0
Chr1	9780426	9781370	1.00818e-14	0.33	0.09	0.11	0.08	340	357	112.1	104.03	15	0	0
Chr1	9829072	9829418	0.000123103	0.49	0.24	0.11	0.06	125	104	24.1	19.5	15	0	0
Chr1	9843767	9844023	5.02333e-07	0.16	0.34	0.07	0.12	293	322	76.81	106.67	7	0	0
Chr1	9879313	9880245	1.63523e-12	0.29	0	0.16	0	112	128	33.88	54.24	12	0	0
Chr1	9879742	9880002	1.18028e-09	0.41	0	0.14	0	58	62	2.77	3.19	13	0	0
Chr1	9907107	9907522	1.56013e-31	0	0.29	0	0.09	306	338	66.12	68.12	16	0	0
Chr1	9928908	9929401	0.0042572	0.14	0.29	0.01	0.03	127	134	17.34	19.16	10	0	0
Chr1	9965726	9966269	4.02723e-13	0.42	0.19	0.11	0.08	469	376	119.41	78.91	13	0	0
Chr1	10037922	10038481	1.05356e-20	0.15	0	0.06	0	391	476	102.24	161.09	13	0	0
Chr1	10087595	10087965	8.25681e-07	0.15	0.05	0.04	0.03	369	418	253.59	192.14	13	0	0
Chr1	10089309	10089808	5.51227e-06	0.43	0.16	0.17	0.24	86	148	9.96	73.67	11	0	0
Chr1	10115612	10116081	7.37055e-21	0.45	0.01	0.14	0	116	157	28.49	32.23	10	0	0
Chr1	10129233	10129547	6.49035e-08	0.27	0.12	0.1	0.06	502	378	57.09	34.91	13	0	0
Chr1	10144289	10145197	3.5677e-67	0	0.37	0	0.09	564	481	147.01	75.63	43	2	1
Chr1	10144555	10145367	8.4336e-104	0	0.65	0	0.11	410	361	211.12	91.11	18	0	0
Chr1	10172921	10173778	4.17391e-07	0.09	0.25	0.09	0.16	273	280	280.89	72.52	15	0	0
Chr1	10175073	10175307	3.69129e-06	0.17	0.06	0.03	0.01	331	388	15.66	21.07	10	0	0
Chr1	10177029	10177570	1.09065e-09	0.11	0.34	0.09	0.18	228	288	20.42	26.36	11	0	0
Chr1	10191404	10192499	3.41037e-28	0.56	0.27	0.2	0.18	761	644	134.79	36.27	20	0	0
Chr1	10199611	10199907	0.000296094	0.12	0.03	0.02	0	163	224	47.76	39.25	11	0	0
Chr1	10277378	10278119	8.04093e-09	0.17	0.02	0.07	0	234	267	105.3	109.61	14	0	0
Chr1	10298743	10298958	2.20354e-09	0.54	0.23	0.2	0.18	162	180	37.14	7.9	7	0	0
Chr1	10310538	10310848	1.66246e-05	0.15	0.35	0.14	0.24	156	212	102	106.53	9	0	0
Chr1	10322360	10322960	7.45582e-11	0.12	0.01	0.03	0	308	388	86.06	124.64	13	0	0
Chr1	10380006	10380283	8.04739e-19	0.4	0.84	0.15	0.01	157	231	29.7	124.7	8	0	0
Chr1	10388708	10389174	5.64943e-06	0.21	0.06	0.11	0.11	220	208	20.24	65.88	12	0	0
Chr1	10473012	10473350	1.4775e-15	0.37	0.17	0.06	0.02	733	619	249.27	535.19	18	0	0
Chr1	10544855	10546202	4.23533e-24	0.52	0.23	0.14	0.07	633	537	140.32	60.88	26	0	0
Chr1	10545112	10545960	3.03453e-49	0.37	0.06	0.09	0.02	896	588	204.53	106.81	52	0	7
Chr1	10625832	10626060	1.38135e-10	0.01	0.1	0	0.02	436	605	30.77	5.1	13	0	0
Chr1	10808287	10808535	9.85521e-06	0.49	0.24	0.11	0.04	116	184	35.07	100.67	6	0	0
Chr1	10839246	10839470	2.10327e-06	0.1	0	0.04	0	154	185	63.36	84.12	8	0	0
Chr1	10856140	10856402	1.03063e-05	0.49	0.24	0.16	0.16	158	147	8.29	13.67	7	0	0
Chr1	10928277	10928589	2.40381e-05	0.25	0.11	0.06	0.02	239	277	32.02	43.36	11	0	0
Chr1	10929732	10929969	0.00188744	0.11	0.28	0.01	0.12	141	98	80.96	30.29	11	0	0
Chr1	10962723	10963012	6.99428e-10	0.16	0.01	0.07	0	243	222	48.23	21.07	10	0	0
Chr1	10992031	10992394	2.05557e-16	0.31	0.15	0.06	0.03	894	981	214.53	194.25	22	0	0
Chr1	11017618	11018257	5.26782e-39	0.46	0.12	0.1	0.05	538	617	149.4	262.33	18	0	0
Chr1	11026792	11027122	4.99606e-08	0	0.1	0	0.02	213	282	31.76	52.4	13	0	0
Chr1	11106847	11107535	1.06895e-13	0	0.12	0	0.06	327	381	233.84	299.66	12	0	0
Chr1	11126716	11127084	4.90691e-09	0.42	0.18	0.04	0.02	257	228	16.89	15.93	21	0	1
Chr1	11127306	11128168	2.10995e-07	0.29	0.59	0.06	0.08	148	147	6.76	24.23	13	0	0
Chr1	11154974	11155372	2.80826e-08	0.27	0.04	0.16	0.08	138	153	26.27	54.75	12	0	0
Chr1	11214901	11215277	1.30785e-14	0.2	0.04	0.11	0.02	454	404	67.08	79.74	13	0	0
Chr1	11253489	11253724	2.25989e-24	0.74	0.36	0.17	0.19	396	303	48.4	41.47	11	0	0
Chr1	11273673	11274106	1.26494e-11	0.15	0	0.05	0	227	240	11.57	21.33	10	0	0
Chr1	11279274	11279923	1.81495e-09	0.36	0.15	0.09	0.03	322	280	65.27	55.52	15	0	0
Chr1	11279923	11280154	5.76664e-06	0.32	0.16	0.03	0.01	377	248	73.34	44.4	10	0	0
Chr1	11416921	11417313	9.44361e-12	0.02	0.12	0.01	0.04	521	581	118.74	50.9	13	0	0
Chr1	11433012	11433424	4.96998e-22	0.15	0.01	0.06	0	491	567	224.03	204.09	13	0	0
Chr1	11564410	11565155	1.00392e-34	0.27	0.01	0.08	0	467	392	140.45	63.73	20	0	0
Chr1	11564683	11564906	4.75184e-11	0.23	0.01	0.05	0	173	153	51.42	63.49	11	0	0
Chr1	11586531	11586902	2.12274e-34	0.23	0.01	0.09	0	428	560	59.93	103.07	16	0	0
Chr1	11611550	11611937	0.000384003	0.3	0.1	0.26	0.22	102	101	17.96	69.88	10	0	0
Chr1	11619127	11619626	8.82573e-06	0.49	0.23	0.13	0.06	107	188	27.53	18.1	13	0	0
Chr1	11640183	11640609	1.16716e-16	0	0.16	0	0.07	311	360	161.87	212.22	14	0	0
Chr1	11660879	11661151	5.13651e-15	0.92	0.4	0.1	0.17	93	91	105.3	99.2	5	0	0
Chr1	11660936	11661153	8.22805e-05	0.5	0.14	0.08	0.01	56	50	49	44.14	7	0	1
Chr1	11695836	11696396	5.62325e-16	0.18	0.08	0.08	0.06	1552	1403	428.29	122.66	21	0	0
Chr1	11715247	11715928	2.01948e-29	0.66	0.29	0.19	0.14	499	394	139.62	67.65	17	0	0
Chr1	11716322	11716539	1.86932e-17	0.82	0.37	0.01	0.08	184	147	3.87	45.9	6	0	0
Chr1	11716802	11717136	8.47002e-10	0.19	0.06	0.08	0.03	483	454	29.46	69.78	15	0	0
Chr1	11846664	11846909	1.42857e-08	0.46	0.19	0.14	0.11	170	200	60.57	28.62	7	0	0
Chr1	11850425	11850935	0.000123021	0.37	0.13	0.22	0.17	117	92	21.7	13.71	8	0	0
Chr1	11854557	11855162	1.51429e-09	0.54	0.24	0.24	0.18	188	212	96.42	40.79	12	0	0
Chr1	11857291	11857563	3.91827e-15	0.48	0.05	0.1	0.02	170	100	21.63	7.68	20	0	0
Chr1	11857350	11857641	8.3635e-45	0.89	0.23	0.02	0.15	246	175	19.11	4.38	15	0	0
Chr1	11949092	11949393	9.69072e-18	0.11	0	0.04	0	584	562	61.08	57.86	13	0	0
Chr1	11954418	11954619	5.61416e-06	0.05	0.2	0.01	0.05	162	286	58.5	28.5	8	0	0
Chr1	12071583	12071812	0.00113386	0.26	0.11	0.08	0.03	102	161	16.5	10.12	8	0	0
Chr1	12076301	12076663	8.22455e-09	0.31	0.08	0.07	0.02	168	224	38.25	90.61	9	0	0
Chr1	12078402	12078825	0.000105404	0.34	0.16	0.03	0.01	164	198	63.82	261.51	10	0	0
Chr1	12089104	12089853	5.40654e-16	0.21	0.01	0.09	0	261	290	46.86	67.14	14	0	0
Chr1	12155121	12155357	0.000283191	0.38	0.15	0.09	0.03	116	87	6.53	8.8	14	0	0
Chr1	12155278	12155999	2.38639e-06	0.33	0.16	0.09	0.06	258	341	31.31	88.5	15	0	0
Chr1	12167047	12167491	1.15711e-08	0.35	0.16	0.15	0.12	260	434	30.35	86.64	17	0	0
Chr1	12198439	12199360	6.22757e-17	0.04	0.25	0.04	0.14	373	347	101.56	60.13	17	0	0
Chr1	12210009	12210371	2.64737e-11	0.13	0.37	0.07	0.21	267	308	149.62	110.2	11	0	0
Chr1	12214661	12215023	0.000290447	0.19	0.39	0.09	0.14	152	126	1.86	14.25	9	0	0
Chr1	12241942	12242433	2.07859e-16	0.14	0.01	0.07	0	429	475	172.5	116.44	13	0	0
Chr1	12243249	12243686	1.82449e-10	0.16	0.03	0.06	0.01	340	391	51.45	53.76	14	0	0
Chr1	12244051	12244739	2.10149e-10	0.15	0.39	0.06	0.12	270	290	40.11	37.43	17	0	0
Chr1	12277683	12278472	1.69129e-09	0.12	0.42	0.02	0.08	140	180	20.1	27.29	15	0	0
Chr1	12302136	12302722	1.49463e-05	0.14	0.03	0.03	0	209	217	16.63	13.9	12	0	0
Chr1	12313069	12313544	3.44771e-09	0.13	0.03	0.02	0	454	511	163.6	117.43	17	0	0
Chr1	12318835	12319508	5.16962e-15	0.2	0.51	0.12	0.17	332	259	138.26	14.69	19	0	0
Chr1	12418942	12419167	3.31493e-05	0.11	0.05	0.01	0	643	611	147.72	94.63	12	0	0
Chr1	12435062	12435432	0.000431534	0.34	0.07	0.12	0.14	59	57	5.6	7.92	13	0	0
Chr1	12440285	12440812	3.32436e-05	0.56	0.23	0.1	0.03	68	90	4.29	9.03	14	0	1
Chr1	12453225	12453486	2.98836e-18	0.32	0.83	0.22	0.15	112	177	41.07	269.9	6	0	0
Chr1	12495912	12496320	1.96055e-05	0.2	0.47	0.02	0.09	114	110	27.36	35.64	8	0	0
Chr1	12517457	12518116	1.43863e-05	0.55	0.26	0.15	0.09	98	124	34.49	8.02	11	0	0
Chr1	12537575	12537801	1.7923e-08	0.33	0.11	0.1	0.08	243	205	69.8	92.5	5	0	0
Chr1	12549246	12549539	1.12857e-07	0.33	0	0.07	0	55	66	1.76	5.6	14	0	0
Chr1	12549416	12549713	3.72548e-16	0.8	0	0.04	0	49	40	12.57	3.07	6	0	0
Chr1	12591718	12592064	2.73066e-05	0.41	0.82	0.16	0.18	66	44	2.79	38.86	8	0	2
Chr1	12595696	12595967	2.75139e-07	0.58	0.24	0.18	0.09	123	104	81.25	20.53	9	0	0
Chr1	12598942	12599790	1.03263e-32	0.21	0	0.11	0	498	527	40.72	69.12	17	0	0
Chr1	12632308	12632591	7.31361e-10	0.23	0.73	0.26	0.24	92	60	28.18	16.22	10	0	0
Chr1	12654559	12655197	5.88263e-07	0.26	0.11	0.09	0.03	303	331	68.78	78.26	17	0	0
Chr1	12655560	12655822	2.02247e-07	0.31	0.15	0.1	0.03	412	347	68.18	61.34	10	0	0
Chr1	12709858	12710365	2.4943e-20	0.01	0.16	0	0.04	556	522	456.53	220.84	14	0	0
Chr1	12710396	12710982	7.74386e-08	0.11	0.01	0.03	0	194	318	3.78	7.46	15	0	0
Chr1	12711294	12711725	3.20724e-11	0.5	0.23	0.16	0.08	290	253	255.56	146.23	10	1	0
Chr1	12744302	12744674	9.71664e-06	0.16	0.05	0.02	0.01	249	314	9.26	7.19	14	0	0
Chr1	12842706	12842911	1.76465e-09	0.65	0.32	0.01	0.1	152	179	9.87	3.77	6	0	0
Chr1	12892692	12893083	3.0526e-11	0.16	0	0.05	0	233	233	34.58	23.58	13	0	0
Chr1	12913545	12913854	4.64532e-14	0.31	0.7	0.18	0.21	182	181	39.33	56.14	7	0	0
Chr1	12915175	12915415	1.83271e-17	0.04	0.4	0.03	0.11	138	272	9.55	25.52	12	0	0
Chr1	12918733	12918976	1.85475e-05	0.47	0.19	0.12	0.22	116	90	14.86	16.25	9	0	0
Chr1	12982383	12982976	2.37006e-08	0.43	0.21	0.18	0.08	239	300	28.53	20.26	14	0	0
Chr1	13018251	13018561	0.000551366	0.26	0.11	0.08	0.05	141	179	4.25	33.61	9	0	0
Chr1	13021690	13021960	5.02888e-17	0.8	0.38	0.02	0.01	204	180	20.25	14.5	9	0	0
Chr1	13021706	13022006	3.19339e-15	0.79	0.39	0.02	0.01	197	179	18.11	13.86	9	0	0
Chr1	13021804	13022047	1.71414e-12	0.76	0.37	0.02	0.02	178	150	19.64	20.5	8	0	0
Chr1	13045244	13045562	0.000108605	0.03	0.16	0.01	0.03	159	193	3.03	17.31	13	0	0
Chr1	13095270	13095578	2.8931e-07	0.5	0.25	0.16	0.08	157	231	36.03	33.75	9	0	0
Chr1	13143304	13145195	2.08323e-42	0.3	0.07	0.03	0.01	1242	911	94.54	51.84	55	0	0
Chr1	13234222	13234507	0.00137874	0.45	0.08	0.05	0	49	25	28	13.62	7	0	3
Chr1	13350374	13350608	0.000399473	0.13	0.02	0.02	0	106	131	25.31	53.58	13	0	0
Chr1	13351827	13352236	6.22267e-05	0.18	0.46	0.03	0.06	85	96	5.53	28.25	9	0	0
Chr1	13528086	13528459	1.13194e-35	0.31	0.02	0.09	0	518	398	107.72	38.12	16	0	0
Chr1	13625581	13625830	0.000150993	0.5	0.25	0.12	0.07	133	89	51.79	30.1	10	0	0
Chr1	13635526	13635758	0.000163366	0.27	0.56	0.04	0.11	71	101	9.86	25.44	9	0	0
Chr1	13699098	13699756	3.92455e-10	0.49	0.11	0.13	0.04	139	98	7.65	7.19	17	0	0
Chr1	13751801	13752145	0.000119392	0.29	0.59	0.09	0.05	85	88	31.83	18.84	10	0	0
Chr1	13751921	13752147	0.000638918	0.29	0.58	0.11	0.07	77	66	36.53	14	9	0	0
Chr1	13754253	13754462	0.00101484	0.28	0.64	0.04	0.07	47	39	5.44	3.75	9	0	0
Chr1	13990503	13990740	0.000318945	0.16	0.38	0.02	0.04	119	98	7.47	3.77	13	0	0
Chr1	13999055	13999531	1.62977e-06	0.38	0.12	0.15	0.16	171	113	16.87	50.22	11	0	0
Chr1	14015224	14015557	1.20931e-13	0.32	0.11	0.07	0.02	424	369	52.5	80.74	28	0	0
Chr1	14018785	14019328	1.20846e-14	0.31	0.64	0.13	0.09	275	277	98.71	9.37	19	0	0
Chr1	14018810	14019122	0.000652341	0	0.18	0	0.02	51	96	11.48	12	12	0	0
Chr1	14028254	14028597	1.22826e-06	0.6	0.29	0.27	0.24	123	115	33.8	46.5	5	0	0
Chr1	14049921	14050231	3.67928e-06	0.32	0.66	0.06	0.05	110	77	4.6	8.8	11	0	0
Chr1	14075718	14076094	7.64699e-13	0.73	0.37	0.02	0.05	206	172	9.22	17.05	11	0	0
Chr1	14075819	14076289	7.29085e-10	0.63	0.31	0.13	0.06	211	178	29.19	33.9	13	0	0
Chr1	14075830	14076294	9.31073e-10	0.6	0.28	0.15	0.06	201	169	33.94	38.17	13	0	0
Chr1	14097717	14098008	0.00265281	0.19	0.43	0.04	0.1	93	56	48.24	19.33	7	0	0
Chr1	14152662	14152976	0.000166099	0.61	0.3	0.15	0.12	137	53	196.41	13.98	8	0	1
Chr1	14283404	14283858	3.94891e-17	0.32	0.64	0.19	0.14	363	314	17.83	12.52	16	0	0
Chr1	14283418	14283888	3.07064e-14	0.26	0.54	0.16	0.18	383	342	16.76	13.86	17	0	0
Chr1	14285854	14286389	7.42694e-19	0.08	0.23	0.05	0.08	790	855	201.52	192.5	22	0	0
Chr1	14466295	14466611	2.07762e-06	0.15	0.32	0.02	0.03	289	234	137.32	70.07	14	0	0
Chr1	15528207	15528563	0.000887884	0.27	0.53	0.2	0.13	79	73	121.57	90.95	7	0	0
Chr1	15688317	15688532	0.00161296	0.13	0.35	0.01	0.01	83	80	23.41	26	8	0	0
Chr1	15807820	15808036	0.00434838	0.13	0.33	0.01	0.01	62	90	28.67	12.8	6	0	0
Chr1	15839717	15839926	0.000260583	0.78	0.37	0.12	0.11	41	38	31.48	8.62	7	1	0
Chr1	15894351	15894749	0.000108902	0.43	0.2	0.12	0.07	104	138	48.28	25.5	9	0	0
Chr1	15898358	15898711	8.85079e-06	0.13	0.4	0.17	0.21	97	137	65.81	14.62	7	0	0
Chr1	15925018	15925414	4.86239e-13	0.29	0.6	0.17	0.2	234	298	5.5	86.41	13	0	0
Chr1	15955603	15955831	0.00211141	0.17	0.38	0.04	0.03	89	86	24.32	21.6	10	2	2
Chr1	16066585	16066930	2.93996e-05	0.28	0.59	0.08	0.12	85	98	79.9	94.7	12	2	2
Chr1	16183008	16183238	0.00346114	0.51	0.25	0.09	0.07	65	60	8.57	9.62	7	0	0
Chr1	16184406	16184920	0.00150419	0.25	0.11	0.02	0.01	191	128	178.94	85.94	9	0	0
Chr1	16228446	16228842	3.97172e-07	0.21	0.44	0.17	0.16	233	218	5.17	5.19	14	0	0
Chr1	16343558	16343858	0.000188066	0.3	0.15	0.04	0.01	225	198	93.61	181.51	10	0	0
Chr1	16398174	16398397	0.000225999	0.27	0.54	0.01	0	94	85	32.7	2.5	5	0	0
Chr1	16410593	16411026	9.21438e-24	0.3	0.6	0.15	0.19	537	541	111.09	55.23	18	0	0
Chr1	16437352	16437576	5.08181e-06	0.49	0.24	0.18	0.07	149	157	59.98	9.41	8	0	0
Chr1	16492057	16492785	1.0883e-07	0.57	0.26	0.17	0.15	139	151	30.4	13.42	13	0	0
Chr1	16566874	16567227	1.00527e-06	0.14	0	0.03	0	130	140	9.78	13.56	10	0	0
Chr1	16641370	16641693	7.79623e-14	0.03	0.36	0	0.12	119	197	9.66	4.9	10	0	0
Chr1	16701097	16701343	0.000157485	0.11	0.26	0.02	0.03	209	175	62.41	33.77	13	0	0
Chr1	16764202	16764878	2.33105e-12	0.11	0	0.03	0	314	432	102.73	205.05	14	0	0
Chr1	16797329	16797566	1.74572e-06	0.47	0.22	0.15	0.1	164	188	21.29	9.09	11	0	0
Chr1	16822853	16823307	0.00159367	0.35	0.09	0.26	0.28	68	45	65.78	46.75	9	0	0
Chr1	16840847	16841091	0.000123745	0.5	0.04	0.15	0.12	32	25	5.71	7.55	8	0	2
Chr1	16863124	16863406	7.1313e-05	0.02	0.21	0	0.03	88	99	5.15	17.11	12	0	0
Chr1	16880654	16880902	0.000496092	0.05	0.27	0	0.03	64	62	17.43	56.5	8	0	1
Chr1	16930476	16930920	2.38638e-26	0.04	0.44	0.09	0.16	198	299	66.4	73.96	11	0	0
Chr1	16941908	16942207	7.11268e-28	0.22	0	0.12	0	446	402	7.52	3.3	14	0	0
Chr1	16997239	16997522	0.000995866	0.32	0.05	0.16	0.18	82	40	7.73	16.89	10	0	3
Chr1	16999953	17000584	4.07918e-24	0.6	0.26	0.18	0.18	422	395	264.44	90.92	13	0	0
Chr1	17075104	17075743	1.02471e-14	0	0.14	0	0.09	358	368	168.77	135.73	13	0	0
Chr1	17130883	17131477	3.6031e-16	0.25	0.6	0.13	0.2	244	276	80.56	170.49	11	0	0
Chr1	17131248	17131539	2.68064e-16	0.34	0.7	0.2	0.19	240	266	24.25	133.28	9	0	0
Chr1	17158830	17159280	1.9348e-09	0.11	0.34	0.06	0.16	213	304	80.02	29.7	12	0	0
Chr1	17171866	17172401	6.59684e-09	0.43	0.16	0.16	0.2	159	228	5.84	70.18	12	0	0
Chr1	17176843	17177341	2.33661e-12	0.4	0.01	0.19	0	108	88	5.07	5.07	10	0	0
Chr1	17247430	17247805	4.56073e-11	0.4	0	0.13	0	107	63	13.86	9.25	9	0	0
Chr1	17302181	17302796	5.62622e-10	0.16	0.44	0.06	0.18	187	207	61.57	64.23	10	0	0
Chr1	17321785	17322788	3.8798e-19	0.1	0.34	0.11	0.2	463	549	95.57	137.97	17	0	0
Chr1	17342582	17343048	1.72012e-08	0.44	0.22	0.12	0.08	243	317	38.06	104.26	13	0	0
Chr1	17344125	17344692	4.67694e-12	0.2	0.42	0.06	0.17	485	383	181.94	48.45	18	0	0
Chr1	17378481	17378837	9.68342e-23	0	0.17	0	0.04	402	550	173.6	292.53	14	0	0
Chr1	17384307	17384848	1.50078e-14	0.24	0.55	0.17	0.19	250	334	29.52	72.35	15	0	0
Chr1	17390937	17391411	1.60893e-06	0.27	0.07	0.06	0.01	159	151	20.36	11.26	13	0	0
Chr1	17415769	17416401	5.08711e-06	0.31	0.12	0.16	0.16	254	164	106.21	47.35	15	0	0
Chr1	17419020	17419442	1.37641e-05	0.22	0.11	0.03	0.01	490	395	110.52	58.81	12	0	0
Chr1	17537535	17538031	1.15157e-09	0.23	0.06	0.08	0.04	299	323	54.33	21.14	13	0	0
Chr1	17633702	17634127	1.01205e-07	0.28	0.02	0.09	0	127	91	42.11	6.86	9	0	0
Chr1	17633880	17634368	1.4105e-06	0.22	0	0.05	0	97	81	12.38	4.34	14	0	0
Chr1	17695538	17695975	1.01383e-18	0.03	0.3	0	0.09	272	246	87.27	38.69	15	0	0
Chr1	17726292	17726661	1.12388e-17	0.54	0.2	0.21	0.15	328	256	25.16	25.22	11	0	0
Chr1	17732530	17733014	3.51031e-07	0.56	0.27	0.25	0.23	140	161	42.53	67.36	9	0	0
Chr1	17733048	17733363	2.30627e-06	0.63	0.3	0.27	0.23	105	107	14.67	23.24	7	0	0
Chr1	17749312	17749519	1.7459e-09	0.78	0.35	0.14	0.23	93	92	6.7	2.27	6	0	0
Chr1	17772295	17772679	3.3847e-08	0.23	0.57	0.14	0.21	116	155	36	10.55	8	0	0
Chr1	17778212	17778546	6.43559e-06	0.3	0.65	0.09	0.13	79	105	26.97	43.1	6	0	0
Chr1	17791298	17791605	4.38813e-08	0.16	0	0.13	0	150	150	116.4	73.2	6	0	0
Chr1	17800633	17801273	9.11428e-08	0.1	0.25	0.05	0.15	358	369	45.81	58.85	17	0	0
Chr1	17819373	17819880	1.33454e-07	0.79	0.33	0.04	0.2	68	61	1.96	3.43	10	0	0
Chr1	17824349	17824707	0.00120036	0.56	0.25	0.05	0.09	59	55	5.7	3.84	8	0	0
Chr1	17828001	17828417	7.46611e-09	0.22	0.49	0.13	0.21	222	198	41.91	71.91	12	0	0
Chr1	17867796	17868243	2.26052e-22	0.01	0.21	0	0.1	378	376	15.85	91.67	14	0	0
Chr1	17876352	17876634	9.02234e-14	0.27	0.67	0.21	0.2	143	215	47.62	38.24	7	0	0
Chr1	17950672	17951226	5.52854e-18	0	0.15	0	0.1	350	381	4.63	46.26	17	0	0
Chr1	17958970	17959342	9.28774e-14	0.67	0.23	0.24	0.13	147	133	37.1	88.57	6	0	0
Chr1	17962803	17963275	2.29889e-09	0.01	0.12	0	0.02	324	226	73.8	14.78	16	0	0
Chr1	17989342	17989768	2.18968e-17	0.23	0.01	0.15	0	236	264	28.64	26.9	13	0	0
Chr1	18009812	18010247	0.00195388	0.11	0.02	0.02	0	161	155	20.61	20.19	9	0	0
Chr1	18015249	18015525	0.00440822	0.15	0.01	0.04	0	93	68	207.9	132.24	7	1	1
Chr1	18033946	18034527	5.23104e-08	0.25	0.52	0.08	0.13	171	219	30.97	58.14	13	0	0
Chr1	18043819	18044072	3.505e-13	0.12	0	0.04	0	372	350	101.59	42.58	13	0	0
Chr1	18078584	18079031	3.25464e-07	0.02	0.16	0	0.04	201	221	3.53	24	17	0	0
Chr1	18082872	18083233	3.94585e-23	0.52	0.25	0.13	0.1	688	556	446.12	149.78	15	0	0
Chr1	18152125	18152468	1.32683e-20	0.92	0.44	0	0.25	144	173	57.2	205.37	6	0	0
Chr1	18164067	18164590	7.50447e-06	0.31	0.7	0.14	0.09	68	69	18.75	6.84	14	1	0
Chr1	18189485	18189710	0.00126659	0.29	0.59	0.09	0.11	66	49	7.6	2.97	6	0	0
Chr1	18191889	18192249	1.79968e-34	0.64	0.31	0.13	0.15	596	703	215.21	69.98	15	0	0
Chr1	18209739	18210110	1.05175e-05	0.13	0.03	0.02	0	328	323	110.61	97.9	12	0	0
Chr1	18236547	18236756	5.8595e-12	0.68	0.33	0.13	0.22	262	150	50.79	7.07	8	0	0
Chr1	18247495	18247768	2.23038e-09	0.01	0.1	0	0.04	339	398	86.93	31.42	12	0	0
Chr1	18266679	18267024	9.43076e-34	0.06	0.31	0.05	0.18	638	616	89.49	70.46	14	0	0
Chr1	18302552	18302807	0.0106979	0.11	0.32	0.02	0.05	47	62	14.17	4.67	6	0	0
Chr1	18357260	18357772	3.31716e-07	0.29	0.6	0.18	0.22	118	146	10.79	80.5	8	0	0
Chr1	18473601	18473936	0.00012236	0.14	0.32	0.17	0.18	173	195	49.98	4.55	8	0	0
Chr1	18479255	18479682	2.10252e-18	0.01	0.13	0	0.03	507	541	140.33	196.59	13	0	0
Chr1	18514376	18514741	4.85589e-19	0.54	0.23	0.11	0.16	399	392	67.43	112.4	10	0	0
Chr1	18604091	18604434	7.10307e-14	0.17	0	0.07	0	263	278	14.69	80.09	13	0	0
Chr1	18620148	18620537	1.16445e-12	0.25	0.55	0.21	0.19	208	351	100	165.33	13	0	0
Chr1	18623294	18623690	1.0799e-20	0.48	0.23	0.2	0.16	662	600	69.14	12.9	14	0	0
Chr1	18648798	18649177	3.31499e-25	0.5	0.15	0.07	0.05	400	359	128.58	98.67	28	0	0
Chr1	18648908	18649336	3.9382e-18	0.68	0.34	0.21	0.17	315	316	66.86	56.9	13	0	0
Chr1	18810859	18811829	1.88832e-21	0.48	0.24	0.19	0.14	750	687	170.47	86.26	18	0	0
Chr1	18814371	18814821	1.59295e-23	0.17	0	0.08	0	536	387	222.36	36.19	13	0	0
Chr1	18816811	18817243	7.68545e-05	0.25	0.07	0.05	0.02	128	141	7.29	57.43	10	0	0
Chr1	18827684	18828117	3.57649e-12	0	0.15	0	0.05	257	325	143.84	39.98	8	0	0
Chr1	18867301	18867662	2.61433e-17	0.34	0.75	0.21	0.19	166	251	32.79	38.84	8	0	0
Chr1	18887690	18888039	0.000196626	0.33	0.74	0.07	0.09	42	43	2.5	6.19	9	0	0
Chr1	18937085	18937657	2.85526e-09	0.4	0.11	0.1	0.03	164	157	143.29	26.22	11	0	0
Chr1	18948374	18948676	4.2918e-08	0.19	0	0.21	0	93	132	29.7	106.29	8	0	0
Chr1	18994646	18995333	2.0658e-07	0.26	0.1	0.13	0.08	299	297	119.33	176.81	13	0	0
Chr1	19006291	19006514	1.09974e-06	0.16	0.49	0.01	0.11	97	102	47.3	86.8	5	0	0
Chr1	19034149	19034409	5.69697e-09	0.21	0.49	0.1	0.16	173	242	25.19	191.11	9	0	0
Chr1	19065382	19065635	0.0246863	0.16	0.06	0.04	0.02	92	126	5.81	22.67	7	0	0
Chr1	19140500	19140847	9.77988e-07	0.27	0.11	0.09	0.03	288	308	109.56	101.4	11	0	0
Chr1	19171525	19172088	3.41287e-16	0.68	0.16	0.04	0.15	112	116	12.42	10.24	12	0	0
Chr1	19215663	19216450	3.28053e-06	0	0.11	0	0.05	157	197	19.1	34.38	14	0	0
Chr1	19233639	19233938	1.70716e-08	0.17	0.4	0.08	0.12	232	239	11.69	25.02	11	0	0
Chr1	19343623	19343830	0.000221155	0.89	0.41	0.1	0.1	28	29	2.84	6.1	10	1	1
Chr1	19346985	19347388	1.81653e-11	0.22	0.08	0.08	0.03	487	576	42.59	43.04	25	0	0
Chr1	19354225	19354715	3.94044e-32	0.58	0.2	0.11	0.04	460	451	80.81	86.51	17	0	0
Chr1	19403324	19403687	1.72144e-06	0.54	0.22	0.24	0.15	117	101	1.65	41.96	11	0	0
Chr1	19486079	19486306	3.8641e-13	0.17	0.52	0.14	0.25	176	216	2.53	12.25	9	0	0
Chr1	19567063	19567525	4.32083e-15	0.53	0.23	0.19	0.15	329	301	87.88	29.43	10	0	0
Chr1	19604253	19604796	5.05893e-21	0.29	0.08	0.17	0.08	578	517	50.1	263.86	13	0	0
Chr1	19609033	19609332	1.47682e-09	0.31	0.15	0.16	0.13	519	453	150.16	356.56	11	0	0
Chr1	19662385	19662787	2.45103e-10	0.2	0.03	0.08	0.03	207	270	4.89	46.43	15	0	0
Chr1	19667305	19667697	6.92333e-11	0.01	0.12	0	0.05	340	363	10.14	29.91	13	0	0
Chr1	19699969	19701066	1.65491e-21	0.61	0.07	0.18	0.03	191	108	18.89	4.99	20	0	0
Chr1	19706505	19707163	2.73307e-37	0.57	0.22	0.06	0.02	579	661	184.56	77.17	25	0	0
Chr1	19713057	19713558	1.37694e-07	0.4	0.17	0.11	0.07	196	222	48.96	12.36	11	0	0
Chr1	19713355	19713609	8.96813e-06	0.19	0.03	0.05	0	134	140	7.96	11.08	14	0	0
Chr1	19719540	19720242	3.67213e-06	0.4	0.12	0.15	0.1	99	112	6.42	6.59	13	0	0
Chr1	19774334	19774759	1.90273e-08	0.29	0.63	0.17	0.24	121	157	25.78	82.28	9	0	0
Chr1	19774354	19774788	8.93048e-08	0.28	0.59	0.11	0.22	139	167	68.78	124.78	9	0	0
Chr1	19881129	19881491	4.11795e-08	0.46	0.21	0.24	0.19	177	236	38.24	46.57	7	0	0
Chr1	19937579	19938109	3.37935e-09	0.18	0.46	0.15	0.17	158	290	44.7	15.97	12	0	0
Chr1	19991871	19992103	0.000616452	0.22	0.1	0.06	0.02	186	244	26.21	8	8	0	0
Chr1	20001891	20002365	6.14756e-10	0.27	0.11	0.17	0.15	511	475	88.94	211.44	9	0	0
Chr1	20016690	20017139	6.35505e-15	0.28	0.05	0.06	0	335	296	115.46	33.01	20	0	0
Chr1	20016745	20017241	1.99619e-09	0.55	0.26	0.18	0.14	210	208	198.75	16.11	9	0	0
Chr1	20059409	20059803	5.63556e-13	0.37	0.11	0.1	0.03	375	218	910.98	45.07	8	0	0
Chr1	20246363	20246828	6.11333e-15	0	0.22	0	0.15	212	239	17.7	9.54	12	0	0
Chr1	20297950	20298163	9.87596e-10	0.21	0.01	0.07	0	191	158	21.27	25.36	8	0	0
Chr1	20298554	20299088	5.01378e-08	0.54	0.27	0.22	0.2	187	195	155.41	17.13	8	0	0
Chr1	20327236	20327730	5.42841e-22	0.42	0.87	0.24	0.01	188	207	108.14	52.29	7	0	0
Chr1	20340279	20341060	5.05685e-13	0	0.13	0	0.02	327	257	616.01	329.34	10	0	0
Chr1	20369908	20370139	1.7219e-05	0.09	0.26	0.01	0.08	149	323	2.53	49.61	9	0	0
Chr1	20375555	20375826	2.71614e-07	0.71	0.33	0.17	0.13	77	107	0.8	10.3	5	0	0
Chr1	20390109	20390733	1.29596e-10	0.03	0.21	0.02	0.12	232	255	30.53	48.2	16	0	0
Chr1	20406580	20406831	3.9359e-15	0.3	0.73	0.13	0.2	161	178	18.67	51.95	7	0	0
Chr1	20412353	20412666	1.83047e-09	0.24	0.08	0.1	0.08	306	405	92.82	234.33	26	0	0
Chr1	20441219	20441621	8.15184e-21	0.01	0.22	0	0.07	303	506	38.2	59.58	16	0	0
Chr1	20454867	20455401	6.30884e-06	0.34	0.16	0.16	0.13	271	217	28.63	24.45	12	0	0
Chr1	20471533	20472006	2.01178e-19	0.11	0.37	0.13	0.18	393	444	124.39	44.55	12	0	0
Chr1	20512202	20512702	1.76059e-28	0.22	0.48	0.17	0.19	843	821	84.36	174.1	16	0	0
Chr1	20524643	20525059	5.10604e-12	0.57	0.28	0.17	0.19	272	270	62.06	37.55	12	0	0
Chr1	20612257	20612806	1.13952e-06	0.18	0.44	0.13	0.19	138	200	9.96	21.11	10	0	0
Chr1	20715854	20716084	2.99538e-15	0.62	0.27	0.11	0.19	237	271	7.48	20.9	7	0	0
Chr1	20720397	20720745	2.08578e-11	0.61	0.21	0.18	0.12	97	206	46.68	27.82	10	0	0
Chr1	20733942	20734158	5.0758e-05	0.61	0.27	0.12	0.09	88	59	27.19	3.94	13	0	0
Chr1	20734550	20735047	2.15687e-06	0.2	0.44	0.12	0.14	166	195	7.82	32.53	14	0	0
Chr1	20780734	20780990	1.92378e-30	0.23	0	0.14	0	476	406	15.15	22.15	12	0	0
Chr1	20788631	20789191	3.19914e-11	0.55	0.26	0.24	0.23	281	238	20.07	75.85	11	0	0
Chr1	21018888	21019361	2.95592e-19	0.24	0.03	0.02	0.01	439	359	103.71	34.96	26	0	0
Chr1	21054176	21054403	0.000196212	0.44	0.22	0.14	0.12	111	134	3.14	12.81	7	0	0
Chr1	21069718	21070016	1.15951e-05	0.18	0.75	0.06	0.17	39	24	1.7	5.2	5	0	0
Chr1	21078319	21078592	1.1427e-15	0.02	0.17	0	0.11	395	390	12.09	12.83	13	0	0
Chr1	21130094	21130430	1.19071e-09	0.14	0.3	0.13	0.19	542	462	150.52	51.18	12	0	0
Chr1	21137795	21138280	6.37147e-08	0.03	0.12	0.01	0.02	384	425	21.6	30.23	13	0	0
Chr1	21138231	21138654	3.53743e-15	0	0.22	0	0.12	183	270	42.65	66.47	11	0	0
Chr1	21328914	21329134	0.00644017	0.24	0.12	0.03	0.02	115	177	11.44	12	9	0	0
Chr1	21335309	21335543	0.00400432	0.18	0.06	0	0	92	124	1.07	8.04	10	0	0
Chr1	21341629	21342357	1.02734e-40	0.65	0.31	0.05	0.08	909	646	133.54	156.54	32	0	0
Chr1	21341689	21342268	1.92039e-09	0.46	0.22	0.09	0.05	356	243	66.56	48.6	29	0	0
Chr1	21341701	21342410	4.62522e-40	0.65	0.32	0.04	0.08	927	649	155.97	158.14	32	0	0
Chr1	21341704	21342343	3.52095e-08	0.44	0.21	0.09	0.06	325	208	58.4	36.55	28	0	0
Chr1	21394599	21394998	3.64247e-10	0.27	0.55	0.1	0.2	249	233	88.05	138.16	11	0	0
Chr1	21445295	21445675	1.73636e-06	0.45	0.2	0.18	0.18	206	138	5.79	25.73	12	0	0
Chr1	21449405	21450050	0.000268416	0	0.2	0	0.06	61	61	16.55	6.27	8	0	0
Chr1	21495777	21496195	6.43363e-09	0.74	0.36	0.19	0.24	122	116	24.79	65.43	8	0	0
Chr1	21504700	21505352	3.36072e-15	0.47	0.22	0.23	0.2	456	446	80.27	85.18	16	0	0
Chr1	21514440	21515040	4.62695e-11	0.63	0.3	0.17	0.16	252	164	31.17	15.5	15	0	0
Chr1	21547043	21547575	3.16313e-16	0.18	0	0.09	0	278	309	13.76	9.86	13	0	0
Chr1	21582938	21583255	0.00101692	0.02	0.14	0	0.02	114	99	6.49	5.43	10	0	0
Chr1	21679730	21680082	2.89984e-07	0.11	0.3	0.04	0.1	247	274	18.01	38.49	10	0	0
Chr1	21692896	21693243	5.39335e-10	0.07	0.37	0.01	0.05	140	152	144.33	76.9	7	0	0
Chr1	21710027	21710774	1.97366e-09	0.22	0.02	0.06	0	169	161	56.47	37.73	20	0	0
Chr1	21710142	21710725	1.75252e-12	0.27	0.05	0.08	0.01	305	258	72.06	33.4	17	0	0
Chr1	21724834	21725394	3.36723e-12	0	0.36	0	0.15	97	80	3.56	4.02	11	0	0
Chr1	21741645	21742166	2.64561e-24	0.63	0.26	0.07	0.24	304	430	250.85	352.09	11	0	0
Chr1	21849259	21849653	0.000142656	0.22	0.47	0.1	0.1	107	115	4.8	30.5	5	0	0
Chr1	21860467	21860729	4.69285e-07	0.1	0.2	0.01	0.03	715	594	28.81	69.69	15	0	0
Chr1	21874762	21875126	6.10834e-11	0.31	0.64	0.17	0.23	180	226	77.6	349.07	6	0	0
Chr1	21964646	21965204	3.41029e-10	0	0.29	0	0.1	89	131	3.9	23.9	12	0	0
Chr1	21997980	21998508	5.71945e-06	0.14	0.01	0.03	0	140	154	8.52	1.78	15	0	0
Chr1	22036665	22037517	3.05788e-13	0.31	0.11	0.12	0.06	421	420	93.83	83.53	16	0	0
Chr1	22106766	22107573	7.18861e-12	0.61	0.28	0.16	0.14	206	239	16.38	27.4	16	0	0
Chr1	22243074	22243519	3.75402e-10	0.28	0.13	0.05	0.03	538	695	14.25	24.13	16	0	0
Chr1	22259721	22259998	2.67311e-05	0.06	0.18	0.01	0.04	218	270	57.07	244.44	10	0	0
Chr1	22330585	22330931	0.000285812	0.27	0.03	0.11	0.02	63	60	34.93	10.91	12	1	0
Chr1	22388808	22389099	1.43159e-08	0.45	0.16	0.17	0.13	139	196	96.81	26	7	0	0
Chr1	22413003	22413432	3.165e-06	0.34	0.14	0.22	0.17	187	212	4.69	38.78	9	0	0
Chr1	22541603	22542199	0.00013092	0.4	0.19	0.25	0.26	151	124	24.19	75.69	9	0	0
Chr1	22542206	22542471	0.000179866	0.52	0.23	0.24	0.24	91	71	17.41	16.98	8	0	0
Chr1	22612850	22613686	5.08318e-06	0.01	0.12	0	0.05	183	209	23.46	14.38	14	0	0
Chr1	22642674	22643091	0.000180497	0.16	0.06	0.02	0.01	267	340	6.77	25.64	13	0	0
Chr1	22646499	22646763	0.000158424	0.32	0.15	0.07	0.03	236	141	149.9	53.14	7	0	0
Chr1	22653049	22653419	5.38704e-09	0.3	0.13	0.15	0.05	339	442	58.75	17.97	12	0	0
Chr1	22656179	22656650	3.87387e-08	0.4	0.17	0.19	0.1	221	248	33.69	41.87	11	0	0
Chr1	22657192	22657664	5.73646e-08	0.39	0.19	0.15	0.08	295	340	19.9	36.97	12	0	0
Chr1	22662975	22663329	2.30077e-15	0.25	0.08	0.03	0.01	691	562	119.21	91.55	15	0	0
Chr1	22670888	22671590	9.28959e-10	0	0.11	0	0.04	313	320	37.74	68.09	13	0	0
Chr1	22676538	22677021	1.3667e-22	0.28	0.05	0.09	0.03	522	433	65.05	77.4	16	0	0
Chr1	22680586	22681105	8.09072e-12	0.15	0	0.06	0	230	281	18.73	32.76	13	0	0
Chr1	22683868	22684557	9.82538e-09	0.32	0.14	0.05	0.03	343	333	218.27	139.11	12	0	0
Chr1	22691464	22692085	1.3236e-06	0.41	0.2	0.09	0.04	201	277	14.39	33.9	12	0	0
Chr1	22738722	22739041	5.39498e-10	0.23	0.47	0.17	0.23	330	307	62.75	191.61	9	0	0
Chr1	22744682	22745249	2.08257e-24	0.25	0.03	0.11	0.02	420	486	35.06	45.29	18	0	0
Chr1	22770879	22771486	3.77447e-14	0.16	0.01	0.14	0	295	366	101.56	170.31	13	0	0
Chr1	22854828	22855122	1.35995e-16	0.4	0.82	0.05	0.01	168	204	10.86	28.29	8	0	0
Chr1	22856726	22857269	1.70592e-13	0.2	0.49	0.17	0.25	279	327	122.25	116.75	9	0	0
Chr1	22865442	22865935	3.93174e-07	0.08	0.16	0.04	0.07	983	602	265.43	77.79	18	0	0
Chr1	22883795	22884465	7.76386e-17	0.52	0.26	0.21	0.15	477	447	149.6	64.17	15	0	0
Chr1	22925370	22925925	7.04473e-08	0.26	0.12	0.06	0.02	455	442	72.07	61.5	17	0	0
Chr1	22984714	22985099	7.10997e-10	0.68	0.34	0.18	0.12	175	151	19.6	9.49	17	0	0
Chr1	23004595	23004957	9.71733e-09	0.14	0.03	0.02	0.01	313	465	11.94	16.49	14	0	0
Chr1	23032820	23033186	1.50941e-20	0.01	0.21	0	0.08	318	402	66.44	131.74	13	0	0
Chr1	23035002	23035312	2.23122e-09	0.19	0	0.07	0	127	149	8.61	33.53	9	0	0
Chr1	23042604	23042829	7.43277e-06	0.27	0.13	0.08	0.04	353	328	183.93	101.73	16	0	0
Chr1	23209225	23209655	7.8553e-06	0.19	0.08	0.05	0.05	316	406	104.42	154.29	11	0	0
Chr1	23228673	23228877	8.17206e-06	0.2	0.48	0.13	0.17	113	132	13.28	45.75	9	0	0
Chr1	23272616	23272934	5.97548e-21	0.24	0.62	0.07	0.18	289	278	25.02	41.36	14	0	0
Chr1	23324916	23325208	3.79486e-15	0.39	0.13	0.15	0.05	433	303	177.48	79.24	7	0	0
Chr1	23350341	23350662	9.00443e-19	0.65	0.32	0.16	0.21	323	399	85.7	140.98	8	0	0
Chr1	23434416	23434668	3.9701e-23	0.02	0.38	0.02	0.14	206	250	18.14	41.36	13	0	0
Chr1	23443819	23444437	9.49929e-10	0.07	0.18	0.05	0.07	756	666	500.97	316.03	13	0	0
Chr1	23454124	23454471	1.46005e-05	0.54	0.27	0.06	0.04	161	104	58.27	20.79	12	0	0
Chr1	23454180	23454473	1.10911e-06	0.63	0.3	0.05	0.04	144	89	56.71	18.32	10	0	0
Chr1	23463249	23463622	9.00791e-12	0.31	0.15	0.06	0.04	625	614	68.45	52.93	18	0	0
Chr1	23519531	23519882	2.78455e-06	0.29	0.01	0.08	0	65	70	2.72	13.11	10	0	0
Chr1	23535669	23536528	6.06693e-14	0.01	0.2	0	0.15	213	373	30.31	64.7	15	0	0
Chr1	23554474	23554801	9.8339e-08	0.03	0.23	0.04	0.12	135	183	60.5	2	9	0	0
Chr1	23639792	23640073	2.7617e-06	0.61	0.28	0.16	0.08	115	90	81.87	23.36	11	0	0
Chr1	23643415	23643770	1.69831e-06	0.45	0.19	0.23	0.16	150	145	15.75	7.36	9	0	0
Chr1	23656055	23656733	6.20714e-22	0	0.12	0	0.02	650	726	165.1	342.83	15	0	0
Chr1	23698684	23699046	2.26189e-06	0.29	0.13	0.09	0.08	216	327	87.16	89.12	10	0	0
Chr1	23854398	23854752	1.79864e-07	0.23	0.1	0.13	0.1	417	442	122.12	129.64	8	0	0
Chr1	23937676	23938200	1.80456e-11	0.36	0.1	0.12	0.07	281	202	163.27	50.25	11	0	0
Chr1	24054694	24054961	3.92933e-08	0.14	0.31	0.01	0.09	336	435	10.49	28.28	10	0	0
Chr1	24184700	24185194	4.75373e-09	0.01	0.17	0	0.02	161	239	22.05	60.62	11	0	0
Chr1	24294503	24294845	3.18148e-09	0.2	0.48	0.14	0.15	156	306	90.93	137.82	10	0	0
Chr1	24306758	24306976	4.70401e-05	0.48	0.18	0.2	0.23	121	71	36.41	18.7	8	0	0
Chr1	24320085	24320492	3.08349e-10	0.46	0.22	0.18	0.16	305	300	11.11	11	9	0	0
Chr1	24369286	24369825	3.20884e-05	0.5	0.21	0.13	0.09	102	99	10.62	17.8	11	0	0
Chr1	24429993	24430405	1.87385e-06	0.02	0.15	0	0.03	172	399	2.84	103.4	15	0	0
Chr1	24454313	24454985	2.58523e-12	0.29	0.12	0.08	0.02	550	521	176.47	66.37	20	0	0
Chr1	24483757	24484048	0.000329339	0.04	0.27	0.11	0.13	53	94	24.36	17.28	9	0	0
Chr1	24527146	24527534	2.37603e-25	0.24	0.08	0.12	0.05	1141	898	156.11	59.53	17	0	0
Chr1	24572346	24572800	1.88209e-52	0.24	0.66	0.08	0.05	586	657	42.07	62.17	15	0	0
Chr1	24575464	24576026	4.38367e-45	0.64	0.12	0.11	0.01	321	325	32.54	40.21	19	0	0
Chr1	24575816	24576264	7.84179e-11	0.18	0	0.03	0	191	208	8.51	17.12	22	0	0
Chr1	24576618	24576925	6.51588e-06	0.13	0.03	0.04	0	241	269	19.27	60.9	13	0	0
Chr1	24620402	24620681	2.95006e-11	0.14	0.29	0.04	0.06	615	737	23.03	25.12	17	0	0
Chr1	24669464	24669792	1.17912e-05	0.11	0	0.02	0	152	140	21.9	28.67	7	0	0
Chr1	24694627	24695264	1.11661e-27	0.68	0.33	0.2	0.14	466	469	45.38	30.88	17	0	0
Chr1	24738392	24738715	5.82959e-19	0.24	0.08	0.07	0.04	882	685	625.73	85.17	10	0	0
Chr1	24739098	24739458	1.28963e-10	0.39	0.19	0.13	0.12	430	426	206.94	99	9	0	0
Chr1	24789184	24789712	4.95369e-14	0	0.2	0	0.05	257	168	13.61	11.11	17	0	0
Chr1	24825707	24826225	2.91221e-12	0.11	0	0.03	0	424	378	90.92	13.46	15	0	0
Chr1	24857725	24858048	6.21237e-10	0.22	0.06	0.06	0.03	326	380	7.24	16.06	12	0	0
Chr1	24870353	24870730	1.99759e-05	0.21	0.1	0.03	0.02	444	398	38.07	16.38	16	0	0
Chr1	24956706	24957302	3.89029e-06	0.5	0.18	0.13	0.04	103	103	19.25	6.85	11	0	0
Chr1	24960350	24961096	1.71643e-11	0.09	0.29	0.04	0.19	325	337	67.24	55.84	15	0	0
Chr1	24970880	24971274	2.82761e-08	0.26	0.09	0.07	0.03	261	326	85.42	106.65	11	0	0
Chr1	25035979	25036329	4.49121e-05	0.55	0.19	0.21	0.24	65	62	9.61	14.62	10	0	0
Chr1	25127803	25128352	5.64508e-21	0.46	0.21	0.18	0.14	679	556	355.96	150.68	14	0	0
Chr1	25133335	25133574	1.16076e-11	0.33	0.7	0.12	0.02	167	161	68.8	76.7	5	0	0
Chr1	25154776	25155338	1.40985e-10	0.36	0.16	0.19	0.12	464	334	62.61	37.24	12	0	0
Chr1	25170285	25170944	8.24838e-08	0	0.2	0	0.11	102	134	14.81	14.06	13	0	0
Chr1	25200289	25200541	8.50564e-11	0.33	0.74	0.24	0.18	93	185	34.27	35.84	8	0	0
Chr1	25215947	25216230	4.14421e-08	0.13	0.42	0.14	0.16	135	161	49.86	45.4	16	1	0
Chr1	25245819	25246271	5.69171e-12	0.02	0.18	0	0.02	261	284	6.41	24.97	13	0	0
Chr1	25260007	25260456	3.06895e-07	0.44	0.22	0.16	0.14	219	239	94.81	69.09	13	0	0
Chr1	25309795	25310327	1.22052e-08	0.34	0.17	0.19	0.15	366	453	114.82	122.36	11	0	0
Chr1	25311014	25311474	7.32943e-12	0.34	0.74	0.05	0.18	128	163	115.71	203.12	8	0	0
Chr1	25322291	25322601	1.39637e-05	0.27	0.55	0.06	0.15	127	117	5.14	20.9	7	0	0
Chr1	25322309	25322603	3.41563e-06	0.3	0.62	0.09	0.21	107	112	7.77	9.87	6	0	0
Chr1	25332647	25332887	1.88914e-12	0.38	0.19	0.11	0.1	544	575	11.38	52.4	17	0	0
Chr1	25332996	25333504	1.24065e-21	0.21	0.02	0.04	0	458	446	150.68	144.07	17	0	0
Chr1	25343152	25343450	9.765e-08	0.32	0.15	0.14	0.14	322	399	20.64	26.87	23	0	0
Chr1	25343395	25343868	1.58807e-13	0.47	0.21	0.1	0.06	360	379	153.58	120.91	31	1	3
Chr1	25343645	25344315	5.7073e-89	0.7	0.24	0.13	0.14	923	907	173.85	91.17	27	0	0
Chr1	25343846	25344286	7.41687e-12	0.22	0.02	0.02	0	205	198	268.72	283.53	18	4	10
Chr1	25347255	25347605	2.13404e-07	0.31	0.14	0.07	0.1	302	379	94.47	202.27	11	0	0
Chr1	25358265	25358503	0.000640224	0.64	0.17	0.2	0.12	25	30	1.19	3.75	9	0	1
Chr1	25375855	25376251	1.32229e-06	0.38	0.18	0.2	0.21	223	257	38.46	169.79	10	0	0
Chr1	25469063	25469788	9.09147e-17	0.29	0.1	0.06	0.03	706	518	74.68	36.44	23	0	0
Chr1	25490313	25490687	2.69652e-05	0.36	0.17	0.15	0.1	216	180	193.14	97.43	8	0	0
Chr1	25495490	25496581	5.66361e-17	0.02	0.33	0	0.21	169	213	87.6	132.23	16	0	0
Chr1	25509714	25510010	5.5785e-12	0.17	0.05	0.05	0.02	703	538	21.41	29.19	14	0	0
Chr1	25525905	25526310	8.22871e-06	0.2	0.42	0.04	0.09	171	189	46.27	34.16	11	0	0
Chr1	25526155	25526569	3.00616e-26	0.3	0.04	0.14	0.04	483	419	360.88	137.61	14	0	0
Chr1	25586059	25586265	4.83752e-09	0.37	0.11	0.09	0.06	149	205	62.78	15.19	9	0	0
Chr1	25595059	25595808	1.61415e-16	0.26	0.03	0.11	0	238	326	50.88	49.4	17	0	0
Chr1	25646710	25646950	3.70102e-11	0.16	0.06	0.02	0	933	667	40.62	8.17	18	0	0
Chr1	25676218	25676838	3.68837e-10	0.16	0.39	0.04	0.05	252	352	23.31	39.62	22	0	0
Chr1	25692785	25693623	1.89714e-05	0.03	0.16	0	0.04	187	171	118.99	22.2	12	0	0
Chr1	25790139	25790352	8.98839e-11	0.71	0.32	0.17	0.2	98	212	30.67	51.9	7	0	0
Chr1	25790169	25790497	1.60696e-12	0.76	0.36	0.18	0.22	119	219	44.67	32.57	7	0	0
Chr1	25808255	25809028	3.28505e-16	0.32	0.08	0.18	0.05	305	414	79.24	176.97	15	0	0
Chr1	25831554	25831892	4.71159e-06	0	0.23	0	0.15	67	92	17.81	37.91	13	1	0
Chr1	25902681	25903039	6.16343e-07	0.2	0.06	0.02	0.01	338	281	78.7	25.9	12	0	0
Chr1	26082283	26082952	3.83197e-08	0.21	0.44	0.16	0.19	210	303	91.11	120.46	10	0	0
Chr1	26102048	26102554	3.58633e-21	0.29	0.1	0.12	0.09	804	754	108.61	292.49	21	0	0
Chr1	26347161	26347361	2.43728e-30	0.71	0.34	0.09	0.19	522	430	96.21	101.36	8	0	0
Chr1	26347263	26347487	8.00499e-36	0.63	0.26	0.14	0.16	595	483	278.69	190.89	11	0	0
Chr1	26360945	26361266	3.10029e-11	0.17	0.06	0.04	0.02	807	853	28.74	31.76	13	0	0
Chr1	26504702	26504916	3.40658e-21	0.6	0.27	0.23	0.2	407	375	21.84	20.7	8	0	0
Chr1	26504716	26504959	6.50024e-23	0.6	0.25	0.24	0.2	394	367	12.79	28.41	8	0	0
Chr1	26598944	26599204	5.29062e-17	0.18	0.01	0.04	0	307	331	16.56	22.5	16	0	0
Chr1	26713415	26714402	1.40971e-12	0.32	0.09	0.05	0.02	326	298	46.01	22.62	20	0	0
Chr1	26716336	26716679	1.50343e-06	0.1	0.01	0.01	0	228	300	7.6	95.58	13	0	0
Chr1	26833611	26833905	2.15585e-12	0.09	0.29	0.05	0.18	359	359	4.08	18.45	12	0	0
Chr1	26956752	26957003	0.0002335	0.79	0.36	0.04	0.09	29	61	4.63	20.81	12	3	1
Chr1	27068768	27069032	4.28941e-06	0.7	0.33	0.14	0.22	105	60	26	9.29	7	0	0
Chr1	27112821	27113354	2.40726e-11	0.09	0.27	0.05	0.14	511	349	88.63	56.45	12	0	0
Chr1	27125721	27126641	5.9144e-13	0.25	0.08	0.19	0.12	537	441	255.86	223.06	16	0	0
Chr1	27234944	27235283	1.05455e-13	0.28	0.61	0.1	0.19	257	235	89.57	71.62	7	0	0
Chr1	27237440	27238016	4.43309e-12	0.17	0.35	0.09	0.16	510	540	48.88	20.57	17	0	0
Chr1	27320890	27321335	1.27402e-07	0.62	0.29	0.19	0.24	146	126	1.36	30.79	8	0	0
Chr1	27339436	27339712	4.47237e-17	0.19	0.43	0.08	0.18	578	538	60.27	61.29	11	0	0
Chr1	27380347	27380877	1.79043e-10	0.19	0.43	0.07	0.21	333	300	251.3	214.18	12	0	0
Chr1	27474934	27475479	2.18883e-05	0.18	0.05	0.06	0.02	180	221	39.78	46.99	10	0	0
Chr1	27494461	27494903	1.67722e-06	0.33	0.13	0.2	0.17	192	211	12.86	97.98	8	0	0
Chr1	27574285	27575206	5.3848e-19	0.02	0.2	0	0.12	442	537	40.62	55.71	20	0	0
Chr1	27585466	27586095	1.59304e-21	0.02	0.21	0	0.12	475	485	158.23	245.94	14	0	0
Chr1	27695055	27695268	1.36598e-17	0.23	0	0.13	0	202	229	8.81	28.9	7	0	0
Chr1	27715294	27716188	2.04927e-15	0.26	0.05	0.17	0.04	387	356	89.79	36.73	14	0	0
Chr1	27793426	27793982	1.01393e-13	0	0.22	0	0.12	167	205	14.97	15.19	13	0	0
Chr1	27803363	27804009	7.65037e-07	0.09	0.25	0.06	0.19	236	271	46.44	57.32	14	0	0
Chr1	27828627	27828926	4.68172e-16	0.27	0.6	0.16	0.23	286	294	63.42	77.91	12	0	0
Chr1	27845030	27845247	2.10469e-10	0.37	0.82	0.19	0.22	89	105	12.9	52	7	0	0
Chr1	27919720	27920267	2.68437e-15	0.27	0.64	0.15	0.23	185	292	20.16	136.27	11	0	0
Chr1	28016812	28017230	5.38848e-12	0.35	0.17	0.15	0.07	638	498	64.41	68.74	15	0	0
Chr1	28034172	28034704	1.99569e-15	0.03	0.17	0.01	0.07	546	565	115.74	73.82	17	0	0
Chr1	28077892	28078207	1.01711e-14	0.13	0.03	0.02	0	720	868	12.94	19.24	18	0	0
Chr1	28088593	28088988	3.67213e-11	0.48	0.24	0.23	0.22	362	325	48.94	102.86	9	0	0
Chr1	28097044	28097332	9.44629e-19	0.68	0.29	0.18	0.14	217	291	76.12	9.12	8	0	0
Chr1	28103067	28104406	1.41059e-32	0.33	0.1	0.15	0.09	884	934	387.82	340.82	25	0	0
Chr1	28148575	28149244	8.29235e-23	0.24	0.01	0.1	0	296	349	47.21	70.99	14	0	0
Chr1	28191651	28192177	6.57011e-05	0.54	0.26	0.2	0.14	99	112	22.84	20.57	8	0	0
Chr1	28277045	28277715	1.76425e-18	0.35	0.11	0.16	0.05	475	450	61.68	53.14	17	0	0
Chr1	28386937	28387281	2.98753e-05	0.03	0.11	0	0.01	344	329	38.92	109.78	15	0	0
Chr1	28435648	28436332	4.53117e-09	0.12	0.01	0.03	0	272	420	61.34	243.23	14	0	0
Chr1	28470097	28470648	8.79745e-14	0.32	0.03	0.08	0.01	179	181	34.81	33.85	23	0	0
Chr1	28470375	28470592	2.91755e-07	0.64	0.21	0.03	0.08	77	67	26.3	3.3	5	0	0
Chr1	28641094	28641528	1.16006e-09	0.36	0.16	0.17	0.13	324	400	24.07	49.85	11	0	0
Chr1	28642381	28642643	6.11934e-11	0.25	0.01	0.12	0	223	137	37.81	33.95	7	0	0
Chr1	28769988	28770664	6.39538e-11	0.29	0.11	0.09	0.05	469	390	301.36	104.09	12	0	0
Chr1	28816376	28817020	1.53164e-15	0.13	0.02	0.02	0.02	613	589	499.72	499.54	12	0	0
Chr1	28855813	28856054	3.79117e-05	0.51	0.2	0.22	0.19	102	75	5.64	29.7	8	0	0
Chr1	28923490	28924009	4.91012e-14	0.48	0.21	0.18	0.11	282	443	114.06	153.58	13	0	0
Chr1	28923515	28924063	5.24549e-13	0.5	0.24	0.18	0.15	298	457	106.68	135.94	14	0	0
Chr1	28950678	28951247	1.00632e-16	0.18	0.43	0.05	0.18	497	494	94.36	73.49	11	0	0
Chr1	28979083	28979571	2.00299e-11	0.06	0.22	0.01	0.13	395	427	131.96	165.56	16	0	0
Chr1	29075804	29076051	5.4106e-06	0.26	0.08	0.06	0.03	177	160	139.5	17.47	6	0	0
Chr1	29089308	29089948	3.1294e-05	0.36	0.14	0.19	0.18	133	131	36.01	26.32	10	0	0
Chr1	29246316	29246573	2.68035e-12	0.18	0	0.05	0	239	226	65.66	109.6	10	0	0
Chr1	29259019	29259245	1.06928e-09	0.34	0.74	0.13	0.28	107	120	34.3	105	5	0	0
Chr1	29269836	29270307	7.36795e-19	0.11	0	0.04	0	699	531	66.74	61.07	17	0	0
Chr1	29296191	29296849	7.67031e-21	0	0.31	0	0.13	178	240	19.91	8.47	19	0	0
Chr1	29316345	29316723	5.94765e-07	0.3	0.02	0.1	0.02	79	83	4.2	6.56	16	0	0
Chr1	29402034	29403044	1.25698e-16	0.26	0.03	0.16	0.06	232	340	15.12	60.95	15	0	0
Chr1	29522726	29523344	7.63063e-27	0.04	0.3	0.03	0.04	428	424	237.7	139.78	15	0	0
Chr1	29534136	29534640	8.52783e-11	0.63	0.3	0.17	0.09	163	224	69.56	40.05	11	0	0
Chr1	29535087	29535560	4.94234e-11	0.4	0.15	0.12	0.08	297	244	159.2	36.36	11	0	0
Chr1	29612476	29612693	1.01061e-13	0.14	0.01	0.02	0	478	382	22.86	6.92	13	0	0
Chr1	29626573	29627286	7.07535e-12	0.26	0.57	0.21	0.24	229	255	48.55	46.64	14	0	0
Chr1	29686619	29686937	9.60239e-07	0.31	0.08	0.13	0.08	130	152	22.79	10.29	8	0	0
Chr1	29773094	29773493	2.22821e-18	0.29	0.61	0.12	0.15	353	405	16.41	55.57	15	0	0
Chr1	29773178	29773509	5.9434e-17	0.3	0.61	0.13	0.16	331	408	12.07	56.31	15	0	0
Chr1	29789157	29789724	5.72793e-07	0.23	0.07	0.1	0.09	205	258	48.06	55.29	10	0	0
Chr1	29796066	29796724	3.03773e-11	0.15	0	0.06	0	189	228	41.48	39.64	12	0	0
Chr1	29803334	29803998	4.3316e-11	0.11	0	0.03	0	282	295	53.76	17.12	17	0	0
Chr1	29807078	29807824	1.73432e-07	0.17	0	0.07	0	115	124	16.69	82.69	9	0	0
Chr1	29819060	29819475	3.98611e-21	0.34	0.09	0.14	0.02	384	468	21.2	101	16	0	0
Chr1	29844631	29845079	4.15653e-15	0.28	0.61	0.16	0.21	229	363	39.36	126.75	12	0	0
Chr1	29847243	29847734	1.59323e-14	0.67	0.3	0.22	0.19	208	227	253.61	154.19	9	0	0
Chr1	29868752	29869254	1.13306e-22	0.04	0.23	0.01	0.05	665	554	16.33	20.14	25	0	0
Chr1	29902785	29903007	9.12242e-11	0.1	0.25	0.01	0.08	541	554	117.76	122.85	11	0	0
Chr1	29917372	29917674	2.00906e-15	0.3	0	0.17	0	132	155	3.71	18.84	8	0	0
Chr1	29929823	29930055	2.51833e-08	0.66	0.28	0.11	0.22	108	113	3.6	5.37	6	0	0
Chr1	29950735	29950959	1.41996e-14	0.66	0.3	0.17	0.19	224	230	40.33	40.14	7	0	0
Chr1	30009555	30009780	8.59646e-13	0.65	0.28	0.17	0.2	203	178	9.33	10.62	7	0	0
Chr1	30009671	30010076	1.68265e-12	0.6	0.25	0.18	0.17	224	175	47.11	60.03	9	0	0
Chr1	30020795	30021160	4.87675e-09	0.27	0.54	0.16	0.2	211	245	20.27	167.98	8	0	0
Chr1	30076504	30076973	2.24215e-12	0.68	0.31	0.18	0.18	198	176	35.73	22.06	12	0	0
Chr1	30093955	30094304	0.00014133	0.22	0.52	0.16	0.17	76	97	7.82	39.57	10	0	0
Chr1	30099308	30099611	5.54957e-15	0.35	0.14	0.14	0.1	534	463	21.91	11.76	13	0	0
Chr1	30125530	30125913	3.74191e-08	0.22	0.45	0.13	0.25	220	327	54.8	48.82	11	0	0
Chr1	30154177	30154823	7.12995e-08	0.1	0.3	0.05	0.16	185	291	27.54	36.2	12	0	0
Chr1	30205839	30206103	2.81084e-06	0.14	0.01	0.02	0	191	164	210.24	92.62	7	0	0
Chr1	30235561	30235966	3.13039e-13	0.29	0.08	0.17	0.07	360	386	21.09	59.97	12	0	0
Chr1	30285892	30286218	2.09922e-08	0.35	0.15	0.19	0.15	311	268	21.28	94.44	9	0	0
Chr1	30318733	30319410	3.3875e-61	0.22	0	0.07	0	903	905	172.2	58.99	21	0	0
Chr1	30360524	30361121	2.38535e-13	0.47	0.23	0.21	0.19	466	393	61.06	38.93	12	0	0
Chr1	30401546	30402128	1.54276e-11	0.04	0.29	0.08	0.19	178	236	27.24	25.33	12	0	0
Chr2	52645	53022	3.82009e-05	0.16	0.06	0.02	0	412	307	925.44	321.61	9	0	0
Chr2	82828	83448	1.69507e-09	0.61	0.29	0.22	0.17	213	158	204.75	68.53	9	0	0
Chr2	93459	94018	3.46948e-14	0.63	0.3	0.18	0.16	243	288	98.49	102.76	11	0	0
Chr2	145354	145789	1.07033e-09	0.44	0.21	0.07	0.05	263	329	65.98	96.07	15	0	0
Chr2	145534	145912	2.91186e-06	0.14	0	0.11	0	121	126	63.5	53.4	15	2	0
Chr2	145768	146239	9.08928e-09	0.57	0.28	0.05	0.08	222	172	13.76	29.45	11	0	0
Chr2	145883	146086	0.000106716	0.22	0.04	0.01	0	125	84	88.26	26.1	13	6	1
Chr2	146399	146644	3.77713e-06	0.25	0.08	0.02	0.01	220	194	17.95	20.07	18	0	0
Chr2	203277	203531	0.000119299	0.3	0.08	0.11	0.03	87	100	21.55	99.43	8	0	0
Chr2	265733	266134	9.40679e-06	0.18	0	0.05	0	66	98	6.21	41.93	8	0	0
Chr2	268311	268596	0.00120859	0.64	0.16	0.2	0.11	25	25	1.9	3.36	12	0	2
Chr2	275686	275918	4.47523e-06	0.65	0.25	0.24	0.21	66	64	21	14.11	9	0	0
Chr2	308177	308406	3.60453e-24	0.55	0.26	0.14	0.16	666	548	179.03	101.52	14	0	0
Chr2	325488	325807	7.09088e-06	0.17	0.35	0.12	0.16	254	200	70.44	42.69	9	0	0
Chr2	331448	331867	3.20258e-10	0.19	0.46	0.13	0.21	244	227	8.36	26.1	13	0	0
Chr2	351347	351720	4.72843e-05	0.6	0.26	0.21	0.13	72	70	3.07	9.56	10	0	0
Chr2	421394	421803	3.35518e-09	0.49	0.23	0.17	0.09	259	222	31.58	41.24	13	0	0
Chr2	463549	463919	2.87828e-06	0.45	0.05	0.17	0.28	67	43	7.28	26.19	9	0	3
Chr2	488423	488667	6.93018e-11	0.11	0	0.03	0	293	313	60.84	31.55	8	0	0
Chr2	592212	592539	3.20275e-05	0.18	0.37	0.03	0.09	202	179	87.48	64.62	7	0	0
Chr2	592385	592732	9.97322e-08	0.04	0.18	0.01	0.07	304	265	21.85	13.09	11	0	0
Chr2	601408	601708	3.08698e-05	0.71	0.33	0.15	0.12	70	57	21.5	30.3	5	0	0
Chr2	602687	602895	0.00202072	0.46	0.94	0.04	0.01	24	17	0.2	5.3	5	0	0
Chr2	615763	616107	4.59328e-15	0.52	0.23	0.18	0.1	388	279	411.86	33	9	0	0
Chr2	617594	617957	2.3841e-09	0.11	0	0.04	0	273	236	70.01	73.38	10	0	0
Chr2	621529	622236	5.26666e-20	0.24	0.01	0.12	0	268	298	24.42	88.52	12	0	0
Chr2	639374	639801	3.04582e-16	0.85	0.42	0.09	0.04	149	183	116.78	120.75	9	0	0
Chr2	654386	654653	3.19294e-09	0.65	0.28	0.14	0.19	137	121	40.7	5.27	8	0	0
Chr2	727995	728205	0.00209858	0.51	0.23	0.15	0.11	55	66	42.86	70	9	1	0
Chr2	791251	791651	0.000201566	0.43	0.15	0.16	0.17	108	65	18.18	27.54	12	0	0
Chr2	796146	796397	3.22764e-07	0.22	0.07	0.05	0.01	361	249	23.69	8.37	17	0	0
Chr2	796314	796720	2.02607e-08	0.54	0.26	0.12	0.1	212	190	248.28	37.86	9	0	0
Chr2	856721	857220	4.11128e-05	0.08	0.28	0.03	0.1	125	117	11.42	6.5	13	0	0
Chr2	869763	870092	1.35938e-06	0.17	0.07	0.06	0.04	428	529	75.96	41.41	14	0	0
Chr2	877847	878178	0.000715166	0.07	0.21	0	0.03	189	111	31.43	18.54	10	0	0
Chr2	878492	878966	9.4463e-12	0.1	0.72	0.02	0.06	50	67	3.36	9.41	8	0	0
Chr2	905353	905793	1.11573e-10	0.55	0.27	0.14	0.11	318	216	67.18	10.27	16	0	0
Chr2	974946	975172	1.78646e-07	0.74	0.33	0.09	0.15	72	95	10.3	41.5	5	0	0
Chr2	975224	975489	2.44517e-12	0.79	0.39	0.11	0.13	151	142	38.41	4.21	8	0	0
Chr2	975227	975552	1.64802e-13	0.77	0.38	0.09	0.09	169	177	31.19	14.25	9	0	0
Chr2	1014704	1015794	6.76549e-15	0.12	0.26	0.07	0.14	864	832	148.02	124.88	26	0	0
Chr2	1104091	1105058	1.09033e-09	0.18	0.42	0.14	0.22	234	347	47.98	27.96	16	0	0
Chr2	1147699	1148251	3.53922e-08	0.11	0.24	0.11	0.17	635	461	681.32	209.61	14	0	0
Chr2	1151530	1151782	7.99332e-10	0.34	0.68	0.25	0.16	148	180	103.3	36.5	5	0	0
Chr2	1164529	1165002	1.19658e-16	0.01	0.21	0	0.09	261	341	36.74	55.19	13	0	0
Chr2	1186329	1186604	4.06676e-13	0.41	0.19	0.1	0.06	555	447	97.67	105.25	11	0	0
Chr2	1224956	1225591	3.69755e-06	0.76	0.35	0.14	0.04	54	80	18	16.86	9	0	0
Chr2	1225136	1225765	1.56758e-05	0.73	0.34	0.1	0.05	59	68	31.98	10.57	8	0	0
Chr2	1244248	1244618	4.12297e-05	0.21	0.52	0.05	0.14	81	95	5.75	9.78	9	0	0
Chr2	1246500	1246727	0.000195572	0.04	0.22	0	0.03	85	104	12.44	29.17	13	0	0
Chr2	1246542	1246898	2.29519e-07	0.19	0.59	0.15	0.06	64	105	1.14	21.27	8	0	0
Chr2	1319931	1320830	1.74212e-18	0.05	0.45	0.03	0.17	143	203	5.51	10.93	17	0	0
Chr2	1469676	1469920	2.06433e-05	0.13	0.03	0.07	0	319	249	183.51	48.26	18	0	0
Chr2	1493369	1493646	2.02095e-15	0.15	0	0.04	0	350	306	12.52	17.91	12	0	0
Chr2	1497838	1498356	1.94538e-05	0.09	0.36	0.05	0.13	92	87	2.61	4.2	12	0	0
Chr2	1523951	1524406	1.11945e-07	0.46	0.19	0.09	0.03	176	172	103.62	70.86	17	0	0
Chr2	1553125	1553435	1.5878e-11	0.22	0.06	0.03	0	388	396	44.71	22.42	26	0	0
Chr2	1553173	1553771	1.39419e-14	0.29	0.06	0.04	0	309	319	95.84	100.08	12	0	0
Chr2	1595338	1595552	2.37693e-07	0.37	0.18	0.09	0.03	290	279	24.44	53.21	10	0	0
Chr2	1601943	1602363	1.72313e-07	0.68	0.33	0.05	0.06	92	132	17.16	32.71	18	1	0
Chr2	1700300	1700652	7.6115e-12	0.25	0.5	0.2	0.21	316	379	275.43	60.84	8	0	0
Chr2	1799849	1800214	1.88997e-10	0.12	0.02	0.05	0.01	544	531	43.07	66.56	16	0	0
Chr2	1842164	1842392	2.21681e-10	0.45	0.16	0.17	0.12	213	205	22.62	14.24	7	0	0
Chr2	1851636	1851863	0.000498319	0.15	0	0.01	0	39	93	2.41	3.98	8	0	0
Chr2	1859394	1859883	0.000443522	0.21	0.07	0.04	0.01	158	149	17.79	26.99	12	0	0
Chr2	1893735	1894041	1.08811e-26	0.41	0.83	0.19	0.1	268	302	30.94	13.53	9	0	0
Chr2	1893776	1894055	1.42678e-28	0.38	0.84	0.19	0.1	255	287	29.5	18.11	9	0	0
Chr2	1937246	1937751	1.64073e-15	0.76	0.32	0.14	0.22	179	142	339.61	161.69	9	0	0
Chr2	1944118	1944387	1.92832e-06	0.36	0.14	0.11	0.11	151	199	32.2	127.7	5	0	0
Chr2	1944714	1944954	6.69216e-07	0.43	0.21	0.07	0.04	250	218	235.79	210.52	12	0	0
Chr2	1945227	1945509	4.42984e-13	0.78	0.38	0.02	0.08	184	134	139.28	85.86	9	0	0
Chr2	1945641	1945925	0.00118321	0.31	0.14	0.06	0.02	185	105	249.78	71.75	9	0	0
Chr2	1958252	1958569	9.2571e-21	0.6	0.27	0.04	0.03	406	379	113.03	29.47	13	0	0
Chr2	2018913	2019380	8.7502e-22	0.15	0.57	0.04	0.13	205	251	45.1	36.64	15	0	0
Chr2	2030647	2031114	8.2046e-05	0.31	0.14	0.08	0.04	210	167	66.89	40.9	10	0	0
Chr2	2031801	2032064	2.61256e-11	0.02	0.32	0	0.07	129	128	12.62	5.76	19	1	0
Chr2	2087014	2087478	1.52695e-08	0.52	0.23	0.27	0.24	164	196	16.04	124.93	10	0	0
Chr2	2094711	2094982	0.00202239	0.25	0.53	0.04	0.12	79	57	64.44	15.75	9	0	0
Chr2	2130626	2131014	0.000243703	0.62	0.27	0.04	0.02	56	52	8	8.86	8	0	0
Chr2	2151800	2152303	1.86416e-05	0.39	0.15	0.16	0.13	107	152	11.61	152.36	9	0	0
Chr2	2228737	2229174	2.7027e-12	0.19	0.75	0.01	0.05	73	77	2.25	11.8	11	0	0
Chr2	2261238	2261444	4.27398e-05	0.7	0.23	0.29	0.29	46	35	3.29	14.33	7	0	0
Chr2	2273635	2274049	4.84581e-11	0.24	0.57	0.03	0.09	160	253	32.51	35.36	17	0	0
Chr2	2273714	2274131	4.51516e-15	0.38	0.8	0.02	0.1	130	215	30.95	77.9	7	0	0
Chr2	2329633	2329980	4.27546e-06	0.15	0.3	0.1	0.15	281	319	24.07	56.8	11	0	0
Chr2	2337572	2337909	2.55998e-14	0.7	0.3	0.22	0.19	174	194	91.07	41.64	8	0	0
Chr2	2349684	2349900	0.00132288	0.24	0.61	0.18	0.14	49	33	12.7	1.55	8	0	0
Chr2	2359228	2359590	6.96491e-22	0.18	0	0.05	0	325	379	124.03	85.61	14	0	0
Chr2	2386604	2386917	6.21389e-05	0.21	0.46	0.11	0.08	112	140	39.38	51.85	14	1	0
Chr2	2631087	2631352	0.000803362	1	0.5	0	0.17	19	14	1.57	1.33	7	0	0
Chr2	2709635	2709870	1.80647e-10	0.52	0.26	0.05	0.11	303	267	38.75	5	9	0	0
Chr2	2788149	2788365	0.000752399	0.31	0.14	0.05	0.02	144	156	100.73	143.82	12	0	0
Chr2	2932341	2932552	3.47258e-09	0.26	0.51	0.05	0.05	253	249	81.19	86.47	20	0	1
Chr2	2980881	2981349	1.0325e-08	0.2	0.06	0.03	0.01	474	325	227.54	38.1	15	0	0
Chr2	3011134	3011344	0.00135442	0.23	0.57	0.06	0.04	39	54	47.7	19.7	5	0	0
Chr2	3012555	3012980	0.00138881	0.31	0.1	0.09	0.1	64	91	11.71	7.98	8	0	0
Chr2	3093988	3094269	3.66592e-05	0.1	0.29	0.04	0.13	148	150	141.59	141.94	13	2	0
Chr2	3097387	3097620	0.00045689	0.33	0.66	0.05	0.12	55	64	7.27	22.29	8	0	0
Chr2	3120335	3120563	0.000145475	0.18	0.39	0.03	0.04	141	146	24.32	12.49	10	0	0
Chr2	3120370	3120577	7.0306e-05	0.21	0.42	0.03	0.05	153	149	30.69	16.87	11	0	0
Chr2	3245632	3245838	0.00156475	0	0.5	0	0.03	12	40	0.89	6.25	11	4	2
Chr2	3295254	3295488	3.69951e-25	0.3	0.15	0.02	0.02	1534	1708	5837.32	7363.93	16	0	0
Chr2	3405188	3405546	6.74694e-05	0.06	0.12	0	0.13	832	658	6985.88	4560.15	12	2	4
Chr2	3423353	3423566	6.11324e-06	0.05	0.1	0	0	1117	763	3974.08	3834.99	12	0	0
Chr2	3455589	3456240	1.27973e-14	0.13	0.04	0.14	0.12	1333	1178	6473.87	4861.12	22	3	6
Chr2	3471400	3471858	1.74562e-20	0.24	0.12	0.01	0.01	1906	1556	1397.81	1026.13	33	2	2
Chr2	3484375	3485073	5.25372e-16	0.14	0.06	0.09	0.06	1811	1747	5057.73	6947.08	20	1	3
Chr2	3515417	3516163	1.64777e-06	0.17	0.03	0.06	0	201	222	12.44	25.08	13	0	0
Chr2	3534454	3534705	1.06799e-13	0.23	0	0.04	0	236	153	13.82	9.12	10	0	0
Chr2	3602637	3603167	3.93303e-06	0.25	0.52	0.05	0.1	129	145	43.4	23.95	15	0	0
Chr2	3603917	3604207	0.00407392	0.25	0.51	0.02	0.03	80	49	101.47	20.57	6	0	0
Chr2	3657263	3657465	0.000523005	0.19	0.4	0.03	0.04	129	124	28.99	27.6	10	0	0
Chr2	3671547	3671918	2.68967e-08	0.18	0.01	0.04	0	150	182	60.29	132.33	7	0	0
Chr2	4003341	4003549	0.000820143	0.24	0.54	0.02	0.07	62	59	108.67	56.17	6	0	0
Chr2	4100607	4101056	3.16537e-13	0.37	0.11	0.15	0.05	374	231	31.14	20.73	14	0	0
Chr2	4169466	4169682	0.000543808	0.34	0.16	0.04	0.11	177	123	155.24	92.62	7	0	0
Chr2	4244862	4245098	0.000243351	0.22	0.45	0.03	0.05	120	111	13	17.11	15	0	0
Chr2	4264448	4264736	3.97931e-05	0.69	0.06	0.09	0	36	16	4.4	5.47	6	0	0
Chr2	4297553	4297787	0.0010592	0.19	0.39	0.04	0.04	100	141	46.89	40.56	11	2	0
Chr2	4329536	4329964	1.84424e-06	0.18	0.4	0.04	0.06	203	215	151.03	207.33	16	0	1
Chr2	4420002	4420635	2.64537e-10	0.29	0.08	0.06	0.01	297	250	77.14	61.53	13	0	0
Chr2	4446111	4446452	4.46232e-09	0.26	0.04	0.11	0.03	178	170	27.06	94.7	12	0	0
Chr2	4500805	4502638	3.78261e-24	0.62	0.28	0.07	0.05	508	401	42.2	32.08	37	0	0
Chr2	4501928	4502567	5.54294e-09	0.27	0.01	0.1	0.01	130	99	15.76	12.91	21	2	3
Chr2	4615673	4615960	0.000275635	0.61	0.24	0.14	0.06	56	46	13.82	5.82	10	0	0
Chr2	4745975	4746558	1.10506e-12	0	0.16	0	0.1	224	263	25.2	77.66	18	0	0
Chr2	4751182	4751485	5.39745e-05	0.05	0.21	0.01	0.09	152	148	36.13	92.33	16	0	2
Chr2	4752876	4753105	0.000922586	0.26	0.12	0.01	0.03	175	168	12.77	29.74	13	0	0
Chr2	4805700	4806134	1.71007e-19	0.11	0.3	0.07	0.1	827	633	225.76	202.64	14	0	0
Chr2	4821108	4821343	0.00099169	0.2	0.44	0.04	0.05	99	78	72.27	24.79	8	0	0
Chr2	4888686	4889290	3.59328e-07	0.22	0.1	0.06	0.05	518	405	238.92	91.61	14	0	0
Chr2	4992713	4992937	3.22865e-05	0.28	0.13	0.04	0.03	303	214	133.67	20.47	11	0	0
Chr2	4992746	4992953	0.000104895	0.25	0.12	0.03	0.02	309	229	121.03	42.26	13	0	0
Chr2	5002976	5003390	1.11088e-06	0.36	0.73	0.08	0.04	89	88	28.17	32.27	6	0	0
Chr2	5003002	5003442	4.60607e-06	0.36	0.72	0.09	0.05	84	78	36	43.6	6	0	0
Chr2	5053133	5053689	1.48992e-07	0.23	0.02	0.07	0.01	122	135	17.69	53.02	11	0	1
Chr2	5062156	5062389	0.000747363	0.62	0.24	0.17	0.1	39	42	3.47	15.96	11	0	2
Chr2	5158025	5158420	1.89389e-05	0.11	0.35	0.02	0.03	111	105	41.69	35.14	15	0	3
Chr2	5181768	5182184	0.000134486	0.07	0.26	0	0.08	100	138	38.56	78.09	13	0	0
Chr2	5182182	5182690	2.26009e-10	0.02	0.22	0	0.07	192	160	39.42	33.77	23	0	2
Chr2	5182551	5182779	6.82391e-07	0.21	0.62	0.06	0.07	67	74	64.3	153.7	5	0	0
Chr2	5196783	5196988	0.00166032	0.29	0.65	0.03	0.07	65	31	33.19	6.53	9	0	0
Chr2	5216811	5217222	8.26778e-13	0.7	0.35	0.03	0.1	214	191	63.07	105.55	8	0	0
Chr2	5217143	5217509	0.0029692	0.35	0.16	0.07	0.02	110	83	31.82	24.69	14	0	0
Chr2	5323390	5323759	1.13021e-06	0.34	0.72	0.05	0.08	86	78	8.27	52.4	6	0	0
Chr2	5411301	5411511	6.76307e-16	0.33	0.74	0.08	0.01	181	206	29.86	211.36	9	0	0
Chr2	5416667	5416926	1.51379e-07	0.19	0	0.04	0	107	116	20.24	54.29	7	0	0
Chr2	5441011	5441217	0.000328083	0.3	0.68	0.04	0.08	61	37	5.47	3.05	11	0	1
Chr2	5458436	5458668	0.00151885	0.03	0.13	0	0.01	120	185	24.18	26.99	12	0	0
Chr2	5514930	5515302	2.281e-10	0.57	0.08	0.15	0.14	68	72	7.03	7	9	0	0
Chr2	5545511	5545894	3.40682e-07	0.58	0.27	0.24	0.22	140	142	29.14	12.79	8	0	0
Chr2	5586808	5587018	7.46172e-15	0.41	0.19	0.18	0.12	564	432	152.27	90.4	10	0	0
Chr2	5653783	5654139	2.03604e-09	0.39	0.82	0.23	0.14	93	89	20.57	24.9	7	0	0
Chr2	5678316	5678677	5.75277e-06	0.36	0.1	0.07	0.01	101	112	24.55	68.57	8	0	0
Chr2	5751967	5752192	0.000144298	0.22	0.47	0.04	0.06	104	120	51.71	125.71	8	0	0
Chr2	5778095	5778575	3.71675e-08	0.29	0.62	0.09	0.11	116	208	19.88	30.06	12	0	0
Chr2	5778306	5778678	4.61372e-05	0.08	0.27	0.03	0.06	105	174	31	63.83	15	0	0
Chr2	5831388	5831800	4.66213e-20	0.66	0.28	0.15	0.15	277	317	35.7	42.7	16	0	0
Chr2	5831422	5831624	5.98157e-05	0.31	0.13	0.05	0.04	178	178	49.98	14.7	15	0	0
Chr2	5845722	5846325	2.88355e-13	0.48	0.24	0.13	0.13	422	420	321.6	283.06	13	0	0
Chr2	5867775	5868181	1.85985e-31	0.34	0.01	0.06	0	310	316	50.59	25.65	21	0	0
Chr2	5867798	5868162	1.56262e-75	0.89	0.37	0.01	0.19	533	551	33.24	23.38	17	0	0
Chr2	5872922	5873172	1.5591e-05	0.26	0.65	0.12	0.25	62	65	3.93	6.98	8	0	0
Chr2	5883051	5883342	0.000107395	0.4	0.81	0.13	0.23	47	42	23.77	55.2	6	0	0
Chr2	5929447	5929979	2.71993e-23	0.25	0	0.13	0	268	303	46.29	84.71	14	0	0
Chr2	5929787	5930525	4.36607e-09	0.47	0.2	0.13	0.07	198	221	35.36	118.45	12	0	0
Chr2	5950376	5951023	1.04997e-09	0.68	0.28	0.06	0.09	114	120	59.25	41.49	11	1	0
Chr2	5954056	5954354	3.27457e-17	0.56	0.24	0.18	0.13	361	333	270.99	303.57	10	0	0
Chr2	6012291	6013233	1.79213e-18	0.78	0.38	0.03	0.13	252	205	198	145.9	12	0	0
Chr2	6013069	6013537	9.2346e-05	0.25	0.51	0.16	0.15	133	88	39.94	10.94	9	0	0
Chr2	6013235	6013678	0.000630279	0.25	0.49	0.05	0.11	126	75	77.4	25.36	13	0	0
Chr2	6014097	6014469	0.000294756	0.14	0.07	0.02	0.01	378	441	198.64	384.39	12	0	0
Chr2	6021411	6021883	2.52336e-10	0.52	0.07	0.18	0.04	112	68	8.61	3.52	12	0	0
Chr2	6040145	6040557	1.80795e-06	0.54	0.27	0.13	0.17	134	169	29.81	17.14	7	0	0
Chr2	6049519	6050007	2.94792e-09	0.14	0.35	0.09	0.13	263	313	198.63	26.81	12	0	0
Chr2	6054011	6054354	7.93806e-05	0.34	0.07	0.19	0.14	76	69	11.71	56.84	8	0	1
Chr2	6140409	6140628	0.00463522	0.29	0.64	0.04	0.06	41	33	6.2	7.3	5	0	0
Chr2	6145771	6146173	9.48235e-09	0.71	0.31	0.18	0.09	100	109	7.33	39.9	12	0	0
Chr2	6162749	6163212	1.02296e-08	0.11	0.38	0.05	0.12	167	156	224.84	71.69	15	1	0
Chr2	6178444	6178663	3.61213e-05	0.27	0.13	0.03	0.04	250	349	26.46	26.72	18	0	0
Chr2	6216843	6217218	0.00442097	0.15	0.37	0.02	0.07	79	71	38.32	29.66	10	0	0
Chr2	6224572	6225136	3.24823e-06	0.52	0.24	0.18	0.12	161	123	8.27	10.64	14	0	0
Chr2	6314908	6315136	2.44191e-06	0.31	0.15	0.03	0.02	250	365	25.64	27.98	8	0	0
Chr2	6348536	6348751	3.4745e-11	0	0.53	0	0.04	55	47	9.81	1.9	7	0	0
Chr2	6353090	6353814	8.60501e-17	0.78	0.36	0.02	0.18	223	159	235.62	80.67	11	0	0
Chr2	6353156	6353585	9.25247e-11	0.43	0.14	0.12	0.05	265	177	181.99	44.34	20	0	0
Chr2	6353227	6353817	1.91779e-18	0.76	0.28	0.02	0.18	197	141	215.29	57.76	11	0	0
Chr2	6370619	6371039	0.00016782	0.11	0.03	0.07	0.07	304	321	112.42	67.3	12	0	0
Chr2	6397451	6397809	1.53172e-06	0.26	0.05	0.07	0.02	117	128	56.49	52.64	17	1	1
Chr2	6404516	6405161	7.23233e-08	0.04	0.16	0	0.04	365	304	146.52	76.78	15	0	0
Chr2	6440262	6440574	3.37611e-05	0.33	0.13	0.09	0.03	162	160	145	120.06	12	0	1
Chr2	6442994	6443641	5.98779e-12	0.66	0.28	0.12	0.09	178	146	35.73	81.69	13	0	0
Chr2	6523843	6524276	7.19398e-09	0.51	0.24	0.15	0.06	215	222	108.5	44.62	10	0	0
Chr2	6559240	6559829	0.00017303	0.14	0.3	0.05	0.06	194	208	24.33	20.06	12	0	0
Chr2	6579984	6580270	2.80012e-07	0.27	0.08	0.05	0.01	197	193	25.23	29.15	18	0	0
Chr2	6581710	6582063	1.35631e-07	0.43	0.17	0.08	0.03	202	162	91.85	23.32	16	0	0
Chr2	6602653	6602939	0.000101897	0.29	0.65	0.07	0.08	52	69	3.7	12.2	12	0	0
Chr2	6634776	6635289	8.53329e-06	0.47	0.21	0.17	0.21	163	131	21.16	36.29	11	0	0
Chr2	6636554	6636834	4.81405e-05	0.72	0.31	0.08	0.07	61	42	2.55	1.93	8	0	0
Chr2	6644073	6644475	1.16309e-06	0.25	0.51	0.02	0.11	180	158	79.56	32.18	10	0	0
Chr2	6700361	6700712	3.10552e-07	0.43	0.21	0.08	0.07	255	221	110.04	87.36	19	0	0
Chr2	6709414	6709720	5.46553e-06	0.28	0.13	0.08	0.03	237	354	26.75	22.27	12	0	0
Chr2	6809940	6810154	0.000199905	0.57	0.05	0.16	0.1	30	20	1.78	0.89	10	0	0
Chr2	6821720	6824016	6.24465e-133	0.53	0.16	0.1	0.04	1868	1920	196.73	177.1	65	0	0
Chr2	6822580	6822997	8.00396e-08	0.23	0.01	0.03	0	106	118	8.64	45.12	15	0	1
Chr2	6822832	6823089	0.000134866	0.13	0.01	0.09	0	95	135	18.45	66.75	12	0	1
Chr2	6830645	6831267	6.4518e-11	0.37	0.14	0.11	0.04	264	337	182.6	203.45	11	0	0
Chr2	6854744	6854969	0.000395734	0.81	0.38	0.1	0.06	31	47	1.53	3.44	9	0	0
Chr2	6862316	6862758	1.38105e-07	0.13	0.34	0.02	0.05	190	254	93.42	108.09	11	0	0
Chr2	6988823	6989046	5.62991e-07	0.01	0.1	0	0.01	346	368	492.5	647.12	15	1	0
Chr2	7033448	7033787	2.10386e-05	0.56	0.27	0.08	0.04	98	108	14.27	10.03	15	0	0
Chr2	7037975	7038276	2.55303e-16	0.15	0	0.01	0	491	329	147.04	51.15	18	0	0
Chr2	7039973	7040225	1.7096e-06	0.23	0.48	0.13	0.19	155	168	2.81	21.67	7	0	0
Chr2	7052396	7052889	3.91073e-16	0.04	0.19	0	0.06	556	697	297.4	516.13	16	0	0
Chr2	7066530	7066854	1.48117e-12	0.19	0.4	0.13	0.1	566	435	143.49	70.38	14	0	0
Chr2	7102256	7102661	1.09624e-11	0.12	0.01	0.03	0	314	429	33.58	146.96	16	0	0
Chr2	7146113	7146586	6.51339e-12	0.34	0.05	0.05	0.01	167	174	32.29	57.08	23	1	8
Chr2	7163069	7163554	1.40427e-05	0.49	0.24	0.15	0.15	171	130	7.84	10.33	12	0	0
Chr2	7199726	7200125	7.8973e-10	0.23	0.5	0.17	0.25	256	249	28.06	13.48	12	0	0
Chr2	7210265	7210785	2.3552e-19	0.65	0.3	0.19	0.13	347	310	97.27	51.1	15	0	0
Chr2	7257516	7257970	1.74988e-06	0.29	0.62	0.06	0.09	93	112	4.31	15.76	13	0	0
Chr2	7298656	7298861	6.88775e-05	0.12	0.01	0.01	0	138	145	29.57	69.57	7	0	0
Chr2	7308604	7308859	4.65274e-06	0.3	0.14	0.09	0.06	250	327	12.86	13.31	13	0	0
Chr2	7310362	7310575	3.15096e-09	0.19	0.46	0.13	0.17	204	210	62.86	34.5	8	0	0
Chr2	7333164	7333397	5.38149e-20	0.55	0.26	0.18	0.16	588	423	119.96	89.34	10	0	0
Chr2	7413863	7414308	6.79309e-08	0.16	0	0.04	0	164	136	63.14	80.57	8	0	0
Chr2	7428920	7429200	9.42518e-08	0.49	0.15	0.09	0.16	106	112	24.27	163.47	6	0	0
Chr2	7523509	7523902	2.82963e-08	0.35	0.03	0.09	0.01	99	87	2.93	4.57	12	0	0
Chr2	7565653	7566158	2.5487e-12	0.11	0.4	0.05	0.13	185	272	18.45	67.33	12	0	0
Chr2	7632393	7633488	8.93726e-31	0.41	0.02	0.11	0	312	234	50.8	13.72	16	0	0
Chr2	7632642	7633442	3.81884e-19	0.36	0.04	0.09	0.02	269	195	60.86	30.33	30	0	3
Chr2	7633442	7633721	1.38046e-09	0.25	0.01	0.06	0	96	159	8.13	36.33	16	0	0
Chr2	7636122	7636413	1.02699e-08	0.11	0.26	0.05	0.06	437	428	119.62	177.81	7	0	0
Chr2	7683546	7684257	6.48153e-12	0.21	0.08	0.07	0.02	632	785	77.94	135.46	20	0	0
Chr2	7685786	7686648	2.82949e-11	0.57	0.28	0.23	0.15	239	261	45.59	25.74	13	0	0
Chr2	7686035	7686707	2.8522e-11	0.61	0.3	0.22	0.18	226	240	43.87	13.96	11	0	0
Chr2	7746441	7747228	1.1149e-13	0.29	0.08	0.13	0.04	432	355	181.05	36.4	14	0	0
Chr2	7821755	7822456	4.45577e-18	0.01	0.17	0	0.04	393	436	63.73	135.67	16	0	0
Chr2	7841137	7841400	5.17486e-07	0.16	0.37	0.14	0.2	192	287	43.5	47.11	9	0	0
Chr2	8006421	8006785	8.17756e-05	0.16	0.05	0.11	0.04	214	264	66.52	152.18	12	0	0
Chr2	8066521	8066764	0.000464866	0.15	0.03	0.02	0	136	140	62.24	24.06	12	0	0
Chr2	8097988	8098204	5.87959e-05	0.09	0.22	0.02	0.06	253	241	108.84	13.27	8	0	0
Chr2	8113677	8113924	2.68759e-09	0.28	0.1	0.13	0.07	316	340	6.86	16.57	8	0	0
Chr2	8251709	8251936	1.92223e-14	0.17	0.41	0.02	0.08	404	411	38.44	55.4	17	0	0
Chr2	8263301	8263652	2.95926e-08	0.21	0.56	0.07	0.19	118	129	57.87	68.3	6	0	0
Chr2	8327388	8327826	5.17601e-09	0.21	0.05	0.09	0.04	262	323	5.55	20.84	15	0	0
Chr2	8333095	8333317	0.000247255	0.3	0.13	0.06	0.09	220	150	22.97	8.45	12	0	0
Chr2	8338150	8338651	1.35436e-11	0.12	0.01	0.1	0	329	380	160.42	140.13	14	0	0
Chr2	8346946	8347279	4.1279e-12	0.15	0.01	0.03	0	259	294	36.67	101.22	11	0	0
Chr2	8355066	8355390	9.37574e-07	0.4	0.15	0.19	0.12	148	165	95.47	26.3	6	0	0
Chr2	8359559	8360192	3.37436e-24	0.45	0.14	0.21	0.12	412	468	40.11	92.57	14	0	0
Chr2	8455786	8456052	2.12233e-08	0.31	0.13	0.11	0.04	353	326	80.46	29.82	10	0	0
Chr2	8592477	8592813	1.24741e-13	0.33	0.07	0.1	0.03	219	251	57.69	48.76	11	0	0
Chr2	8642325	8642652	1.01546e-05	0.24	0.48	0.24	0.21	159	151	58.7	12.98	8	0	0
Chr2	8642330	8642707	9.84608e-05	0.17	0.38	0.19	0.2	160	144	56	16.86	8	0	0
Chr2	8684989	8685256	3.8026e-17	0.3	0	0.09	0	131	182	9.7	26.3	5	0	0
Chr2	8729270	8730000	1.17461e-09	0.09	0.23	0.08	0.12	528	485	250.6	197.81	15	0	0
Chr2	8733935	8734242	3.69398e-10	0.69	0.32	0.1	0.12	121	168	25.9	10.33	7	0	0
Chr2	8747752	8748410	9.81412e-13	0.66	0.31	0.2	0.2	205	210	19.25	19.09	11	0	0
Chr2	8772239	8772731	2.64643e-05	0.22	0.5	0.12	0.15	107	116	20.55	89.43	8	0	0
Chr2	8789801	8790018	1.10262e-09	0.22	0.05	0.1	0.01	212	311	31.03	52.78	9	0	0
Chr2	8796949	8797358	1.22158e-10	0.48	0.2	0.2	0.12	260	227	7.85	17.25	11	0	0
Chr2	8835162	8835828	1.98966e-19	0.51	0.24	0.17	0.16	521	505	54.62	109.85	17	0	0
Chr2	8848493	8848925	4.87856e-13	0.17	0.34	0.06	0.12	715	646	59.96	71.18	16	0	0
Chr2	8870300	8870644	0.00372619	0	0.11	0	0.01	77	66	10.68	5.16	10	0	0
Chr2	8873581	8874223	0.000198138	0.46	0.18	0.2	0.13	89	73	17.43	15.12	10	0	0
Chr2	8886025	8886327	1.49084e-05	0.21	0.09	0.04	0.03	370	341	76.94	49.03	13	0	0
Chr2	8928128	8928377	0.000985819	0.04	0.13	0	0.02	297	176	187.5	116.27	6	0	0
Chr2	8936697	8937280	2.50604e-13	0.29	0.09	0.16	0.08	413	363	36.55	53.74	15	0	0
Chr2	8943394	8944046	2.84244e-05	0.19	0.06	0.11	0.1	255	247	27	94.53	9	0	0
Chr2	8952778	8953286	2.05764e-09	0.11	0.01	0.08	0	274	364	63.96	118.15	14	0	0
Chr2	8976885	8977356	3.79601e-05	0.05	0.22	0.03	0.1	120	193	40.22	34.68	10	0	0
Chr2	9026191	9026885	4.89769e-14	0.19	0.09	0.04	0.03	1523	1269	439.36	268.97	28	0	0
Chr2	9048716	9048945	1.17518e-09	0.1	0.26	0.02	0.1	402	492	8.37	17.52	14	0	0
Chr2	9056354	9056924	3.64834e-32	0.47	0	0.16	0	230	165	29.8	35.26	14	0	0
Chr2	9071909	9072381	3.07756e-09	0.15	0.01	0.05	0	266	199	42.62	6.49	14	0	0
Chr2	9156396	9156619	3.65191e-22	0.41	0.14	0.21	0.08	450	525	150.44	270.72	10	0	0
Chr2	9201352	9201560	3.92789e-16	0.82	0.38	0.06	0.26	168	156	12	34.9	7	0	0
Chr2	9201365	9201578	1.83433e-17	0.81	0.33	0.06	0.25	157	143	18.29	29.95	7	0	0
Chr2	9207857	9208555	3.42626e-43	0.15	0	0.06	0	783	956	148.71	172.56	21	0	0
Chr2	9221545	9222472	5.76785e-21	0.16	0.01	0.05	0	472	495	46.14	69.94	19	0	0
Chr2	9290402	9290635	6.23847e-07	0.43	0.2	0.16	0.13	200	205	7.96	71.85	11	0	0
Chr2	9318948	9319565	7.99108e-13	0.12	0.29	0.07	0.13	566	553	54.27	90.27	13	0	0
Chr2	9348113	9348771	0.000205382	0.14	0.05	0.02	0	289	368	96.86	149.9	13	0	0
Chr2	9352365	9352818	2.00752e-19	0.19	0.52	0.07	0.2	327	339	31.81	23.58	13	0	0
Chr2	9378413	9379007	2.12334e-13	0.44	0.18	0.08	0.06	324	331	52.61	72.48	19	0	0
Chr2	9401552	9401840	0.00290203	0.1	0.3	0.03	0.11	60	92	3.5	6.19	9	0	0
Chr2	9440700	9441061	4.90317e-05	0.23	0.6	0.05	0.11	60	63	6.75	8.25	9	0	0
Chr2	9440779	9441381	1.28506e-06	0.32	0.69	0.11	0.15	80	100	5.31	10.06	13	0	0
Chr2	9509810	9510271	1.37692e-09	0.12	0.05	0.07	0.05	1124	933	349.21	144.46	15	0	0
Chr2	9600295	9601037	9.20129e-08	0.02	0.12	0.01	0.13	324	370	377.82	219.79	12	0	0
Chr2	9620219	9620829	1.10277e-08	0.29	0.09	0.08	0.03	227	247	46.96	77.2	16	0	0
Chr2	9624822	9625108	4.98417e-14	0.25	0.54	0.18	0.19	344	291	106.19	45.75	9	0	0
Chr2	9637145	9637539	7.88219e-14	0.33	0.11	0.16	0.06	388	386	83.11	105.36	9	0	0
Chr2	9665548	9666217	8.57684e-24	0.16	0.35	0.08	0.13	1179	936	131.23	200.16	21	0	0
Chr2	9698837	9699179	6.56044e-13	0.07	0.2	0.01	0.13	954	481	199.82	98.99	10	0	0
Chr2	9723960	9724181	1.07761e-08	0.26	0.59	0.1	0.22	131	162	88.57	244.4	6	0	0
Chr2	9742406	9742731	9.12116e-14	0.55	0.24	0.16	0.18	308	257	19.93	11.66	16	0	0
Chr2	9787630	9788133	4.29944e-09	0.19	0.01	0.05	0.01	180	177	6.71	10.74	15	0	0
Chr2	9906721	9907444	9.53029e-32	0	0.4	0	0.17	216	222	22.51	11.76	21	0	0
Chr2	9943790	9944263	2.58645e-15	0.12	0.01	0.01	0	619	531	677.62	231.42	11	0	0
Chr2	9965211	9965610	2.2972e-09	0.37	0.15	0.08	0.05	281	290	82.99	88.84	14	0	0
Chr2	9973791	9974295	8.93837e-18	0.66	0.29	0.18	0.21	236	301	12.64	65.14	13	0	0
Chr2	9973873	9974379	1.5318e-18	0.66	0.28	0.16	0.25	238	293	23.41	39.7	15	0	0
Chr2	9982128	9982354	3.01581e-05	0.51	0.25	0.08	0.03	201	96	158.62	22.02	11	0	0
Chr2	9998780	9999206	4.81525e-11	0.22	0.55	0.1	0.23	167	230	11.27	208.21	8	0	0
Chr2	10009412	10009701	0.000701364	0.3	0.72	0.07	0.07	33	36	4.41	13.71	8	1	0
Chr2	10041778	10042134	2.21904e-07	0.29	0.13	0.07	0.05	369	366	49.67	39.42	11	0	0
Chr2	10053806	10054148	7.01865e-10	0.17	0.04	0.07	0.02	377	425	106.99	28.4	14	0	0
Chr2	10061005	10061291	1.03638e-05	0.43	0.16	0.08	0.08	101	122	21.62	21.95	7	0	0
Chr2	10102772	10103156	1.66654e-24	0.42	0.05	0.14	0.07	253	267	15.27	11.77	13	0	0
Chr2	10123694	10123965	7.8217e-07	0.27	0.13	0.11	0.06	333	465	29.92	20.03	13	0	0
Chr2	10139383	10139822	5.77307e-05	0.24	0.01	0.11	0	49	74	5.65	18.07	14	1	0
Chr2	10148825	10149647	7.06619e-10	0.42	0.17	0.1	0.04	290	248	92.56	40.13	17	0	0
Chr2	10168670	10169023	3.98872e-11	0.01	0.14	0	0.08	277	462	11.23	159.77	13	0	0
Chr2	10182893	10183178	3.54577e-15	0.65	0.23	0.18	0.11	159	183	245.5	281.5	6	0	0
Chr2	10233504	10233738	8.05572e-05	0.18	0.08	0.02	0.01	373	364	20.27	4.79	12	0	0
Chr2	10249525	10249994	1.19593e-13	0.63	0.31	0.15	0.16	235	336	29.05	54.87	11	0	0
Chr2	10312092	10312662	1.0241e-06	0.07	0.25	0.01	0.07	161	264	13.19	19.67	14	0	0
Chr2	10335095	10335516	4.904e-05	0.26	0.12	0.13	0.12	274	237	34.89	55.07	11	0	0
Chr2	10341986	10342226	6.53409e-07	0.51	0.25	0.18	0.09	190	161	116.48	22.33	7	0	0
Chr2	10352729	10353183	0.000165205	0.24	0.09	0.1	0.08	184	201	219.05	284.55	14	1	6
Chr2	10452916	10453582	2.10152e-10	0.14	0.02	0.05	0	374	431	95.78	87.64	15	0	0
Chr2	10459193	10459420	0.00011378	0.16	0.07	0.06	0.04	385	483	23.54	18.02	12	0	0
Chr2	10511672	10512245	4.59551e-05	0.22	0	0.25	0	41	75	11.53	2.75	9	0	0
Chr2	10544897	10545491	9.72671e-20	0.47	0.19	0.16	0.1	451	488	104.98	25.01	19	0	0
Chr2	10547858	10548151	1.26229e-12	0.7	0.35	0.11	0.23	201	205	12.3	26.97	6	0	0
Chr2	10564429	10564948	3.73425e-11	0.26	0.05	0.11	0.08	270	274	63.91	33.42	12	0	0
Chr2	10570341	10570909	4.92648e-09	0.45	0.22	0.08	0.02	236	390	103.98	453.98	14	0	0
Chr2	10579744	10580232	5.20871e-10	0.48	0.23	0.2	0.13	325	251	50.38	37.5	15	0	0
Chr2	10611624	10611931	6.41943e-05	0.37	0.18	0.03	0.04	137	239	92.23	446.1	10	0	0
Chr2	10656867	10657237	1.66324e-06	0.57	0.26	0.2	0.25	142	97	34.24	97.48	7	0	0
Chr2	10658843	10659313	1.09118e-23	0.09	0.28	0.02	0.05	828	861	122.52	78.39	45	0	0
Chr2	10673752	10674316	5.05881e-09	0	0.19	0	0.06	129	164	42.58	103.76	13	0	3
Chr2	10700846	10701459	1.65177e-08	0.1	0.25	0.02	0.11	415	389	200.86	122.8	14	0	0
Chr2	10707278	10708110	0.000201172	0.11	0	0.01	0	79	118	18.63	6.7	12	0	0
Chr2	10777032	10777802	3.1829e-18	0.18	0.01	0.09	0	449	336	113.88	70.19	17	0	0
Chr2	10848000	10848773	5.32495e-21	0.35	0.15	0.08	0.05	794	859	148.29	61.62	19	0	0
Chr2	10883711	10884071	6.7586e-05	0.35	0.16	0.1	0.06	167	171	42.53	24.75	9	0	0
Chr2	10908888	10909539	2.8716e-38	0.28	0.58	0.06	0.09	941	984	33.21	51.16	28	0	0
Chr2	10909045	10909281	8.93295e-08	0.1	0.27	0.01	0.06	312	277	26.94	68.13	18	0	0
Chr2	10909270	10909621	7.73477e-07	0.17	0.33	0.01	0.02	303	360	36.03	51.29	18	0	0
Chr2	10912514	10913137	0.000223948	0.31	0.15	0.12	0.05	167	197	21.61	30.07	14	0	0
Chr2	10917149	10917410	8.74137e-10	0.35	0.09	0.17	0.14	166	194	39.47	226.67	6	0	0
Chr2	10933117	10933404	2.81158e-11	0.41	0.2	0.04	0.02	426	409	245	85.9	12	0	0
Chr2	10944492	10944715	7.00369e-06	0.24	0.02	0.1	0	88	94	33.3	48.84	14	0	2
Chr2	11075865	11076473	1.08202e-12	0.31	0.66	0.16	0.22	218	191	48.36	59.06	13	0	0
Chr2	11076196	11076423	5.20498e-11	0.07	0.42	0.03	0.1	127	124	73.27	61.78	15	2	0
Chr2	11107788	11108210	7.30883e-08	0.44	0.2	0.09	0.07	234	236	87.98	72.07	16	1	0
Chr2	11134457	11134680	6.69581e-07	0.39	0.17	0.05	0.04	275	178	207.9	21.95	7	0	0
Chr2	11143610	11144312	1.36838e-09	0.31	0.14	0.09	0.06	484	451	165.53	19.1	16	0	0
Chr2	11168523	11169295	2.31966e-05	0.15	0.02	0.13	0.14	198	146	89.19	109.53	13	0	1
Chr2	11219439	11219757	6.48162e-05	0.15	0.04	0.05	0.01	202	254	7.24	31.24	12	0	0
Chr2	11229440	11230000	4.94765e-08	0.2	0.06	0.09	0.02	255	362	47.62	156.47	17	0	0
Chr2	11240958	11241286	7.84182e-08	0.28	0.6	0.07	0.08	155	137	68.97	6.97	6	0	0
Chr2	11245442	11245883	2.11847e-10	0.05	0.25	0.02	0.1	189	354	45.4	19.11	15	0	0
Chr2	11297397	11297787	3.27124e-05	0.72	0.31	0.2	0.09	47	58	4.41	7.07	8	0	0
Chr2	11322898	11323517	2.14102e-06	0.2	0.06	0.06	0.02	282	275	35.25	24.8	11	0	0
Chr2	11340079	11340590	2.17732e-18	0.03	0.27	0	0.16	279	412	97.15	138.42	14	0	0
Chr2	11346623	11346829	0.000432222	0.33	0.14	0.11	0.02	117	122	9.98	7.07	8	0	0
Chr2	11452169	11452539	3.2448e-05	0.39	0.19	0.17	0.24	173	203	3.62	56.87	11	0	0
Chr2	11472819	11473703	9.36813e-13	0.34	0.15	0.2	0.19	610	486	160.54	86.15	19	0	0
Chr2	11515429	11515727	9.20899e-19	0.65	0.3	0.18	0.2	347	308	32.29	124.33	7	0	0
Chr2	11515456	11515776	2.87305e-28	0.71	0.32	0.15	0.2	455	340	20.28	135.69	9	0	0
Chr2	11587413	11588498	3.15319e-07	0.11	0.25	0.04	0.11	436	417	39.54	72.34	20	0	0
Chr2	11641285	11641561	4.20942e-05	0.18	0.01	0.02	0	76	98	3.14	3.93	8	0	0
Chr2	11648502	11649805	1.55101e-53	0.41	0.01	0.08	0	526	372	124.26	39.98	26	0	0
Chr2	11649107	11649539	5.77972e-21	0.3	0.01	0.04	0	327	207	82.79	43.3	22	0	0
Chr2	11658625	11659005	5.16402e-06	0.02	0.38	0.01	0.15	52	39	2	4.7	8	0	0
Chr2	11674412	11674633	0.000159939	0.38	0.16	0.11	0.07	129	114	20.98	3.36	8	0	0
Chr2	11790761	11791417	5.52461e-32	0.17	0.01	0.05	0	754	679	163.18	87.73	16	0	0
Chr2	11812729	11813258	1.18743e-18	0.15	0	0.03	0	323	431	55.92	99.94	20	0	0
Chr2	11891200	11891493	2.40164e-06	0.02	0.25	0	0.19	83	150	34.55	86.21	8	0	0
Chr2	11956454	11956661	0.000367063	0.34	0.16	0.07	0.05	117	171	23.24	18.95	7	0	0
Chr2	12010989	12011193	3.99461e-06	0.12	0.04	0.01	0.01	490	564	29.38	36.26	15	0	0
Chr2	12050949	12051711	2.57377e-10	0.02	0.16	0	0.06	260	337	10.67	65.7	15	0	0
Chr2	12124353	12124833	2.54065e-09	0.26	0.08	0.1	0.02	291	310	132.07	119.36	11	0	0
Chr2	12133776	12134025	5.8859e-06	0.11	0.01	0.01	0	211	208	35.28	9.36	9	0	0
Chr2	12134846	12135264	1.36602e-13	0.09	0.32	0.07	0.17	316	399	192.29	71.84	8	0	0
Chr2	12136770	12136999	0.000874416	0.58	0.28	0.12	0.14	55	69	12.57	5.1	6	0	0
Chr2	12151563	12151820	0.00587461	0.17	0.34	0.03	0.07	96	105	1.24	8	7	0	0
Chr2	12174784	12175040	0.000615051	0.25	0.1	0.08	0.04	124	210	23.19	43.75	9	0	0
Chr2	12276166	12276416	3.6994e-07	0.17	0.05	0.06	0.04	361	419	6.16	47.69	11	0	0
Chr2	12310301	12310528	4.46289e-05	0.1	0.32	0.02	0.14	91	148	8.27	4.29	8	0	0
Chr2	12333054	12333435	1.66077e-15	0.36	0	0.18	0	128	115	6.62	24.94	10	0	0
Chr2	12377414	12377793	8.5329e-05	0.68	0.32	0.07	0.14	66	62	3.7	18.8	5	0	0
Chr2	12377602	12377810	7.54162e-06	0.7	0.3	0.08	0.13	67	60	4.3	22	5	0	0
Chr2	12427277	12427764	9.17436e-26	0.66	0.32	0.13	0.17	516	469	135.06	53.58	13	0	0
Chr2	12486586	12486840	3.92664e-28	0.59	0.29	0.12	0.14	705	629	79.14	18.21	15	0	0
Chr2	12486602	12486989	1.65813e-25	0.52	0.24	0.13	0.11	697	622	122.13	91.85	16	0	0
Chr2	12559758	12560111	5.8345e-11	0.63	0.28	0.17	0.19	154	203	52.67	4	7	0	0
Chr2	12699490	12699916	1.78757e-10	0.13	0.3	0.18	0.17	471	507	339.36	20.29	11	0	0
Chr2	12699916	12700131	2.0771e-14	0.05	0.21	0.03	0.13	495	440	181.39	72.44	10	0	0
Chr2	12713190	12713825	1.54988e-14	0.15	0.32	0.08	0.14	689	638	449.83	391.41	13	0	0
Chr2	12843625	12843898	6.03689e-13	0.14	0.03	0.04	0.02	661	636	41.92	101.54	15	0	0
Chr2	12883436	12884460	2.75988e-37	0.72	0.31	0.16	0.2	507	435	52.43	38.95	22	0	0
Chr2	12884129	12884510	4.0431e-08	0.41	0.15	0.13	0.18	149	203	15.78	20.28	9	0	0
Chr2	12993608	12994101	6.55317e-09	0.33	0.12	0.1	0.07	280	289	106.67	86.22	11	0	0
Chr2	13041478	13041936	8.90566e-15	0.47	0.2	0.17	0.1	306	398	4.1	135.09	13	0	0
Chr2	13083874	13084239	6.813e-07	0.23	0.49	0.16	0.24	149	196	150.55	233.43	8	0	0
Chr2	13126752	13127326	1.66522e-51	0.06	0.66	0.05	0.21	243	279	37.9	59.94	13	0	0
Chr2	13184320	13184932	1.22478e-15	0.38	0	0.23	0	125	105	72.86	24.5	9	0	0
Chr2	13198294	13198733	1.06842e-13	0.28	0.68	0.14	0.2	156	192	38.93	26.18	10	0	0
Chr2	13204109	13204393	3.5472e-07	0.07	0.21	0.01	0.06	319	364	84.6	52.29	11	0	0
Chr2	13282687	13282994	1.1836e-08	0.24	0.49	0.09	0.2	233	251	39.61	76.36	9	0	0
Chr2	13382801	13383083	1.3701e-07	0.24	0.54	0.06	0.09	140	144	126.67	42.4	6	0	0
Chr2	13527691	13528249	1.84982e-19	0.17	0	0.09	0	281	362	51.92	97.64	13	0	0
Chr2	13567675	13567932	4.40373e-11	0.29	0.65	0.18	0.21	150	180	15.2	6	6	0	0
Chr2	13567691	13568105	6.4061e-11	0.27	0.64	0.21	0.21	141	174	21.5	4.8	6	0	0
Chr2	13642616	13643204	8.875e-08	0.11	0.26	0.12	0.19	354	374	145	77.61	12	0	0
Chr2	13681201	13681404	5.26399e-11	0.52	0.24	0.16	0.15	241	282	70.29	17.57	7	0	0
Chr2	13681213	13681496	5.67457e-09	0.46	0.21	0.13	0.13	217	271	52	13.9	7	0	0
Chr2	13681496	13681719	2.87228e-05	0.18	0.37	0.13	0.15	205	195	17.7	61.7	8	0	0
Chr2	13822152	13822667	2.83893e-10	0	0.1	0	0.03	277	425	29.56	27.9	13	0	0
Chr2	13845939	13846461	3.31407e-20	0.37	0.15	0.17	0.09	797	613	217.3	72.64	14	0	0
Chr2	13845949	13846560	4.60279e-22	0.41	0.19	0.2	0.1	852	709	243.36	82.47	17	0	0
Chr2	13846044	13846566	3.50095e-18	0.41	0.2	0.2	0.13	732	663	204.87	86.66	16	0	0
Chr2	13937523	13937828	7.6466e-15	0.52	0.24	0.2	0.18	381	316	128.55	6	8	0	0
Chr2	13941573	13942083	5.00911e-09	0.38	0.16	0.1	0.04	285	272	68.03	65.2	16	0	0
Chr2	13975842	13976424	7.81758e-10	0.38	0.16	0.16	0.1	289	317	83.72	50.27	12	0	0
Chr2	13979355	13980010	1.1465e-16	0.61	0.26	0.24	0.21	230	319	15.42	76.45	12	0	0
Chr2	13980484	13980817	1.00967e-13	0.35	0.74	0.22	0.22	161	205	14.33	29.57	7	0	0
Chr2	13980546	13980824	3.04337e-14	0.37	0.76	0.25	0.22	158	212	15.62	28.9	7	0	0
Chr2	14033370	14033970	1.45445e-13	0	0.14	0	0.09	334	338	71.23	74.33	13	0	0
Chr2	14039285	14039570	8.20443e-06	0.14	0.35	0.09	0.12	183	179	21.25	71.61	9	0	0
Chr2	14057142	14057465	7.54871e-38	0.27	0.59	0.04	0.18	813	844	104.03	91.64	15	0	0
Chr2	14140899	14141264	1.96995e-13	0.38	0.17	0.19	0.09	413	523	67.57	26.46	10	0	0
Chr2	14143241	14143497	3.25177e-26	0.28	0	0.11	0	285	299	15.76	5.3	16	0	0
Chr2	14206496	14206994	2.21705e-58	0.02	0.37	0	0.19	561	691	70.38	221.32	14	0	0
Chr2	14236459	14237131	2.38698e-11	0.24	0.5	0.19	0.24	282	393	81.56	44.03	13	0	0
Chr2	14259244	14259539	1.66411e-11	0.23	0.06	0.07	0.02	320	448	115.09	337.42	11	0	0
Chr2	14262624	14263508	2.52645e-32	0.4	0.01	0.17	0	281	239	46	31.26	16	0	0
Chr2	14262830	14263246	8.54866e-19	0.34	0	0.14	0	172	151	46.61	66.13	18	0	1
Chr2	14266535	14267071	1.23195e-22	0	0.13	0	0.05	589	486	180.73	48.59	13	0	0
Chr2	14281295	14281694	1.08384e-13	0.18	0.04	0.09	0.03	504	501	83.86	143.6	13	0	0
Chr2	14350125	14350457	2.46732e-07	0.14	0	0.02	0	133	209	17.44	8.69	9	0	0
Chr2	14352921	14353683	1.67173e-19	0.28	0.01	0.16	0	184	282	17.47	17.73	13	0	0
Chr2	14371675	14371925	1.61899e-15	0.66	0.3	0.11	0.1	244	244	56.67	26.67	6	0	0
Chr2	14371695	14371952	8.46189e-17	0.68	0.33	0.09	0.1	295	261	30.48	63.24	7	0	0
Chr2	14372066	14372550	8.20257e-07	0.3	0.1	0.1	0.04	243	184	35.49	39.02	11	0	0
Chr2	14381472	14382073	7.5308e-13	0.1	0.26	0.07	0.13	508	603	27.24	8.26	18	0	0
Chr2	14460647	14461121	2.218e-12	0.4	0.16	0.11	0.05	353	322	160.46	143.07	10	0	0
Chr2	14502527	14502887	2.16009e-12	0.27	0.61	0.2	0.15	183	230	22.25	23.78	9	0	0
Chr2	14521559	14521855	1.43777e-15	0.75	0.31	0.2	0.21	213	124	81.95	35.24	7	0	0
Chr2	14530678	14531331	8.17631e-14	0.52	0.24	0.16	0.19	333	373	66.83	52.1	16	0	0
Chr2	14530917	14531339	2.49562e-14	0.6	0.29	0.14	0.22	304	307	51.09	52.09	13	0	0
Chr2	14562083	14562497	2.91128e-13	0.47	0.2	0.22	0.14	343	318	64.59	8.6	13	0	0
Chr2	14650515	14651087	5.41567e-14	0.03	0.22	0	0.09	264	432	78.83	306.03	15	0	0
Chr2	14657252	14657754	1.24635e-15	0.69	0.33	0.21	0.16	239	244	48.09	13.53	13	0	0
Chr2	14729109	14729621	2.51248e-13	0.44	0.21	0.15	0.11	427	460	39.15	46.5	18	0	0
Chr2	14737452	14737804	2.45017e-25	0.07	0.29	0.05	0.18	624	698	26.18	37.42	12	0	0
Chr2	14774415	14774705	6.96334e-11	0.69	0.34	0.15	0.2	158	203	16.4	14.01	10	0	0
Chr2	14776122	14776408	1.5858e-14	0.12	0.29	0.07	0.15	643	806	95.76	61.8	14	0	0
Chr2	14796405	14796671	9.98607e-22	0.24	0.54	0.14	0.19	529	465	20.09	60.62	11	0	0
Chr2	14882352	14882577	2.07018e-07	0.11	0.25	0.09	0.13	432	318	137.9	17.29	7	0	0
Chr2	14887602	14888079	1.07564e-05	0.16	0.43	0.14	0.19	101	121	40.1	13.88	10	0	0
Chr2	14906511	14906893	1.25189e-08	0.22	0.54	0.03	0.07	140	166	25.36	30.86	13	0	0
Chr2	14906996	14907819	2.52373e-38	0.36	0.73	0.08	0.15	533	719	98.87	109.61	24	0	0
Chr2	14907179	14907563	7.2572e-13	0.04	0.27	0.07	0.07	200	293	65.52	78.84	15	0	0
Chr2	15032487	15033061	5.60214e-10	0.03	0.15	0.01	0.04	402	587	38.52	63.96	16	0	0
Chr2	15034238	15034840	1.72744e-13	0.31	0.09	0.07	0.03	339	379	36.16	65.33	22	0	0
Chr2	15046076	15046300	2.22645e-10	0.27	0.58	0.17	0.21	182	242	79.67	14.62	7	0	0
Chr2	15204753	15205306	2.38865e-14	0.11	0	0.03	0	486	438	151.76	67.9	13	0	0
Chr2	15240873	15241143	2.4787e-15	0.83	0.41	0.13	0.21	151	180	20.97	39.2	6	0	0
Chr2	15321480	15322022	8.84676e-13	0.41	0.17	0.19	0.18	349	396	10.63	160.91	12	0	0
Chr2	15341031	15341287	4.5869e-18	0.26	0.56	0.2	0.23	425	376	61.83	4.04	10	0	0
Chr2	15352958	15353340	8.91449e-08	0.14	0.32	0.09	0.12	305	299	35.6	58	13	0	0
Chr2	15381448	15381967	8.56851e-31	0.07	0.51	0	0.11	283	239	20.9	20.73	16	0	0
Chr2	15384063	15384397	8.73781e-07	0.32	0.15	0.08	0.06	295	294	41.61	12.46	14	0	0
Chr2	15454837	15455116	9.7905e-08	0.36	0.12	0.24	0.1	193	169	39.67	54.45	11	0	0
Chr2	15569921	15570256	4.45967e-18	0.18	0.46	0.1	0.13	447	398	199.34	47.73	10	0	0
Chr2	15570080	15570330	7.07995e-16	0.25	0.55	0.17	0.15	374	298	49.95	8.95	7	0	0
Chr2	15573332	15573659	1.28969e-19	0.27	0.6	0.11	0.16	412	341	363.47	314	11	0	0
Chr2	15656939	15657464	3.08077e-14	0	0.19	0	0.16	232	202	16.97	41.94	13	0	0
Chr2	15811170	15811431	0.00536751	0	0.12	0	0.02	61	58	4.54	5.07	10	0	0
Chr2	15814889	15815299	3.83307e-10	0.31	0.15	0.06	0.03	532	548	270.12	180.27	15	0	0
Chr2	15835963	15836313	3.84022e-06	0.2	0.1	0.08	0.05	593	429	134.42	137.17	13	0	0
Chr2	15840343	15840649	1.62049e-13	0.2	0.44	0.12	0.16	435	409	52.07	52.56	11	0	0
Chr2	15913948	15914421	1.4241e-15	0.3	0.1	0.12	0.03	473	543	23.87	44.18	14	0	0
Chr2	15923486	15924079	5.61625e-29	0.04	0.37	0.04	0.21	317	395	81.02	61.41	14	0	0
Chr2	15930000	15930408	1.82839e-37	0.4	0.14	0.12	0.07	1056	800	87.88	138.73	18	0	0
Chr2	15982287	15982879	6.51387e-08	0.3	0.13	0.13	0.08	349	343	140.27	112.63	12	0	0
Chr2	16030995	16031659	7.63071e-09	0.16	0.4	0.05	0.1	245	202	240.02	176.05	11	0	0
Chr2	16098295	16098514	2.78393e-21	0.7	0.33	0.2	0.22	309	351	22.81	59.48	7	0	0
Chr2	16136639	16136909	4.78074e-08	0.54	0.24	0.2	0.13	183	136	152.41	24.57	8	0	0
Chr2	16142711	16143347	1.62238e-20	0.57	0.26	0.12	0.12	430	416	102.47	36.43	19	0	0
Chr2	16231380	16231640	7.01003e-11	0.27	0.75	0.22	0.24	74	122	14.27	40.27	6	0	0
Chr2	16267696	16268252	1.39356e-09	0.23	0.47	0.1	0.16	328	246	128.06	126.45	12	0	0
Chr2	16326133	16326504	5.27423e-07	0.31	0.14	0.1	0.07	316	307	48.73	28.23	14	0	0
Chr2	16344482	16344706	5.23807e-15	0.14	0.02	0.04	0	476	596	85.76	103.81	13	0	0
Chr2	16384899	16385506	1.38793e-10	0.22	0.05	0.09	0.04	309	357	33.3	36.23	16	0	0
Chr2	16422138	16422370	0.00391798	0	0.11	0	0.01	76	66	1.14	2.21	8	0	0
Chr2	16447281	16447583	5.3268e-10	0.29	0.11	0.06	0.02	360	419	85.23	27.03	13	0	0
Chr2	16447533	16448118	7.8514e-08	0.23	0.1	0.07	0.03	535	505	25.81	33.64	13	0	0
Chr2	16570080	16570404	1.25789e-11	0.14	0.01	0.03	0	361	362	114.56	134.09	11	0	0
Chr2	16611312	16611811	4.8015e-08	0.39	0.12	0.24	0.18	181	147	6.61	123.5	9	0	0
Chr2	16617135	16618073	7.78663e-30	0.54	0.17	0.2	0.13	458	388	33.56	47.76	21	0	0
Chr2	16657649	16657967	8.99813e-12	0.12	0.01	0.04	0	486	475	23.76	2.99	14	0	0
Chr2	16667315	16668248	5.4007e-11	0.17	0.03	0.17	0.05	374	388	108.62	169.03	17	0	0
Chr2	16676782	16677000	2.07858e-13	0.33	0.7	0.19	0.16	229	164	16.57	84.62	7	0	0
Chr2	16728194	16728634	1.53229e-10	0	0.12	0	0.07	252	337	35.42	65.24	13	0	0
Chr2	16794121	16794409	6.26893e-13	0.03	0.33	0	0.16	144	198	122	126.79	8	0	0
Chr2	16840384	16840682	6.91462e-09	0.16	0.04	0.03	0.01	385	336	201.92	41.81	13	0	0
Chr2	16850688	16851200	5.93488e-06	0	0.1	0	0.01	153	217	4.38	24.73	14	0	0
Chr2	16871801	16872268	3.20806e-11	0.4	0.15	0.17	0.08	313	248	86.46	38.18	10	0	0
Chr2	16959598	16960211	2.22009e-11	0.38	0.16	0.21	0.14	380	372	32.97	18.73	12	0	0
Chr2	16967241	16967960	7.28967e-09	0.47	0.23	0.23	0.2	247	248	48.63	167.15	12	0	0
Chr2	16974867	16975093	2.60047e-08	0.16	0.41	0.16	0.23	166	232	96.57	39.81	7	0	0
Chr2	17015041	17015574	2.90208e-18	0.61	0.23	0.2	0.2	252	273	116.55	57.48	12	0	0
Chr2	17058500	17058706	3.26825e-06	0.22	0.09	0.06	0.05	336	324	24.57	95.71	8	0	0
Chr2	17103114	17103450	6.62584e-20	0.4	0.84	0.28	0.03	216	191	165.7	8.7	5	0	0
Chr2	17189971	17190481	1.12934e-09	0.24	0.57	0.08	0.2	136	185	5.14	33.26	14	0	0
Chr2	17223529	17223762	3.08464e-21	0.78	0.37	0.08	0.2	221	318	8.29	45.62	7	0	0
Chr2	17223645	17224247	2.17501e-13	0.52	0.23	0.2	0.14	263	365	55.89	163.56	11	0	0
Chr2	17288947	17289232	2.44897e-06	0.15	0.04	0.02	0.01	287	316	53.88	100.36	19	0	0
Chr2	17288958	17289207	2.75123e-16	0.5	0.22	0.16	0.11	380	432	14.79	7.27	12	0	0
Chr2	17329326	17329739	1.71474e-08	0.15	0.37	0.08	0.22	308	217	59.73	17.12	10	0	0
Chr2	17362509	17363942	8.65887e-199	0.19	0.84	0.01	0.11	739	1367	49.2	160.15	50	0	0
Chr2	17362757	17363944	8.55545e-97	0.08	0.59	0.03	0.11	560	1078	38.27	109.29	68	1	0
Chr2	17385087	17385580	7.53579e-13	0.24	0.59	0.15	0.24	213	190	34	107.86	9	0	0
Chr2	17386841	17387178	5.69537e-10	0.36	0.83	0.22	0.15	76	92	1.87	11.47	6	0	0
Chr2	17399486	17399992	7.42883e-12	0.14	0.01	0.08	0	244	357	86.53	129.77	13	0	0
Chr2	17423779	17424076	9.73545e-13	0.73	0.32	0.19	0.26	139	151	95.37	13.37	6	0	0
Chr2	17429296	17429612	7.22117e-23	0.32	0.7	0.16	0.22	330	342	74.4	294.49	11	0	0
Chr2	17448516	17448869	1.07544e-26	0.93	0.47	0	0.27	210	195	40.4	19.1	6	0	0
Chr2	17479161	17479789	3.28896e-28	0.4	0.18	0.2	0.16	1046	1101	47.97	69.85	22	0	0
Chr2	17492122	17492399	1.89641e-06	0.16	0.08	0.03	0.01	555	727	8.57	13.98	15	0	0
Chr2	17499242	17499720	2.17176e-20	0.41	0.21	0.08	0.07	977	765	223.35	93.42	24	0	0
Chr2	17499609	17499941	1.74953e-13	0.31	0.13	0.05	0.01	658	520	176.83	39.49	21	0	0
Chr2	17499941	17500177	0.000556113	0.2	0.1	0.03	0.01	310	241	134.16	62.89	11	0	0
Chr2	17500046	17500374	7.20416e-06	0.19	0.08	0.04	0.01	367	360	171.71	119.47	20	0	0
Chr2	17533711	17534270	2.77871e-16	0.3	0.04	0.19	0.05	273	270	10.67	37.86	13	0	0
Chr2	17583476	17583953	6.60638e-20	0.43	0.17	0.14	0.08	527	521	268.23	113.88	10	0	0
Chr2	17634777	17635163	0.000134694	0.49	0.21	0.17	0.12	71	100	3.86	33.11	9	0	0
Chr2	17698287	17698494	8.71725e-16	0.93	0.46	0	0.26	123	102	3.8	5.3	5	0	0
Chr2	17698300	17698580	3.15375e-22	0.93	0.4	0	0.23	150	128	1.6	7.47	6	0	0
Chr2	17730425	17730896	1.26443e-23	0.49	0.24	0.2	0.15	722	770	57.05	34.65	16	0	0
Chr2	17730662	17731331	1.78036e-21	0.46	0.18	0.21	0.16	513	501	229.02	159.72	14	0	0
Chr2	17735732	17735961	4.3629e-23	0.24	0.53	0.17	0.21	515	630	74.45	71.36	12	0	0
Chr2	17757498	17757882	1.72378e-17	0.23	0.47	0.19	0.2	681	517	218.57	42.81	12	0	0
Chr2	17758958	17759228	1.09637e-14	0.65	0.32	0.18	0.22	249	297	8.41	36.41	8	0	0
Chr2	17823522	17824314	1.07798e-15	0	0.2	0	0.08	225	334	24.84	138.75	14	0	0
Chr2	17842103	17842668	6.17591e-16	0.86	0.43	0.18	0.26	145	181	71.36	16.36	9	0	0
Chr2	17842261	17842922	4.71125e-09	0.56	0.24	0.26	0.15	142	175	42.62	39.39	10	0	0
Chr2	17911034	17911672	7.45811e-10	0	0.14	0	0.09	240	265	25.07	54.93	16	0	0
Chr2	17949260	17949891	2.48976e-14	0.3	0.61	0.17	0.2	281	315	32.38	81.19	14	0	0
Chr2	17983909	17984332	7.04077e-10	0.19	0.05	0.1	0.05	361	421	18.86	35.76	13	0	0
Chr2	18063104	18063432	5.7531e-20	0.58	0.29	0.16	0.16	420	547	116.89	210.01	10	0	0
Chr2	18110249	18110790	3.17557e-16	0.41	0.18	0.15	0.09	583	510	32.53	39.85	16	0	0
Chr2	18259482	18260080	3.7697e-09	0.12	0.28	0.17	0.17	466	364	393.35	119.07	15	0	0
Chr2	18284869	18285194	3.77011e-07	0.5	0.23	0.04	0.03	167	176	25.14	8.1	13	0	0
Chr2	18335798	18336122	1.34435e-14	0	0.16	0	0.08	336	249	40.27	3.43	10	0	0
Chr2	18505883	18506693	6.58569e-35	0.32	0.11	0.15	0.06	1315	958	351.99	74.94	20	0	0
Chr2	18511503	18511830	3.52529e-14	0.12	0	0.04	0	307	363	59.26	73.08	13	0	0
Chr2	18671304	18671616	2.38859e-07	0.12	0.28	0.14	0.18	282	406	188.85	66.69	11	0	0
Chr2	18747421	18747900	1.71171e-11	0.04	0.38	0.01	0.18	117	138	44.55	17.64	8	0	0
Chr2	18793943	18794571	1.47088e-32	0.22	0.52	0.16	0.17	803	662	123.32	90.93	17	0	0
Chr2	18794920	18795258	2.05357e-05	0.23	0.49	0.09	0.23	112	149	56.86	109.41	8	0	0
Chr2	18803887	18804250	9.9396e-08	0.55	0.23	0.16	0.1	121	136	56.28	47.11	9	0	0
Chr2	18805227	18805620	2.6424e-06	0.61	0.23	0.16	0.07	87	73	6.57	8.27	12	0	0
Chr2	18828157	18828755	1.72637e-32	0.43	0.87	0.22	0.13	316	320	15.73	50.59	13	0	0
Chr2	18828285	18828817	2.3084e-27	0.39	0.82	0.21	0.18	293	273	16.81	87.66	12	0	0
Chr2	18945824	18946407	9.76315e-06	0.34	0.14	0.07	0.02	176	202	158.8	121.85	11	0	0
Chr2	18947468	18947686	1.69913e-08	0.36	0.14	0.17	0.11	231	283	4.67	70.62	7	0	0
Chr2	18974927	18975579	1.76079e-09	0.12	0.32	0.06	0.19	267	395	22.47	45.44	17	0	0
Chr2	18987260	18987568	1.10261e-15	0.01	0.15	0	0.03	459	422	33.02	46.05	11	0	0
Chr2	19087748	19087966	3.27151e-22	0.61	0.23	0.21	0.16	329	293	58.57	6.97	6	0	0
Chr2	19105941	19106290	4.81862e-12	0.56	0.28	0.15	0.16	320	265	33.09	20.29	11	0	0
Chr2	19253891	19254634	2.75911e-16	0.15	0	0.06	0	372	320	111.27	23.73	16	0	0
Chr2	19319911	19320385	6.5419e-15	0.21	0.53	0.06	0.22	214	346	14.53	35.76	14	0	0
Chr2	19339078	19339308	1.27846e-12	0.59	0.28	0.17	0.24	257	257	53.55	82.7	8	0	0
Chr2	19341016	19341383	1.05418e-10	0	0.16	0	0.1	209	160	19.6	6.67	11	0	0
Chr2	19566653	19567227	2.28532e-16	0.34	0.72	0.17	0.23	223	228	109.79	128.4	10	0	0
Chr2	19577313	19577684	2.46014e-15	0.13	0	0.03	0	416	394	175.14	93.05	14	0	0
Chr2	19646353	19646820	1.86194e-26	0	0.28	0	0.11	289	301	11.22	77.85	11	0	0
Chr2	19670897	19671289	1.7942e-06	0.28	0.12	0.08	0.05	319	284	54.92	16.21	15	0	0
Chr2	19672746	19673017	3.77635e-25	0.78	0.32	0.19	0.18	283	216	354.53	106	9	0	0
Chr2	19674980	19675363	2.2864e-24	0.92	0.43	0.01	0.24	182	180	109.36	41.14	8	0	0
Chr2	19675118	19675467	2.38787e-25	0.93	0.46	0.01	0.24	191	189	110.69	40.25	9	0	0
Chr3	31532	31968	3.56142e-15	0.31	0.63	0.1	0.18	268	347	34.75	84.34	14	0	0
Chr3	39718	39961	2.6972e-14	0.7	0.35	0.08	0.1	229	222	17.43	7.29	10	0	0
Chr3	39789	40080	2.49618e-16	0.76	0.36	0.04	0.14	212	197	13.78	13.11	9	0	0
Chr3	53428	53821	4.75112e-21	0.37	0.77	0.2	0.15	248	294	21.73	24.49	10	0	0
Chr3	91529	91977	8.55592e-06	0.15	0.36	0.09	0.2	159	204	26.67	11.67	11	0	0
Chr3	97723	98527	1.21779e-12	0.46	0.17	0.22	0.14	250	267	28.15	23.84	12	0	0
Chr3	136853	137247	4.58891e-13	0.27	0.01	0.16	0	209	155	66.41	28.84	8	0	0
Chr3	143059	143569	3.93052e-12	0.27	0.04	0.17	0.02	212	240	23.98	6.29	14	0	0
Chr3	155875	156697	1.44715e-15	0.38	0.09	0.1	0.02	253	286	42.01	56.45	31	0	0
Chr3	156620	156958	0.000103999	0.51	0.22	0.06	0.06	77	96	29.77	58.4	6	0	0
Chr3	157589	158019	4.774e-05	0.28	0.05	0.06	0.01	79	94	7.19	1.78	9	0	0
Chr3	158679	159095	9.38439e-06	0.48	0.22	0.06	0.06	136	139	2.61	9.54	12	0	0
Chr3	277003	277696	4.29875e-12	0.43	0.19	0.16	0.13	351	351	122.23	215.76	14	0	0
Chr3	340019	340484	2.10072e-15	0.42	0.17	0.2	0.13	419	410	77.72	140.7	12	0	0
Chr3	353843	354479	2.4607e-09	0.11	0.26	0.01	0.06	485	415	276.1	41.53	16	0	0
Chr3	381459	381921	7.0963e-19	0.16	0	0.18	0	441	418	285.69	120.6	11	0	0
Chr3	381867	382314	1.48815e-15	0.14	0.39	0.06	0.18	384	412	48.26	94.88	14	0	0
Chr3	507568	508033	7.74456e-13	0.12	0	0.06	0	276	404	26.22	50.13	14	0	0
Chr3	534234	534518	3.58055e-17	0.11	0.53	0.14	0.25	149	197	116.57	28.14	7	0	0
Chr3	619868	620358	3.81586e-15	0.44	0.2	0.11	0.08	509	396	26.93	24.47	17	0	0
Chr3	640792	641128	5.14757e-08	0.37	0.14	0.09	0.03	195	220	110.81	63.62	7	0	0
Chr3	689465	689966	5.38529e-11	0.37	0.13	0.14	0.1	287	283	75.27	34.55	8	0	0
Chr3	752630	752881	4.20798e-08	0.71	0.35	0.24	0.15	100	130	86	58.5	5	0	0
Chr3	797078	797504	2.05719e-08	0.18	0.4	0.06	0.16	218	326	149.36	359.64	8	0	0
Chr3	807956	808212	3.97149e-15	0.2	0.53	0.09	0.23	249	300	8.75	15.25	9	0	0
Chr3	836297	836804	6.51649e-20	0.36	0.17	0.08	0.07	844	875	152.46	90.43	21	0	0
Chr3	855603	856321	1.49434e-06	0.16	0.04	0.05	0.01	314	269	89.42	94.08	12	0	0
Chr3	861531	861834	1.46532e-23	0.72	0.34	0.1	0.21	350	352	30	95.57	7	0	0
Chr3	861547	861867	6.44351e-22	0.7	0.34	0.1	0.21	343	348	39.33	104.9	7	0	0
Chr3	911018	911755	5.43794e-13	0.24	0.05	0.06	0.02	368	371	148.99	200.58	14	0	0
Chr3	946213	946638	1.64203e-07	0.16	0.37	0.1	0.17	215	252	14.47	36.09	11	0	0
Chr3	947349	947906	1.76927e-11	0.08	0.23	0.05	0.13	491	552	43.21	36.74	15	0	0
Chr3	952338	952795	2.25949e-08	0.12	0.02	0.08	0.07	313	434	83.02	203.85	14	0	0
Chr3	1114008	1114651	8.65341e-24	0.24	0	0.13	0	258	349	60.64	121.17	12	0	0
Chr3	1152048	1152632	8.49273e-06	0.1	0.29	0.16	0.26	191	156	857.37	285.6	6	0	0
Chr3	1236615	1236899	8.71608e-13	0.32	0.14	0.18	0.12	580	494	27.76	58.5	13	0	0
Chr3	1283915	1284537	3.92642e-06	0.31	0.15	0.12	0.1	317	287	20.86	37.65	14	0	0
Chr3	1328576	1329126	2.04025e-08	0.14	0.38	0.16	0.21	187	227	70.81	19.54	12	0	0
Chr3	1334172	1334622	9.44231e-08	0.16	0.01	0.04	0	160	168	42.86	14.86	8	0	0
Chr3	1357286	1357517	1.87895e-37	0.23	0	0.11	0	511	528	31.19	9.45	14	0	0
Chr3	1357517	1357718	4.96082e-26	0	0.19	0	0.12	455	513	60	7.27	13	0	0
Chr3	1403136	1403463	4.39836e-10	0.41	0.15	0.17	0.1	243	205	43.7	37.41	8	0	0
Chr3	1409222	1409447	5.44411e-06	0.29	0.14	0.13	0.13	323	307	13.34	69.57	10	0	0
Chr3	1410428	1410889	5.34473e-27	0.08	0.27	0.1	0.16	908	932	155.4	155	16	0	0
Chr3	1501225	1501788	1.08886e-10	0.33	0.15	0.18	0.17	525	506	206.12	147.52	14	0	0
Chr3	1504504	1504716	3.87919e-08	0.51	0.19	0.21	0.18	128	139	34.3	49.2	5	0	0
Chr3	1530928	1531488	6.71285e-10	0.13	0.31	0.1	0.2	364	476	57.26	91.38	17	0	0
Chr3	1566504	1566993	1.55748e-09	0.28	0.12	0.14	0.11	381	639	41.26	25.26	15	0	0
Chr3	1611937	1612353	1.05814e-06	0.15	0.02	0.03	0	201	216	25.22	25.45	11	0	0
Chr3	1636721	1637034	2.27003e-25	0.48	0.22	0.15	0.15	764	703	55.93	35.93	16	0	0
Chr3	1636794	1637085	3.09627e-42	0.66	0.3	0.09	0.17	764	666	60.31	77.4	17	0	0
Chr3	1637103	1637341	4.41625e-11	0.36	0.06	0.17	0.04	159	149	76.1	22.54	10	0	0
Chr3	1639150	1639455	2.79087e-05	0.17	0.37	0.09	0.17	184	191	12.02	28.65	11	0	0
Chr3	1658640	1659118	4.31706e-18	0.5	0.24	0.22	0.21	513	526	52.23	93.6	10	0	0
Chr3	1658683	1659202	2.18535e-18	0.44	0.2	0.21	0.17	609	583	55.48	150.45	12	0	0
Chr3	1675370	1675876	0.000514028	0.29	0.59	0.03	0.1	59	79	31.37	100.97	6	0	0
Chr3	1724026	1724716	3.90101e-17	0.19	0	0.08	0	243	290	20.25	22.22	14	0	0
Chr3	1742691	1742948	2.56986e-07	0.19	0.46	0.12	0.17	154	166	10.49	68.27	10	0	0
Chr3	1882995	1883645	4.20573e-34	0.2	0	0.07	0	659	508	497.21	264.12	15	0	0
Chr3	1948168	1948686	2.46955e-13	0.14	0	0.07	0	277	344	72.23	115.27	13	0	0
Chr3	2014456	2014897	1.65111e-16	0.66	0.32	0.17	0.22	301	298	65.85	33.69	11	0	0
Chr3	2024018	2024523	3.608e-08	0.26	0.56	0.23	0.25	161	168	51.27	46.86	8	0	0
Chr3	2027397	2027638	3.25837e-10	0.39	0.84	0.17	0.03	72	109	26.3	45.7	5	0	0
Chr3	2076380	2077219	4.00889e-08	0.17	0.37	0.11	0.19	294	313	31.69	48.55	14	0	0
Chr3	2084766	2085199	1.86696e-10	0.49	0.24	0.16	0.16	276	346	76.89	86.47	11	0	0
Chr3	2105545	2105807	1.76365e-15	0	0.36	0	0.14	99	187	7.7	37.98	8	0	0
Chr3	2135311	2135615	6.84616e-07	0.34	0.12	0.14	0.06	208	164	276.57	76.29	8	0	0
Chr3	2203068	2203318	8.62148e-15	0.34	0.75	0.18	0.17	150	202	12.5	6.8	5	0	0
Chr3	2264859	2265298	4.36984e-12	0.16	0.46	0.03	0.19	254	213	90.15	32.75	12	0	0
Chr3	2265807	2266341	2.42595e-07	0.09	0.31	0.15	0.23	169	222	39.72	17.91	12	0	0
Chr3	2282250	2282779	1.80291e-08	0.1	0.34	0.08	0.2	155	216	15.69	22.85	11	0	0
Chr3	2423707	2423935	3.52475e-07	0.19	0.44	0.05	0.12	151	198	14.82	14.8	11	0	0
Chr3	2424563	2425025	2.39416e-12	0.11	0	0.02	0	317	330	50.25	56.88	14	0	0
Chr3	2456432	2457065	4.5718e-18	0.19	0	0.05	0	329	290	53.21	18.38	15	0	0
Chr3	2474761	2474986	7.1839e-22	0.26	0.58	0.19	0.18	466	404	115.94	29.36	9	0	0
Chr3	2475113	2475633	2.63762e-10	0.15	0.38	0.03	0.14	275	268	286.24	313.9	7	0	0
Chr3	2522292	2522501	0.000147369	0.34	0.16	0.11	0.09	159	186	60.5	25.25	9	0	0
Chr3	2691473	2691778	9.08457e-08	0.14	0.49	0.04	0.28	100	103	50.27	5.77	6	0	0
Chr3	2692063	2692329	1.11875e-09	0.37	0.77	0.1	0.18	103	119	28.3	56.7	5	0	0
Chr3	2692613	2693016	5.07216e-15	0.34	0.78	0.11	0.12	123	196	26.29	19.33	7	0	0
Chr3	2692628	2693076	1.90187e-13	0.38	0.78	0.09	0.12	136	197	47.95	21.14	7	0	0
Chr3	2693107	2693836	8.12574e-23	0.28	0.59	0.11	0.23	480	484	50.12	21.63	18	0	0
Chr3	2693146	2693858	6.1252e-24	0.27	0.59	0.11	0.23	475	481	51.9	19.27	18	0	0
Chr3	2705061	2705321	3.35092e-08	0.03	0.27	0.01	0.14	127	135	6.48	6.9	7	0	0
Chr3	2721804	2722240	1.96874e-17	0.36	0.07	0.16	0.02	273	284	165.27	127.43	8	0	0
Chr3	2750664	2751121	2.86035e-06	0.28	0.11	0.12	0.08	201	289	57.43	48.32	10	0	0
Chr3	2751142	2751518	3.11955e-15	0.51	0.25	0.15	0.12	437	409	107.92	38.44	13	0	0
Chr3	2839761	2840017	2.43049e-07	0.16	0.06	0.08	0.06	452	521	65.7	48.81	12	0	0
Chr3	2849029	2849577	0.00061427	0.23	0.1	0.05	0.02	170	203	45.36	70.78	9	0	0
Chr3	2909367	2909568	6.13511e-13	0.27	0.6	0.11	0.21	237	225	43.9	6.7	6	0	0
Chr3	2935667	2935948	0.00149692	0.4	0.19	0.2	0.21	96	97	5.6	38.57	6	0	0
Chr3	3022059	3022644	8.2736e-28	0.6	0.28	0.18	0.21	631	539	131.11	79.11	18	0	0
Chr3	3037100	3037432	1.49917e-08	0.14	0.02	0.04	0	329	317	38.03	115.94	9	0	0
Chr3	3042683	3042978	3.79522e-12	0.3	0.14	0.09	0.05	669	584	264.54	70.49	10	0	0
Chr3	3063059	3063536	9.36904e-06	0.23	0.08	0.09	0.07	221	270	24.08	33.18	12	0	0
Chr3	3287501	3287836	2.52643e-17	0.37	0.75	0.12	0.19	219	278	29.98	50.5	8	0	0
Chr3	3287579	3287920	6.50997e-14	0.27	0.59	0.07	0.24	240	311	28.86	141.84	8	0	0
Chr3	3293343	3293577	1.45219e-22	0.72	0.34	0.14	0.22	442	261	47.96	16.77	10	0	0
Chr3	3411968	3412367	4.56295e-12	0.63	0.3	0.05	0.02	255	194	130.09	52.08	13	0	0
Chr3	3416921	3417374	2.68225e-06	0.08	0.23	0.12	0.18	263	237	494.98	53.7	8	0	0
Chr3	3451271	3451574	5.41812e-18	0.13	0	0.06	0	399	441	129.3	71.11	12	0	0
Chr3	3607097	3607605	3.44711e-19	0.22	0.05	0.1	0.06	504	674	92.62	118.13	14	0	0
Chr3	3734169	3734691	1.71519e-10	0.51	0.22	0.2	0.16	281	203	87.44	48.28	9	0	0
Chr3	3817987	3818344	0.00195238	0.18	0.05	0.16	0.02	125	106	44.27	107.64	8	0	0
Chr3	3824811	3825377	6.70982e-09	0.11	0.31	0.07	0.23	271	330	26.31	24.76	13	0	0
Chr3	3870794	3871239	3.86193e-08	0.3	0.07	0.18	0.07	166	171	25.6	42.99	10	0	0
Chr3	3876430	3877006	2.31524e-09	0.13	0	0.03	0	199	227	17.1	36.18	14	0	0
Chr3	3921158	3921481	6.25094e-12	0.22	0.45	0.08	0.19	451	383	38.4	16.1	13	0	0
Chr3	3936294	3936899	9.3563e-18	0.58	0.25	0.18	0.16	417	287	120.46	32.27	15	0	0
Chr3	3939019	3939284	3.62713e-12	0.55	0.25	0.2	0.2	328	198	18	12.21	8	0	0
Chr3	3979425	3979810	5.98252e-10	0.18	0.44	0.23	0.25	222	265	344.5	221.55	8	0	0
Chr3	4030623	4030847	1.03319e-08	0.41	0.19	0.15	0.12	216	428	7.09	17.7	12	0	0
Chr3	4068894	4069498	7.93328e-17	0.67	0.33	0.2	0.21	302	285	27.51	24.28	10	0	0
Chr3	4086959	4087378	5.39361e-12	0.58	0.26	0.11	0.02	291	191	325.79	159.9	18	0	4
Chr3	4087097	4087497	6.45134e-20	0.93	0.45	0	0.13	165	128	139.1	51.47	6	0	0
Chr3	4087186	4087535	1.20118e-18	0.92	0.4	0	0.17	131	101	220.7	79.7	5	0	0
Chr3	4168416	4168632	2.2605e-06	0.32	0.14	0.08	0.04	295	240	166.97	43.2	6	0	0
Chr3	4172458	4173037	5.02228e-08	0.15	0.04	0.04	0.01	398	359	51.76	12.49	17	0	0
Chr3	4189297	4189574	4.53657e-11	0.54	0.25	0.13	0.12	279	228	17	10.75	9	0	0
Chr3	4190319	4190636	6.83148e-09	0.26	0.54	0.08	0.22	200	208	45.19	109.86	9	0	0
Chr3	4228241	4228501	1.12295e-11	0.42	0.2	0.13	0.07	488	364	37.52	6.24	12	0	0
Chr3	4263245	4263623	7.04161e-05	0.07	0.22	0.02	0.05	153	195	12.68	20.5	10	0	0
Chr3	4276345	4276567	3.37386e-06	0.04	0.14	0.01	0.02	331	277	462.4	392.64	14	0	0
Chr3	4288565	4288972	0.00961363	0.15	0.33	0.02	0.09	86	78	231.24	270.14	7	1	0
Chr3	4301820	4302466	9.76627e-08	0.39	0.19	0.13	0.12	290	300	83.42	40.55	12	0	0
Chr3	4379051	4379621	1.80588e-17	0.01	0.21	0	0.12	277	376	140.73	117.58	13	0	0
Chr3	4453104	4453804	6.52039e-05	0.37	0.13	0.08	0.01	122	105	18.59	8.91	13	0	0
Chr3	4459510	4459950	1.51657e-05	0.18	0.04	0.04	0.01	197	196	34.36	48.44	9	0	0
Chr3	4555590	4555940	1.01192e-10	0.21	0.43	0.06	0.13	411	353	564.84	152.12	8	0	0
Chr3	4572855	4573145	9.05398e-20	0.41	0.19	0.17	0.11	724	632	170.73	69.26	13	0	0
Chr3	4572868	4573184	3.72057e-14	0.35	0.16	0.16	0.08	630	609	139.91	66.57	12	0	0
Chr3	4625420	4625834	1.09733e-10	0.57	0.26	0.18	0.19	224	199	56.71	31.66	10	0	0
Chr3	4669950	4670192	1.0738e-09	0.25	0.58	0.14	0.08	169	159	36.17	20.3	6	0	0
Chr3	4718505	4719121	1.44721e-09	0.32	0.66	0.18	0.19	146	167	8.27	24.23	10	0	0
Chr3	4860411	4860722	1.57184e-16	0.03	0.23	0.01	0.11	361	392	114.32	173.51	10	0	0
Chr3	4914347	4914762	2.85667e-06	0.13	0	0.03	0	157	125	13.78	7.11	9	0	0
Chr3	4924261	4924517	1.74908e-07	0.09	0.24	0.04	0.08	314	332	19.27	29.16	11	0	0
Chr3	4926439	4926807	5.91319e-09	0.19	0.07	0.07	0.03	489	475	10.93	40.81	12	0	0
Chr3	4938662	4938880	4.86922e-13	0.3	0.63	0.13	0.09	237	262	28.48	16.29	7	0	0
Chr3	4938665	4938989	1.55538e-11	0.18	0.41	0.08	0.13	366	355	26.71	11.17	10	0	0
Chr3	4948488	4948846	2.92247e-09	0.26	0.55	0.11	0.25	194	222	36.57	50.24	7	0	0
Chr3	4965846	4966050	6.5274e-14	0.62	0.28	0.19	0.16	298	199	52.67	13.37	6	0	0
Chr3	4966153	4966480	4.16682e-13	0.62	0.29	0.2	0.15	241	234	174.29	58.95	7	0	0
Chr3	4967718	4968079	9.62327e-23	0.45	0.2	0.2	0.16	702	628	20.25	44.07	16	0	0
Chr3	4979518	4979770	1.05823e-06	0	0.27	0	0.08	60	100	8.5	3.61	9	0	0
Chr3	5019285	5019810	2.8566e-10	0.11	0.03	0.02	0	656	749	75.56	142.13	18	0	0
Chr3	5028027	5028328	2.44597e-07	0.19	0.39	0.12	0.2	243	351	9.75	12	9	0	0
Chr3	5051077	5051666	8.22031e-11	0.22	0.07	0.11	0.07	407	487	137.56	96.44	13	0	0
Chr3	5075669	5076297	4.47975e-11	0.48	0.23	0.2	0.16	352	294	98.42	46.27	12	0	0
Chr3	5116962	5117299	1.146e-27	0.17	0.71	0.11	0.18	189	194	61.67	81.9	7	0	0
Chr3	5140727	5141447	1.26107e-32	0.17	0	0.08	0	515	664	106.81	147.5	15	0	0
Chr3	5167943	5168404	1.17278e-07	0.16	0.36	0.11	0.19	240	300	12.76	28.22	11	0	0
Chr3	5168597	5169040	8.3783e-07	0.32	0.14	0.08	0.06	273	282	78.5	17.73	13	0	0
Chr3	5435372	5435671	1.15819e-10	0.25	0.59	0.14	0.21	166	185	59.07	48.97	6	0	0
Chr3	5466667	5467202	1.28826e-09	0.13	0.01	0.05	0	327	268	117.02	102.59	14	0	0
Chr3	5479431	5479698	2.34075e-10	0.48	0.2	0.2	0.13	232	250	49.14	74.79	8	0	0
Chr3	5549124	5549381	2.57002e-12	0.05	0.2	0.02	0.1	487	468	109.26	34.88	14	0	0
Chr3	5874206	5874633	1.3351e-10	0.36	0.73	0.18	0.22	129	173	8.62	42.24	7	0	0
Chr3	5915495	5915809	1.52181e-10	0.24	0.07	0.06	0.03	308	430	28.92	44.37	14	0	0
Chr3	5915809	5916032	1.04226e-08	0.47	0.23	0.06	0.03	300	222	139.56	33.29	10	0	0
Chr3	5917315	5917687	3.11599e-10	0.5	0.21	0.17	0.16	212	220	28.03	41.28	9	0	0
Chr3	5917322	5917701	4.60861e-10	0.51	0.22	0.17	0.16	213	222	28.75	41.5	9	0	0
Chr3	5917435	5917752	1.13065e-09	0.62	0.31	0.16	0.22	176	194	30	48.5	8	0	0
Chr3	5960864	5961155	2.71255e-10	0.27	0.56	0.14	0.16	222	221	18.5	6.53	9	0	0
Chr3	5960866	5961274	4.73171e-10	0.21	0.48	0.1	0.15	256	247	17.82	6.46	10	0	0
Chr3	5983749	5983997	4.2977e-11	0.48	0.24	0.17	0.11	410	304	186.29	72.29	7	0	0
Chr3	6003203	6003736	1.55434e-11	0.03	0.24	0.01	0.09	203	296	23.67	16.89	11	0	0
Chr3	6009994	6010537	4.11305e-09	0.02	0.11	0	0.02	424	483	86.64	98.03	15	0	0
Chr3	6029317	6029886	4.7197e-08	0.51	0.25	0.17	0.13	225	195	188.41	67.98	8	0	0
Chr3	6030384	6030593	1.77371e-09	0.13	0.43	0.08	0.27	150	160	75.2	51.07	6	0	0
Chr3	6077875	6078280	7.70882e-11	0.48	0.2	0.24	0.15	255	240	60.72	110.89	10	0	0
Chr3	6088177	6088815	4.9205e-14	0.02	0.2	0	0.12	329	378	79.73	47.08	13	0	0
Chr3	6107246	6107855	6.28473e-09	0.34	0.16	0.08	0.03	386	342	360.33	167.55	12	0	0
Chr3	6125060	6125638	8.58256e-10	0.33	0.09	0.19	0.13	209	214	10.45	50.7	12	0	0
Chr3	6131711	6132327	2.9171e-25	0.72	0.34	0.22	0.2	327	407	292.82	107.8	11	0	0
Chr3	6222386	6222730	4.40802e-07	0.16	0.33	0.13	0.2	276	343	41.75	13.36	9	0	0
Chr3	6282984	6283430	4.30283e-05	0.31	0.15	0.06	0.03	248	245	313.43	137.13	8	0	0
Chr3	6288098	6288603	1.09752e-13	0.14	0	0.05	0	294	286	72.45	107.97	12	0	0
Chr3	6291521	6292047	1.43329e-05	0.15	0.06	0.07	0.04	298	481	65.91	51.17	14	0	0
Chr3	6299742	6300307	1.07718e-30	0.59	0.29	0.14	0.14	788	700	116.74	35.03	17	0	0
Chr3	6299974	6300310	7.98324e-36	0.63	0.3	0.11	0.12	776	676	96.93	21.8	16	0	0
Chr3	6307071	6307414	7.69459e-13	0.38	0.16	0.17	0.15	338	461	16.84	35.07	15	0	0
Chr3	6364039	6364720	1.40419e-13	0.52	0.22	0.21	0.15	303	253	75.12	60.9	10	0	0
Chr3	6365704	6366055	3.375e-17	0.53	0.03	0.16	0.01	129	94	12.54	8.49	10	0	0
Chr3	6454282	6454771	7.11748e-22	0.12	0	0.06	0	599	641	254.8	14.06	16	0	0
Chr3	6479036	6479757	4.40825e-15	0.18	0.01	0.1	0	272	305	79.12	68.38	15	0	0
Chr3	6498179	6498624	2.50727e-09	0.38	0.17	0.06	0.02	278	331	206.22	338.89	11	0	0
Chr3	6614266	6614485	1.96913e-05	0.37	0.07	0.14	0.02	81	60	3.88	2.67	10	0	0
Chr3	6635839	6636620	9.74495e-08	0.31	0.15	0.2	0.04	384	362	35.8	29.05	14	0	0
Chr3	6645052	6645617	2.41943e-07	0.22	0.46	0.21	0.26	208	214	237.61	250.44	9	0	0
Chr3	6665866	6666499	1.13407e-13	0.11	0.34	0.04	0.16	300	383	21.34	66.09	14	0	0
Chr3	6667065	6667420	6.64974e-08	0.19	0.05	0.1	0.04	308	305	47.51	94.5	10	0	0
Chr3	6750488	6750792	6.59857e-10	0.33	0.16	0.08	0.04	501	431	24.44	21.31	13	0	0
Chr3	6772442	6772691	6.47807e-06	0.19	0.07	0.06	0.04	316	320	45.6	8.67	10	0	0
Chr3	6782432	6782802	2.13553e-14	0.25	0.07	0.1	0.03	439	491	86.78	28.07	15	0	0
Chr3	6793502	6793745	8.43405e-06	0.6	0.28	0.12	0.06	97	104	138.41	90.57	8	0	0
Chr3	6793510	6794214	1.24195e-09	0.44	0.2	0.07	0.03	282	265	99.16	73.35	21	0	0
Chr3	6794277	6794742	1.9658e-06	0.52	0.24	0.18	0.11	141	147	13.5	14.5	9	0	0
Chr3	6822758	6823305	1.94666e-11	0.2	0.45	0.08	0.18	275	382	27.48	86.99	14	0	0
Chr3	6851921	6852326	2.73891e-05	0.12	0.53	0.12	0.26	34	87	4.69	16.75	9	0	0
Chr3	6908807	6909289	2.87201e-06	0.2	0.44	0.14	0.23	141	197	8	66.86	9	0	0
Chr3	6911403	6912663	3.98215e-42	0.27	0.05	0.04	0.01	973	1059	103.07	189.9	33	0	0
Chr3	6915647	6915999	1.55752e-06	0.08	0.2	0.01	0.06	404	437	8.9	21.1	14	0	0
Chr3	6938816	6939317	3.71194e-05	0.19	0.08	0.06	0.05	281	348	116.99	115.96	10	0	0
Chr3	6960236	6960573	6.45019e-14	0.7	0.33	0.15	0.22	210	221	15.25	9.28	9	0	0
Chr3	6960345	6960663	5.62958e-16	0.63	0.26	0.18	0.18	218	239	36.79	116.98	8	0	0
Chr3	6972689	6973112	2.49598e-08	0.47	0.23	0.25	0.14	246	232	73.93	26.29	8	0	0
Chr3	6985216	6985446	7.85149e-12	0.47	0.95	0.08	0.01	111	63	18.7	29.8	5	0	0
Chr3	7048737	7048985	5.20454e-12	0.65	0.27	0.17	0.17	202	132	63.14	23.14	7	0	0
Chr3	7061965	7062254	6.81903e-12	0.72	0.35	0.19	0.13	176	181	115.14	63.81	7	0	0
Chr3	7063953	7064679	1.02227e-07	0.12	0	0.02	0	221	216	68.09	62.25	11	0	0
Chr3	7127245	7127511	3.45936e-16	0.93	0.37	0	0.17	82	115	8.3	46.5	5	0	0
Chr3	7164393	7164950	8.73449e-08	0.03	0.17	0.01	0.07	246	287	60.45	33.49	11	0	0
Chr3	7198826	7199226	2.64782e-13	0.11	0.01	0.02	0	448	457	236.97	320.45	12	0	0
Chr3	7200824	7201092	4.73488e-12	0.77	0.37	0.22	0.24	108	227	8.62	9.57	10	0	0
Chr3	7221975	7222386	3.91777e-07	0.42	0.21	0.15	0.15	180	339	28.44	78.77	10	0	0
Chr3	7222971	7223249	4.35064e-07	0.37	0.76	0.1	0.16	71	89	10.7	15.7	5	0	0
Chr3	7231970	7232564	3.07999e-12	0.41	0.21	0.08	0.08	540	447	115.88	103.44	18	0	0
Chr3	7253694	7254331	2.29523e-10	0.67	0.32	0.12	0.19	140	183	30.95	51.89	15	0	0
Chr3	7261781	7262025	3.5424e-05	0.21	0.1	0.07	0.07	346	352	46.27	27.51	10	0	0
Chr3	7266718	7267261	2.77436e-13	0.69	0.34	0.21	0.24	198	236	23.07	12.93	10	0	0
Chr3	7303048	7303513	2.27741e-09	0.03	0.15	0	0.06	371	543	230.94	215.36	13	0	0
Chr3	7306809	7307290	5.17187e-16	0.19	0.01	0.04	0	310	311	90.33	19.9	12	0	0
Chr3	7420031	7420293	2.77076e-05	0.22	0.09	0.03	0.02	242	288	226.11	30.5	9	0	0
Chr3	7420036	7420415	2.26784e-06	0.25	0.11	0.03	0.01	330	309	133	46.54	15	1	0
Chr3	7420765	7421185	0.000268151	0.39	0.18	0.06	0.03	120	131	4.86	9.74	13	0	0
Chr3	7436618	7437462	2.29008e-11	0.22	0.06	0.11	0.03	406	395	100.14	66.06	18	0	0
Chr3	7460367	7460699	6.7088e-09	0.22	0.46	0.11	0.17	275	276	29.24	33.62	7	0	0
Chr3	7461046	7461349	1.28097e-07	0.37	0.16	0.17	0.09	257	269	9.84	34.55	8	0	0
Chr3	7545243	7545507	3.69682e-30	0.42	0.96	0.11	0	164	175	23.95	19.67	7	0	0
Chr3	7545247	7545531	1.10015e-28	0.45	0.96	0.1	0	176	180	34.81	23.24	7	0	0
Chr3	7571941	7572509	5.79426e-10	0.3	0.12	0.14	0.05	399	399	28.26	51.84	20	0	0
Chr3	7574314	7574885	4.8098e-11	0.31	0.11	0.13	0.1	302	340	22.84	40	10	0	0
Chr3	7601481	7602093	4.0538e-06	0.01	0.12	0.01	0.09	218	216	10.36	38.42	13	0	0
Chr3	7745054	7745705	1.18412e-26	0.3	0.09	0.06	0.02	745	752	71.61	49.1	24	0	0
Chr3	7766858	7767173	6.6068e-11	0.33	0.08	0.14	0.04	243	212	64.46	27.73	10	0	0
Chr3	7767156	7767646	1.13058e-29	0.03	0.26	0	0.08	488	531	145.87	110.96	16	0	0
Chr3	7769636	7769968	0.000639927	0.29	0.14	0.06	0.04	139	221	21.05	70.89	11	0	0
Chr3	7799908	7800405	0.00694927	0	0.2	0	0.05	33	60	17.75	24.25	9	0	0
Chr3	7814100	7814407	3.79678e-13	0.48	0.21	0.15	0.12	359	329	213.61	102.53	9	0	0
Chr3	7840421	7840710	9.93253e-17	0.35	0.8	0.14	0.12	147	168	47.9	115.6	6	0	0
Chr3	7859239	7859979	7.43213e-05	0.4	0.19	0.13	0.19	151	170	50.21	56.95	15	0	0
Chr3	7872714	7873046	4.03346e-08	0.15	0.37	0.08	0.1	237	226	113.75	58.61	9	0	0
Chr3	7886341	7886676	1.07516e-20	0.31	0.1	0.1	0.03	559	577	73.46	35.57	14	0	0
Chr3	7890857	7891140	4.34923e-45	0.04	0.39	0	0.17	419	565	90.45	294.08	12	0	0
Chr3	7901504	7902825	2.62428e-42	0.37	0.11	0.04	0.01	954	899	223.63	88.8	34	0	0
Chr3	7969120	7969373	9.25133e-21	0	0.15	0	0.07	389	503	15.91	32.4	13	0	0
Chr3	8015192	8015471	2.05466e-14	0.16	0.02	0.03	0	487	425	93.22	48.85	11	0	0
Chr3	8045248	8045674	1.20015e-07	0.12	0.26	0.03	0.05	408	437	110.18	151.12	10	0	0
Chr3	8071224	8071532	1.06974e-07	0.08	0.28	0.01	0.1	183	247	160.81	211.24	7	0	0
Chr3	8097042	8097414	1.07533e-12	0.25	0.12	0.03	0.01	818	1044	50.09	137.43	20	0	0
Chr3	8133194	8133554	7.36103e-07	0.33	0.13	0.09	0.03	203	231	43.8	25.6	22	0	0
Chr3	8141167	8141498	7.45065e-18	0.72	0.34	0.17	0.18	225	294	24.5	122.5	9	0	0
Chr3	8141247	8141513	3.80866e-21	0.73	0.33	0.15	0.18	254	297	22.04	89.34	10	0	0
Chr3	8161180	8161543	8.66667e-11	0.44	0.21	0.21	0.18	371	311	202.94	25.03	9	0	0
Chr3	8162642	8162859	4.47656e-13	0.49	0.22	0.19	0.22	358	323	153.14	430.81	7	0	0
Chr3	8191240	8191985	5.24409e-06	0.38	0.12	0.11	0.04	128	101	13.7	6.63	12	0	0
Chr3	8201884	8202466	6.61284e-08	0.25	0.09	0.08	0.04	316	305	56.23	41.77	13	0	0
Chr3	8233239	8233475	0.000277126	0.17	0.04	0.01	0	146	162	21.79	26.64	12	0	0
Chr3	8260437	8260783	1.11187e-11	0.36	0.11	0.15	0.07	255	253	92.3	11.37	6	0	0
Chr3	8283762	8284045	8.65156e-13	0.32	0.08	0.15	0.1	253	309	71.11	102.25	9	0	0
Chr3	8310084	8310350	2.3528e-06	0.12	0.04	0.03	0.01	586	477	36.92	11.89	15	0	0
Chr3	8314046	8314727	1.45988e-08	0	0.15	0	0.05	153	197	10.2	18.45	12	0	0
Chr3	8323315	8323556	8.90037e-05	0.73	0.36	0.28	0.14	48	76	30.8	9.07	6	0	0
Chr3	8352391	8352831	9.06633e-11	0.31	0.07	0.13	0.05	177	279	9.3	45.11	12	0	0
Chr3	8385991	8386602	1.41809e-08	0.35	0.17	0.09	0.06	395	400	165.76	107.03	13	0	0
Chr3	8397029	8397459	0.00201908	0.66	0.31	0.13	0.24	50	36	9.07	3.71	8	0	0
Chr3	8438950	8439357	1.23852e-09	0.11	0	0.01	0	246	339	94.25	124.96	11	0	0
Chr3	8441072	8441618	5.48797e-07	0.4	0.18	0.13	0.11	192	241	27.96	82.77	10	0	0
Chr3	8511138	8511427	8.28737e-06	0.44	0.16	0.09	0.02	108	112	18.4	42.09	13	0	0
Chr3	8516621	8517055	2.60185e-15	0.36	0.15	0.14	0.09	515	587	36.59	39.81	13	0	0
Chr3	8714400	8715059	1.16454e-08	0.09	0.28	0	0.03	229	301	45.02	55.19	14	0	0
Chr3	8743765	8744047	1.60909e-14	0.06	0.28	0.02	0.12	287	456	35.86	6.5	9	0	0
Chr3	8782796	8783084	3.91817e-06	0.16	0.08	0.04	0.02	620	623	35.9	57.58	13	0	0
Chr3	8790227	8790465	6.59059e-05	0.14	0.04	0.02	0.01	237	226	44.75	77.79	12	0	0
Chr3	8794205	8794543	1.6422e-14	0.56	0.26	0.03	0.04	383	291	83.76	79.27	11	0	0
Chr3	8794574	8794813	2.04577e-07	0.34	0.17	0.07	0.04	329	376	77.09	20.56	11	0	0
Chr3	8801421	8801861	5.45579e-07	0.15	0.06	0.06	0.01	499	597	58.12	110.61	17	0	0
Chr3	8858975	8859316	4.18024e-06	0.1	0.01	0.03	0	228	240	44.77	60.44	13	0	0
Chr3	8886395	8886861	3.37418e-07	0.11	0	0.01	0	163	252	16.01	44.84	10	0	0
Chr3	8928143	8928651	6.35077e-08	0	0.1	0	0.05	231	230	18.02	24.15	12	0	0
Chr3	8945684	8945983	1.14825e-16	0.58	0.28	0.14	0.19	383	400	71.16	18.85	11	0	0
Chr3	8989799	8990098	5.11913e-08	0.21	0.46	0.06	0.09	197	265	10.84	28.13	8	0	0
Chr3	8994829	8995618	0.00191379	0.42	0.19	0.07	0.07	81	81	4.57	10.57	12	0	0
Chr3	9042518	9043082	2.68203e-14	0.26	0.61	0.1	0.14	185	290	10.64	59.3	14	0	0
Chr3	9042818	9043022	0.00161213	0.01	0.14	0	0.01	71	146	4.47	27.42	11	0	0
Chr3	9069701	9070073	2.10224e-06	0.33	0.15	0.07	0.03	299	236	49.43	27.16	10	0	0
Chr3	9099432	9100032	6.78705e-27	0.24	0	0.13	0	394	345	109.23	60.1	13	0	0
Chr3	9117652	9118049	3.6026e-15	0.04	0.24	0.01	0.11	317	484	83.59	116.36	13	0	0
Chr3	9201859	9202199	2.62491e-05	0.4	0.16	0.14	0.05	121	114	47.84	11.36	8	0	0
Chr3	9457983	9458310	2.99016e-08	0.1	0.01	0.02	0	306	358	139.36	166.47	11	0	0
Chr3	9458533	9459094	3.48131e-05	0.17	0.42	0.04	0.13	124	105	14.94	11	9	0	0
Chr3	9473243	9473549	0.000156021	0.13	0.38	0.1	0.16	89	104	46.98	33.71	8	0	0
Chr3	9501054	9501294	1.21623e-11	0.65	0.31	0.03	0.17	217	184	32.97	14.27	6	0	0
Chr3	9501270	9501493	1.38175e-10	0.35	0.12	0.08	0.09	308	288	33.14	151.14	8	0	0
Chr3	9531939	9532280	2.24174e-21	0.63	0.3	0.14	0.16	465	380	43.72	44.44	14	0	0
Chr3	9538085	9538438	8.69546e-14	0.3	0.08	0.13	0.04	409	304	64.94	14.26	13	0	0
Chr3	9595389	9595757	3.41293e-10	0.41	0.18	0.1	0.06	328	291	97.24	88.36	30	0	4
Chr3	9614910	9615124	0.00282535	0.67	0.31	0.04	0.08	43	35	25.3	27.5	5	0	0
Chr3	9658321	9658557	0.00029201	0.47	0.22	0.26	0.11	90	113	47.5	204.3	5	0	0
Chr3	9689249	9689462	0.000861612	0.1	0	0.03	0	77	104	5.54	2.79	12	0	0
Chr3	9698445	9699097	1.44167e-11	0.2	0.54	0.16	0.17	158	228	7.3	25.14	14	0	0
Chr3	9707938	9708245	0.000166649	0.3	0.07	0.05	0.02	88	83	57.43	28.84	8	0	0
Chr3	9743905	9744411	8.02397e-09	0.49	0.18	0.22	0.11	160	154	173.81	49	7	0	0
Chr3	9796291	9796614	1.14542e-20	0.48	0.21	0.13	0.13	543	561	69.1	53.76	14	0	0
Chr3	9796303	9796659	4.75542e-17	0.46	0.22	0.14	0.14	515	562	94.03	53.05	14	0	0
Chr3	9796367	9796668	3.32209e-14	0.42	0.2	0.14	0.12	454	539	133.24	38.6	13	0	0
Chr3	9803932	9804452	1.34067e-05	0.18	0.05	0.08	0.05	162	244	31.5	119.11	9	0	0
Chr3	9825982	9826270	1.90896e-18	0.56	0.09	0.23	0.1	140	140	9.56	22.89	10	0	0
Chr3	9830012	9830943	3.71504e-16	0.49	0.03	0.16	0	119	103	7.93	2.89	21	0	0
Chr3	9874022	9874495	9.91783e-10	0.36	0.08	0.07	0.03	168	146	144.5	23.69	9	0	0
Chr3	9884255	9884459	3.41269e-08	0.47	0.22	0.07	0.09	211	221	14.55	38.27	8	0	0
Chr3	9884262	9884466	4.12864e-07	0.43	0.2	0.06	0.05	202	232	7.64	35.71	8	0	0
Chr3	9893789	9894075	9.52346e-08	0.51	0.21	0.06	0.09	140	168	17.33	9.33	7	0	0
Chr3	9894666	9895163	8.35415e-12	0.05	0.25	0.04	0.14	239	353	65.09	133.47	13	0	0
Chr3	9928323	9928749	0.000232198	0.09	0.33	0.05	0.11	79	72	2.41	12	8	0	0
Chr3	9988222	9988514	0.000188415	0.07	0.37	0.01	0.1	46	59	1.36	29.25	11	0	0
Chr3	10124780	10125044	5.24506e-07	0	0.28	0	0.1	68	64	7.03	1.86	9	0	0
Chr3	10215428	10216055	3.30297e-15	0.07	0.26	0.04	0.18	407	525	111.73	100.76	13	0	0
Chr3	10220185	10220730	4.48785e-05	0.17	0.04	0.05	0.01	269	148	105.4	21.26	13	0	0
Chr3	10222065	10222379	6.37127e-06	0.68	0.33	0.25	0.22	101	73	46.99	19.12	10	0	0
Chr3	10246440	10246995	4.41226e-08	0.59	0.29	0.15	0.1	172	172	43.61	71.36	9	0	0
Chr3	10264182	10264529	1.8333e-06	0.34	0.86	0.12	0.01	47	36	2.97	2.8	6	0	0
Chr3	10269987	10270380	3.12086e-12	0.04	0.21	0.03	0.05	314	341	358.71	224.1	10	0	0
Chr3	10297489	10297985	6.85557e-09	0.12	0.54	0.01	0.1	76	93	1.53	12.75	9	0	0
Chr3	10326438	10326818	1.30973e-16	0.36	0.18	0.1	0.06	836	799	82.6	69.45	11	0	0
Chr3	10372809	10373255	0.00013964	0.2	0.4	0.09	0.05	137	179	54.29	58.95	7	0	0
Chr3	10430328	10430794	2.70792e-09	0.23	0.46	0.12	0.2	322	289	9.85	19.79	14	0	0
Chr3	10437528	10437806	4.90793e-16	0.34	0.16	0.13	0.11	835	671	56.86	56.76	17	0	0
Chr3	10452622	10453110	8.94848e-18	0	0.21	0	0.09	254	335	64.59	82.38	14	0	0
Chr3	10499377	10499623	1.22802e-19	0.51	0.2	0.2	0.11	376	365	131.9	18.48	7	0	0
Chr3	10556716	10557104	0.00190571	0.15	0.54	0.04	0.18	34	26	8.81	5.24	7	0	0
Chr3	10562714	10563067	0.000556155	0.01	0.19	0	0.02	71	74	1.84	36.21	8	0	0
Chr3	10574073	10574367	0.000941077	0.74	0.37	0.05	0.11	39	46	0.41	11.93	8	0	0
Chr3	10574102	10574375	0.000286168	0.88	0.43	0.01	0.14	33	28	0.24	6.67	7	0	0
Chr3	10586689	10587120	1.33846e-15	0.14	0.01	0.04	0	440	498	6.85	22.94	18	0	0
Chr3	10624692	10625018	1.66697e-11	0.23	0.08	0.11	0.04	514	526	20.37	26.73	14	0	0
Chr3	10667526	10668139	4.91284e-13	0.14	0.02	0.03	0.01	590	558	179.05	88.29	14	0	0
Chr3	10678305	10678535	0.000339867	0.21	0.09	0.07	0.06	266	244	95.03	12.61	9	0	0
Chr3	10678994	10679587	7.68246e-11	0.45	0.19	0.17	0.16	342	229	70.31	33.21	15	0	0
Chr3	10688643	10689033	1.72599e-07	0.15	0.31	0.02	0.07	391	412	197.3	204.88	14	0	0
Chr3	10713927	10714184	0.000601694	0.24	0.02	0.04	0	75	51	3.16	12.25	11	0	0
Chr3	10768637	10769474	4.15051e-13	0.07	0.23	0.01	0.09	425	675	12.99	60.69	23	0	0
Chr3	10791852	10792213	3.15662e-05	0.17	0.08	0.06	0.03	423	531	34.03	15.3	14	0	0
Chr3	10796795	10797317	1.24487e-12	0.01	0.18	0	0.07	242	294	28.53	17.69	14	0	0
Chr3	10860179	10860389	5.76315e-05	0.46	0.21	0.08	0.02	130	121	31.95	9.57	7	0	0
Chr3	10883081	10883451	2.71645e-07	0.54	0.23	0.19	0.13	137	132	15.27	12	11	0	0
Chr3	10934244	10934509	0.00155481	0.45	0.2	0.18	0.18	77	69	26.27	2.84	8	0	0
Chr3	10958228	10958587	4.02208e-08	0.25	0.09	0.08	0.03	333	347	249.75	20.03	9	0	0
Chr3	10985347	10985654	1.79224e-11	0.47	0.21	0.16	0.09	357	277	95.81	37.1	14	0	0
Chr3	10989120	10989479	1.08187e-07	0.25	0.5	0.08	0.17	205	224	85.57	25.33	7	0	0
Chr3	11021530	11021842	0.000536067	0.53	0.23	0.12	0.05	57	83	47.27	28.27	8	0	0
Chr3	11023697	11023947	6.84475e-09	0.04	0.3	0	0.07	131	126	10.03	37.18	16	0	0
Chr3	11023752	11024182	1.48756e-33	0.43	0.89	0.16	0.02	288	301	29.74	63.78	15	0	0
Chr3	11031555	11031851	0.00012866	0.34	0.07	0.1	0.02	53	83	6.55	6.84	15	0	0
Chr3	11097074	11097520	6.60158e-14	0.04	0.32	0.01	0.07	203	186	68.34	26.96	20	0	0
Chr3	11097266	11097633	8.77168e-91	0.09	0.9	0.01	0	264	269	14.26	16.92	15	0	0
Chr3	11100815	11101609	8.02954e-35	0.39	0.8	0.12	0.1	398	418	197.94	184	19	0	0
Chr3	11101133	11101497	2.83541e-06	0.06	0.31	0.14	0.13	120	81	193.69	23.53	13	0	0
Chr3	11102774	11103051	5.7039e-09	0.48	0.2	0.13	0.07	181	205	50.54	51.17	10	0	0
Chr3	11137203	11137442	2.32962e-06	0.13	0.29	0.15	0.18	285	309	352.55	64.27	8	0	0
Chr3	11162774	11163236	1.9228e-05	0.17	0.41	0.21	0.2	106	198	19.05	10.4	11	0	0
Chr3	11203171	11203553	3.58394e-09	0.4	0.82	0.14	0.03	88	91	7.62	33.33	7	0	0
Chr3	11203230	11203996	3.97539e-11	0.39	0.8	0.17	0.03	121	125	19.73	47.92	13	0	0
Chr3	11203345	11203575	0.00029487	0.06	0.29	0.02	0.03	66	105	8.64	16.57	12	0	0
Chr3	11207194	11207914	3.36986e-28	0.32	0.06	0.1	0.01	472	544	35.57	40.28	27	0	0
Chr3	11238397	11239042	1.98818e-12	0.24	0.08	0.09	0.06	612	536	131.74	23.35	15	0	0
Chr3	11255137	11255378	1.36992e-10	0.27	0.54	0.09	0.25	239	290	82.78	97.69	9	0	0
Chr3	11257478	11257705	1.65284e-14	0.26	0	0.11	0	171	153	41.98	6.12	8	0	0
Chr3	11309403	11309887	0.000146867	0.4	0	0.12	0	30	27	1.22	3.47	11	0	0
Chr3	11360032	11360346	3.90764e-05	0.44	0.21	0.12	0.04	137	145	47.44	5.36	9	0	0
Chr3	11371184	11371390	0.00111783	0.64	0.28	0.05	0.04	39	50	7.21	8.89	10	2	0
Chr3	11443467	11443862	2.50708e-08	0.66	0.27	0.08	0.03	86	128	27.07	69.14	8	0	0
Chr3	11553418	11553625	4.16958e-05	0.39	0.18	0.06	0.05	209	119	172.2	50.16	11	0	1
Chr3	11602220	11602570	4.1924e-12	0.3	0.13	0.09	0.09	515	614	30.77	31.56	19	0	0
Chr3	11657224	11657821	1.57938e-11	0.34	0.16	0.09	0.08	434	557	121.83	139.86	21	0	0
Chr3	11660695	11661164	1.76568e-09	0.16	0.01	0.05	0	255	228	10.34	7.45	14	0	0
Chr3	11676221	11676537	6.12324e-28	0.76	0.38	0.03	0.07	407	365	183.9	133.41	13	0	0
Chr3	11676302	11676614	1.70342e-21	0.78	0.38	0.06	0.17	291	246	251.5	116.8	6	0	0
Chr3	11676304	11676626	3.0579e-05	0.46	0.23	0.12	0.02	186	132	884.62	432.14	7	0	0
Chr3	11676360	11676628	1.53746e-05	0.47	0.23	0.07	0.02	188	137	870.14	410.95	7	0	0
Chr3	11784535	11784934	1.23411e-21	0.33	0.65	0.1	0.08	442	396	80.41	24.26	15	0	0
Chr3	11784543	11785012	2.91713e-23	0.32	0.65	0.08	0.07	469	426	95.51	26.68	17	0	0
Chr3	11785034	11785264	5.89388e-11	0.75	0.37	0.03	0.07	142	161	15.06	12.63	12	0	0
Chr3	11785041	11785383	3.58358e-13	0.71	0.3	0.06	0.05	147	163	10.42	16.4	14	0	0
Chr3	11817226	11817535	0.00213316	0.2	0.48	0.02	0.01	55	67	4.57	8.97	6	0	0
Chr3	11907099	11907651	2.14058e-07	0.72	0.33	0.16	0.14	78	117	15.36	71.98	8	0	0
Chr3	11930285	11930587	0.000829463	0.11	0.36	0.02	0.06	55	86	22.81	54.15	12	5	4
Chr3	11948200	11948549	0.00289872	0.47	0.23	0	0	81	81	5.5	5.5	6	0	0
Chr3	11977741	11978071	9.09344e-07	0.33	0.15	0.06	0.02	264	336	20.49	52.93	10	0	0
Chr3	11978168	11978509	1.13691e-06	0.06	0.16	0.02	0.03	380	508	58.24	56.61	12	0	0
Chr3	12036601	12036809	0.000603388	0.3	0.13	0.04	0.01	152	136	73.96	8.04	10	0	0
Chr3	12066667	12066869	0.000498078	0.32	0.73	0.11	0.11	53	30	9.16	3.42	11	0	1
Chr3	12095530	12095990	4.59803e-09	0.7	0.32	0.03	0.08	126	116	10.27	24.27	10	0	0
Chr3	12095551	12096116	4.57832e-08	0.67	0.31	0.02	0.09	116	113	12.71	25.57	10	0	0
Chr3	12170566	12170974	2.60795e-13	0.27	0.61	0.13	0.19	244	227	121.11	106.69	9	0	0
Chr3	12170773	12171061	2.0779e-09	0.07	0.26	0.02	0.08	277	251	109.47	62.69	17	0	0
Chr3	12595394	12596012	9.37251e-05	0.36	0.17	0.11	0.06	169	155	6.45	20.99	12	0	0
Chr3	12641010	12641264	0.0054603	0.22	0.08	0.04	0.01	101	103	28.77	22.23	10	0	0
Chr3	12644252	12644608	0.0157713	0.24	0.11	0.07	0.01	140	90	430.67	247.81	7	0	2
Chr3	12754796	12755003	0.0028593	0.14	0.31	0.01	0.04	100	131	38	44.32	10	0	0
Chr3	12799279	12800096	5.41197e-56	0.35	0.85	0.07	0.01	466	437	92.58	63.51	18	0	0
Chr3	12799392	12799696	1.68585e-09	0.14	0.37	0.03	0.09	282	239	193.14	122.59	19	1	0
Chr3	12978346	12978709	0.000214445	0.44	0.15	0.13	0.07	75	67	11.56	4.83	16	1	0
Chr3	13053038	13053436	4.56838e-17	0.31	0.67	0.03	0.13	305	247	160.8	57.17	14	0	0
Chr3	13053107	13053498	2.78594e-19	0.36	0.73	0.05	0.09	329	262	107.56	46.97	13	0	0
Chr3	13216650	13217305	1.0154e-05	0.07	0.28	0.02	0.04	132	127	36.89	21.84	15	0	1
Chr3	13262834	13263203	1.66823e-05	0.18	0.49	0.09	0.05	79	100	3.78	7.81	15	0	0
Chr3	13278302	13278641	0.000597347	0.46	0.21	0.08	0.02	91	78	13.67	9.17	13	0	0
Chr3	13288215	13288431	0.001149	0.09	0.29	0.01	0.01	98	76	3.93	3.71	8	0	0
Chr3	13401789	13402053	0.000296704	0.33	0.7	0.12	0.1	43	63	14.48	11.33	7	0	0
Chr3	13655898	13656252	0.000633471	0.34	0.15	0.08	0.04	119	133	78.32	139.34	10	0	0
Chr3	13709076	13709403	0.00515676	0.5	1	0.13	0	18	11	1.93	1.41	8	1	3
Chr3	13836242	13836525	0.000161247	0.26	0.62	0.03	0.06	74	42	22.27	31.2	6	0	0
Chr3	13857705	13858045	0.000543586	0.56	0.25	0.12	0.07	70	57	37.25	10.56	11	1	0
Chr3	13941525	13941831	0.00262729	0.27	0.66	0.04	0.09	30	32	17.24	10.29	7	0	0
Chr3	14065695	14066173	1.32088e-11	0.49	0.23	0.11	0.14	330	265	35.98	43.86	16	0	0
Chr3	14069650	14070043	2.32614e-05	0.28	0.62	0.08	0.08	97	65	164.98	58.12	8	1	0
Chr3	14092083	14092499	1.16674e-06	0.36	0.11	0.18	0.15	131	138	30.53	69	9	0	0
Chr3	14211738	14212006	0.000626033	0.15	0.33	0.04	0.1	134	139	587.48	509.14	7	2	0
Chr3	14219282	14219601	0.000233164	0.3	0.13	0.04	0.02	161	159	227.36	211.11	12	3	3
Chr3	14272026	14272479	0.00147764	0.24	0.49	0.05	0.09	86	71	16.78	31.86	9	0	1
Chr3	14286917	14287191	0.000515061	0.76	0.38	0.03	0.15	41	45	4.99	1.39	10	0	0
Chr3	14333890	14334222	7.1093e-09	0.13	0.44	0.04	0.16	149	135	27.41	50.12	8	0	0
Chr3	14334965	14335453	6.40179e-07	0.23	0.1	0.11	0.12	378	436	27.53	72.65	18	0	0
Chr3	14359481	14359775	0.00279534	0.35	0.17	0.06	0.02	113	96	107.9	36.36	12	0	0
Chr3	14448123	14448820	1.5253e-07	0.01	0.17	0	0.06	177	162	98.49	125.22	11	0	0
Chr3	14470840	14471414	3.28344e-21	0.39	0.79	0.06	0.01	272	263	30.69	50.02	18	0	0
Chr3	14745460	14745815	9.45268e-05	0.21	0.45	0.09	0.04	131	112	79.36	54.42	12	0	0
Chr3	14761735	14762084	0.000532232	0.35	0.69	0.01	0.01	55	55	33.37	7.77	6	0	0
Chr3	14842506	14843180	1.79231e-06	0.17	0.35	0.19	0.16	271	298	342.31	235.74	13	0	0
Chr3	14866903	14867137	0.00183437	0.25	0.54	0.02	0.06	72	48	73.43	33.14	8	0	0
Chr3	14944197	14944873	1.17802e-07	0.4	0.18	0.12	0.09	227	263	22.27	39.17	12	0	0
Chr3	15018033	15018293	3.14779e-07	0.2	0.46	0.06	0.11	186	186	74.4	209.2	6	0	0
Chr3	15049399	15049773	2.62268e-05	0.53	0.08	0.14	0.02	30	40	2	5.78	9	0	0
Chr3	15134818	15135077	1.36732e-06	0.23	0.48	0.03	0.04	163	182	241.56	196.67	11	0	0
Chr3	15170691	15171601	3.79319e-22	0.43	0.21	0.11	0.1	814	819	148.46	42.74	26	0	0
Chr3	15181900	15182157	1.64262e-05	0.06	0.15	0.02	0.03	383	415	8.99	60.45	12	0	0
Chr3	15195898	15196294	3.9082e-05	0.21	0.43	0.14	0.18	131	189	42.45	17.48	12	0	0
Chr3	15228215	15228494	7.1268e-05	0.4	0.19	0.11	0.04	133	184	50.55	22.29	8	0	0
Chr3	15288333	15288646	0.000878187	0.13	0.32	0.1	0.08	119	133	135.76	102.89	11	3	0
Chr3	15335270	15335505	1.83988e-10	0.37	0.75	0.06	0.04	115	166	83.62	186.24	7	0	0
Chr3	15335436	15335719	4.64366e-05	0.1	0.26	0.01	0.04	188	206	55.27	69.85	16	0	0
Chr3	15336429	15336674	0.000315532	0.5	0.07	0.13	0.02	36	27	4.5	2	9	0	0
Chr3	15369460	15369710	1.72489e-15	0.62	0.22	0.12	0.14	203	189	28.17	100.7	6	0	0
Chr3	15401361	15401668	0.000116385	0.63	0.28	0.15	0.04	52	74	50.95	55.95	7	0	0
Chr3	15428110	15428315	0.00195093	0.53	0.25	0.09	0.02	59	67	124.29	96.62	7	1	0
Chr3	15553287	15553601	8.53611e-06	0.28	0.56	0.02	0.08	188	89	37.27	6.81	13	0	0
Chr3	15602316	15602693	1.04671e-13	0.19	0.01	0.05	0	243	319	83.57	22.99	10	0	0
Chr3	15648616	15648950	0.000623961	0.15	0.07	0.05	0.04	374	416	43.6	68.49	10	0	0
Chr3	15657101	15657674	3.43527e-05	0.11	0	0.01	0	133	137	36.69	19.94	9	0	0
Chr3	15857299	15857744	3.49017e-07	0.35	0.15	0.11	0.09	240	270	34.44	33.86	13	0	0
Chr3	15862950	15863725	1.15396e-17	0.2	0.46	0.04	0.04	409	592	61.32	74.14	38	0	0
Chr3	15863029	15863591	3.80033e-37	0.36	0.8	0.12	0.04	322	490	101.12	155.81	15	0	0
Chr3	15863034	15863603	1.01163e-35	0.37	0.81	0.13	0.05	318	474	95.03	126.4	15	0	0
Chr3	15864538	15865019	2.74642e-07	0.42	0.2	0.09	0.15	231	260	78.1	61.78	10	0	0
Chr3	15871999	15872202	8.46993e-18	0.81	0.4	0.08	0.15	215	201	7.47	6.02	11	0	0
Chr3	15872072	15872342	2.48246e-11	0.57	0.26	0.19	0.13	247	212	10.67	13.56	13	0	0
Chr3	15895946	15896260	2.05822e-07	0.35	0.12	0.06	0.02	249	168	145.46	59.07	16	0	0
Chr3	15902554	15903019	2.2381e-19	0.59	0.28	0.17	0.15	458	349	132.03	52.81	13	0	0
Chr3	15913987	15914337	2.53242e-11	0.49	0.22	0.13	0.13	308	264	447.07	276.8	6	0	0
Chr3	15918946	15919185	0.00159168	0.3	0.67	0.04	0.05	43	36	9.77	6	6	0	0
Chr3	15925414	15926054	4.04134e-06	0.21	0	0.12	0	58	95	8.59	9.57	14	0	0
Chr3	15948253	15948765	1.01318e-10	0.33	0.14	0.11	0.11	393	464	60.12	104.92	19	0	0
Chr3	15950792	15951323	1.5804e-07	0.27	0.04	0.06	0	84	161	16.71	26.32	10	0	0
Chr3	15968266	15968557	2.67645e-12	0.17	0.64	0.02	0.2	78	149	5.91	9.54	12	0	0
Chr3	15976486	15976811	2.1121e-07	0.38	0.79	0.22	0.03	65	104	7.39	11.16	10	0	0
Chr3	16004774	16005186	3.45381e-05	0.03	0.24	0	0.06	86	129	11.36	30.12	8	0	0
Chr3	16006121	16006606	1.25198e-14	0.67	0.27	0.16	0.18	166	199	29.72	6.26	16	0	0
Chr3	16006148	16006358	8.19718e-10	0.5	0.12	0.11	0.05	135	98	13.86	4.38	16	0	0
Chr3	16010965	16011313	3.70267e-09	0.53	0.26	0.16	0.1	252	216	55.89	16.65	11	0	0
Chr3	16035533	16035876	2.11521e-07	0.06	0.6	0.01	0.13	34	50	2.79	2.5	8	0	0
Chr3	16061538	16061906	0.000260772	0.06	0.77	0.01	0.1	16	13	3.44	1.78	9	4	3
Chr3	16111953	16112315	4.78982e-25	0	0.41	0	0.14	166	172	20.29	19.45	11	0	0
Chr3	16120091	16120296	3.59227e-14	0.34	0.78	0.18	0.18	130	159	46	55.7	5	0	0
Chr3	16120937	16121192	2.31895e-13	0.31	0.73	0.21	0.14	145	158	43.77	17.87	6	0	0
Chr3	16132696	16133042	1.97784e-05	0.12	0	0.02	0	97	134	8.46	18.49	10	0	0
Chr3	16140080	16140471	4.39723e-07	0.05	0.18	0.01	0.04	310	425	124.97	224.73	13	0	0
Chr3	16158053	16158999	2.04558e-46	0.63	0.3	0.07	0.15	1022	868	49.27	32.5	34	0	0
Chr3	16158072	16159057	2.78764e-46	0.63	0.3	0.06	0.14	1017	867	46.53	28.2	33	0	0
Chr3	16158346	16158925	2.13368e-12	0.36	0.11	0.08	0.06	286	270	77.8	66.2	23	0	0
Chr3	16219310	16220168	1.11198e-19	0.19	0	0.13	0	293	304	62.63	28.13	16	0	0
Chr3	16266346	16266648	3.67686e-05	0.42	0.2	0.19	0.22	133	192	9.54	70.55	12	0	0
Chr3	16374222	16374589	2.1376e-07	0.15	0	0.03	0	144	139	20.36	42.08	12	0	0
Chr3	16382954	16383316	0.00015263	0.09	0.2	0.03	0.04	294	314	54.22	66.67	11	0	0
Chr3	16384612	16384928	3.46354e-10	0.43	0.21	0.15	0.18	361	297	59.36	294.4	11	0	0
Chr3	16385442	16385740	3.48001e-17	0.52	0.23	0.16	0.17	427	375	39.36	59.11	12	0	0
Chr3	16385455	16385773	1.62695e-15	0.49	0.21	0.16	0.15	385	361	43.6	50.56	11	0	0
Chr3	16388912	16389142	0.000156845	0.37	0.18	0.11	0.04	142	195	47.36	16.84	8	0	0
Chr3	16406559	16406850	2.27654e-05	0.25	0.52	0.04	0.08	124	107	13.24	5.24	7	0	0
Chr3	16422288	16423266	2.73263e-07	0.3	0.01	0.16	0	56	87	3.52	4.39	12	1	0
Chr3	16444034	16444774	9.84016e-05	0.51	0.15	0.25	0.15	57	53	4.02	14.99	12	0	0
Chr3	16468856	16469460	4.12122e-06	0.22	0.11	0.05	0.03	493	453	98.7	58.9	16	0	0
Chr3	16486188	16486658	3.78819e-07	0.18	0.07	0.04	0.01	518	360	325.23	164.84	14	0	0
Chr3	16490837	16491247	9.02729e-18	0.4	0.17	0.11	0.12	583	607	46.49	19.15	18	0	0
Chr3	16525297	16525721	1.06644e-07	0.25	0.08	0.06	0.02	216	253	17.4	31.55	15	0	0
Chr3	16531766	16532202	1.0652e-12	0.35	0	0.1	0	84	110	2	9.79	12	0	0
Chr3	16606658	16606957	2.00944e-06	0.38	0.81	0.07	0.08	48	69	5.71	8.55	8	0	0
Chr3	16622214	16622661	5.33017e-08	0.47	0.2	0.16	0.19	143	215	0.36	77.36	9	0	0
Chr3	16719136	16719500	0.000315004	0.37	0.18	0.18	0.13	123	147	37.12	85.41	8	0	0
Chr3	16754526	16754900	3.41057e-07	0.53	0.26	0.17	0.2	133	209	22.68	49.43	10	0	0
Chr3	16757637	16758070	4.84209e-12	0.14	0.01	0.03	0	240	342	47.56	57.29	11	0	0
Chr3	16797842	16798236	1.80394e-06	0.37	0.18	0.17	0.07	297	232	137.79	164.62	10	0	0
Chr3	16831766	16832031	1.04899e-07	0.23	0.08	0.01	0.02	325	278	164.43	105.69	19	0	0
Chr3	16847924	16848217	3.69711e-06	0.49	0.22	0.04	0.03	156	123	21.25	30.5	9	0	0
Chr3	16887183	16887752	1.31472e-05	0.12	0.05	0.02	0.01	544	546	77.64	88.83	15	0	0
Chr3	16907753	16908033	3.5772e-13	0.56	0.27	0.16	0.16	297	300	47.95	81.48	7	0	0
Chr3	16909789	16910193	3.68718e-18	0.12	0	0.04	0	501	612	49.69	95.46	15	0	0
Chr3	16942860	16943214	3.77261e-14	0.55	0.11	0.16	0.01	110	145	26	35.76	11	0	0
Chr3	16972728	16973247	7.6336e-12	0.15	0.01	0.05	0	232	308	35.33	52.24	12	0	0
Chr3	16977934	16978428	2.74581e-18	0.2	0.01	0.11	0	290	333	26.44	141.57	10	0	0
Chr3	17083072	17083608	2.37049e-09	0.47	0.21	0.18	0.09	234	224	13.05	42.8	16	0	0
Chr3	17128813	17129238	2.70173e-09	0.23	0.1	0.06	0.03	558	528	75.28	150.31	17	0	0
Chr3	17153601	17153968	1.12425e-10	0.33	0.16	0.06	0.04	544	493	141.92	12.12	15	0	0
Chr3	17246743	17246971	9.6189e-16	0.31	0.66	0.17	0.15	225	316	57.84	28	8	0	0
Chr3	17253368	17253839	2.47938e-12	0.15	0.32	0.05	0.08	653	726	46.83	221.05	16	0	0
Chr3	17368780	17369004	2.38934e-05	0.23	0.11	0.06	0.01	313	332	33.44	15.61	9	0	0
Chr3	17582642	17583226	5.43853e-07	0.4	0.16	0.17	0.12	166	179	17.86	24.86	13	0	0
Chr3	17631337	17631856	5.11375e-07	0.3	0.62	0.11	0.18	120	124	8.25	18.44	9	0	0
Chr3	17636144	17636376	0.000933764	0.28	0.06	0.12	0.08	80	64	14.79	20.24	12	0	0
Chr3	17656624	17657651	7.41172e-06	0.16	0.06	0.04	0.03	436	449	105.64	43.21	15	0	0
Chr3	17673909	17674197	9.29614e-25	0.18	0.01	0.08	0	438	510	56.56	146.53	13	0	0
Chr3	17687801	17688549	5.13417e-33	0.2	0	0.07	0	556	529	478.22	354.95	14	0	0
Chr3	17695807	17696323	5.90027e-23	0.18	0	0.07	0	389	385	71.74	70.42	13	0	0
Chr3	17728234	17728643	1.9314e-07	0.43	0.21	0.14	0.11	242	240	33.4	7.36	11	0	0
Chr3	17841696	17841969	0.00426548	0.27	0.07	0.1	0.01	51	72	38.2	98.3	5	0	0
Chr3	17848308	17848582	0.000160081	0.3	0.09	0.1	0.01	102	102	41.81	37.64	13	0	0
Chr3	17913997	17914734	2.34568e-08	0.06	0.25	0	0.04	207	310	25.53	123.58	16	0	0
Chr3	17938426	17938644	3.26216e-21	0.47	0.95	0.16	0	126	160	12.8	2.27	6	0	0
Chr3	17943923	17944180	5.83731e-06	0.19	0.5	0.11	0.2	90	121	20	45.03	9	0	0
Chr3	17970196	17970523	7.41499e-05	0.36	0.05	0.09	0.01	87	43	19.06	2.9	13	0	1
Chr3	17978187	17978538	5.825e-05	0.43	0.08	0.17	0.01	37	64	14.86	18.61	9	0	0
Chr3	18085961	18086328	2.07794e-05	0.44	0.17	0.19	0.16	126	94	5.75	52.28	9	0	0
Chr3	18108158	18108511	5.35073e-06	0.38	0.16	0.12	0.09	144	203	5.38	49.57	10	0	0
Chr3	18192464	18192739	3.51529e-08	0.42	0.18	0.12	0.03	292	165	239.96	63.17	10	0	0
Chr3	18192680	18193053	3.41994e-12	0.35	0.17	0.07	0.03	604	572	158.5	117.44	26	0	0
Chr3	18210916	18211298	4.22901e-06	0.02	0.11	0.01	0.08	341	337	48.53	123.08	13	0	0
Chr3	18224063	18224516	7.80838e-07	0.12	0.01	0.05	0	162	197	170.5	61.98	8	0	0
Chr3	18254495	18254849	7.72753e-05	0.12	0.47	0.03	0.14	49	59	7.26	4.63	16	2	0
Chr3	18339148	18339497	1.64114e-07	0.13	0	0.04	0	180	166	55.11	22.49	10	0	0
Chr3	18419584	18419933	1.18436e-09	0.19	0.08	0.07	0.03	798	676	81.93	36.94	17	0	0
Chr3	18438473	18438956	2.20161e-11	0.11	0.01	0.07	0	437	523	154.42	216.53	13	0	0
Chr3	18440313	18440759	3.1194e-06	0.09	0.27	0.11	0.22	186	207	95	119.25	9	0	0
Chr3	18449157	18449650	2.2892e-11	0.13	0.27	0.08	0.13	615	738	16.72	38.83	20	0	0
Chr3	18449596	18450018	4.75101e-26	0.37	0.12	0.14	0.08	692	649	87.91	113.23	18	0	0
Chr3	18488040	18488625	1.12162e-06	0.52	0.25	0.18	0.17	192	144	7.64	18.55	12	0	0
Chr3	18531754	18532117	2.42334e-08	0.17	0.02	0.03	0	226	236	31.09	41.59	21	0	0
Chr3	18531801	18532316	1.78061e-13	0.46	0.16	0.12	0.05	277	256	38.27	82.21	15	0	0
Chr3	18545657	18546045	6.50976e-11	0.4	0.14	0.14	0.1	164	344	3.93	125.87	16	0	0
Chr3	18565216	18565828	4.63369e-11	0.24	0.09	0.08	0.03	500	467	48.89	102.64	18	0	0
Chr3	18611554	18612051	0.000919306	0.35	0.07	0.05	0.01	48	44	5.96	4.93	10	0	0
Chr3	18645830	18646238	6.80822e-10	0.53	0.22	0.12	0.03	228	169	77.27	63.67	13	1	1
Chr3	18672103	18672621	5.8746e-08	0.25	0.02	0.09	0	114	118	6	12.36	9	0	0
Chr3	18690867	18691324	9.97038e-07	0.45	0.17	0.18	0.15	138	133	28.5	73.12	8	0	0
Chr3	18728586	18729009	3.52071e-05	0.3	0.09	0.07	0.02	115	133	26.5	18.9	10	0	0
Chr3	18784924	18785341	2.52023e-09	0.38	0.17	0.14	0.12	299	344	58.56	72.42	11	0	0
Chr3	18832090	18832541	1.18556e-12	0.01	0.19	0	0.07	250	191	32.36	29.23	13	0	0
Chr3	18836065	18836358	2.26314e-13	0.58	0.29	0.17	0.26	398	259	38.3	204.2	5	0	0
Chr3	18887302	18887991	1.29905e-05	0.39	0.18	0.16	0.18	198	173	88.84	77.79	10	0	0
Chr3	18937394	18937600	8.32746e-27	0.96	0.47	0	0.25	180	176	62.8	31.87	6	0	0
Chr3	18999090	18999388	5.43169e-06	0.11	0.25	0.01	0.07	269	306	78.86	22.75	9	0	0
Chr3	19046631	19046840	4.546e-05	0.09	0.32	0.07	0.22	95	128	76.97	47.07	6	0	0
Chr3	19073422	19074061	3.25863e-08	0.36	0.13	0.11	0.09	241	207	112.09	8.76	11	0	0
Chr3	19085729	19085957	0.000446144	0.18	0.08	0.05	0.03	261	309	56.5	54.75	9	0	0
Chr3	19104008	19104278	2.04942e-08	0.15	0.44	0.11	0.21	144	172	9	18.86	9	0	0
Chr3	19128952	19129424	3.1326e-05	0.33	0.15	0.13	0.08	235	195	29.65	38.42	11	0	0
Chr3	19151896	19152309	3.09738e-06	0.41	0.2	0.11	0.06	214	189	83.6	34.44	13	0	0
Chr3	19154209	19154597	1.30796e-14	0.16	0	0.09	0	294	256	61.82	101.16	10	0	0
Chr3	19200787	19201186	1.55721e-13	0.12	0	0.03	0	424	361	23.35	14.35	15	0	0
Chr3	19202667	19203168	3.70246e-22	0.04	0.2	0.01	0.08	761	677	121.5	67.8	19	0	0
Chr3	19225314	19225742	1.40035e-07	0.17	0.42	0.07	0.2	170	213	8.27	13.45	11	0	0
Chr3	19278257	19278755	3.32048e-08	0.01	0.14	0	0.1	197	339	20.31	49.08	13	0	0
Chr3	19301474	19301727	0.000994699	0.28	0.1	0.07	0.03	93	111	1.12	9.66	10	0	0
Chr3	19303273	19304178	4.90741e-12	0.15	0	0.06	0	290	268	30.22	92.58	18	0	0
Chr3	19357377	19358130	2.35204e-07	0.23	0.02	0.08	0	109	137	9.69	43.47	11	0	0
Chr3	19381012	19381270	1.22765e-17	0.99	0.47	0	0.27	80	135	5	87.5	5	0	0
Chr3	19409634	19410103	1.07751e-09	0.4	0.12	0.17	0.07	210	173	3.49	65.02	11	0	0
Chr3	19501978	19502327	0.000365108	0.21	0.42	0.05	0.13	107	140	39.9	61	7	0	0
Chr3	19528087	19528668	7.55266e-08	0.31	0.1	0.15	0.06	220	223	9.88	38.27	12	0	0
Chr3	19550104	19550325	5.1505e-05	0.82	0.39	0.16	0.17	38	56	14.3	9.2	5	0	0
Chr3	19593584	19593974	1.10743e-09	0.3	0.15	0.1	0.07	505	572	77.47	26.33	13	0	0
Chr3	19593981	19594389	8.9108e-13	0.45	0.15	0.1	0.06	257	222	382.41	135.93	8	0	0
Chr3	19625573	19626101	7.55431e-20	0.19	0	0.05	0	389	319	245.45	110.8	11	0	0
Chr3	19627714	19628039	9.76141e-20	0.24	0.11	0.08	0.06	1475	1214	110.8	92.99	19	0	0
Chr3	19650936	19651399	7.33941e-08	0.43	0.15	0.26	0.13	133	180	3.67	31.24	7	0	0
Chr3	19716529	19716939	2.9723e-09	0.02	0.16	0	0.05	243	237	58.73	52.03	13	0	0
Chr3	19843057	19843578	1.43051e-23	0.32	0	0.19	0	169	233	15.21	22.46	10	0	0
Chr3	19876339	19876754	2.65147e-09	0.18	0.45	0.14	0.2	174	259	19.76	26.91	13	0	0
Chr3	19882429	19883085	3.35919e-10	0.29	0.11	0.05	0.03	392	370	40.53	28.38	16	0	0
Chr3	19924849	19925369	3.68109e-28	0.22	0	0.13	0	378	370	168.24	59.94	13	0	0
Chr3	19932390	19932676	2.49957e-11	0.31	0.12	0.16	0.08	397	391	68.29	12.87	11	0	0
Chr3	20024409	20024637	2.19541e-07	0.83	0.39	0.07	0.11	66	62	64.95	53.81	7	0	0
Chr3	20031070	20031354	0.00509701	0.32	0.16	0.03	0.02	108	124	17.5	14.94	9	0	0
Chr3	20036428	20036930	2.17705e-11	0.01	0.27	0	0.16	136	139	13.6	13.43	10	0	0
Chr3	20040513	20040841	1.99184e-06	0.17	0.37	0.07	0.23	201	254	39	47.94	9	0	0
Chr3	20042443	20043161	2.50605e-18	0.27	0.64	0.09	0.21	241	319	176.69	464.2	11	0	0
Chr3	20046571	20047437	3.96409e-11	0.22	0.08	0.07	0.02	586	656	13.38	65.12	20	0	0
Chr3	20061785	20062263	5.02289e-11	0.22	0.47	0.13	0.19	268	329	26.76	58.4	13	0	0
Chr3	20090843	20091328	4.45158e-08	0.39	0.14	0.1	0.11	221	176	20.64	15.78	15	0	0
Chr3	20093582	20093972	3.20461e-11	0.76	0.34	0.23	0.24	107	152	8.9	23.9	7	0	0
Chr3	20093635	20094025	3.03831e-10	0.74	0.34	0.23	0.22	104	155	10.48	22.48	7	0	0
Chr3	20125314	20126076	1.05129e-13	0.49	0.19	0.2	0.13	271	269	43.17	19.72	14	0	0
Chr3	20127912	20128195	2.41196e-10	0.33	0.7	0.07	0.07	178	126	17.44	5.5	9	0	0
Chr3	20127937	20128328	6.94154e-08	0.25	0.54	0.05	0.1	182	138	17.44	21.5	9	0	0
Chr3	20127986	20128549	7.20034e-06	0.13	0.3	0.01	0.12	229	211	16.96	48.56	11	0	0
Chr3	20170944	20171228	1.31734e-07	0.19	0.41	0.08	0.2	245	215	17	53.9	7	0	0
Chr3	20176563	20177083	8.51468e-07	0.3	0.12	0.15	0.1	240	271	127.24	195.9	7	0	0
Chr3	20182564	20182913	1.00272e-09	0	0.27	0	0.22	90	137	28.21	36.41	8	0	0
Chr3	20200937	20201353	1.42802e-06	0.2	0.07	0.1	0	476	251	1593.64	432.21	15	4	4
Chr3	20203486	20203925	3.6204e-05	0.18	0.09	0.03	0.01	508	373	164.62	69.34	10	0	0
Chr3	20206053	20207365	1.86274e-28	0.41	0.2	0.05	0.03	1688	921	422.41	79.8	30	0	0
Chr3	20206773	20207373	6.39713e-05	0.21	0.1	0.01	0.01	561	257	1140.15	215.98	18	9	5
Chr3	20280655	20281201	5.1984e-16	0.25	0.07	0.14	0.07	524	594	60.79	89	12	0	0
Chr3	20288871	20289107	0.000207467	0.1	0.3	0.07	0.15	99	138	120.48	45.9	7	0	0
Chr3	20311088	20311324	7.75822e-09	0.31	0.64	0.08	0.21	144	163	42.95	57.57	7	0	0
Chr3	20384821	20385804	1.12689e-09	0.32	0.14	0.14	0.09	447	407	59.6	16.48	19	0	0
Chr3	20384853	20385837	7.03378e-10	0.32	0.14	0.14	0.09	468	412	67.58	17.56	19	0	0
Chr3	20402341	20402582	0.00364651	0	0.15	0	0.02	58	40	2.84	2.89	10	0	0
Chr3	20484313	20484560	0.00547099	0.86	0.41	0.04	0.07	22	17	12.67	2.57	6	1	0
Chr3	20487465	20487871	0.000543815	0.24	0.07	0.01	0.02	117	122	70.5	15.78	9	0	0
Chr3	20545282	20545509	3.07933e-07	0.42	0.19	0.16	0.14	200	230	32.29	71.48	7	0	0
Chr3	20559262	20559661	1.38719e-13	0.17	0.43	0.1	0.2	310	340	37.78	51.56	10	0	0
Chr3	20600082	20600618	2.30819e-27	0.43	0.21	0.1	0.06	1094	967	90.31	100.16	26	0	0
Chr3	20721702	20722163	3.82857e-15	0	0.11	0	0.05	423	410	175.94	64.94	13	0	0
Chr3	20749772	20750081	1.09769e-05	0.04	0.13	0.01	0.03	340	400	36.24	72.24	12	0	0
Chr3	20777822	20778110	8.59412e-08	0.35	0.17	0.13	0.11	331	334	102.94	76.23	13	0	0
Chr3	20809057	20809975	2.82652e-07	0.24	0.57	0.08	0.18	125	110	8.09	8.1	13	0	0
Chr3	20853699	20854256	8.74972e-16	0.26	0.6	0.12	0.15	248	282	166.58	110.4	13	0	0
Chr3	20853818	20854135	1.91005e-06	0.09	0.26	0.04	0.09	207	220	120.03	121.14	14	0	0
Chr3	20886755	20887200	1.17546e-15	0.5	0.21	0.21	0.13	351	345	256.77	145.83	10	0	0
Chr3	20953833	20954146	3.91991e-10	0.14	0.04	0.07	0.01	546	592	44.05	32.76	11	0	0
Chr3	20983478	20983751	9.42432e-14	0.28	0.58	0.19	0.17	269	353	20.86	23.19	9	0	0
Chr3	20993180	20993779	5.73315e-06	0.17	0.04	0.1	0.01	166	265	41.16	78.06	10	0	0
Chr3	21012894	21013469	3.34279e-08	0.21	0.03	0.1	0.04	222	181	43.91	16.81	12	0	0
Chr3	21118572	21118888	9.40544e-17	0.81	0.36	0.06	0.27	163	159	8.8	10.7	5	0	0
Chr3	21118760	21119217	1.62072e-13	0.55	0.26	0.22	0.2	309	303	13	22	9	0	0
Chr3	21180524	21181049	1.273e-16	0.19	0.03	0.07	0	408	468	106.44	101.49	14	0	0
Chr3	21308041	21308615	1.80939e-05	0.17	0.07	0.04	0.01	357	440	27.68	28.14	18	0	0
Chr3	21328085	21328309	2.17305e-05	0.35	0.81	0.05	0.03	31	63	8.12	16.12	8	2	0
Chr3	21350540	21351170	6.88686e-07	0.43	0.12	0.22	0.03	92	102	7.69	10.75	9	0	0
Chr3	21486551	21486876	6.45409e-17	0.13	0	0.04	0	393	375	33.42	25.89	11	0	0
Chr3	21509408	21509899	0.000626591	0.03	0.17	0	0.02	115	128	52.72	62.18	10	0	0
Chr3	21512658	21512906	1.00638e-09	0.16	0.05	0.06	0.02	591	506	159.87	71.82	14	0	0
Chr3	21638301	21638639	1.36655e-10	0.09	0.33	0.03	0.2	233	213	37.9	38.29	7	0	0
Chr3	21688419	21688670	3.80852e-12	0.59	0.25	0.2	0.16	176	225	6.4	24.47	11	0	0
Chr3	21688455	21688792	2.05251e-14	0.76	0.37	0.14	0.17	188	193	35.73	15.34	10	0	0
[truncated: 1,423 more rows]
