# Supplementary material for: Nuclear Localised MORE SULPHUR ACCUMULATION1 Epigenetically Regulates Sulphur Homeostasis in Arabidopsis thaliana
Source: PLoS Genet. 2016 Sep 13;12(9):e1006298. doi: 10.1371/journal.pgen.1006298 (PMC5021336; doi:10.1371/journal.pgen.1006298)
Supplement: S5 Table — (XLSX) [file pgen.1006298.s015.xlsx]

## Sheet: shoot hyper-DMGs
S5A Table. List of hyper-DMGs in shoots.
Gene ID	Position of DMR
AT1G01050.1	hyper-DMG in downstream
AT1G01600.1	hyper-DMG in downstream
AT1G02060.1	hyper-DMG in downstream
AT1G02205.3	hyper-DMG in downstream
AT1G02950.2	hyper-DMG in downstream
AT1G03380.1	hyper-DMG in downstream
AT1G03400.1	hyper-DMG in downstream
AT1G03930.1	hyper-DMG in downstream
AT1G03940.1	hyper-DMG in downstream
AT1G04910.1	hyper-DMG in downstream
AT1G04950.3	hyper-DMG in downstream
AT1G05140.1	hyper-DMG in downstream
AT1G05420.1	hyper-DMG in downstream
AT1G05430.1	hyper-DMG in downstream
AT1G06150.1	hyper-DMG in downstream
AT1G07520.1	hyper-DMG in downstream
AT1G07560.1	hyper-DMG in downstream
AT1G07650.2	hyper-DMG in downstream
AT1G07790.1	hyper-DMG in downstream
AT1G07795.1	hyper-DMG in downstream
AT1G09070.1	hyper-DMG in downstream
AT1G09900.1	hyper-DMG in downstream
AT1G10030.1	hyper-DMG in downstream
AT1G10630.1	hyper-DMG in downstream
AT1G10920.1	hyper-DMG in downstream
AT1G10960.1	hyper-DMG in downstream
AT1G10980.1	hyper-DMG in downstream
AT1G11060.1	hyper-DMG in downstream
AT1G11810.1	hyper-DMG in downstream
AT1G11900.1	hyper-DMG in downstream
AT1G13180.1	hyper-DMG in downstream
AT1G13195.1	hyper-DMG in downstream
AT1G14315.2	hyper-DMG in downstream
AT1G14400.1	hyper-DMG in downstream
AT1G14800.1	hyper-DMG in downstream
AT1G15000.1	hyper-DMG in downstream
AT1G15010.1	hyper-DMG in downstream
AT1G15020.2	hyper-DMG in downstream
AT1G15430.2	hyper-DMG in downstream
AT1G16740.1	hyper-DMG in downstream
AT1G16750.1	hyper-DMG in downstream
AT1G17470.2	hyper-DMG in downstream
AT1G17760.1	hyper-DMG in downstream
AT1G17810.1	hyper-DMG in downstream
AT1G18890.1	hyper-DMG in downstream
AT1G20530.1	hyper-DMG in downstream
AT1G20640.2	hyper-DMG in downstream
AT1G20650.1	hyper-DMG in downstream
AT1G20795.1	hyper-DMG in downstream
AT1G21140.1	hyper-DMG in downstream
AT1G21160.1	hyper-DMG in downstream
AT1G21326.1	hyper-DMG in downstream
AT1G21580.1	hyper-DMG in downstream
AT1G21750.1	hyper-DMG in downstream
AT1G21770.1	hyper-DMG in downstream
AT1G22050.1	hyper-DMG in downstream
AT1G22080.2	hyper-DMG in downstream
AT1G23100.1	hyper-DMG in downstream
AT1G23120.1	hyper-DMG in downstream
AT1G23140.1	hyper-DMG in downstream
AT1G23240.1	hyper-DMG in downstream
AT1G23530.1	hyper-DMG in downstream
AT1G25390.1	hyper-DMG in downstream
AT1G25420.1	hyper-DMG in downstream
AT1G26610.1	hyper-DMG in downstream
AT1G26620.1	hyper-DMG in downstream
AT1G27040.1	hyper-DMG in downstream
AT1G27210.1	hyper-DMG in downstream
AT1G27260.1	hyper-DMG in downstream
AT1G27490.1	hyper-DMG in downstream
AT1G27630.1	hyper-DMG in downstream
AT1G28270.1	hyper-DMG in downstream
AT1G28560.2	hyper-DMG in downstream
AT1G28690.1	hyper-DMG in downstream
AT1G29000.1	hyper-DMG in downstream
AT1G29500.1	hyper-DMG in downstream
AT1G29840.1	hyper-DMG in downstream
AT1G29900.1	hyper-DMG in downstream
AT1G29920.1	hyper-DMG in downstream
AT1G30050.1	hyper-DMG in downstream
AT1G30070.2	hyper-DMG in downstream
AT1G30880.1	hyper-DMG in downstream
AT1G31420.1	hyper-DMG in downstream
AT1G31430.1	hyper-DMG in downstream
AT1G31510.1	hyper-DMG in downstream
AT1G31530.1	hyper-DMG in downstream
AT1G31860.1	hyper-DMG in downstream
AT1G32300.1	hyper-DMG in downstream
AT1G32400.1	hyper-DMG in downstream
AT1G32440.1	hyper-DMG in downstream
AT1G32960.1	hyper-DMG in downstream
AT1G33290.1	hyper-DMG in downstream
AT1G33780.1	hyper-DMG in downstream
AT1G33880.1	hyper-DMG in downstream
AT1G34020.1	hyper-DMG in downstream
AT1G34030.1	hyper-DMG in downstream
AT1G34065.1	hyper-DMG in downstream
AT1G34540.1	hyper-DMG in downstream
AT1G34560.1	hyper-DMG in downstream
AT1G34570.1	hyper-DMG in downstream
AT1G34670.1	hyper-DMG in downstream
AT1G35190.1	hyper-DMG in downstream
AT1G36970.1	hyper-DMG in downstream
AT1G42430.1	hyper-DMG in downstream
AT1G42440.1	hyper-DMG in downstream
AT1G43020.1	hyper-DMG in downstream
AT1G44000.1	hyper-DMG in downstream
AT1G44110.1	hyper-DMG in downstream
AT1G44160.1	hyper-DMG in downstream
AT1G44170.1	hyper-DMG in downstream
AT1G45165.1	hyper-DMG in downstream
AT1G45474.2	hyper-DMG in downstream
AT1G45616.1	hyper-DMG in downstream
AT1G47389.1	hyper-DMG in downstream
AT1G47390.1	hyper-DMG in downstream
AT1G47980.1	hyper-DMG in downstream
AT1G48370.1	hyper-DMG in downstream
AT1G48390.1	hyper-DMG in downstream
AT1G48640.1	hyper-DMG in downstream
AT1G48780.1	hyper-DMG in downstream
AT1G48880.1	hyper-DMG in downstream
AT1G48900.1	hyper-DMG in downstream
AT1G49310.1	hyper-DMG in downstream
AT1G50760.1	hyper-DMG in downstream
AT1G50820.1	hyper-DMG in downstream
AT1G50900.1	hyper-DMG in downstream
AT1G51690.3	hyper-DMG in downstream
AT1G51910.1	hyper-DMG in downstream
AT1G52618.1	hyper-DMG in downstream
AT1G52630.1	hyper-DMG in downstream
AT1G52780.1	hyper-DMG in downstream
AT1G52810.1	hyper-DMG in downstream
AT1G52825.1	hyper-DMG in downstream
AT1G52900.1	hyper-DMG in downstream
AT1G52930.1	hyper-DMG in downstream
AT1G53633.1	hyper-DMG in downstream
AT1G54300.1	hyper-DMG in downstream
AT1G54380.1	hyper-DMG in downstream
AT1G54990.1	hyper-DMG in downstream
AT1G55130.1	hyper-DMG in downstream
AT1G55480.1	hyper-DMG in downstream
AT1G56150.1	hyper-DMG in downstream
AT1G56210.1	hyper-DMG in downstream
AT1G56320.1	hyper-DMG in downstream
AT1G56410.1	hyper-DMG in downstream
AT1G56415.1	hyper-DMG in downstream
AT1G57613.1	hyper-DMG in downstream
AT1G57906.1	hyper-DMG in downstream
AT1G57980.1	hyper-DMG in downstream
AT1G58110.2	hyper-DMG in downstream
AT1G58200.1	hyper-DMG in downstream
AT1G58242.1	hyper-DMG in downstream
AT1G58430.1	hyper-DMG in downstream
AT1G61640.1	hyper-DMG in downstream
AT1G62200.1	hyper-DMG in downstream
AT1G62340.1	hyper-DMG in downstream
AT1G62690.1	hyper-DMG in downstream
AT1G62720.1	hyper-DMG in downstream
AT1G62760.1	hyper-DMG in downstream
AT1G62960.1	hyper-DMG in downstream
AT1G63420.1	hyper-DMG in downstream
AT1G63460.1	hyper-DMG in downstream
AT1G63600.1	hyper-DMG in downstream
AT1G63610.2	hyper-DMG in downstream
AT1G63850.1	hyper-DMG in downstream
AT1G63855.3	hyper-DMG in downstream
AT1G64430.2	hyper-DMG in downstream
AT1G64561.1	hyper-DMG in downstream
AT1G64810.2	hyper-DMG in downstream
AT1G64830.1	hyper-DMG in downstream
AT1G65010.1	hyper-DMG in downstream
AT1G65170.1	hyper-DMG in downstream
AT1G65180.1	hyper-DMG in downstream
AT1G65470.1	hyper-DMG in downstream
AT1G65550.1	hyper-DMG in downstream
AT1G65870.1	hyper-DMG in downstream
AT1G66000.1	hyper-DMG in downstream
AT1G66260.1	hyper-DMG in downstream
AT1G66540.1	hyper-DMG in downstream
AT1G67030.1	hyper-DMG in downstream
AT1G67035.2	hyper-DMG in downstream
AT1G67180.1	hyper-DMG in downstream
AT1G67330.1	hyper-DMG in downstream
AT1G67590.1	hyper-DMG in downstream
AT1G67623.1	hyper-DMG in downstream
AT1G67630.1	hyper-DMG in downstream
AT1G68060.1	hyper-DMG in downstream
AT1G68110.1	hyper-DMG in downstream
AT1G68570.1	hyper-DMG in downstream
AT1G68640.1	hyper-DMG in downstream
AT1G68875.1	hyper-DMG in downstream
AT1G69960.1	hyper-DMG in downstream
AT1G70330.1	hyper-DMG in downstream
AT1G70810.1	hyper-DMG in downstream
AT1G70850.3	hyper-DMG in downstream
AT1G72500.1	hyper-DMG in downstream
AT1G73177.1	hyper-DMG in downstream
AT1G73607.1	hyper-DMG in downstream
AT1G74330.1	hyper-DMG in downstream
AT1G74470.1	hyper-DMG in downstream
AT1G74490.1	hyper-DMG in downstream
AT1G74940.1	hyper-DMG in downstream
AT1G75360.1	hyper-DMG in downstream
AT1G75380.1	hyper-DMG in downstream
AT1G75717.1	hyper-DMG in downstream
AT1G76360.1	hyper-DMG in downstream
AT1G77765.4	hyper-DMG in downstream
AT1G77780.1	hyper-DMG in downstream
AT1G78130.1	hyper-DMG in downstream
AT1G78500.1	hyper-DMG in downstream
AT1G78510.1	hyper-DMG in downstream
AT1G78630.1	hyper-DMG in downstream
AT1G78640.1	hyper-DMG in downstream
AT1G78750.1	hyper-DMG in downstream
AT1G79100.1	hyper-DMG in downstream
AT1G79200.1	hyper-DMG in downstream
AT1G79270.1	hyper-DMG in downstream
AT1G79710.1	hyper-DMG in downstream
AT1G80200.1	hyper-DMG in downstream
AT1G80560.1	hyper-DMG in downstream
AT1G80670.1	hyper-DMG in downstream
AT1G80745.1	hyper-DMG in downstream
AT1G80760.1	hyper-DMG in downstream
AT1G80780.3	hyper-DMG in downstream
AT2G01140.1	hyper-DMG in downstream
AT2G01290.1	hyper-DMG in downstream
AT2G01340.1	hyper-DMG in downstream
AT2G01350.1	hyper-DMG in downstream
AT2G01690.2	hyper-DMG in downstream
AT2G02010.1	hyper-DMG in downstream
AT2G02870.3	hyper-DMG in downstream
AT2G03060.2	hyper-DMG in downstream
AT2G03230.1	hyper-DMG in downstream
AT2G03830.1	hyper-DMG in downstream
AT2G03937.2	hyper-DMG in downstream
AT2G04020.1	hyper-DMG in downstream
AT2G04025.1	hyper-DMG in downstream
AT2G05060.1	hyper-DMG in downstream
AT2G05140.1	hyper-DMG in downstream
AT2G06005.1	hyper-DMG in downstream
AT2G07020.1	hyper-DMG in downstream
AT2G07708.1	hyper-DMG in downstream
AT2G07715.1	hyper-DMG in downstream
AT2G07795.1	hyper-DMG in downstream
AT2G07820.1	hyper-DMG in downstream
AT2G11890.1	hyper-DMG in downstream
AT2G11891.1	hyper-DMG in downstream
AT2G11910.2	hyper-DMG in downstream
AT2G12170.1	hyper-DMG in downstream
AT2G13125.1	hyper-DMG in downstream
AT2G13895.1	hyper-DMG in downstream
AT2G13980.1	hyper-DMG in downstream
AT2G14080.1	hyper-DMG in downstream
AT2G14110.1	hyper-DMG in downstream
AT2G14120.3	hyper-DMG in downstream
AT2G14520.1	hyper-DMG in downstream
AT2G14580.1	hyper-DMG in downstream
AT2G14720.1	hyper-DMG in downstream
AT2G14900.1	hyper-DMG in downstream
AT2G14910.1	hyper-DMG in downstream
AT2G15050.1	hyper-DMG in downstream
AT2G15440.1	hyper-DMG in downstream
AT2G15660.1	hyper-DMG in downstream
AT2G15670.1	hyper-DMG in downstream
AT2G15690.1	hyper-DMG in downstream
AT2G15880.1	hyper-DMG in downstream
AT2G15910.1	hyper-DMG in downstream
AT2G16250.1	hyper-DMG in downstream
AT2G16390.1	hyper-DMG in downstream
AT2G16500.1	hyper-DMG in downstream
AT2G16640.1	hyper-DMG in downstream
AT2G16810.1	hyper-DMG in downstream
AT2G16920.1	hyper-DMG in downstream
AT2G17020.1	hyper-DMG in downstream
AT2G17550.1	hyper-DMG in downstream
AT2G17695.3	hyper-DMG in downstream
AT2G17710.1	hyper-DMG in downstream
AT2G17785.1	hyper-DMG in downstream
AT2G18750.3	hyper-DMG in downstream
AT2G19120.1	hyper-DMG in downstream
AT2G19210.1	hyper-DMG in downstream
AT2G19240.1	hyper-DMG in downstream
AT2G19893.1	hyper-DMG in downstream
AT2G20495.1	hyper-DMG in downstream
AT2G20510.1	hyper-DMG in downstream
AT2G20650.2	hyper-DMG in downstream
AT2G20800.1	hyper-DMG in downstream
AT2G20990.3	hyper-DMG in downstream
AT2G21160.1	hyper-DMG in downstream
AT2G21230.3	hyper-DMG in downstream
AT2G21430.1	hyper-DMG in downstream
AT2G21530.1	hyper-DMG in downstream
AT2G21660.1	hyper-DMG in downstream
AT2G21850.1	hyper-DMG in downstream
AT2G21860.1	hyper-DMG in downstream
AT2G21970.1	hyper-DMG in downstream
AT2G22050.1	hyper-DMG in downstream
AT2G23080.1	hyper-DMG in downstream
AT2G23130.1	hyper-DMG in downstream
AT2G23390.1	hyper-DMG in downstream
AT2G23410.1	hyper-DMG in downstream
AT2G23755.1	hyper-DMG in downstream
AT2G23790.1	hyper-DMG in downstream
AT2G23910.1	hyper-DMG in downstream
AT2G23920.1	hyper-DMG in downstream
AT2G23930.1	hyper-DMG in downstream
AT2G24100.1	hyper-DMG in downstream
AT2G24590.1	hyper-DMG in downstream
AT2G24600.4	hyper-DMG in downstream
AT2G24700.1	hyper-DMG in downstream
AT2G24710.1	hyper-DMG in downstream
AT2G24800.1	hyper-DMG in downstream
AT2G25240.1	hyper-DMG in downstream
AT2G26170.1	hyper-DMG in downstream
AT2G26280.1	hyper-DMG in downstream
AT2G26810.2	hyper-DMG in downstream
AT2G26860.1	hyper-DMG in downstream
AT2G26900.1	hyper-DMG in downstream
AT2G27650.1	hyper-DMG in downstream
AT2G27700.2	hyper-DMG in downstream
AT2G27840.1	hyper-DMG in downstream
AT2G28360.1	hyper-DMG in downstream
AT2G28450.1	hyper-DMG in downstream
AT2G28480.1	hyper-DMG in downstream
AT2G28755.1	hyper-DMG in downstream
AT2G28930.1	hyper-DMG in downstream
AT2G29000.1	hyper-DMG in downstream
AT2G29420.1	hyper-DMG in downstream
AT2G29900.1	hyper-DMG in downstream
AT2G30210.1	hyper-DMG in downstream
AT2G30490.1	hyper-DMG in downstream
AT2G30600.5	hyper-DMG in downstream
AT2G30615.1	hyper-DMG in downstream
AT2G31290.1	hyper-DMG in downstream
AT2G31380.1	hyper-DMG in downstream
AT2G32220.1	hyper-DMG in downstream
AT2G32235.1	hyper-DMG in downstream
AT2G32280.1	hyper-DMG in downstream
AT2G33220.1	hyper-DMG in downstream
AT2G33280.1	hyper-DMG in downstream
AT2G33360.1	hyper-DMG in downstream
AT2G33370.1	hyper-DMG in downstream
AT2G33380.1	hyper-DMG in downstream
AT2G34010.1	hyper-DMG in downstream
AT2G34238.1	hyper-DMG in downstream
AT2G34380.1	hyper-DMG in downstream
AT2G34460.1	hyper-DMG in downstream
AT2G34480.1	hyper-DMG in downstream
AT2G34570.1	hyper-DMG in downstream
AT2G34730.2	hyper-DMG in downstream
AT2G34910.1	hyper-DMG in downstream
AT2G35760.1	hyper-DMG in downstream
AT2G35765.1	hyper-DMG in downstream
AT2G36070.1	hyper-DMG in downstream
AT2G36261.1	hyper-DMG in downstream
AT2G36310.1	hyper-DMG in downstream
AT2G36695.1	hyper-DMG in downstream
AT2G36700.1	hyper-DMG in downstream
AT2G37780.1	hyper-DMG in downstream
AT2G38020.1	hyper-DMG in downstream
AT2G38025.1	hyper-DMG in downstream
AT2G38580.1	hyper-DMG in downstream
AT2G38860.2	hyper-DMG in downstream
AT2G39280.2	hyper-DMG in downstream
AT2G39940.1	hyper-DMG in downstream
AT2G40316.1	hyper-DMG in downstream
AT2G40480.1	hyper-DMG in downstream
AT2G40810.2	hyper-DMG in downstream
AT2G40815.1	hyper-DMG in downstream
AT2G41040.1	hyper-DMG in downstream
AT2G41710.3	hyper-DMG in downstream
AT2G41830.1	hyper-DMG in downstream
AT2G41870.1	hyper-DMG in downstream
AT2G41920.1	hyper-DMG in downstream
AT2G42560.1	hyper-DMG in downstream
AT2G42590.3	hyper-DMG in downstream
AT2G43210.2	hyper-DMG in downstream
AT2G43220.1	hyper-DMG in downstream
AT2G43235.1	hyper-DMG in downstream
AT2G43790.1	hyper-DMG in downstream
AT2G44310.1	hyper-DMG in downstream
AT2G44750.2	hyper-DMG in downstream
AT2G44870.1	hyper-DMG in downstream
AT2G45880.1	hyper-DMG in downstream
AT2G46850.1	hyper-DMG in downstream
AT2G47220.1	hyper-DMG in downstream
AT2G48100.1	hyper-DMG in downstream
AT3G01185.1	hyper-DMG in downstream
AT3G01380.1	hyper-DMG in downstream
AT3G01420.1	hyper-DMG in downstream
AT3G01490.1	hyper-DMG in downstream
AT3G02250.1	hyper-DMG in downstream
AT3G02840.1	hyper-DMG in downstream
AT3G03040.1	hyper-DMG in downstream
AT3G03520.1	hyper-DMG in downstream
AT3G03570.1	hyper-DMG in downstream
AT3G03680.1	hyper-DMG in downstream
AT3G03690.1	hyper-DMG in downstream
AT3G04610.1	hyper-DMG in downstream
AT3G04660.1	hyper-DMG in downstream
AT3G04980.1	hyper-DMG in downstream
AT3G06210.1	hyper-DMG in downstream
AT3G06220.1	hyper-DMG in downstream
AT3G06400.3	hyper-DMG in downstream
AT3G06760.2	hyper-DMG in downstream
AT3G07590.2	hyper-DMG in downstream
AT3G07670.1	hyper-DMG in downstream
AT3G07680.1	hyper-DMG in downstream
AT3G07690.1	hyper-DMG in downstream
AT3G08636.1	hyper-DMG in downstream
AT3G08640.1	hyper-DMG in downstream
AT3G08650.2	hyper-DMG in downstream
AT3G09840.1	hyper-DMG in downstream
AT3G09850.1	hyper-DMG in downstream
AT3G09900.1	hyper-DMG in downstream
AT3G10140.1	hyper-DMG in downstream
AT3G10150.1	hyper-DMG in downstream
AT3G10985.1	hyper-DMG in downstream
AT3G10990.1	hyper-DMG in downstream
AT3G11350.1	hyper-DMG in downstream
AT3G11720.3	hyper-DMG in downstream
AT3G11964.1	hyper-DMG in downstream
AT3G12370.1	hyper-DMG in downstream
AT3G12690.3	hyper-DMG in downstream
AT3G12850.1	hyper-DMG in downstream
AT3G13030.2	hyper-DMG in downstream
AT3G13160.1	hyper-DMG in downstream
AT3G13630.1	hyper-DMG in downstream
AT3G13990.1	hyper-DMG in downstream
AT3G14075.1	hyper-DMG in downstream
AT3G14580.1	hyper-DMG in downstream
AT3G14790.1	hyper-DMG in downstream
AT3G15260.1	hyper-DMG in downstream
AT3G16120.1	hyper-DMG in downstream
AT3G16140.1	hyper-DMG in downstream
AT3G16170.1	hyper-DMG in downstream
AT3G16175.1	hyper-DMG in downstream
AT3G16700.1	hyper-DMG in downstream
AT3G16710.1	hyper-DMG in downstream
AT3G16712.1	hyper-DMG in downstream
AT3G16800.2	hyper-DMG in downstream
AT3G16880.1	hyper-DMG in downstream
AT3G17330.1	hyper-DMG in downstream
AT3G17420.1	hyper-DMG in downstream
AT3G17790.1	hyper-DMG in downstream
AT3G18280.1	hyper-DMG in downstream
AT3G18320.1	hyper-DMG in downstream
AT3G18360.1	hyper-DMG in downstream
AT3G18520.2	hyper-DMG in downstream
AT3G18535.1	hyper-DMG in downstream
AT3G18790.1	hyper-DMG in downstream
AT3G18810.1	hyper-DMG in downstream
AT3G19400.1	hyper-DMG in downstream
AT3G19710.1	hyper-DMG in downstream
AT3G19870.1	hyper-DMG in downstream
AT3G20190.1	hyper-DMG in downstream
AT3G20430.1	hyper-DMG in downstream
AT3G20540.2	hyper-DMG in downstream
AT3G20550.1	hyper-DMG in downstream
AT3G20560.1	hyper-DMG in downstream
AT3G20570.1	hyper-DMG in downstream
AT3G20580.1	hyper-DMG in downstream
AT3G20700.1	hyper-DMG in downstream
AT3G20865.1	hyper-DMG in downstream
AT3G21210.1	hyper-DMG in downstream
AT3G21950.1	hyper-DMG in downstream
AT3G21970.1	hyper-DMG in downstream
AT3G22030.1	hyper-DMG in downstream
AT3G22050.1	hyper-DMG in downstream
AT3G22053.1	hyper-DMG in downstream
AT3G22290.1	hyper-DMG in downstream
AT3G22345.1	hyper-DMG in downstream
AT3G22470.1	hyper-DMG in downstream
AT3G23010.1	hyper-DMG in downstream
AT3G23200.1	hyper-DMG in downstream
AT3G23410.1	hyper-DMG in downstream
AT3G23430.1	hyper-DMG in downstream
AT3G23450.1	hyper-DMG in downstream
AT3G23480.2	hyper-DMG in downstream
AT3G23490.1	hyper-DMG in downstream
AT3G23560.1	hyper-DMG in downstream
AT3G24890.2	hyper-DMG in downstream
AT3G25960.1	hyper-DMG in downstream
AT3G26080.1	hyper-DMG in downstream
AT3G26490.1	hyper-DMG in downstream
AT3G26500.1	hyper-DMG in downstream
AT3G26560.1	hyper-DMG in downstream
AT3G26660.1	hyper-DMG in downstream
AT3G26670.1	hyper-DMG in downstream
AT3G26740.1	hyper-DMG in downstream
AT3G27490.1	hyper-DMG in downstream
AT3G27850.1	hyper-DMG in downstream
AT3G28370.1	hyper-DMG in downstream
AT3G28580.1	hyper-DMG in downstream
AT3G28860.1	hyper-DMG in downstream
AT3G28900.1	hyper-DMG in downstream
AT3G28917.1	hyper-DMG in downstream
AT3G29080.1	hyper-DMG in downstream
AT3G29320.1	hyper-DMG in downstream
AT3G29330.2	hyper-DMG in downstream
AT3G29340.1	hyper-DMG in downstream
AT3G29790.1	hyper-DMG in downstream
AT3G30380.1	hyper-DMG in downstream
AT3G30540.1	hyper-DMG in downstream
AT3G32040.1	hyper-DMG in downstream
AT3G42950.1	hyper-DMG in downstream
AT3G42960.1	hyper-DMG in downstream
AT3G43170.1	hyper-DMG in downstream
AT3G43572.1	hyper-DMG in downstream
AT3G43574.1	hyper-DMG in downstream
AT3G43750.1	hyper-DMG in downstream
AT3G44100.1	hyper-DMG in downstream
AT3G44160.1	hyper-DMG in downstream
AT3G44260.1	hyper-DMG in downstream
AT3G44330.1	hyper-DMG in downstream
AT3G44340.1	hyper-DMG in downstream
AT3G44580.1	hyper-DMG in downstream
AT3G44850.1	hyper-DMG in downstream
AT3G44870.1	hyper-DMG in downstream
AT3G44890.1	hyper-DMG in downstream
AT3G44950.1	hyper-DMG in downstream
AT3G45010.1	hyper-DMG in downstream
AT3G45020.1	hyper-DMG in downstream
AT3G45150.1	hyper-DMG in downstream
AT3G45160.1	hyper-DMG in downstream
AT3G45320.1	hyper-DMG in downstream
AT3G46200.1	hyper-DMG in downstream
AT3G46350.1	hyper-DMG in downstream
AT3G46530.1	hyper-DMG in downstream
AT3G46580.1	hyper-DMG in downstream
AT3G47030.1	hyper-DMG in downstream
AT3G47350.2	hyper-DMG in downstream
AT3G47690.1	hyper-DMG in downstream
AT3G47910.2	hyper-DMG in downstream
AT3G47930.1	hyper-DMG in downstream
AT3G47940.1	hyper-DMG in downstream
AT3G48210.1	hyper-DMG in downstream
AT3G48220.1	hyper-DMG in downstream
AT3G49060.1	hyper-DMG in downstream
AT3G49080.1	hyper-DMG in downstream
AT3G49720.2	hyper-DMG in downstream
AT3G49744.1	hyper-DMG in downstream
AT3G49750.1	hyper-DMG in downstream
AT3G49990.1	hyper-DMG in downstream
AT3G50000.1	hyper-DMG in downstream
AT3G50030.1	hyper-DMG in downstream
AT3G50320.1	hyper-DMG in downstream
AT3G50810.1	hyper-DMG in downstream
AT3G50920.1	hyper-DMG in downstream
AT3G52120.1	hyper-DMG in downstream
AT3G52340.1	hyper-DMG in downstream
AT3G52670.1	hyper-DMG in downstream
AT3G52920.1	hyper-DMG in downstream
AT3G52930.1	hyper-DMG in downstream
AT3G53300.1	hyper-DMG in downstream
AT3G53770.1	hyper-DMG in downstream
AT3G53790.1	hyper-DMG in downstream
AT3G53810.1	hyper-DMG in downstream
AT3G54040.1	hyper-DMG in downstream
AT3G54170.1	hyper-DMG in downstream
AT3G54180.1	hyper-DMG in downstream
AT3G54190.1	hyper-DMG in downstream
AT3G54570.1	hyper-DMG in downstream
AT3G54790.1	hyper-DMG in downstream
AT3G55000.1	hyper-DMG in downstream
AT3G55500.1	hyper-DMG in downstream
AT3G55530.1	hyper-DMG in downstream
AT3G55540.1	hyper-DMG in downstream
AT3G56270.1	hyper-DMG in downstream
AT3G56430.1	hyper-DMG in downstream
AT3G56690.1	hyper-DMG in downstream
AT3G57060.2	hyper-DMG in downstream
AT3G57230.1	hyper-DMG in downstream
AT3G57240.1	hyper-DMG in downstream
AT3G57910.1	hyper-DMG in downstream
AT3G57960.1	hyper-DMG in downstream
AT3G57980.1	hyper-DMG in downstream
AT3G58140.1	hyper-DMG in downstream
AT3G58630.1	hyper-DMG in downstream
AT3G59140.1	hyper-DMG in downstream
AT3G59710.1	hyper-DMG in downstream
AT3G59740.1	hyper-DMG in downstream
AT3G59890.1	hyper-DMG in downstream
AT3G60030.1	hyper-DMG in downstream
AT3G60340.2	hyper-DMG in downstream
AT3G60500.1	hyper-DMG in downstream
AT3G61300.1	hyper-DMG in downstream
AT3G61310.1	hyper-DMG in downstream
AT3G61720.1	hyper-DMG in downstream
AT3G62000.2	hyper-DMG in downstream
AT3G63130.2	hyper-DMG in downstream
AT3G63150.1	hyper-DMG in downstream
AT3G63260.1	hyper-DMG in downstream
AT4G00120.1	hyper-DMG in downstream
AT4G00270.1	hyper-DMG in downstream
AT4G00416.1	hyper-DMG in downstream
AT4G00420.2	hyper-DMG in downstream
AT4G00490.1	hyper-DMG in downstream
AT4G00500.1	hyper-DMG in downstream
AT4G00850.1	hyper-DMG in downstream
AT4G00895.1	hyper-DMG in downstream
AT4G01180.1	hyper-DMG in downstream
AT4G01630.1	hyper-DMG in downstream
AT4G01650.1	hyper-DMG in downstream
AT4G01890.1	hyper-DMG in downstream
AT4G01897.1	hyper-DMG in downstream
AT4G01900.1	hyper-DMG in downstream
AT4G01910.1	hyper-DMG in downstream
AT4G01985.1	hyper-DMG in downstream
AT4G02690.1	hyper-DMG in downstream
AT4G02700.1	hyper-DMG in downstream
AT4G02930.1	hyper-DMG in downstream
AT4G03120.1	hyper-DMG in downstream
AT4G03410.2	hyper-DMG in downstream
AT4G03470.1	hyper-DMG in downstream
AT4G03490.2	hyper-DMG in downstream
AT4G04080.1	hyper-DMG in downstream
AT4G04090.1	hyper-DMG in downstream
AT4G04580.1	hyper-DMG in downstream
AT4G04800.1	hyper-DMG in downstream
AT4G04972.1	hyper-DMG in downstream
AT4G05070.1	hyper-DMG in downstream
AT4G05220.1	hyper-DMG in downstream
AT4G05400.1	hyper-DMG in downstream
AT4G05475.1	hyper-DMG in downstream
AT4G07670.1	hyper-DMG in downstream
AT4G08240.1	hyper-DMG in downstream
AT4G08280.1	hyper-DMG in downstream
AT4G08580.1	hyper-DMG in downstream
AT4G08730.1	hyper-DMG in downstream
AT4G08770.1	hyper-DMG in downstream
AT4G08790.1	hyper-DMG in downstream
AT4G08990.1	hyper-DMG in downstream
AT4G09020.1	hyper-DMG in downstream
AT4G09350.1	hyper-DMG in downstream
AT4G09810.1	hyper-DMG in downstream
AT4G09820.1	hyper-DMG in downstream
AT4G09870.1	hyper-DMG in downstream
AT4G10210.1	hyper-DMG in downstream
AT4G10570.1	hyper-DMG in downstream
AT4G10680.1	hyper-DMG in downstream
AT4G10760.1	hyper-DMG in downstream
AT4G11340.1	hyper-DMG in downstream
AT4G11820.2	hyper-DMG in downstream
AT4G11890.3	hyper-DMG in downstream
AT4G11970.1	hyper-DMG in downstream
AT4G12140.1	hyper-DMG in downstream
AT4G12900.1	hyper-DMG in downstream
AT4G14060.1	hyper-DMG in downstream
AT4G14165.1	hyper-DMG in downstream
AT4G14225.1	hyper-DMG in downstream
AT4G15210.1	hyper-DMG in downstream
AT4G15240.1	hyper-DMG in downstream
AT4G15545.1	hyper-DMG in downstream
AT4G15550.1	hyper-DMG in downstream
AT4G15870.1	hyper-DMG in downstream
AT4G16120.1	hyper-DMG in downstream
AT4G16760.1	hyper-DMG in downstream
AT4G17453.1	hyper-DMG in downstream
AT4G17600.1	hyper-DMG in downstream
AT4G17616.1	hyper-DMG in downstream
AT4G17770.1	hyper-DMG in downstream
AT4G17785.1	hyper-DMG in downstream
AT4G18120.1	hyper-DMG in downstream
AT4G18300.1	hyper-DMG in downstream
AT4G18596.1	hyper-DMG in downstream
AT4G18823.1	hyper-DMG in downstream
AT4G19450.1	hyper-DMG in downstream
AT4G19660.1	hyper-DMG in downstream
AT4G19750.1	hyper-DMG in downstream
AT4G20430.1	hyper-DMG in downstream
AT4G20870.1	hyper-DMG in downstream
AT4G21110.1	hyper-DMG in downstream
AT4G21190.1	hyper-DMG in downstream
AT4G21323.1	hyper-DMG in downstream
AT4G21450.3	hyper-DMG in downstream
AT4G22370.1	hyper-DMG in downstream
AT4G22710.1	hyper-DMG in downstream
AT4G22720.2	hyper-DMG in downstream
AT4G23070.1	hyper-DMG in downstream
AT4G23180.1	hyper-DMG in downstream
AT4G23190.1	hyper-DMG in downstream
AT4G23420.3	hyper-DMG in downstream
AT4G23450.3	hyper-DMG in downstream
AT4G23493.1	hyper-DMG in downstream
AT4G23496.1	hyper-DMG in downstream
AT4G23510.1	hyper-DMG in downstream
AT4G23760.1	hyper-DMG in downstream
AT4G23780.1	hyper-DMG in downstream
AT4G24200.1	hyper-DMG in downstream
AT4G24440.2	hyper-DMG in downstream
AT4G24490.1	hyper-DMG in downstream
AT4G24790.2	hyper-DMG in downstream
AT4G25180.1	hyper-DMG in downstream
AT4G25225.1	hyper-DMG in downstream
AT4G25490.1	hyper-DMG in downstream
AT4G25520.1	hyper-DMG in downstream
AT4G25690.2	hyper-DMG in downstream
AT4G26010.1	hyper-DMG in downstream
AT4G26390.1	hyper-DMG in downstream
AT4G26430.1	hyper-DMG in downstream
AT4G26480.1	hyper-DMG in downstream
AT4G26880.1	hyper-DMG in downstream
AT4G26930.1	hyper-DMG in downstream
AT4G27300.1	hyper-DMG in downstream
AT4G27470.1	hyper-DMG in downstream
AT4G27480.1	hyper-DMG in downstream
AT4G27580.1	hyper-DMG in downstream
AT4G28005.1	hyper-DMG in downstream
AT4G28010.1	hyper-DMG in downstream
AT4G28025.1	hyper-DMG in downstream
AT4G28070.2	hyper-DMG in downstream
AT4G28220.1	hyper-DMG in downstream
AT4G28240.1	hyper-DMG in downstream
AT4G28350.1	hyper-DMG in downstream
AT4G28360.1	hyper-DMG in downstream
AT4G28770.2	hyper-DMG in downstream
AT4G29120.1	hyper-DMG in downstream
AT4G29220.1	hyper-DMG in downstream
AT4G29430.1	hyper-DMG in downstream
AT4G30100.1	hyper-DMG in downstream
AT4G30380.1	hyper-DMG in downstream
AT4G30880.1	hyper-DMG in downstream
AT4G31060.1	hyper-DMG in downstream
AT4G31140.1	hyper-DMG in downstream
AT4G31200.2	hyper-DMG in downstream
AT4G31354.1	hyper-DMG in downstream
AT4G31440.1	hyper-DMG in downstream
AT4G31805.1	hyper-DMG in downstream
AT4G31850.1	hyper-DMG in downstream
AT4G32150.1	hyper-DMG in downstream
AT4G32750.1	hyper-DMG in downstream
AT4G33100.1	hyper-DMG in downstream
AT4G33110.2	hyper-DMG in downstream
AT4G33240.1	hyper-DMG in downstream
AT4G33530.1	hyper-DMG in downstream
AT4G33580.2	hyper-DMG in downstream
AT4G33600.1	hyper-DMG in downstream
AT4G34000.2	hyper-DMG in downstream
AT4G34070.1	hyper-DMG in downstream
AT4G34090.3	hyper-DMG in downstream
AT4G34320.1	hyper-DMG in downstream
AT4G34340.1	hyper-DMG in downstream
AT4G34920.1	hyper-DMG in downstream
AT4G35930.1	hyper-DMG in downstream
AT4G35950.1	hyper-DMG in downstream
AT4G36130.1	hyper-DMG in downstream
AT4G36410.1	hyper-DMG in downstream
AT4G36540.1	hyper-DMG in downstream
AT4G36720.1	hyper-DMG in downstream
AT4G36760.1	hyper-DMG in downstream
AT4G37010.2	hyper-DMG in downstream
AT4G37050.1	hyper-DMG in downstream
AT4G37260.1	hyper-DMG in downstream
AT4G37660.1	hyper-DMG in downstream
AT4G38430.1	hyper-DMG in downstream
AT4G38790.1	hyper-DMG in downstream
AT4G38880.1	hyper-DMG in downstream
AT4G39040.1	hyper-DMG in downstream
AT4G39140.4	hyper-DMG in downstream
AT4G39420.2	hyper-DMG in downstream
AT4G39950.1	hyper-DMG in downstream
AT5G02050.1	hyper-DMG in downstream
AT5G02360.1	hyper-DMG in downstream
AT5G03480.1	hyper-DMG in downstream
AT5G04330.1	hyper-DMG in downstream
AT5G04930.1	hyper-DMG in downstream
AT5G05320.1	hyper-DMG in downstream
AT5G05490.1	hyper-DMG in downstream
AT5G05500.1	hyper-DMG in downstream
AT5G06120.1	hyper-DMG in downstream
AT5G06830.1	hyper-DMG in downstream
AT5G06850.1	hyper-DMG in downstream
AT5G07571.1	hyper-DMG in downstream
AT5G07830.1	hyper-DMG in downstream
AT5G07840.1	hyper-DMG in downstream
AT5G08330.1	hyper-DMG in downstream
AT5G08480.2	hyper-DMG in downstream
AT5G10050.1	hyper-DMG in downstream
AT5G10070.2	hyper-DMG in downstream
AT5G10860.1	hyper-DMG in downstream
AT5G11412.1	hyper-DMG in downstream
AT5G11840.1	hyper-DMG in downstream
AT5G11900.1	hyper-DMG in downstream
AT5G12210.1	hyper-DMG in downstream
AT5G12390.1	hyper-DMG in downstream
AT5G13230.1	hyper-DMG in downstream
AT5G13240.1	hyper-DMG in downstream
AT5G13610.1	hyper-DMG in downstream
AT5G13630.1	hyper-DMG in downstream
AT5G14200.1	hyper-DMG in downstream
AT5G15440.1	hyper-DMG in downstream
AT5G16010.1	hyper-DMG in downstream
AT5G16023.1	hyper-DMG in downstream
AT5G16110.1	hyper-DMG in downstream
AT5G16140.2	hyper-DMG in downstream
AT5G16190.1	hyper-DMG in downstream
AT5G17220.1	hyper-DMG in downstream
AT5G17390.1	hyper-DMG in downstream
AT5G17400.1	hyper-DMG in downstream
AT5G17540.1	hyper-DMG in downstream
AT5G17750.1	hyper-DMG in downstream
AT5G18250.1	hyper-DMG in downstream
AT5G19530.1	hyper-DMG in downstream
AT5G20590.1	hyper-DMG in downstream
AT5G20650.1	hyper-DMG in downstream
AT5G21070.1	hyper-DMG in downstream
AT5G21120.1	hyper-DMG in downstream
AT5G22730.1	hyper-DMG in downstream
AT5G23320.1	hyper-DMG in downstream
AT5G23960.1	hyper-DMG in downstream
AT5G24020.1	hyper-DMG in downstream
AT5G24140.1	hyper-DMG in downstream
AT5G24390.1	hyper-DMG in downstream
AT5G24610.1	hyper-DMG in downstream
AT5G24710.1	hyper-DMG in downstream
AT5G25050.1	hyper-DMG in downstream
AT5G25110.1	hyper-DMG in downstream
AT5G25290.1	hyper-DMG in downstream
AT5G25320.1	hyper-DMG in downstream
AT5G25750.1	hyper-DMG in downstream
AT5G25940.1	hyper-DMG in downstream
AT5G26990.1	hyper-DMG in downstream
AT5G27290.1	hyper-DMG in downstream
AT5G27300.1	hyper-DMG in downstream
AT5G27450.2	hyper-DMG in downstream
AT5G27720.1	hyper-DMG in downstream
AT5G27730.1	hyper-DMG in downstream
AT5G27950.1	hyper-DMG in downstream
AT5G28380.1	hyper-DMG in downstream
AT5G28610.1	hyper-DMG in downstream
AT5G28620.1	hyper-DMG in downstream
AT5G32590.1	hyper-DMG in downstream
AT5G34850.1	hyper-DMG in downstream
AT5G35980.1	hyper-DMG in downstream
AT5G37010.1	hyper-DMG in downstream
AT5G37190.1	hyper-DMG in downstream
AT5G37420.1	hyper-DMG in downstream
AT5G37440.1	hyper-DMG in downstream
AT5G37600.1	hyper-DMG in downstream
AT5G38060.1	hyper-DMG in downstream
AT5G38070.1	hyper-DMG in downstream
AT5G38080.1	hyper-DMG in downstream
AT5G38090.1	hyper-DMG in downstream
AT5G38435.1	hyper-DMG in downstream
AT5G38550.1	hyper-DMG in downstream
AT5G38640.1	hyper-DMG in downstream
AT5G38895.3	hyper-DMG in downstream
AT5G38910.1	hyper-DMG in downstream
AT5G38920.1	hyper-DMG in downstream
AT5G38990.1	hyper-DMG in downstream
AT5G39420.1	hyper-DMG in downstream
AT5G39570.1	hyper-DMG in downstream
AT5G39580.1	hyper-DMG in downstream
AT5G39970.1	hyper-DMG in downstream
AT5G39980.1	hyper-DMG in downstream
AT5G40060.1	hyper-DMG in downstream
AT5G40080.1	hyper-DMG in downstream
AT5G40382.1	hyper-DMG in downstream
AT5G40405.1	hyper-DMG in downstream
AT5G40420.1	hyper-DMG in downstream
AT5G40820.1	hyper-DMG in downstream
AT5G41440.1	hyper-DMG in downstream
AT5G41620.1	hyper-DMG in downstream
AT5G42235.1	hyper-DMG in downstream
AT5G42250.1	hyper-DMG in downstream
AT5G42330.1	hyper-DMG in downstream
AT5G42660.1	hyper-DMG in downstream
AT5G42670.1	hyper-DMG in downstream
AT5G42890.1	hyper-DMG in downstream
AT5G43820.1	hyper-DMG in downstream
AT5G43830.1	hyper-DMG in downstream
AT5G43870.1	hyper-DMG in downstream
AT5G43990.2	hyper-DMG in downstream
AT5G44000.1	hyper-DMG in downstream
AT5G44320.1	hyper-DMG in downstream
AT5G44400.1	hyper-DMG in downstream
AT5G44620.1	hyper-DMG in downstream
AT5G44860.1	hyper-DMG in downstream
AT5G44940.1	hyper-DMG in downstream
AT5G45020.2	hyper-DMG in downstream
AT5G45170.1	hyper-DMG in downstream
AT5G45710.1	hyper-DMG in downstream
AT5G45810.1	hyper-DMG in downstream
AT5G45830.1	hyper-DMG in downstream
AT5G45980.1	hyper-DMG in downstream
AT5G46500.1	hyper-DMG in downstream
AT5G46650.1	hyper-DMG in downstream
AT5G46850.2	hyper-DMG in downstream
AT5G47720.4	hyper-DMG in downstream
AT5G47860.1	hyper-DMG in downstream
AT5G47870.1	hyper-DMG in downstream
AT5G47940.1	hyper-DMG in downstream
AT5G48030.1	hyper-DMG in downstream
AT5G48210.1	hyper-DMG in downstream
AT5G49010.1	hyper-DMG in downstream
AT5G49215.1	hyper-DMG in downstream
AT5G49230.1	hyper-DMG in downstream
AT5G49840.1	hyper-DMG in downstream
AT5G49870.1	hyper-DMG in downstream
AT5G49900.1	hyper-DMG in downstream
AT5G50020.2	hyper-DMG in downstream
AT5G50423.1	hyper-DMG in downstream
AT5G50890.1	hyper-DMG in downstream
AT5G51070.1	hyper-DMG in downstream
AT5G51080.1	hyper-DMG in downstream
AT5G51350.1	hyper-DMG in downstream
AT5G51360.1	hyper-DMG in downstream
AT5G52260.1	hyper-DMG in downstream
AT5G52400.1	hyper-DMG in downstream
AT5G52420.1	hyper-DMG in downstream
AT5G52882.1	hyper-DMG in downstream
AT5G52965.1	hyper-DMG in downstream
AT5G52980.1	hyper-DMG in downstream
AT5G53120.6	hyper-DMG in downstream
AT5G53560.1	hyper-DMG in downstream
AT5G53890.1	hyper-DMG in downstream
AT5G53895.1	hyper-DMG in downstream
AT5G53900.2	hyper-DMG in downstream
AT5G54680.1	hyper-DMG in downstream
AT5G54690.1	hyper-DMG in downstream
AT5G54910.1	hyper-DMG in downstream
AT5G54920.2	hyper-DMG in downstream
AT5G54940.2	hyper-DMG in downstream
AT5G55440.1	hyper-DMG in downstream
AT5G56010.1	hyper-DMG in downstream
AT5G56070.1	hyper-DMG in downstream
AT5G56080.1	hyper-DMG in downstream
AT5G56300.1	hyper-DMG in downstream
AT5G56369.1	hyper-DMG in downstream
AT5G56380.1	hyper-DMG in downstream
AT5G56450.1	hyper-DMG in downstream
AT5G56730.1	hyper-DMG in downstream
AT5G57270.1	hyper-DMG in downstream
AT5G57870.1	hyper-DMG in downstream
AT5G57970.1	hyper-DMG in downstream
AT5G58630.1	hyper-DMG in downstream
AT5G58920.1	hyper-DMG in downstream
AT5G59290.2	hyper-DMG in downstream
AT5G59880.1	hyper-DMG in downstream
AT5G59900.1	hyper-DMG in downstream
AT5G60560.1	hyper-DMG in downstream
AT5G60590.2	hyper-DMG in downstream
AT5G61840.1	hyper-DMG in downstream
AT5G62130.2	hyper-DMG in downstream
AT5G62170.1	hyper-DMG in downstream
AT5G63030.1	hyper-DMG in downstream
AT5G63200.1	hyper-DMG in downstream
AT5G63225.1	hyper-DMG in downstream
AT5G63450.1	hyper-DMG in downstream
AT5G63610.1	hyper-DMG in downstream
AT5G63750.1	hyper-DMG in downstream
AT5G64160.1	hyper-DMG in downstream
AT5G64270.1	hyper-DMG in downstream
AT5G64280.1	hyper-DMG in downstream
AT5G64640.1	hyper-DMG in downstream
AT5G65570.1	hyper-DMG in downstream
AT5G65830.1	hyper-DMG in downstream
AT5G66370.1	hyper-DMG in downstream
AT5G67210.1	hyper-DMG in downstream
AT5G67390.1	hyper-DMG in downstream
AT5G67580.1	hyper-DMG in downstream
AT1G01040.2	hyper-DMG in genebody
AT1G01090.1	hyper-DMG in genebody
AT1G01110.2	hyper-DMG in genebody
AT1G01610.1	hyper-DMG in genebody
AT1G01790.1	hyper-DMG in genebody
AT1G02050.1	hyper-DMG in genebody
AT1G02100.1	hyper-DMG in genebody
AT1G02520.1	hyper-DMG in genebody
AT1G02940.1	hyper-DMG in genebody
AT1G03310.1	hyper-DMG in genebody
AT1G03390.1	hyper-DMG in genebody
AT1G03960.1	hyper-DMG in genebody
AT1G04120.1	hyper-DMG in genebody
AT1G04650.1	hyper-DMG in genebody
AT1G04730.1	hyper-DMG in genebody
AT1G04860.1	hyper-DMG in genebody
AT1G04900.1	hyper-DMG in genebody
AT1G04945.3	hyper-DMG in genebody
AT1G05150.1	hyper-DMG in genebody
AT1G05160.1	hyper-DMG in genebody
AT1G06140.1	hyper-DMG in genebody
AT1G06390.1	hyper-DMG in genebody
AT1G06710.1	hyper-DMG in genebody
AT1G06780.2	hyper-DMG in genebody
AT1G07510.1	hyper-DMG in genebody
AT1G07570.3	hyper-DMG in genebody
AT1G07620.1	hyper-DMG in genebody
AT1G08640.1	hyper-DMG in genebody
AT1G08680.4	hyper-DMG in genebody
AT1G09080.1	hyper-DMG in genebody
AT1G09910.1	hyper-DMG in genebody
AT1G10040.1	hyper-DMG in genebody
AT1G10620.1	hyper-DMG in genebody
AT1G10680.1	hyper-DMG in genebody
AT1G10910.1	hyper-DMG in genebody
AT1G10970.1	hyper-DMG in genebody
AT1G11070.1	hyper-DMG in genebody
AT1G11820.2	hyper-DMG in genebody
AT1G11890.1	hyper-DMG in genebody
AT1G11950.1	hyper-DMG in genebody
AT1G12050.1	hyper-DMG in genebody
AT1G12180.1	hyper-DMG in genebody
AT1G13040.1	hyper-DMG in genebody
AT1G13190.1	hyper-DMG in genebody
AT1G13210.1	hyper-DMG in genebody
AT1G13810.1	hyper-DMG in genebody
AT1G13820.1	hyper-DMG in genebody
AT1G14080.1	hyper-DMG in genebody
AT1G14310.1	hyper-DMG in genebody
AT1G14390.1	hyper-DMG in genebody
AT1G14810.1	hyper-DMG in genebody
AT1G15440.1	hyper-DMG in genebody
AT1G16250.1	hyper-DMG in genebody
AT1G16980.1	hyper-DMG in genebody
AT1G17220.1	hyper-DMG in genebody
AT1G17480.1	hyper-DMG in genebody
AT1G17750.1	hyper-DMG in genebody
AT1G17820.1	hyper-DMG in genebody
AT1G17940.1	hyper-DMG in genebody
AT1G18880.1	hyper-DMG in genebody
AT1G19025.1	hyper-DMG in genebody
AT1G20380.1	hyper-DMG in genebody
AT1G20520.1	hyper-DMG in genebody
AT1G20630.1	hyper-DMG in genebody
AT1G21150.1	hyper-DMG in genebody
AT1G21323.1	hyper-DMG in genebody
AT1G21400.1	hyper-DMG in genebody
AT1G21560.2	hyper-DMG in genebody
AT1G21760.1	hyper-DMG in genebody
AT1G21980.1	hyper-DMG in genebody
AT1G22060.1	hyper-DMG in genebody
AT1G22070.1	hyper-DMG in genebody
AT1G23110.2	hyper-DMG in genebody
AT1G23130.1	hyper-DMG in genebody
AT1G23190.1	hyper-DMG in genebody
AT1G23230.1	hyper-DMG in genebody
AT1G23460.1	hyper-DMG in genebody
AT1G23540.1	hyper-DMG in genebody
AT1G23900.1	hyper-DMG in genebody
AT1G25380.1	hyper-DMG in genebody
AT1G26240.1	hyper-DMG in genebody
AT1G26380.1	hyper-DMG in genebody
AT1G26390.1	hyper-DMG in genebody
AT1G26400.1	hyper-DMG in genebody
AT1G26410.1	hyper-DMG in genebody
AT1G27270.1	hyper-DMG in genebody
AT1G27480.1	hyper-DMG in genebody
AT1G27500.1	hyper-DMG in genebody
AT1G27650.1	hyper-DMG in genebody
AT1G28000.1	hyper-DMG in genebody
AT1G28060.1	hyper-DMG in genebody
AT1G28680.1	hyper-DMG in genebody
AT1G29170.1	hyper-DMG in genebody
AT1G29510.1	hyper-DMG in genebody
AT1G29820.1	hyper-DMG in genebody
AT1G29830.3	hyper-DMG in genebody
AT1G29910.1	hyper-DMG in genebody
AT1G30060.1	hyper-DMG in genebody
AT1G30410.1	hyper-DMG in genebody
AT1G30600.1	hyper-DMG in genebody
AT1G30870.1	hyper-DMG in genebody
AT1G31080.1	hyper-DMG in genebody
AT1G31260.1	hyper-DMG in genebody
AT1G31520.1	hyper-DMG in genebody
AT1G31810.1	hyper-DMG in genebody
AT1G31850.1	hyper-DMG in genebody
AT1G32020.1	hyper-DMG in genebody
AT1G32140.1	hyper-DMG in genebody
AT1G32180.1	hyper-DMG in genebody
AT1G32310.1	hyper-DMG in genebody
AT1G32450.1	hyper-DMG in genebody
AT1G32910.1	hyper-DMG in genebody
AT1G32970.1	hyper-DMG in genebody
AT1G33430.2	hyper-DMG in genebody
AT1G33770.1	hyper-DMG in genebody
AT1G33870.1	hyper-DMG in genebody
AT1G33900.1	hyper-DMG in genebody
AT1G33920.1	hyper-DMG in genebody
AT1G34060.1	hyper-DMG in genebody
AT1G34460.1	hyper-DMG in genebody
AT1G34760.1	hyper-DMG in genebody
AT1G35530.2	hyper-DMG in genebody
AT1G36150.1	hyper-DMG in genebody
AT1G36960.1	hyper-DMG in genebody
AT1G42470.1	hyper-DMG in genebody
AT1G43160.1	hyper-DMG in genebody
AT1G43780.1	hyper-DMG in genebody
AT1G44090.1	hyper-DMG in genebody
AT1G44835.2	hyper-DMG in genebody
AT1G45545.1	hyper-DMG in genebody
AT1G47480.1	hyper-DMG in genebody
AT1G48050.1	hyper-DMG in genebody
AT1G48090.1	hyper-DMG in genebody
AT1G48240.1	hyper-DMG in genebody
AT1G48380.2	hyper-DMG in genebody
AT1G48650.2	hyper-DMG in genebody
AT1G48670.1	hyper-DMG in genebody
AT1G48790.1	hyper-DMG in genebody
AT1G49050.1	hyper-DMG in genebody
AT1G49190.2	hyper-DMG in genebody
AT1G49300.1	hyper-DMG in genebody
AT1G50350.1	hyper-DMG in genebody
AT1G50610.1	hyper-DMG in genebody
AT1G50750.1	hyper-DMG in genebody
AT1G50910.1	hyper-DMG in genebody
AT1G51110.1	hyper-DMG in genebody
AT1G51890.1	hyper-DMG in genebody
AT1G52030.2	hyper-DMG in genebody
AT1G52520.1	hyper-DMG in genebody
AT1G52620.1	hyper-DMG in genebody
AT1G52790.1	hyper-DMG in genebody
AT1G52820.1	hyper-DMG in genebody
AT1G54040.2	hyper-DMG in genebody
AT1G54520.1	hyper-DMG in genebody
AT1G54760.1	hyper-DMG in genebody
AT1G55140.1	hyper-DMG in genebody
AT1G55200.1	hyper-DMG in genebody
AT1G55350.5	hyper-DMG in genebody
AT1G55490.2	hyper-DMG in genebody
AT1G55610.2	hyper-DMG in genebody
AT1G55690.1	hyper-DMG in genebody
AT1G55940.1	hyper-DMG in genebody
AT1G56310.1	hyper-DMG in genebody
AT1G56415.1	hyper-DMG in genebody
AT1G57650.1	hyper-DMG in genebody
AT1G57700.1	hyper-DMG in genebody
AT1G57943.1	hyper-DMG in genebody
AT1G58037.1	hyper-DMG in genebody
AT1G58190.2	hyper-DMG in genebody
AT1G58370.1	hyper-DMG in genebody
AT1G58440.1	hyper-DMG in genebody
AT1G60200.1	hyper-DMG in genebody
AT1G60360.1	hyper-DMG in genebody
AT1G60560.1	hyper-DMG in genebody
AT1G61500.1	hyper-DMG in genebody
AT1G61630.1	hyper-DMG in genebody
AT1G61850.1	hyper-DMG in genebody
AT1G61900.1	hyper-DMG in genebody
AT1G62190.1	hyper-DMG in genebody
AT1G62330.1	hyper-DMG in genebody
AT1G62680.1	hyper-DMG in genebody
AT1G62730.1	hyper-DMG in genebody
AT1G62940.1	hyper-DMG in genebody
AT1G62950.1	hyper-DMG in genebody
AT1G62970.1	hyper-DMG in genebody
AT1G63010.5	hyper-DMG in genebody
AT1G63250.1	hyper-DMG in genebody
AT1G63470.1	hyper-DMG in genebody
AT1G64440.1	hyper-DMG in genebody
AT1G64550.1	hyper-DMG in genebody
AT1G64820.1	hyper-DMG in genebody
AT1G65020.1	hyper-DMG in genebody
AT1G65450.1	hyper-DMG in genebody
AT1G65540.1	hyper-DMG in genebody
AT1G65780.1	hyper-DMG in genebody
AT1G65960.2	hyper-DMG in genebody
AT1G65990.1	hyper-DMG in genebody
AT1G66250.1	hyper-DMG in genebody
AT1G66540.1	hyper-DMG in genebody
AT1G66570.1	hyper-DMG in genebody
AT1G66950.1	hyper-DMG in genebody
AT1G67040.1	hyper-DMG in genebody
AT1G67060.1	hyper-DMG in genebody
AT1G67190.2	hyper-DMG in genebody
AT1G67590.1	hyper-DMG in genebody
AT1G67900.3	hyper-DMG in genebody
AT1G68050.1	hyper-DMG in genebody
AT1G68120.1	hyper-DMG in genebody
AT1G68260.1	hyper-DMG in genebody
AT1G68630.1	hyper-DMG in genebody
AT1G68750.1	hyper-DMG in genebody
AT1G68880.1	hyper-DMG in genebody
AT1G69220.1	hyper-DMG in genebody
AT1G69440.1	hyper-DMG in genebody
AT1G69850.1	hyper-DMG in genebody
AT1G69990.1	hyper-DMG in genebody
AT1G70340.1	hyper-DMG in genebody
AT1G70550.1	hyper-DMG in genebody
AT1G70820.1	hyper-DMG in genebody
AT1G70840.1	hyper-DMG in genebody
AT1G72230.1	hyper-DMG in genebody
AT1G72550.1	hyper-DMG in genebody
AT1G73050.1	hyper-DMG in genebody
AT1G73150.1	hyper-DMG in genebody
AT1G74320.1	hyper-DMG in genebody
AT1G74480.1	hyper-DMG in genebody
AT1G74720.1	hyper-DMG in genebody
AT1G74800.1	hyper-DMG in genebody
AT1G74950.1	hyper-DMG in genebody
AT1G75370.2	hyper-DMG in genebody
AT1G75680.1	hyper-DMG in genebody
AT1G75730.1	hyper-DMG in genebody
AT1G76350.1	hyper-DMG in genebody
AT1G76660.1	hyper-DMG in genebody
AT1G76780.1	hyper-DMG in genebody
AT1G76970.1	hyper-DMG in genebody
AT1G77520.1	hyper-DMG in genebody
AT1G77680.1	hyper-DMG in genebody
AT1G77770.1	hyper-DMG in genebody
AT1G78140.1	hyper-DMG in genebody
AT1G78640.1	hyper-DMG in genebody
AT1G78690.1	hyper-DMG in genebody
AT1G79210.2	hyper-DMG in genebody
AT1G79280.2	hyper-DMG in genebody
AT1G79530.1	hyper-DMG in genebody
AT1G79600.1	hyper-DMG in genebody
AT1G79720.1	hyper-DMG in genebody
AT1G79750.1	hyper-DMG in genebody
AT1G80010.1	hyper-DMG in genebody
AT1G80070.1	hyper-DMG in genebody
AT1G80210.1	hyper-DMG in genebody
AT1G80420.3	hyper-DMG in genebody
AT1G80570.2	hyper-DMG in genebody
AT1G80660.1	hyper-DMG in genebody
AT1G80750.1	hyper-DMG in genebody
AT1G80790.1	hyper-DMG in genebody
AT2G01130.1	hyper-DMG in genebody
AT2G01280.1	hyper-DMG in genebody
AT2G01680.1	hyper-DMG in genebody
AT2G01880.1	hyper-DMG in genebody
AT2G01980.1	hyper-DMG in genebody
AT2G02480.1	hyper-DMG in genebody
AT2G02560.1	hyper-DMG in genebody
AT2G02870.3	hyper-DMG in genebody
AT2G02980.1	hyper-DMG in genebody
AT2G03010.1	hyper-DMG in genebody
AT2G03240.1	hyper-DMG in genebody
AT2G03840.1	hyper-DMG in genebody
AT2G04160.1	hyper-DMG in genebody
AT2G04300.1	hyper-DMG in genebody
AT2G04570.1	hyper-DMG in genebody
AT2G05070.1	hyper-DMG in genebody
AT2G05120.1	hyper-DMG in genebody
AT2G05530.1	hyper-DMG in genebody
AT2G06010.1	hyper-DMG in genebody
AT2G06050.3	hyper-DMG in genebody
AT2G07140.1	hyper-DMG in genebody
AT2G07728.1	hyper-DMG in genebody
AT2G07739.1	hyper-DMG in genebody
AT2G13126.1	hyper-DMG in genebody
AT2G13440.1	hyper-DMG in genebody
AT2G14210.1	hyper-DMG in genebody
AT2G14510.1	hyper-DMG in genebody
AT2G14530.1	hyper-DMG in genebody
AT2G14540.1	hyper-DMG in genebody
AT2G14710.1	hyper-DMG in genebody
AT2G14820.1	hyper-DMG in genebody
AT2G14960.1	hyper-DMG in genebody
AT2G15220.1	hyper-DMG in genebody
AT2G15900.1	hyper-DMG in genebody
AT2G16230.1	hyper-DMG in genebody
AT2G16400.1	hyper-DMG in genebody
AT2G16490.1	hyper-DMG in genebody
AT2G16630.1	hyper-DMG in genebody
AT2G16800.1	hyper-DMG in genebody
AT2G16870.1	hyper-DMG in genebody
AT2G16910.1	hyper-DMG in genebody
AT2G16955.1	hyper-DMG in genebody
AT2G17010.1	hyper-DMG in genebody
AT2G17050.1	hyper-DMG in genebody
AT2G17290.1	hyper-DMG in genebody
AT2G17390.1	hyper-DMG in genebody
AT2G17690.1	hyper-DMG in genebody
AT2G17700.1	hyper-DMG in genebody
AT2G17780.1	hyper-DMG in genebody
AT2G17820.1	hyper-DMG in genebody
AT2G18190.1	hyper-DMG in genebody
AT2G18760.1	hyper-DMG in genebody
AT2G18830.1	hyper-DMG in genebody
AT2G19110.1	hyper-DMG in genebody
AT2G19130.1	hyper-DMG in genebody
AT2G19210.1	hyper-DMG in genebody
AT2G19230.1	hyper-DMG in genebody
AT2G19410.1	hyper-DMG in genebody
AT2G19600.1	hyper-DMG in genebody
AT2G19900.1	hyper-DMG in genebody
AT2G20000.1	hyper-DMG in genebody
AT2G20110.2	hyper-DMG in genebody
AT2G20290.1	hyper-DMG in genebody
AT2G20500.1	hyper-DMG in genebody
AT2G20635.1	hyper-DMG in genebody
AT2G20740.1	hyper-DMG in genebody
AT2G21040.1	hyper-DMG in genebody
AT2G21170.1	hyper-DMG in genebody
AT2G21390.1	hyper-DMG in genebody
AT2G21420.1	hyper-DMG in genebody
AT2G21500.2	hyper-DMG in genebody
AT2G21540.1	hyper-DMG in genebody
AT2G21655.1	hyper-DMG in genebody
AT2G21960.1	hyper-DMG in genebody
AT2G22480.1	hyper-DMG in genebody
AT2G22630.1	hyper-DMG in genebody
AT2G22670.4	hyper-DMG in genebody
AT2G22990.3	hyper-DMG in genebody
AT2G23070.1	hyper-DMG in genebody
AT2G23090.1	hyper-DMG in genebody
AT2G23140.1	hyper-DMG in genebody
AT2G23260.1	hyper-DMG in genebody
AT2G23350.1	hyper-DMG in genebody
AT2G23380.1	hyper-DMG in genebody
AT2G23400.1	hyper-DMG in genebody
AT2G23420.1	hyper-DMG in genebody
AT2G23520.1	hyper-DMG in genebody
AT2G23630.1	hyper-DMG in genebody
AT2G23660.1	hyper-DMG in genebody
AT2G23740.2	hyper-DMG in genebody
AT2G23780.1	hyper-DMG in genebody
AT2G24170.1	hyper-DMG in genebody
AT2G24200.1	hyper-DMG in genebody
AT2G24600.4	hyper-DMG in genebody
AT2G24640.1	hyper-DMG in genebody
AT2G24834.1	hyper-DMG in genebody
AT2G25140.1	hyper-DMG in genebody
AT2G25310.1	hyper-DMG in genebody
AT2G25490.1	hyper-DMG in genebody
AT2G26180.1	hyper-DMG in genebody
AT2G26270.1	hyper-DMG in genebody
AT2G26460.1	hyper-DMG in genebody
AT2G26650.1	hyper-DMG in genebody
AT2G26800.2	hyper-DMG in genebody
AT2G26850.1	hyper-DMG in genebody
AT2G26890.1	hyper-DMG in genebody
AT2G26980.4	hyper-DMG in genebody
AT2G27229.1	hyper-DMG in genebody
AT2G27315.1	hyper-DMG in genebody
AT2G27630.1	hyper-DMG in genebody
AT2G27860.1	hyper-DMG in genebody
AT2G28000.1	hyper-DMG in genebody
AT2G28440.1	hyper-DMG in genebody
AT2G28800.1	hyper-DMG in genebody
AT2G28940.2	hyper-DMG in genebody
AT2G29065.1	hyper-DMG in genebody
AT2G29250.1	hyper-DMG in genebody
AT2G29410.1	hyper-DMG in genebody
AT2G29690.1	hyper-DMG in genebody
AT2G29910.1	hyper-DMG in genebody
AT2G30090.1	hyper-DMG in genebody
AT2G30200.1	hyper-DMG in genebody
AT2G30220.1	hyper-DMG in genebody
AT2G30280.1	hyper-DMG in genebody
AT2G30290.2	hyper-DMG in genebody
AT2G30770.1	hyper-DMG in genebody
AT2G31060.3	hyper-DMG in genebody
AT2G31300.1	hyper-DMG in genebody
AT2G31390.1	hyper-DMG in genebody
AT2G31450.1	hyper-DMG in genebody
AT2G32230.1	hyper-DMG in genebody
AT2G32290.1	hyper-DMG in genebody
AT2G32850.2	hyper-DMG in genebody
AT2G32900.1	hyper-DMG in genebody
AT2G33210.1	hyper-DMG in genebody
AT2G33230.1	hyper-DMG in genebody
AT2G34020.1	hyper-DMG in genebody
AT2G34240.1	hyper-DMG in genebody
AT2G34355.1	hyper-DMG in genebody
AT2G34390.1	hyper-DMG in genebody
AT2G34470.2	hyper-DMG in genebody
AT2G34560.2	hyper-DMG in genebody
AT2G34680.1	hyper-DMG in genebody
AT2G34920.1	hyper-DMG in genebody
AT2G35110.1	hyper-DMG in genebody
AT2G35160.1	hyper-DMG in genebody
AT2G35770.1	hyper-DMG in genebody
AT2G36060.2	hyper-DMG in genebody
AT2G36260.1	hyper-DMG in genebody
AT2G36350.1	hyper-DMG in genebody
AT2G37080.1	hyper-DMG in genebody
AT2G37770.2	hyper-DMG in genebody
AT2G38010.2	hyper-DMG in genebody
AT2G38020.1	hyper-DMG in genebody
AT2G38070.1	hyper-DMG in genebody
AT2G38440.1	hyper-DMG in genebody
AT2G38590.1	hyper-DMG in genebody
AT2G38840.1	hyper-DMG in genebody
AT2G39180.1	hyper-DMG in genebody
AT2G39270.1	hyper-DMG in genebody
AT2G39330.1	hyper-DMG in genebody
AT2G39380.1	hyper-DMG in genebody
AT2G39810.1	hyper-DMG in genebody
AT2G39890.2	hyper-DMG in genebody
AT2G39930.1	hyper-DMG in genebody
AT2G40320.1	hyper-DMG in genebody
AT2G40490.1	hyper-DMG in genebody
AT2G40770.1	hyper-DMG in genebody
AT2G41050.1	hyper-DMG in genebody
AT2G41705.1	hyper-DMG in genebody
AT2G41820.1	hyper-DMG in genebody
AT2G41860.1	hyper-DMG in genebody
AT2G41890.1	hyper-DMG in genebody
AT2G41930.1	hyper-DMG in genebody
AT2G42010.1	hyper-DMG in genebody
AT2G42500.1	hyper-DMG in genebody
AT2G42550.1	hyper-DMG in genebody
AT2G42580.1	hyper-DMG in genebody
AT2G42880.1	hyper-DMG in genebody
AT2G43220.1	hyper-DMG in genebody
AT2G43230.2	hyper-DMG in genebody
AT2G43270.1	hyper-DMG in genebody
AT2G43500.2	hyper-DMG in genebody
AT2G43680.1	hyper-DMG in genebody
AT2G43795.2	hyper-DMG in genebody
AT2G44330.1	hyper-DMG in genebody
AT2G44470.3	hyper-DMG in genebody
AT2G44520.1	hyper-DMG in genebody
AT2G44590.3	hyper-DMG in genebody
AT2G44760.1	hyper-DMG in genebody
AT2G44880.1	hyper-DMG in genebody
AT2G45870.1	hyper-DMG in genebody
AT2G46500.1	hyper-DMG in genebody
AT2G46530.3	hyper-DMG in genebody
AT2G46860.1	hyper-DMG in genebody
AT2G47000.1	hyper-DMG in genebody
AT2G47230.2	hyper-DMG in genebody
AT2G47800.1	hyper-DMG in genebody
AT2G47940.1	hyper-DMG in genebody
AT2G48110.1	hyper-DMG in genebody
AT3G01190.1	hyper-DMG in genebody
AT3G01370.1	hyper-DMG in genebody
AT3G01480.1	hyper-DMG in genebody
AT3G02050.1	hyper-DMG in genebody
AT3G02260.1	hyper-DMG in genebody
AT3G02270.1	hyper-DMG in genebody
AT3G02320.1	hyper-DMG in genebody
AT3G02360.2	hyper-DMG in genebody
AT3G02850.1	hyper-DMG in genebody
AT3G03050.1	hyper-DMG in genebody
AT3G03230.1	hyper-DMG in genebody
AT3G03510.1	hyper-DMG in genebody
AT3G03580.1	hyper-DMG in genebody
AT3G03770.2	hyper-DMG in genebody
AT3G03790.3	hyper-DMG in genebody
AT3G04240.1	hyper-DMG in genebody
AT3G04580.2	hyper-DMG in genebody
AT3G04590.2	hyper-DMG in genebody
AT3G04600.1	hyper-DMG in genebody
AT3G04670.1	hyper-DMG in genebody
AT3G04690.1	hyper-DMG in genebody
AT3G04850.1	hyper-DMG in genebody
AT3G04910.1	hyper-DMG in genebody
AT3G04970.1	hyper-DMG in genebody
AT3G05270.2	hyper-DMG in genebody
AT3G05420.2	hyper-DMG in genebody
AT3G05630.1	hyper-DMG in genebody
AT3G05685.1	hyper-DMG in genebody
AT3G05790.1	hyper-DMG in genebody
AT3G05960.1	hyper-DMG in genebody
AT3G06410.1	hyper-DMG in genebody
AT3G06500.1	hyper-DMG in genebody
AT3G06560.1	hyper-DMG in genebody
AT3G06650.1	hyper-DMG in genebody
AT3G06770.2	hyper-DMG in genebody
AT3G07600.1	hyper-DMG in genebody
AT3G07680.1	hyper-DMG in genebody
AT3G07700.3	hyper-DMG in genebody
AT3G09010.1	hyper-DMG in genebody
AT3G09110.1	hyper-DMG in genebody
AT3G09780.1	hyper-DMG in genebody
AT3G09910.1	hyper-DMG in genebody
AT3G09920.3	hyper-DMG in genebody
AT3G09960.1	hyper-DMG in genebody
AT3G10986.1	hyper-DMG in genebody
AT3G11340.1	hyper-DMG in genebody
AT3G11370.1	hyper-DMG in genebody
AT3G11450.1	hyper-DMG in genebody
AT3G11710.1	hyper-DMG in genebody
AT3G11830.1	hyper-DMG in genebody
AT3G11960.1	hyper-DMG in genebody
AT3G12150.1	hyper-DMG in genebody
AT3G12360.1	hyper-DMG in genebody
AT3G12810.1	hyper-DMG in genebody
AT3G13020.1	hyper-DMG in genebody
AT3G13040.1	hyper-DMG in genebody
AT3G13065.1	hyper-DMG in genebody
AT3G13150.1	hyper-DMG in genebody
AT3G13640.1	hyper-DMG in genebody
AT3G13690.1	hyper-DMG in genebody
AT3G14070.1	hyper-DMG in genebody
AT3G14172.1	hyper-DMG in genebody
AT3G14390.1	hyper-DMG in genebody
AT3G14590.2	hyper-DMG in genebody
AT3G14790.1	hyper-DMG in genebody
AT3G14830.2	hyper-DMG in genebody
AT3G14920.1	hyper-DMG in genebody
AT3G15080.1	hyper-DMG in genebody
AT3G15270.1	hyper-DMG in genebody
AT3G15340.1	hyper-DMG in genebody
AT3G16130.1	hyper-DMG in genebody
AT3G16180.1	hyper-DMG in genebody
AT3G16260.1	hyper-DMG in genebody
AT3G16555.1	hyper-DMG in genebody
AT3G16810.1	hyper-DMG in genebody
AT3G16890.1	hyper-DMG in genebody
AT3G17040.1	hyper-DMG in genebody
AT3G17320.1	hyper-DMG in genebody
AT3G17330.1	hyper-DMG in genebody
AT3G17410.1	hyper-DMG in genebody
AT3G17800.2	hyper-DMG in genebody
AT3G17900.1	hyper-DMG in genebody
AT3G18330.1	hyper-DMG in genebody
AT3G18350.1	hyper-DMG in genebody
AT3G18370.1	hyper-DMG in genebody
AT3G18520.2	hyper-DMG in genebody
AT3G19180.1	hyper-DMG in genebody
AT3G19210.1	hyper-DMG in genebody
AT3G19410.1	hyper-DMG in genebody
AT3G19540.1	hyper-DMG in genebody
AT3G19560.1	hyper-DMG in genebody
AT3G19570.2	hyper-DMG in genebody
AT3G19700.1	hyper-DMG in genebody
AT3G19720.1	hyper-DMG in genebody
AT3G19820.2	hyper-DMG in genebody
AT3G19880.1	hyper-DMG in genebody
AT3G19970.1	hyper-DMG in genebody
AT3G20200.1	hyper-DMG in genebody
AT3G20440.2	hyper-DMG in genebody
AT3G20560.1	hyper-DMG in genebody
AT3G20580.1	hyper-DMG in genebody
AT3G20690.1	hyper-DMG in genebody
AT3G20770.1	hyper-DMG in genebody
AT3G20860.1	hyper-DMG in genebody
AT3G21200.1	hyper-DMG in genebody
AT3G21630.1	hyper-DMG in genebody
AT3G21720.1	hyper-DMG in genebody
AT3G21960.2	hyper-DMG in genebody
AT3G21980.1	hyper-DMG in genebody
AT3G22040.1	hyper-DMG in genebody
AT3G22057.1	hyper-DMG in genebody
AT3G22300.1	hyper-DMG in genebody
AT3G22350.1	hyper-DMG in genebody
AT3G22460.1	hyper-DMG in genebody
AT3G22960.1	hyper-DMG in genebody
AT3G23020.1	hyper-DMG in genebody
AT3G23160.1	hyper-DMG in genebody
AT3G23210.1	hyper-DMG in genebody
AT3G23340.1	hyper-DMG in genebody
AT3G23460.1	hyper-DMG in genebody
AT3G23530.1	hyper-DMG in genebody
AT3G23660.2	hyper-DMG in genebody
AT3G24180.2	hyper-DMG in genebody
AT3G24255.1	hyper-DMG in genebody
AT3G24460.1	hyper-DMG in genebody
AT3G24530.1	hyper-DMG in genebody
AT3G24580.1	hyper-DMG in genebody
AT3G24870.1	hyper-DMG in genebody
AT3G24880.1	hyper-DMG in genebody
AT3G24900.1	hyper-DMG in genebody
AT3G25230.2	hyper-DMG in genebody
AT3G25970.1	hyper-DMG in genebody
AT3G26085.2	hyper-DMG in genebody
AT3G26100.2	hyper-DMG in genebody
AT3G26170.1	hyper-DMG in genebody
AT3G26250.1	hyper-DMG in genebody
AT3G26650.1	hyper-DMG in genebody
AT3G26730.1	hyper-DMG in genebody
AT3G26840.1	hyper-DMG in genebody
AT3G27560.1	hyper-DMG in genebody
AT3G27860.1	hyper-DMG in genebody
AT3G28040.1	hyper-DMG in genebody
AT3G28170.1	hyper-DMG in genebody
AT3G28330.1	hyper-DMG in genebody
AT3G28380.1	hyper-DMG in genebody
AT3G28390.1	hyper-DMG in genebody
AT3G28415.1	hyper-DMG in genebody
AT3G28450.1	hyper-DMG in genebody
AT3G28490.1	hyper-DMG in genebody
AT3G28830.1	hyper-DMG in genebody
AT3G28880.1	hyper-DMG in genebody
AT3G28899.1	hyper-DMG in genebody
AT3G29110.1	hyper-DMG in genebody
AT3G29290.1	hyper-DMG in genebody
AT3G29630.1	hyper-DMG in genebody
AT3G29636.1	hyper-DMG in genebody
AT3G30390.2	hyper-DMG in genebody
AT3G30842.1	hyper-DMG in genebody
AT3G43210.1	hyper-DMG in genebody
AT3G43440.1	hyper-DMG in genebody
AT3G43580.1	hyper-DMG in genebody
AT3G43890.1	hyper-DMG in genebody
AT3G44120.1	hyper-DMG in genebody
AT3G44150.1	hyper-DMG in genebody
AT3G44320.1	hyper-DMG in genebody
AT3G44530.1	hyper-DMG in genebody
AT3G44670.2	hyper-DMG in genebody
AT3G44880.1	hyper-DMG in genebody
AT3G44900.1	hyper-DMG in genebody
AT3G45020.1	hyper-DMG in genebody
AT3G45040.1	hyper-DMG in genebody
AT3G45070.1	hyper-DMG in genebody
AT3G45140.1	hyper-DMG in genebody
AT3G45330.1	hyper-DMG in genebody
AT3G45390.1	hyper-DMG in genebody
AT3G45850.1	hyper-DMG in genebody
AT3G46010.2	hyper-DMG in genebody
AT3G46210.5	hyper-DMG in genebody
AT3G46360.1	hyper-DMG in genebody
AT3G46410.1	hyper-DMG in genebody
AT3G46490.1	hyper-DMG in genebody
AT3G46520.1	hyper-DMG in genebody
AT3G46740.1	hyper-DMG in genebody
AT3G47040.2	hyper-DMG in genebody
AT3G47050.1	hyper-DMG in genebody
AT3G47170.1	hyper-DMG in genebody
AT3G47420.1	hyper-DMG in genebody
AT3G47700.1	hyper-DMG in genebody
AT3G47860.1	hyper-DMG in genebody
AT3G47950.1	hyper-DMG in genebody
AT3G48260.1	hyper-DMG in genebody
AT3G49055.1	hyper-DMG in genebody
AT3G49060.1	hyper-DMG in genebody
AT3G49070.1	hyper-DMG in genebody
AT3G49510.1	hyper-DMG in genebody
AT3G49670.1	hyper-DMG in genebody
AT3G49680.1	hyper-DMG in genebody
AT3G49710.1	hyper-DMG in genebody
AT3G49740.1	hyper-DMG in genebody
AT3G50010.1	hyper-DMG in genebody
AT3G50070.1	hyper-DMG in genebody
AT3G50380.1	hyper-DMG in genebody
AT3G50500.2	hyper-DMG in genebody
AT3G50620.1	hyper-DMG in genebody
AT3G50808.1	hyper-DMG in genebody
AT3G50910.1	hyper-DMG in genebody
AT3G51640.1	hyper-DMG in genebody
AT3G51770.2	hyper-DMG in genebody
AT3G52080.1	hyper-DMG in genebody
AT3G52130.1	hyper-DMG in genebody
AT3G52250.1	hyper-DMG in genebody
AT3G52350.1	hyper-DMG in genebody
AT3G52610.1	hyper-DMG in genebody
AT3G52680.1	hyper-DMG in genebody
AT3G52870.1	hyper-DMG in genebody
AT3G52920.1	hyper-DMG in genebody
AT3G52930.1	hyper-DMG in genebody
AT3G53210.1	hyper-DMG in genebody
AT3G53305.1	hyper-DMG in genebody
AT3G53360.1	hyper-DMG in genebody
AT3G53540.1	hyper-DMG in genebody
AT3G53620.1	hyper-DMG in genebody
AT3G53780.2	hyper-DMG in genebody
AT3G53800.1	hyper-DMG in genebody
AT3G54030.1	hyper-DMG in genebody
AT3G54140.1	hyper-DMG in genebody
AT3G54350.3	hyper-DMG in genebody
AT3G54560.1	hyper-DMG in genebody
AT3G54650.1	hyper-DMG in genebody
AT3G54780.1	hyper-DMG in genebody
AT3G55005.1	hyper-DMG in genebody
AT3G55520.1	hyper-DMG in genebody
AT3G55550.1	hyper-DMG in genebody
AT3G55870.1	hyper-DMG in genebody
AT3G55940.1	hyper-DMG in genebody
AT3G56060.1	hyper-DMG in genebody
AT3G56420.1	hyper-DMG in genebody
AT3G56550.1	hyper-DMG in genebody
AT3G56680.1	hyper-DMG in genebody
AT3G57050.1	hyper-DMG in genebody
AT3G57060.2	hyper-DMG in genebody
AT3G57520.1	hyper-DMG in genebody
AT3G57680.1	hyper-DMG in genebody
AT3G57920.1	hyper-DMG in genebody
AT3G57970.1	hyper-DMG in genebody
AT3G58030.2	hyper-DMG in genebody
AT3G58090.1	hyper-DMG in genebody
AT3G58130.2	hyper-DMG in genebody
AT3G58620.1	hyper-DMG in genebody
AT3G58640.1	hyper-DMG in genebody
AT3G58770.1	hyper-DMG in genebody
AT3G59100.1	hyper-DMG in genebody
AT3G59130.1	hyper-DMG in genebody
AT3G59140.1	hyper-DMG in genebody
AT3G59170.1	hyper-DMG in genebody
AT3G59290.1	hyper-DMG in genebody
AT3G59340.1	hyper-DMG in genebody
AT3G59380.1	hyper-DMG in genebody
AT3G59610.1	hyper-DMG in genebody
AT3G59700.1	hyper-DMG in genebody
AT3G59730.1	hyper-DMG in genebody
AT3G60190.1	hyper-DMG in genebody
AT3G60350.1	hyper-DMG in genebody
AT3G60380.1	hyper-DMG in genebody
AT3G60510.3	hyper-DMG in genebody
AT3G61260.1	hyper-DMG in genebody
AT3G61300.1	hyper-DMG in genebody
AT3G61380.1	hyper-DMG in genebody
AT3G61590.2	hyper-DMG in genebody
AT3G61710.1	hyper-DMG in genebody
AT3G61990.1	hyper-DMG in genebody
AT3G62900.1	hyper-DMG in genebody
AT3G62940.2	hyper-DMG in genebody
AT3G63140.1	hyper-DMG in genebody
AT3G63250.1	hyper-DMG in genebody
AT3G63340.2	hyper-DMG in genebody
AT3G66652.1	hyper-DMG in genebody
AT4G00260.1	hyper-DMG in genebody
AT4G00300.1	hyper-DMG in genebody
AT4G00335.2	hyper-DMG in genebody
AT4G00350.1	hyper-DMG in genebody
AT4G00490.1	hyper-DMG in genebody
AT4G00500.1	hyper-DMG in genebody
AT4G00860.1	hyper-DMG in genebody
AT4G00900.1	hyper-DMG in genebody
AT4G01080.1	hyper-DMG in genebody
AT4G01170.1	hyper-DMG in genebody
AT4G01310.1	hyper-DMG in genebody
AT4G01350.1	hyper-DMG in genebody
AT4G01610.2	hyper-DMG in genebody
AT4G01640.1	hyper-DMG in genebody
AT4G01820.1	hyper-DMG in genebody
AT4G01830.1	hyper-DMG in genebody
AT4G02070.1	hyper-DMG in genebody
AT4G02280.1	hyper-DMG in genebody
AT4G02700.1	hyper-DMG in genebody
AT4G02710.1	hyper-DMG in genebody
AT4G02760.3	hyper-DMG in genebody
AT4G02920.2	hyper-DMG in genebody
AT4G03130.1	hyper-DMG in genebody
AT4G03415.1	hyper-DMG in genebody
AT4G03480.1	hyper-DMG in genebody
AT4G03550.1	hyper-DMG in genebody
AT4G03580.1	hyper-DMG in genebody
AT4G03635.1	hyper-DMG in genebody
AT4G04402.1	hyper-DMG in genebody
AT4G04450.1	hyper-DMG in genebody
AT4G04570.1	hyper-DMG in genebody
AT4G04750.1	hyper-DMG in genebody
AT4G04810.1	hyper-DMG in genebody
AT4G04850.2	hyper-DMG in genebody
AT4G04910.1	hyper-DMG in genebody
AT4G04950.1	hyper-DMG in genebody
AT4G04970.1	hyper-DMG in genebody
AT4G04980.1	hyper-DMG in genebody
AT4G05140.1	hyper-DMG in genebody
AT4G05190.1	hyper-DMG in genebody
AT4G05210.1	hyper-DMG in genebody
AT4G05410.1	hyper-DMG in genebody
AT4G07675.1	hyper-DMG in genebody
AT4G08250.1	hyper-DMG in genebody
AT4G08260.1	hyper-DMG in genebody
AT4G08360.1	hyper-DMG in genebody
AT4G08590.1	hyper-DMG in genebody
AT4G08780.1	hyper-DMG in genebody
AT4G08990.1	hyper-DMG in genebody
AT4G09430.1	hyper-DMG in genebody
AT4G09510.1	hyper-DMG in genebody
AT4G09740.1	hyper-DMG in genebody
AT4G09770.1	hyper-DMG in genebody
AT4G09800.1	hyper-DMG in genebody
AT4G09820.1	hyper-DMG in genebody
AT4G09930.1	hyper-DMG in genebody
AT4G10000.1	hyper-DMG in genebody
AT4G10060.1	hyper-DMG in genebody
AT4G10180.1	hyper-DMG in genebody
AT4G10560.1	hyper-DMG in genebody
AT4G10590.2	hyper-DMG in genebody
AT4G10710.1	hyper-DMG in genebody
AT4G10750.1	hyper-DMG in genebody
AT4G10930.1	hyper-DMG in genebody
AT4G11120.1	hyper-DMG in genebody
AT4G11150.1	hyper-DMG in genebody
AT4G11270.1	hyper-DMG in genebody
AT4G11330.1	hyper-DMG in genebody
AT4G11420.1	hyper-DMG in genebody
AT4G11480.1	hyper-DMG in genebody
AT4G11810.1	hyper-DMG in genebody
AT4G11860.1	hyper-DMG in genebody
AT4G11900.1	hyper-DMG in genebody
AT4G11980.1	hyper-DMG in genebody
AT4G12130.1	hyper-DMG in genebody
AT4G12420.2	hyper-DMG in genebody
AT4G12470.1	hyper-DMG in genebody
AT4G12560.2	hyper-DMG in genebody
AT4G12680.1	hyper-DMG in genebody
AT4G12910.1	hyper-DMG in genebody
AT4G13400.1	hyper-DMG in genebody
AT4G13530.1	hyper-DMG in genebody
AT4G13880.1	hyper-DMG in genebody
AT4G13990.1	hyper-DMG in genebody
AT4G13992.1	hyper-DMG in genebody
AT4G14070.1	hyper-DMG in genebody
AT4G14160.1	hyper-DMG in genebody
AT4G14200.1	hyper-DMG in genebody
AT4G14230.1	hyper-DMG in genebody
AT4G15070.1	hyper-DMG in genebody
AT4G15236.1	hyper-DMG in genebody
AT4G15560.1	hyper-DMG in genebody
AT4G15760.1	hyper-DMG in genebody
AT4G15850.1	hyper-DMG in genebody
AT4G16130.1	hyper-DMG in genebody
AT4G16960.1	hyper-DMG in genebody
AT4G17140.3	hyper-DMG in genebody
AT4G17610.1	hyper-DMG in genebody
AT4G17620.1	hyper-DMG in genebody
AT4G17720.1	hyper-DMG in genebody
AT4G17780.1	hyper-DMG in genebody
AT4G18050.1	hyper-DMG in genebody
AT4G18130.1	hyper-DMG in genebody
AT4G18240.1	hyper-DMG in genebody
AT4G18310.1	hyper-DMG in genebody
AT4G18440.1	hyper-DMG in genebody
AT4G18600.1	hyper-DMG in genebody
AT4G18780.1	hyper-DMG in genebody
AT4G18820.1	hyper-DMG in genebody
AT4G19190.1	hyper-DMG in genebody
AT4G19220.1	hyper-DMG in genebody
AT4G19250.1	hyper-DMG in genebody
AT4G19460.1	hyper-DMG in genebody
AT4G19520.1	hyper-DMG in genebody
AT4G19560.1	hyper-DMG in genebody
AT4G19650.1	hyper-DMG in genebody
AT4G19670.2	hyper-DMG in genebody
AT4G20310.2	hyper-DMG in genebody
AT4G20420.1	hyper-DMG in genebody
AT4G20860.1	hyper-DMG in genebody
AT4G21180.1	hyper-DMG in genebody
AT4G21380.1	hyper-DMG in genebody
AT4G21460.1	hyper-DMG in genebody
AT4G22360.1	hyper-DMG in genebody
AT4G22430.1	hyper-DMG in genebody
AT4G22440.1	hyper-DMG in genebody
AT4G22470.1	hyper-DMG in genebody
AT4G22720.2	hyper-DMG in genebody
AT4G23060.1	hyper-DMG in genebody
AT4G23100.1	hyper-DMG in genebody
AT4G23380.1	hyper-DMG in genebody
AT4G23440.1	hyper-DMG in genebody
AT4G23493.1	hyper-DMG in genebody
AT4G23500.1	hyper-DMG in genebody
AT4G23590.1	hyper-DMG in genebody
AT4G23690.1	hyper-DMG in genebody
AT4G23740.1	hyper-DMG in genebody
AT4G23790.1	hyper-DMG in genebody
AT4G24190.2	hyper-DMG in genebody
AT4G24450.1	hyper-DMG in genebody
AT4G24480.1	hyper-DMG in genebody
AT4G24580.1	hyper-DMG in genebody
AT4G24620.1	hyper-DMG in genebody
AT4G24690.1	hyper-DMG in genebody
AT4G24800.2	hyper-DMG in genebody
AT4G25170.2	hyper-DMG in genebody
AT4G25220.1	hyper-DMG in genebody
AT4G25240.1	hyper-DMG in genebody
AT4G25300.1	hyper-DMG in genebody
AT4G25515.1	hyper-DMG in genebody
AT4G25680.1	hyper-DMG in genebody
AT4G25960.1	hyper-DMG in genebody
AT4G26020.2	hyper-DMG in genebody
AT4G26320.1	hyper-DMG in genebody
AT4G26400.1	hyper-DMG in genebody
AT4G26440.1	hyper-DMG in genebody
AT4G26470.1	hyper-DMG in genebody
AT4G26590.1	hyper-DMG in genebody
AT4G26600.1	hyper-DMG in genebody
AT4G26870.1	hyper-DMG in genebody
AT4G26940.1	hyper-DMG in genebody
AT4G27290.1	hyper-DMG in genebody
AT4G27340.1	hyper-DMG in genebody
AT4G27350.1	hyper-DMG in genebody
AT4G27430.2	hyper-DMG in genebody
AT4G27570.1	hyper-DMG in genebody
AT4G27940.1	hyper-DMG in genebody
AT4G28000.1	hyper-DMG in genebody
AT4G28020.1	hyper-DMG in genebody
AT4G28080.1	hyper-DMG in genebody
AT4G28230.1	hyper-DMG in genebody
AT4G28630.1	hyper-DMG in genebody
AT4G28760.2	hyper-DMG in genebody
AT4G28800.1	hyper-DMG in genebody
AT4G29130.1	hyper-DMG in genebody
AT4G29210.1	hyper-DMG in genebody
AT4G29440.1	hyper-DMG in genebody
AT4G29490.1	hyper-DMG in genebody
AT4G29920.1	hyper-DMG in genebody
AT4G30110.1	hyper-DMG in genebody
AT4G30160.2	hyper-DMG in genebody
AT4G30190.2	hyper-DMG in genebody
AT4G30310.2	hyper-DMG in genebody
AT4G30390.1	hyper-DMG in genebody
AT4G30890.1	hyper-DMG in genebody
AT4G30990.2	hyper-DMG in genebody
AT4G31070.1	hyper-DMG in genebody
AT4G31150.1	hyper-DMG in genebody
AT4G31160.1	hyper-DMG in genebody
AT4G31450.1	hyper-DMG in genebody
AT4G31490.1	hyper-DMG in genebody
AT4G31810.1	hyper-DMG in genebody
AT4G31860.1	hyper-DMG in genebody
AT4G32300.1	hyper-DMG in genebody
AT4G32730.2	hyper-DMG in genebody
AT4G32920.3	hyper-DMG in genebody
AT4G32970.1	hyper-DMG in genebody
AT4G33210.1	hyper-DMG in genebody
AT4G33230.1	hyper-DMG in genebody
AT4G33500.1	hyper-DMG in genebody
AT4G33520.3	hyper-DMG in genebody
AT4G33590.1	hyper-DMG in genebody
AT4G33730.1	hyper-DMG in genebody
AT4G34020.1	hyper-DMG in genebody
AT4G34080.1	hyper-DMG in genebody
AT4G34330.1	hyper-DMG in genebody
AT4G34440.1	hyper-DMG in genebody
AT4G34930.1	hyper-DMG in genebody
AT4G35010.1	hyper-DMG in genebody
AT4G35940.1	hyper-DMG in genebody
AT4G36090.3	hyper-DMG in genebody
AT4G36140.1	hyper-DMG in genebody
AT4G36195.1	hyper-DMG in genebody
AT4G36290.1	hyper-DMG in genebody
AT4G36430.1	hyper-DMG in genebody
AT4G36550.1	hyper-DMG in genebody
AT4G36730.1	hyper-DMG in genebody
AT4G36770.1	hyper-DMG in genebody
AT4G36780.1	hyper-DMG in genebody
AT4G37020.2	hyper-DMG in genebody
AT4G37040.1	hyper-DMG in genebody
AT4G37170.1	hyper-DMG in genebody
AT4G37270.1	hyper-DMG in genebody
AT4G37360.1	hyper-DMG in genebody
AT4G37590.1	hyper-DMG in genebody
AT4G37670.2	hyper-DMG in genebody
AT4G37870.1	hyper-DMG in genebody
AT4G37900.1	hyper-DMG in genebody
AT4G37950.1	hyper-DMG in genebody
AT4G38200.1	hyper-DMG in genebody
AT4G38220.2	hyper-DMG in genebody
AT4G38270.1	hyper-DMG in genebody
AT4G38440.1	hyper-DMG in genebody
AT4G38800.1	hyper-DMG in genebody
AT4G38890.1	hyper-DMG in genebody
AT4G39030.1	hyper-DMG in genebody
AT4G39210.1	hyper-DMG in genebody
AT4G39390.1	hyper-DMG in genebody
AT4G39460.1	hyper-DMG in genebody
AT4G39952.1	hyper-DMG in genebody
AT5G01010.2	hyper-DMG in genebody
AT5G01110.1	hyper-DMG in genebody
AT5G02030.1	hyper-DMG in genebody
AT5G02040.2	hyper-DMG in genebody
AT5G02100.1	hyper-DMG in genebody
AT5G02470.3	hyper-DMG in genebody
AT5G02810.1	hyper-DMG in genebody
AT5G02880.1	hyper-DMG in genebody
AT5G03470.1	hyper-DMG in genebody
AT5G03640.1	hyper-DMG in genebody
AT5G04020.1	hyper-DMG in genebody
AT5G04320.2	hyper-DMG in genebody
AT5G04560.2	hyper-DMG in genebody
AT5G04860.1	hyper-DMG in genebody
AT5G04930.1	hyper-DMG in genebody
AT5G05160.1	hyper-DMG in genebody
AT5G05260.1	hyper-DMG in genebody
AT5G05310.3	hyper-DMG in genebody
AT5G05510.1	hyper-DMG in genebody
AT5G05660.1	hyper-DMG in genebody
AT5G05800.1	hyper-DMG in genebody
AT5G06090.1	hyper-DMG in genebody
AT5G06130.2	hyper-DMG in genebody
AT5G06160.1	hyper-DMG in genebody
AT5G06820.1	hyper-DMG in genebody
AT5G06839.3	hyper-DMG in genebody
AT5G07070.1	hyper-DMG in genebody
AT5G07180.1	hyper-DMG in genebody
AT5G07430.1	hyper-DMG in genebody
AT5G07570.1	hyper-DMG in genebody
AT5G07850.1	hyper-DMG in genebody
AT5G08335.1	hyper-DMG in genebody
AT5G08490.1	hyper-DMG in genebody
AT5G09670.1	hyper-DMG in genebody
AT5G09840.1	hyper-DMG in genebody
AT5G10060.1	hyper-DMG in genebody
AT5G10190.1	hyper-DMG in genebody
AT5G10370.1	hyper-DMG in genebody
AT5G10840.1	hyper-DMG in genebody
AT5G11410.1	hyper-DMG in genebody
AT5G11430.1	hyper-DMG in genebody
AT5G11830.1	hyper-DMG in genebody
AT5G11910.1	hyper-DMG in genebody
AT5G11920.1	hyper-DMG in genebody
AT5G12080.2	hyper-DMG in genebody
AT5G12090.1	hyper-DMG in genebody
AT5G12220.1	hyper-DMG in genebody
AT5G12350.1	hyper-DMG in genebody
AT5G12370.2	hyper-DMG in genebody
AT5G13230.1	hyper-DMG in genebody
AT5G13370.1	hyper-DMG in genebody
AT5G13620.1	hyper-DMG in genebody
AT5G13680.1	hyper-DMG in genebody
AT5G13740.1	hyper-DMG in genebody
AT5G14210.1	hyper-DMG in genebody
AT5G15070.2	hyper-DMG in genebody
AT5G15450.1	hyper-DMG in genebody
AT5G15680.1	hyper-DMG in genebody
AT5G16000.1	hyper-DMG in genebody
AT5G16020.1	hyper-DMG in genebody
AT5G16100.1	hyper-DMG in genebody
AT5G16130.1	hyper-DMG in genebody
AT5G16180.1	hyper-DMG in genebody
[truncated: 892 more rows]

## Sheet: shoot hypo-DMGs
S5B Table. List of hypo-DMGs in shoots.
Gene ID	Position of DMR
AT1G01750.1	hypo-DMG in downstream
AT1G01920.1	hypo-DMG in downstream
AT1G02560.1	hypo-DMG in downstream
AT1G02910.1	hypo-DMG in downstream
AT1G03330.1	hypo-DMG in downstream
AT1G03380.1	hypo-DMG in downstream
AT1G03400.1	hypo-DMG in downstream
AT1G04140.2	hypo-DMG in downstream
AT1G04920.1	hypo-DMG in downstream
AT1G05220.1	hypo-DMG in downstream
AT1G05910.1	hypo-DMG in downstream
AT1G05925.1	hypo-DMG in downstream
AT1G06450.1	hypo-DMG in downstream
AT1G06560.1	hypo-DMG in downstream
AT1G06910.1	hypo-DMG in downstream
AT1G06920.1	hypo-DMG in downstream
AT1G07130.1	hypo-DMG in downstream
AT1G07135.1	hypo-DMG in downstream
AT1G07360.1	hypo-DMG in downstream
AT1G07410.1	hypo-DMG in downstream
AT1G07850.1	hypo-DMG in downstream
AT1G08090.1	hypo-DMG in downstream
AT1G08100.1	hypo-DMG in downstream
AT1G08300.1	hypo-DMG in downstream
AT1G08315.1	hypo-DMG in downstream
AT1G08730.1	hypo-DMG in downstream
AT1G09530.1	hypo-DMG in downstream
AT1G10010.1	hypo-DMG in downstream
AT1G10020.1	hypo-DMG in downstream
AT1G10920.1	hypo-DMG in downstream
AT1G11020.1	hypo-DMG in downstream
AT1G11080.2	hypo-DMG in downstream
AT1G11145.1	hypo-DMG in downstream
AT1G12290.1	hypo-DMG in downstream
AT1G13320.1	hypo-DMG in downstream
AT1G13460.2	hypo-DMG in downstream
AT1G13470.1	hypo-DMG in downstream
AT1G13560.1	hypo-DMG in downstream
AT1G13755.1	hypo-DMG in downstream
AT1G13790.1	hypo-DMG in downstream
AT1G13800.1	hypo-DMG in downstream
AT1G14030.1	hypo-DMG in downstream
AT1G14290.1	hypo-DMG in downstream
AT1G14320.1	hypo-DMG in downstream
AT1G14790.1	hypo-DMG in downstream
AT1G15140.1	hypo-DMG in downstream
AT1G15165.1	hypo-DMG in downstream
AT1G15440.1	hypo-DMG in downstream
AT1G16590.1	hypo-DMG in downstream
AT1G16670.1	hypo-DMG in downstream
AT1G16760.1	hypo-DMG in downstream
AT1G16770.1	hypo-DMG in downstream
AT1G16780.1	hypo-DMG in downstream
AT1G17860.1	hypo-DMG in downstream
AT1G17880.1	hypo-DMG in downstream
AT1G18470.1	hypo-DMG in downstream
AT1G18485.1	hypo-DMG in downstream
AT1G18486.1	hypo-DMG in downstream
AT1G18630.1	hypo-DMG in downstream
AT1G18890.1	hypo-DMG in downstream
AT1G20110.1	hypo-DMG in downstream
AT1G20460.1	hypo-DMG in downstream
AT1G20480.1	hypo-DMG in downstream
AT1G21590.1	hypo-DMG in downstream
AT1G22260.1	hypo-DMG in downstream
AT1G22610.1	hypo-DMG in downstream
AT1G22620.1	hypo-DMG in downstream
AT1G23880.1	hypo-DMG in downstream
AT1G24095.1	hypo-DMG in downstream
AT1G24360.1	hypo-DMG in downstream
AT1G25520.1	hypo-DMG in downstream
AT1G26945.1	hypo-DMG in downstream
AT1G27350.1	hypo-DMG in downstream
AT1G30820.1	hypo-DMG in downstream
AT1G30850.1	hypo-DMG in downstream
AT1G31163.1	hypo-DMG in downstream
AT1G31830.1	hypo-DMG in downstream
AT1G32060.1	hypo-DMG in downstream
AT1G32070.2	hypo-DMG in downstream
AT1G32250.1	hypo-DMG in downstream
AT1G32260.1	hypo-DMG in downstream
AT1G32770.1	hypo-DMG in downstream
AT1G32990.1	hypo-DMG in downstream
AT1G33600.1	hypo-DMG in downstream
AT1G33680.1	hypo-DMG in downstream
AT1G33770.1	hypo-DMG in downstream
AT1G33780.1	hypo-DMG in downstream
AT1G33820.1	hypo-DMG in downstream
AT1G33830.1	hypo-DMG in downstream
AT1G35220.1	hypo-DMG in downstream
AT1G36280.1	hypo-DMG in downstream
AT1G42540.1	hypo-DMG in downstream
AT1G42560.1	hypo-DMG in downstream
AT1G43010.1	hypo-DMG in downstream
AT1G43130.1	hypo-DMG in downstream
AT1G43900.1	hypo-DMG in downstream
AT1G44120.1	hypo-DMG in downstream
AT1G45150.1	hypo-DMG in downstream
AT1G47250.1	hypo-DMG in downstream
AT1G47330.1	hypo-DMG in downstream
AT1G47395.1	hypo-DMG in downstream
AT1G47530.1	hypo-DMG in downstream
AT1G47540.2	hypo-DMG in downstream
AT1G47885.1	hypo-DMG in downstream
AT1G47920.1	hypo-DMG in downstream
AT1G48380.2	hypo-DMG in downstream
AT1G48540.1	hypo-DMG in downstream
AT1G49360.1	hypo-DMG in downstream
AT1G49590.1	hypo-DMG in downstream
AT1G50740.1	hypo-DMG in downstream
AT1G50900.1	hypo-DMG in downstream
AT1G51360.1	hypo-DMG in downstream
AT1G52310.1	hypo-DMG in downstream
AT1G52520.1	hypo-DMG in downstream
AT1G52540.1	hypo-DMG in downstream
AT1G53590.1	hypo-DMG in downstream
AT1G53650.1	hypo-DMG in downstream
AT1G53780.2	hypo-DMG in downstream
AT1G54460.1	hypo-DMG in downstream
AT1G54560.1	hypo-DMG in downstream
AT1G54580.1	hypo-DMG in downstream
AT1G54590.1	hypo-DMG in downstream
AT1G54780.1	hypo-DMG in downstream
AT1G55030.1	hypo-DMG in downstream
AT1G56300.1	hypo-DMG in downstream
AT1G56385.1	hypo-DMG in downstream
AT1G56430.1	hypo-DMG in downstream
AT1G56440.2	hypo-DMG in downstream
AT1G56460.2	hypo-DMG in downstream
AT1G56550.1	hypo-DMG in downstream
AT1G59730.1	hypo-DMG in downstream
AT1G60110.1	hypo-DMG in downstream
AT1G60140.1	hypo-DMG in downstream
AT1G60983.1	hypo-DMG in downstream
AT1G60985.1	hypo-DMG in downstream
AT1G61430.1	hypo-DMG in downstream
AT1G61700.1	hypo-DMG in downstream
AT1G61720.1	hypo-DMG in downstream
AT1G62030.1	hypo-DMG in downstream
AT1G62305.1	hypo-DMG in downstream
AT1G62333.1	hypo-DMG in downstream
AT1G62610.4	hypo-DMG in downstream
AT1G62660.1	hypo-DMG in downstream
AT1G62670.1	hypo-DMG in downstream
AT1G62840.1	hypo-DMG in downstream
AT1G63190.1	hypo-DMG in downstream
AT1G63450.1	hypo-DMG in downstream
AT1G63470.1	hypo-DMG in downstream
AT1G63750.3	hypo-DMG in downstream
AT1G63770.5	hypo-DMG in downstream
AT1G64610.1	hypo-DMG in downstream
AT1G64820.1	hypo-DMG in downstream
AT1G64960.1	hypo-DMG in downstream
AT1G66090.1	hypo-DMG in downstream
AT1G66100.1	hypo-DMG in downstream
AT1G66330.1	hypo-DMG in downstream
AT1G66450.1	hypo-DMG in downstream
AT1G66460.1	hypo-DMG in downstream
AT1G66560.1	hypo-DMG in downstream
AT1G67180.1	hypo-DMG in downstream
AT1G67530.1	hypo-DMG in downstream
AT1G68010.2	hypo-DMG in downstream
AT1G68080.1	hypo-DMG in downstream
AT1G68110.1	hypo-DMG in downstream
AT1G68120.1	hypo-DMG in downstream
AT1G68780.1	hypo-DMG in downstream
AT1G68840.1	hypo-DMG in downstream
AT1G68850.1	hypo-DMG in downstream
AT1G69260.1	hypo-DMG in downstream
AT1G71380.1	hypo-DMG in downstream
AT1G72180.1	hypo-DMG in downstream
AT1G72330.3	hypo-DMG in downstream
AT1G72350.1	hypo-DMG in downstream
AT1G72600.1	hypo-DMG in downstream
AT1G73066.1	hypo-DMG in downstream
AT1G73230.1	hypo-DMG in downstream
AT1G73350.2	hypo-DMG in downstream
AT1G73930.1	hypo-DMG in downstream
AT1G74000.1	hypo-DMG in downstream
AT1G74240.1	hypo-DMG in downstream
AT1G74290.1	hypo-DMG in downstream
AT1G74310.1	hypo-DMG in downstream
AT1G74630.1	hypo-DMG in downstream
AT1G74840.1	hypo-DMG in downstream
AT1G75910.1	hypo-DMG in downstream
AT1G77060.1	hypo-DMG in downstream
AT1G77230.1	hypo-DMG in downstream
AT1G77250.1	hypo-DMG in downstream
AT1G77340.1	hypo-DMG in downstream
AT1G77890.1	hypo-DMG in downstream
AT1G77910.1	hypo-DMG in downstream
AT1G78470.1	hypo-DMG in downstream
AT1G78580.1	hypo-DMG in downstream
AT1G79040.1	hypo-DMG in downstream
AT1G79050.1	hypo-DMG in downstream
AT1G79090.2	hypo-DMG in downstream
AT1G79130.1	hypo-DMG in downstream
AT1G79340.1	hypo-DMG in downstream
AT1G79350.1	hypo-DMG in downstream
AT1G79400.1	hypo-DMG in downstream
AT1G79900.1	hypo-DMG in downstream
AT2G01360.1	hypo-DMG in downstream
AT2G01430.1	hypo-DMG in downstream
AT2G01755.1	hypo-DMG in downstream
AT2G01910.1	hypo-DMG in downstream
AT2G01913.1	hypo-DMG in downstream
AT2G01920.1	hypo-DMG in downstream
AT2G02360.1	hypo-DMG in downstream
AT2G02580.1	hypo-DMG in downstream
AT2G03000.1	hypo-DMG in downstream
AT2G03330.1	hypo-DMG in downstream
AT2G03630.1	hypo-DMG in downstream
AT2G03640.3	hypo-DMG in downstream
AT2G03780.1	hypo-DMG in downstream
AT2G03810.2	hypo-DMG in downstream
AT2G03820.1	hypo-DMG in downstream
AT2G03822.1	hypo-DMG in downstream
AT2G04170.2	hypo-DMG in downstream
AT2G05100.1	hypo-DMG in downstream
AT2G05170.1	hypo-DMG in downstream
AT2G05220.1	hypo-DMG in downstream
AT2G05230.1	hypo-DMG in downstream
AT2G05320.1	hypo-DMG in downstream
AT2G05330.1	hypo-DMG in downstream
AT2G05590.2	hypo-DMG in downstream
AT2G05752.1	hypo-DMG in downstream
AT2G05790.1	hypo-DMG in downstream
AT2G07713.1	hypo-DMG in downstream
AT2G11891.1	hypo-DMG in downstream
AT2G13126.1	hypo-DMG in downstream
AT2G13463.1	hypo-DMG in downstream
AT2G14100.1	hypo-DMG in downstream
AT2G14282.1	hypo-DMG in downstream
AT2G14290.1	hypo-DMG in downstream
AT2G15090.1	hypo-DMG in downstream
AT2G15350.1	hypo-DMG in downstream
AT2G16630.1	hypo-DMG in downstream
AT2G16640.1	hypo-DMG in downstream
AT2G16880.1	hypo-DMG in downstream
AT2G17033.2	hypo-DMG in downstream
AT2G17650.1	hypo-DMG in downstream
AT2G18290.1	hypo-DMG in downstream
AT2G19240.1	hypo-DMG in downstream
AT2G20562.1	hypo-DMG in downstream
AT2G20710.1	hypo-DMG in downstream
AT2G21110.1	hypo-DMG in downstream
AT2G21850.1	hypo-DMG in downstream
AT2G21870.1	hypo-DMG in downstream
AT2G21950.1	hypo-DMG in downstream
AT2G22640.1	hypo-DMG in downstream
AT2G23190.1	hypo-DMG in downstream
AT2G23220.1	hypo-DMG in downstream
AT2G23620.1	hypo-DMG in downstream
AT2G25052.1	hypo-DMG in downstream
AT2G25150.1	hypo-DMG in downstream
AT2G25470.1	hypo-DMG in downstream
AT2G25625.1	hypo-DMG in downstream
AT2G25980.1	hypo-DMG in downstream
AT2G26130.1	hypo-DMG in downstream
AT2G26390.1	hypo-DMG in downstream
AT2G28270.1	hypo-DMG in downstream
AT2G28470.1	hypo-DMG in downstream
AT2G28671.1	hypo-DMG in downstream
AT2G28940.2	hypo-DMG in downstream
AT2G29720.1	hypo-DMG in downstream
AT2G30580.1	hypo-DMG in downstream
AT2G30810.1	hypo-DMG in downstream
AT2G30820.2	hypo-DMG in downstream
AT2G30840.1	hypo-DMG in downstream
AT2G32040.1	hypo-DMG in downstream
AT2G32060.2	hypo-DMG in downstream
AT2G32487.1	hypo-DMG in downstream
AT2G32500.1	hypo-DMG in downstream
AT2G33000.1	hypo-DMG in downstream
AT2G33090.1	hypo-DMG in downstream
AT2G33160.1	hypo-DMG in downstream
AT2G33720.1	hypo-DMG in downstream
AT2G33735.1	hypo-DMG in downstream
AT2G33810.1	hypo-DMG in downstream
AT2G33820.1	hypo-DMG in downstream
AT2G34050.1	hypo-DMG in downstream
AT2G34460.1	hypo-DMG in downstream
AT2G34480.1	hypo-DMG in downstream
AT2G35050.1	hypo-DMG in downstream
AT2G35460.1	hypo-DMG in downstream
AT2G35470.1	hypo-DMG in downstream
AT2G35770.1	hypo-DMG in downstream
AT2G36590.1	hypo-DMG in downstream
AT2G36910.1	hypo-DMG in downstream
AT2G37050.3	hypo-DMG in downstream
AT2G37280.1	hypo-DMG in downstream
AT2G37800.1	hypo-DMG in downstream
AT2G38010.2	hypo-DMG in downstream
AT2G39030.1	hypo-DMG in downstream
AT2G39360.1	hypo-DMG in downstream
AT2G39580.1	hypo-DMG in downstream
AT2G39620.1	hypo-DMG in downstream
AT2G39670.2	hypo-DMG in downstream
AT2G39900.1	hypo-DMG in downstream
AT2G39920.1	hypo-DMG in downstream
AT2G40350.1	hypo-DMG in downstream
AT2G40570.1	hypo-DMG in downstream
AT2G40590.1	hypo-DMG in downstream
AT2G40745.1	hypo-DMG in downstream
AT2G40920.1	hypo-DMG in downstream
AT2G40935.1	hypo-DMG in downstream
AT2G40990.1	hypo-DMG in downstream
AT2G41070.1	hypo-DMG in downstream
AT2G41150.2	hypo-DMG in downstream
AT2G41540.3	hypo-DMG in downstream
AT2G41640.1	hypo-DMG in downstream
AT2G41980.1	hypo-DMG in downstream
AT2G42830.2	hypo-DMG in downstream
AT2G43060.1	hypo-DMG in downstream
AT2G43410.4	hypo-DMG in downstream
AT2G44440.1	hypo-DMG in downstream
AT2G45050.1	hypo-DMG in downstream
AT2G45280.2	hypo-DMG in downstream
AT2G45560.1	hypo-DMG in downstream
AT2G45610.1	hypo-DMG in downstream
AT2G45695.1	hypo-DMG in downstream
AT2G45720.1	hypo-DMG in downstream
AT2G47010.1	hypo-DMG in downstream
AT2G47070.1	hypo-DMG in downstream
AT2G47090.1	hypo-DMG in downstream
AT2G47910.1	hypo-DMG in downstream
AT2G47930.1	hypo-DMG in downstream
AT2G47940.1	hypo-DMG in downstream
AT2G48030.1	hypo-DMG in downstream
AT3G01085.1	hypo-DMG in downstream
AT3G01090.2	hypo-DMG in downstream
AT3G01160.1	hypo-DMG in downstream
AT3G02050.1	hypo-DMG in downstream
AT3G03360.1	hypo-DMG in downstream
AT3G03370.2	hypo-DMG in downstream
AT3G04260.1	hypo-DMG in downstream
AT3G04720.1	hypo-DMG in downstream
AT3G04721.1	hypo-DMG in downstream
AT3G04890.2	hypo-DMG in downstream
AT3G05310.1	hypo-DMG in downstream
AT3G06000.1	hypo-DMG in downstream
AT3G06390.1	hypo-DMG in downstream
AT3G06660.1	hypo-DMG in downstream
AT3G06670.2	hypo-DMG in downstream
AT3G06920.1	hypo-DMG in downstream
AT3G06930.2	hypo-DMG in downstream
AT3G06990.1	hypo-DMG in downstream
AT3G07140.1	hypo-DMG in downstream
AT3G07160.1	hypo-DMG in downstream
AT3G07170.1	hypo-DMG in downstream
AT3G07750.2	hypo-DMG in downstream
AT3G09390.1	hypo-DMG in downstream
AT3G09440.1	hypo-DMG in downstream
AT3G09470.1	hypo-DMG in downstream
AT3G09520.1	hypo-DMG in downstream
AT3G09540.1	hypo-DMG in downstream
AT3G10000.1	hypo-DMG in downstream
AT3G10010.1	hypo-DMG in downstream
AT3G10150.1	hypo-DMG in downstream
AT3G12300.1	hypo-DMG in downstream
AT3G12490.2	hypo-DMG in downstream
AT3G12750.1	hypo-DMG in downstream
AT3G13160.1	hypo-DMG in downstream
AT3G13170.1	hypo-DMG in downstream
AT3G13226.1	hypo-DMG in downstream
AT3G13275.1	hypo-DMG in downstream
AT3G13830.1	hypo-DMG in downstream
AT3G13845.1	hypo-DMG in downstream
AT3G14080.2	hypo-DMG in downstream
AT3G15180.2	hypo-DMG in downstream
AT3G15200.1	hypo-DMG in downstream
AT3G15520.1	hypo-DMG in downstream
AT3G16350.1	hypo-DMG in downstream
AT3G16930.1	hypo-DMG in downstream
AT3G17020.1	hypo-DMG in downstream
AT3G17070.1	hypo-DMG in downstream
AT3G17350.1	hypo-DMG in downstream
AT3G17530.1	hypo-DMG in downstream
AT3G17550.1	hypo-DMG in downstream
AT3G17780.1	hypo-DMG in downstream
AT3G18870.1	hypo-DMG in downstream
AT3G19650.1	hypo-DMG in downstream
AT3G19660.1	hypo-DMG in downstream
AT3G19895.1	hypo-DMG in downstream
AT3G19930.1	hypo-DMG in downstream
AT3G20050.1	hypo-DMG in downstream
AT3G20120.1	hypo-DMG in downstream
AT3G22200.2	hypo-DMG in downstream
AT3G22310.1	hypo-DMG in downstream
AT3G22320.1	hypo-DMG in downstream
AT3G22490.1	hypo-DMG in downstream
AT3G22650.1	hypo-DMG in downstream
AT3G22670.1	hypo-DMG in downstream
AT3G23172.1	hypo-DMG in downstream
AT3G23420.1	hypo-DMG in downstream
AT3G23880.1	hypo-DMG in downstream
AT3G24100.1	hypo-DMG in downstream
AT3G24120.2	hypo-DMG in downstream
AT3G24140.1	hypo-DMG in downstream
AT3G24560.2	hypo-DMG in downstream
AT3G25050.1	hypo-DMG in downstream
AT3G25280.1	hypo-DMG in downstream
AT3G25290.1	hypo-DMG in downstream
AT3G25855.1	hypo-DMG in downstream
AT3G26850.2	hypo-DMG in downstream
AT3G28020.1	hypo-DMG in downstream
AT3G28510.1	hypo-DMG in downstream
AT3G28830.1	hypo-DMG in downstream
AT3G28917.1	hypo-DMG in downstream
AT3G29130.2	hypo-DMG in downstream
AT3G29195.1	hypo-DMG in downstream
AT3G29200.1	hypo-DMG in downstream
AT3G29270.2	hypo-DMG in downstream
AT3G29280.1	hypo-DMG in downstream
AT3G29320.1	hypo-DMG in downstream
AT3G29330.2	hypo-DMG in downstream
AT3G29340.1	hypo-DMG in downstream
AT3G29830.1	hypo-DMG in downstream
AT3G30280.1	hypo-DMG in downstream
AT3G30290.1	hypo-DMG in downstream
AT3G42725.1	hypo-DMG in downstream
AT3G42850.1	hypo-DMG in downstream
AT3G44280.1	hypo-DMG in downstream
AT3G45245.1	hypo-DMG in downstream
AT3G45600.1	hypo-DMG in downstream
AT3G45750.1	hypo-DMG in downstream
AT3G45850.1	hypo-DMG in downstream
AT3G47020.1	hypo-DMG in downstream
AT3G47150.1	hypo-DMG in downstream
AT3G47410.1	hypo-DMG in downstream
AT3G47470.1	hypo-DMG in downstream
AT3G47720.1	hypo-DMG in downstream
AT3G48020.1	hypo-DMG in downstream
AT3G48780.1	hypo-DMG in downstream
AT3G49120.1	hypo-DMG in downstream
AT3G49140.1	hypo-DMG in downstream
AT3G49744.1	hypo-DMG in downstream
AT3G49750.1	hypo-DMG in downstream
AT3G50080.1	hypo-DMG in downstream
AT3G50390.1	hypo-DMG in downstream
AT3G50460.1	hypo-DMG in downstream
AT3G51620.2	hypo-DMG in downstream
AT3G51990.1	hypo-DMG in downstream
AT3G52090.2	hypo-DMG in downstream
AT3G52350.1	hypo-DMG in downstream
AT3G52690.1	hypo-DMG in downstream
AT3G52710.1	hypo-DMG in downstream
AT3G52890.1	hypo-DMG in downstream
AT3G52905.1	hypo-DMG in downstream
AT3G53170.1	hypo-DMG in downstream
AT3G53200.1	hypo-DMG in downstream
AT3G54110.1	hypo-DMG in downstream
AT3G54130.1	hypo-DMG in downstream
AT3G54360.1	hypo-DMG in downstream
AT3G54510.2	hypo-DMG in downstream
AT3G54520.1	hypo-DMG in downstream
AT3G54530.1	hypo-DMG in downstream
AT3G54740.2	hypo-DMG in downstream
AT3G56080.1	hypo-DMG in downstream
AT3G56140.1	hypo-DMG in downstream
AT3G56470.1	hypo-DMG in downstream
AT3G56490.1	hypo-DMG in downstream
AT3G56500.1	hypo-DMG in downstream
AT3G57370.1	hypo-DMG in downstream
AT3G58670.1	hypo-DMG in downstream
AT3G58890.1	hypo-DMG in downstream
AT3G58910.1	hypo-DMG in downstream
AT3G59260.1	hypo-DMG in downstream
AT3G59270.1	hypo-DMG in downstream
AT3G59455.1	hypo-DMG in downstream
AT3G59460.1	hypo-DMG in downstream
AT3G59470.1	hypo-DMG in downstream
AT3G59500.1	hypo-DMG in downstream
AT3G59650.2	hypo-DMG in downstream
AT3G59800.1	hypo-DMG in downstream
AT3G60060.1	hypo-DMG in downstream
AT3G60270.1	hypo-DMG in downstream
AT3G60850.1	hypo-DMG in downstream
AT3G61290.1	hypo-DMG in downstream
AT3G61620.1	hypo-DMG in downstream
AT3G61950.1	hypo-DMG in downstream
AT3G62470.1	hypo-DMG in downstream
AT3G62880.2	hypo-DMG in downstream
AT3G63140.1	hypo-DMG in downstream
AT4G00060.1	hypo-DMG in downstream
AT4G00070.1	hypo-DMG in downstream
AT4G00310.1	hypo-DMG in downstream
AT4G00320.1	hypo-DMG in downstream
AT4G00752.1	hypo-DMG in downstream
AT4G01520.1	hypo-DMG in downstream
AT4G01830.1	hypo-DMG in downstream
AT4G02070.1	hypo-DMG in downstream
AT4G02075.1	hypo-DMG in downstream
AT4G02510.1	hypo-DMG in downstream
AT4G02520.1	hypo-DMG in downstream
AT4G02530.1	hypo-DMG in downstream
AT4G02640.2	hypo-DMG in downstream
AT4G04330.1	hypo-DMG in downstream
AT4G04402.1	hypo-DMG in downstream
AT4G04480.1	hypo-DMG in downstream
AT4G04490.1	hypo-DMG in downstream
AT4G05130.1	hypo-DMG in downstream
AT4G05370.1	hypo-DMG in downstream
AT4G05380.1	hypo-DMG in downstream
AT4G05390.1	hypo-DMG in downstream
AT4G08395.1	hypo-DMG in downstream
AT4G08460.3	hypo-DMG in downstream
AT4G08480.1	hypo-DMG in downstream
AT4G08500.1	hypo-DMG in downstream
AT4G08560.1	hypo-DMG in downstream
AT4G08570.1	hypo-DMG in downstream
AT4G08790.1	hypo-DMG in downstream
AT4G09500.2	hypo-DMG in downstream
AT4G09510.1	hypo-DMG in downstream
AT4G09850.1	hypo-DMG in downstream
AT4G09860.1	hypo-DMG in downstream
AT4G10090.1	hypo-DMG in downstream
AT4G10110.1	hypo-DMG in downstream
AT4G10230.1	hypo-DMG in downstream
AT4G10240.1	hypo-DMG in downstream
AT4G10640.1	hypo-DMG in downstream
AT4G10660.1	hypo-DMG in downstream
AT4G11670.1	hypo-DMG in downstream
AT4G11810.1	hypo-DMG in downstream
AT4G11860.1	hypo-DMG in downstream
AT4G12617.1	hypo-DMG in downstream
AT4G12800.1	hypo-DMG in downstream
AT4G13050.1	hypo-DMG in downstream
AT4G13070.1	hypo-DMG in downstream
AT4G13340.1	hypo-DMG in downstream
AT4G14240.1	hypo-DMG in downstream
AT4G14390.1	hypo-DMG in downstream
AT4G14570.1	hypo-DMG in downstream
AT4G14605.1	hypo-DMG in downstream
AT4G14660.1	hypo-DMG in downstream
AT4G14860.1	hypo-DMG in downstream
AT4G14870.1	hypo-DMG in downstream
AT4G14950.1	hypo-DMG in downstream
AT4G14970.1	hypo-DMG in downstream
AT4G15053.1	hypo-DMG in downstream
AT4G15100.1	hypo-DMG in downstream
AT4G15417.1	hypo-DMG in downstream
AT4G15640.1	hypo-DMG in downstream
AT4G15830.1	hypo-DMG in downstream
AT4G16040.1	hypo-DMG in downstream
AT4G16490.1	hypo-DMG in downstream
AT4G16550.1	hypo-DMG in downstream
AT4G17270.1	hypo-DMG in downstream
AT4G17730.2	hypo-DMG in downstream
AT4G17750.1	hypo-DMG in downstream
AT4G17900.1	hypo-DMG in downstream
AT4G18890.1	hypo-DMG in downstream
AT4G19210.1	hypo-DMG in downstream
AT4G20030.1	hypo-DMG in downstream
AT4G20200.1	hypo-DMG in downstream
AT4G20250.1	hypo-DMG in downstream
AT4G20350.2	hypo-DMG in downstream
AT4G20800.1	hypo-DMG in downstream
AT4G20860.1	hypo-DMG in downstream
AT4G21240.1	hypo-DMG in downstream
AT4G21340.1	hypo-DMG in downstream
AT4G21350.1	hypo-DMG in downstream
AT4G21366.1	hypo-DMG in downstream
AT4G21410.1	hypo-DMG in downstream
AT4G21620.1	hypo-DMG in downstream
AT4G23220.1	hypo-DMG in downstream
AT4G23310.1	hypo-DMG in downstream
AT4G23470.1	hypo-DMG in downstream
AT4G24540.1	hypo-DMG in downstream
AT4G24644.1	hypo-DMG in downstream
AT4G24650.1	hypo-DMG in downstream
AT4G25010.1	hypo-DMG in downstream
AT4G25250.1	hypo-DMG in downstream
AT4G25270.1	hypo-DMG in downstream
AT4G25660.1	hypo-DMG in downstream
AT4G25670.1	hypo-DMG in downstream
AT4G25672.1	hypo-DMG in downstream
AT4G25680.1	hypo-DMG in downstream
AT4G25690.2	hypo-DMG in downstream
AT4G25692.1	hypo-DMG in downstream
AT4G26485.1	hypo-DMG in downstream
AT4G26510.2	hypo-DMG in downstream
AT4G26680.1	hypo-DMG in downstream
AT4G27360.1	hypo-DMG in downstream
AT4G27900.1	hypo-DMG in downstream
AT4G28380.1	hypo-DMG in downstream
AT4G29750.1	hypo-DMG in downstream
AT4G30050.1	hypo-DMG in downstream
AT4G30180.1	hypo-DMG in downstream
AT4G30430.1	hypo-DMG in downstream
AT4G30790.1	hypo-DMG in downstream
AT4G31010.1	hypo-DMG in downstream
AT4G31660.1	hypo-DMG in downstream
AT4G32175.1	hypo-DMG in downstream
AT4G32510.1	hypo-DMG in downstream
AT4G33000.1	hypo-DMG in downstream
AT4G33890.1	hypo-DMG in downstream
AT4G33905.1	hypo-DMG in downstream
AT4G34170.1	hypo-DMG in downstream
AT4G35263.1	hypo-DMG in downstream
AT4G35980.1	hypo-DMG in downstream
AT4G36000.1	hypo-DMG in downstream
AT4G36140.1	hypo-DMG in downstream
AT4G36940.1	hypo-DMG in downstream
AT4G36950.1	hypo-DMG in downstream
AT4G37970.1	hypo-DMG in downstream
AT4G38210.1	hypo-DMG in downstream
AT4G38440.1	hypo-DMG in downstream
AT4G38460.1	hypo-DMG in downstream
AT4G38890.1	hypo-DMG in downstream
AT4G38990.1	hypo-DMG in downstream
AT4G39700.1	hypo-DMG in downstream
AT4G39710.1	hypo-DMG in downstream
AT5G01040.1	hypo-DMG in downstream
AT5G01300.1	hypo-DMG in downstream
AT5G01950.1	hypo-DMG in downstream
AT5G03200.1	hypo-DMG in downstream
AT5G03495.1	hypo-DMG in downstream
AT5G04110.1	hypo-DMG in downstream
AT5G04150.1	hypo-DMG in downstream
AT5G04540.1	hypo-DMG in downstream
AT5G04710.1	hypo-DMG in downstream
AT5G05080.2	hypo-DMG in downstream
AT5G06400.1	hypo-DMG in downstream
AT5G06410.1	hypo-DMG in downstream
AT5G06550.1	hypo-DMG in downstream
AT5G07280.1	hypo-DMG in downstream
AT5G07370.2	hypo-DMG in downstream
AT5G07610.1	hypo-DMG in downstream
AT5G07800.1	hypo-DMG in downstream
AT5G08270.1	hypo-DMG in downstream
AT5G08540.1	hypo-DMG in downstream
AT5G08550.1	hypo-DMG in downstream
AT5G10510.3	hypo-DMG in downstream
AT5G11170.1	hypo-DMG in downstream
AT5G11630.1	hypo-DMG in downstream
AT5G12470.1	hypo-DMG in downstream
AT5G13140.1	hypo-DMG in downstream
AT5G13570.2	hypo-DMG in downstream
AT5G13680.1	hypo-DMG in downstream
AT5G14130.1	hypo-DMG in downstream
AT5G14160.1	hypo-DMG in downstream
AT5G14170.1	hypo-DMG in downstream
AT5G14180.1	hypo-DMG in downstream
AT5G15720.1	hypo-DMG in downstream
AT5G16770.1	hypo-DMG in downstream
AT5G17740.1	hypo-DMG in downstream
AT5G17820.1	hypo-DMG in downstream
AT5G18090.1	hypo-DMG in downstream
AT5G18100.1	hypo-DMG in downstream
AT5G18110.1	hypo-DMG in downstream
AT5G18760.1	hypo-DMG in downstream
AT5G19780.1	hypo-DMG in downstream
AT5G19950.1	hypo-DMG in downstream
AT5G20360.1	hypo-DMG in downstream
AT5G20900.1	hypo-DMG in downstream
AT5G20920.3	hypo-DMG in downstream
AT5G21900.1	hypo-DMG in downstream
AT5G21910.1	hypo-DMG in downstream
AT5G21920.1	hypo-DMG in downstream
AT5G22120.1	hypo-DMG in downstream
AT5G22360.1	hypo-DMG in downstream
AT5G22700.1	hypo-DMG in downstream
AT5G22960.1	hypo-DMG in downstream
AT5G23110.1	hypo-DMG in downstream
AT5G23270.1	hypo-DMG in downstream
AT5G23903.1	hypo-DMG in downstream
AT5G24316.1	hypo-DMG in downstream
AT5G24450.1	hypo-DMG in downstream
AT5G24470.1	hypo-DMG in downstream
AT5G24520.3	hypo-DMG in downstream
AT5G24930.1	hypo-DMG in downstream
AT5G24940.1	hypo-DMG in downstream
AT5G24990.1	hypo-DMG in downstream
AT5G25000.1	hypo-DMG in downstream
AT5G25200.1	hypo-DMG in downstream
AT5G25310.1	hypo-DMG in downstream
AT5G25400.1	hypo-DMG in downstream
AT5G25760.2	hypo-DMG in downstream
AT5G25950.1	hypo-DMG in downstream
AT5G26673.1	hypo-DMG in downstream
AT5G27090.1	hypo-DMG in downstream
AT5G27100.1	hypo-DMG in downstream
AT5G27210.1	hypo-DMG in downstream
AT5G27290.1	hypo-DMG in downstream
AT5G27430.1	hypo-DMG in downstream
AT5G27440.1	hypo-DMG in downstream
AT5G27520.1	hypo-DMG in downstream
AT5G28050.2	hypo-DMG in downstream
AT5G28340.1	hypo-DMG in downstream
AT5G28470.1	hypo-DMG in downstream
AT5G32470.1	hypo-DMG in downstream
AT5G35790.1	hypo-DMG in downstream
AT5G36160.1	hypo-DMG in downstream
AT5G36900.1	hypo-DMG in downstream
AT5G37475.1	hypo-DMG in downstream
AT5G37780.3	hypo-DMG in downstream
AT5G37790.1	hypo-DMG in downstream
AT5G38200.1	hypo-DMG in downstream
AT5G38540.1	hypo-DMG in downstream
AT5G38740.1	hypo-DMG in downstream
AT5G38895.3	hypo-DMG in downstream
AT5G39410.1	hypo-DMG in downstream
AT5G39560.1	hypo-DMG in downstream
AT5G39810.1	hypo-DMG in downstream
AT5G39840.1	hypo-DMG in downstream
AT5G41160.1	hypo-DMG in downstream
AT5G41170.1	hypo-DMG in downstream
AT5G41330.1	hypo-DMG in downstream
AT5G41490.1	hypo-DMG in downstream
AT5G41740.2	hypo-DMG in downstream
AT5G41750.2	hypo-DMG in downstream
AT5G42140.1	hypo-DMG in downstream
AT5G42460.1	hypo-DMG in downstream
AT5G42740.1	hypo-DMG in downstream
AT5G42750.1	hypo-DMG in downstream
AT5G42810.1	hypo-DMG in downstream
AT5G42820.1	hypo-DMG in downstream
AT5G43040.1	hypo-DMG in downstream
AT5G43680.1	hypo-DMG in downstream
AT5G44020.1	hypo-DMG in downstream
AT5G44090.1	hypo-DMG in downstream
AT5G44140.1	hypo-DMG in downstream
AT5G44240.1	hypo-DMG in downstream
AT5G44250.1	hypo-DMG in downstream
AT5G44568.1	hypo-DMG in downstream
AT5G44590.1	hypo-DMG in downstream
AT5G45940.1	hypo-DMG in downstream
AT5G46030.1	hypo-DMG in downstream
AT5G46720.1	hypo-DMG in downstream
AT5G46950.1	hypo-DMG in downstream
AT5G46990.1	hypo-DMG in downstream
AT5G47700.2	hypo-DMG in downstream
AT5G47970.2	hypo-DMG in downstream
AT5G47990.1	hypo-DMG in downstream
AT5G48040.1	hypo-DMG in downstream
AT5G48050.1	hypo-DMG in downstream
AT5G48280.1	hypo-DMG in downstream
AT5G49210.1	hypo-DMG in downstream
AT5G49830.2	hypo-DMG in downstream
AT5G51000.1	hypo-DMG in downstream
AT5G51150.1	hypo-DMG in downstream
AT5G51170.1	hypo-DMG in downstream
AT5G51940.1	hypo-DMG in downstream
AT5G52470.1	hypo-DMG in downstream
AT5G53060.1	hypo-DMG in downstream
AT5G53560.1	hypo-DMG in downstream
AT5G54100.1	hypo-DMG in downstream
AT5G54570.1	hypo-DMG in downstream
AT5G55270.1	hypo-DMG in downstream
AT5G55290.1	hypo-DMG in downstream
AT5G55500.1	hypo-DMG in downstream
AT5G55507.1	hypo-DMG in downstream
AT5G56950.1	hypo-DMG in downstream
AT5G56960.1	hypo-DMG in downstream
AT5G57150.4	hypo-DMG in downstream
AT5G57170.2	hypo-DMG in downstream
AT5G57370.1	hypo-DMG in downstream
AT5G57460.1	hypo-DMG in downstream
AT5G57750.1	hypo-DMG in downstream
AT5G57760.1	hypo-DMG in downstream
AT5G57770.1	hypo-DMG in downstream
AT5G58550.1	hypo-DMG in downstream
AT5G58784.1	hypo-DMG in downstream
AT5G58790.2	hypo-DMG in downstream
AT5G59180.1	hypo-DMG in downstream
AT5G59290.2	hypo-DMG in downstream
AT5G59450.1	hypo-DMG in downstream
AT5G59460.1	hypo-DMG in downstream
AT5G59660.1	hypo-DMG in downstream
AT5G60270.1	hypo-DMG in downstream
AT5G60920.1	hypo-DMG in downstream
AT5G61020.1	hypo-DMG in downstream
AT5G61460.1	hypo-DMG in downstream
AT5G61470.1	hypo-DMG in downstream
AT5G61670.1	hypo-DMG in downstream
AT5G62070.1	hypo-DMG in downstream
AT5G62330.1	hypo-DMG in downstream
AT5G64610.1	hypo-DMG in downstream
AT5G65750.1	hypo-DMG in downstream
AT5G66130.1	hypo-DMG in downstream
AT5G66150.1	hypo-DMG in downstream
AT5G66510.2	hypo-DMG in downstream
AT1G01140.3	hypo-DMG in genebody
AT1G01760.1	hypo-DMG in genebody
AT1G01930.1	hypo-DMG in genebody
AT1G02290.1	hypo-DMG in genebody
AT1G02520.1	hypo-DMG in genebody
AT1G02530.1	hypo-DMG in genebody
AT1G02570.1	hypo-DMG in genebody
AT1G03060.1	hypo-DMG in genebody
AT1G03310.1	hypo-DMG in genebody
AT1G03370.1	hypo-DMG in genebody
AT1G03390.1	hypo-DMG in genebody
AT1G03530.1	hypo-DMG in genebody
AT1G03830.2	hypo-DMG in genebody
AT1G04130.1	hypo-DMG in genebody
AT1G04410.1	hypo-DMG in genebody
AT1G04470.1	hypo-DMG in genebody
AT1G04860.1	hypo-DMG in genebody
AT1G04910.1	hypo-DMG in genebody
AT1G04985.1	hypo-DMG in genebody
AT1G05230.1	hypo-DMG in genebody
AT1G05350.1	hypo-DMG in genebody
AT1G05800.1	hypo-DMG in genebody
AT1G06230.1	hypo-DMG in genebody
AT1G06460.1	hypo-DMG in genebody
AT1G06570.1	hypo-DMG in genebody
AT1G06820.1	hypo-DMG in genebody
AT1G07350.1	hypo-DMG in genebody
AT1G07420.1	hypo-DMG in genebody
AT1G07650.2	hypo-DMG in genebody
AT1G07710.1	hypo-DMG in genebody
AT1G07870.2	hypo-DMG in genebody
AT1G08060.2	hypo-DMG in genebody
AT1G08310.2	hypo-DMG in genebody
AT1G09010.1	hypo-DMG in genebody
AT1G09020.1	hypo-DMG in genebody
AT1G09130.3	hypo-DMG in genebody
AT1G09570.1	hypo-DMG in genebody
AT1G10910.1	hypo-DMG in genebody
AT1G11040.1	hypo-DMG in genebody
AT1G11070.1	hypo-DMG in genebody
AT1G11130.1	hypo-DMG in genebody
AT1G11240.1	hypo-DMG in genebody
AT1G11300.1	hypo-DMG in genebody
AT1G11880.1	hypo-DMG in genebody
AT1G12280.1	hypo-DMG in genebody
AT1G12390.1	hypo-DMG in genebody
AT1G12650.2	hypo-DMG in genebody
AT1G13210.1	hypo-DMG in genebody
AT1G13310.1	hypo-DMG in genebody
AT1G13750.1	hypo-DMG in genebody
AT1G14020.1	hypo-DMG in genebody
AT1G14280.1	hypo-DMG in genebody
AT1G14330.1	hypo-DMG in genebody
AT1G14590.1	hypo-DMG in genebody
AT1G14780.1	hypo-DMG in genebody
AT1G15130.1	hypo-DMG in genebody
AT1G15160.1	hypo-DMG in genebody
AT1G15430.2	hypo-DMG in genebody
AT1G16610.3	hypo-DMG in genebody
AT1G17290.1	hypo-DMG in genebody
AT1G17750.1	hypo-DMG in genebody
AT1G17870.1	hypo-DMG in genebody
AT1G18460.1	hypo-DMG in genebody
AT1G18490.1	hypo-DMG in genebody
AT1G18640.2	hypo-DMG in genebody
AT1G18880.1	hypo-DMG in genebody
AT1G19310.1	hypo-DMG in genebody
AT1G19370.1	hypo-DMG in genebody
AT1G19650.1	hypo-DMG in genebody
AT1G20120.1	hypo-DMG in genebody
AT1G21210.1	hypo-DMG in genebody
AT1G21250.1	hypo-DMG in genebody
AT1G21580.1	hypo-DMG in genebody
AT1G22250.1	hypo-DMG in genebody
AT1G22730.1	hypo-DMG in genebody
AT1G22770.1	hypo-DMG in genebody
AT1G22930.1	hypo-DMG in genebody
AT1G23190.1	hypo-DMG in genebody
AT1G23890.2	hypo-DMG in genebody
AT1G24070.1	hypo-DMG in genebody
AT1G24100.1	hypo-DMG in genebody
AT1G24300.1	hypo-DMG in genebody
AT1G24400.1	hypo-DMG in genebody
AT1G24650.1	hypo-DMG in genebody
AT1G25480.1	hypo-DMG in genebody
AT1G25530.1	hypo-DMG in genebody
AT1G27110.1	hypo-DMG in genebody
AT1G27340.1	hypo-DMG in genebody
AT1G27360.4	hypo-DMG in genebody
AT1G27595.1	hypo-DMG in genebody
AT1G28306.1	hypo-DMG in genebody
AT1G29120.5	hypo-DMG in genebody
AT1G29340.1	hypo-DMG in genebody
AT1G29690.1	hypo-DMG in genebody
AT1G30080.1	hypo-DMG in genebody
AT1G30200.1	hypo-DMG in genebody
AT1G30860.1	hypo-DMG in genebody
AT1G31120.1	hypo-DMG in genebody
AT1G31650.1	hypo-DMG in genebody
AT1G31820.1	hypo-DMG in genebody
AT1G31830.1	hypo-DMG in genebody
AT1G32030.1	hypo-DMG in genebody
AT1G32090.1	hypo-DMG in genebody
AT1G32120.1	hypo-DMG in genebody
AT1G32180.1	hypo-DMG in genebody
AT1G32420.1	hypo-DMG in genebody
AT1G32530.1	hypo-DMG in genebody
AT1G33670.1	hypo-DMG in genebody
AT1G33700.2	hypo-DMG in genebody
AT1G33770.1	hypo-DMG in genebody
AT1G33810.1	hypo-DMG in genebody
AT1G33900.1	hypo-DMG in genebody
AT1G34670.1	hypo-DMG in genebody
AT1G35220.1	hypo-DMG in genebody
AT1G35580.1	hypo-DMG in genebody
AT1G35880.1	hypo-DMG in genebody
AT1G36160.1	hypo-DMG in genebody
AT1G42550.1	hypo-DMG in genebody
AT1G43580.1	hypo-DMG in genebody
AT1G43630.1	hypo-DMG in genebody
AT1G43910.1	hypo-DMG in genebody
AT1G44100.1	hypo-DMG in genebody
AT1G44130.1	hypo-DMG in genebody
AT1G45130.1	hypo-DMG in genebody
AT1G45145.1	hypo-DMG in genebody
AT1G47210.2	hypo-DMG in genebody
AT1G47260.1	hypo-DMG in genebody
AT1G47310.1	hypo-DMG in genebody
AT1G47340.1	hypo-DMG in genebody
AT1G47389.1	hypo-DMG in genebody
AT1G48090.1	hypo-DMG in genebody
AT1G48210.2	hypo-DMG in genebody
AT1G48350.1	hypo-DMG in genebody
AT1G48370.1	hypo-DMG in genebody
AT1G48550.1	hypo-DMG in genebody
AT1G48590.2	hypo-DMG in genebody
AT1G49160.2	hypo-DMG in genebody
AT1G49350.1	hypo-DMG in genebody
AT1G49600.1	hypo-DMG in genebody
AT1G50060.1	hypo-DMG in genebody
AT1G50260.1	hypo-DMG in genebody
AT1G50500.2	hypo-DMG in genebody
AT1G50750.1	hypo-DMG in genebody
AT1G50800.1	hypo-DMG in genebody
AT1G50910.1	hypo-DMG in genebody
AT1G51370.1	hypo-DMG in genebody
AT1G51510.1	hypo-DMG in genebody
AT1G51800.1	hypo-DMG in genebody
AT1G51910.1	hypo-DMG in genebody
AT1G52310.1	hypo-DMG in genebody
AT1G52315.1	hypo-DMG in genebody
AT1G52360.2	hypo-DMG in genebody
AT1G52410.2	hypo-DMG in genebody
AT1G52530.1	hypo-DMG in genebody
AT1G52810.1	hypo-DMG in genebody
AT1G52870.2	hypo-DMG in genebody
AT1G53050.1	hypo-DMG in genebody
AT1G53340.1	hypo-DMG in genebody
AT1G53600.1	hypo-DMG in genebody
AT1G53645.1	hypo-DMG in genebody
AT1G53770.2	hypo-DMG in genebody
AT1G54220.1	hypo-DMG in genebody
AT1G54440.2	hypo-DMG in genebody
AT1G54550.1	hypo-DMG in genebody
AT1G54790.2	hypo-DMG in genebody
AT1G54990.1	hypo-DMG in genebody
AT1G55020.1	hypo-DMG in genebody
AT1G55530.1	hypo-DMG in genebody
AT1G55860.1	hypo-DMG in genebody
AT1G56145.2	hypo-DMG in genebody
AT1G56230.1	hypo-DMG in genebody
AT1G56290.1	hypo-DMG in genebody
AT1G56430.1	hypo-DMG in genebody
AT1G56510.1	hypo-DMG in genebody
AT1G56540.1	hypo-DMG in genebody
AT1G56630.1	hypo-DMG in genebody
AT1G57590.1	hypo-DMG in genebody
AT1G57770.1	hypo-DMG in genebody
AT1G58260.1	hypo-DMG in genebody
AT1G58390.1	hypo-DMG in genebody
AT1G59610.1	hypo-DMG in genebody
AT1G59725.1	hypo-DMG in genebody
AT1G60130.1	hypo-DMG in genebody
AT1G60620.1	hypo-DMG in genebody
AT1G60790.1	hypo-DMG in genebody
AT1G60985.1	hypo-DMG in genebody
AT1G61030.1	hypo-DMG in genebody
AT1G61310.1	hypo-DMG in genebody
AT1G61420.1	hypo-DMG in genebody
AT1G61710.1	hypo-DMG in genebody
AT1G61870.1	hypo-DMG in genebody
AT1G62020.1	hypo-DMG in genebody
AT1G62300.1	hypo-DMG in genebody
AT1G62340.1	hypo-DMG in genebody
AT1G62600.1	hypo-DMG in genebody
AT1G62800.2	hypo-DMG in genebody
AT1G62850.2	hypo-DMG in genebody
AT1G63200.1	hypo-DMG in genebody
AT1G63210.1	hypo-DMG in genebody
AT1G63460.1	hypo-DMG in genebody
AT1G63640.1	hypo-DMG in genebody
AT1G64300.1	hypo-DMG in genebody
AT1G64600.1	hypo-DMG in genebody
AT1G64830.1	hypo-DMG in genebody
AT1G64920.1	hypo-DMG in genebody
AT1G64970.1	hypo-DMG in genebody
AT1G65110.1	hypo-DMG in genebody
AT1G65352.1	hypo-DMG in genebody
AT1G65730.1	hypo-DMG in genebody
AT1G65990.1	hypo-DMG in genebody
AT1G66140.1	hypo-DMG in genebody
AT1G66245.1	hypo-DMG in genebody
AT1G66320.1	hypo-DMG in genebody
AT1G66570.1	hypo-DMG in genebody
AT1G66760.2	hypo-DMG in genebody
AT1G67190.2	hypo-DMG in genebody
AT1G67250.1	hypo-DMG in genebody
AT1G67325.2	hypo-DMG in genebody
AT1G67390.1	hypo-DMG in genebody
AT1G67520.1	hypo-DMG in genebody
AT1G67540.2	hypo-DMG in genebody
AT1G68090.1	hypo-DMG in genebody
AT1G68845.1	hypo-DMG in genebody
AT1G69270.1	hypo-DMG in genebody
AT1G69550.1	hypo-DMG in genebody
AT1G69710.1	hypo-DMG in genebody
AT1G69770.1	hypo-DMG in genebody
AT1G69990.1	hypo-DMG in genebody
AT1G70290.1	hypo-DMG in genebody
AT1G71370.1	hypo-DMG in genebody
AT1G72190.1	hypo-DMG in genebody
AT1G72220.1	hypo-DMG in genebody
AT1G72340.1	hypo-DMG in genebody
AT1G72610.1	hypo-DMG in genebody
AT1G72740.1	hypo-DMG in genebody
AT1G73080.1	hypo-DMG in genebody
AT1G73220.1	hypo-DMG in genebody
AT1G73340.1	hypo-DMG in genebody
AT1G73370.1	hypo-DMG in genebody
AT1G73920.1	hypo-DMG in genebody
AT1G73990.1	hypo-DMG in genebody
AT1G74300.1	hypo-DMG in genebody
AT1G74640.1	hypo-DMG in genebody
AT1G74830.1	hypo-DMG in genebody
AT1G77030.1	hypo-DMG in genebody
AT1G77130.1	hypo-DMG in genebody
AT1G77210.1	hypo-DMG in genebody
AT1G77240.1	hypo-DMG in genebody
AT1G77740.1	hypo-DMG in genebody
AT1G77910.1	hypo-DMG in genebody
AT1G78000.2	hypo-DMG in genebody
AT1G78320.1	hypo-DMG in genebody
AT1G78470.1	hypo-DMG in genebody
AT1G78570.1	hypo-DMG in genebody
AT1G78650.1	hypo-DMG in genebody
AT1G79080.1	hypo-DMG in genebody
AT1G79150.1	hypo-DMG in genebody
AT1G79340.1	hypo-DMG in genebody
AT1G79350.1	hypo-DMG in genebody
AT1G79410.1	hypo-DMG in genebody
AT1G79490.1	hypo-DMG in genebody
AT1G79620.1	hypo-DMG in genebody
AT1G79890.1	hypo-DMG in genebody
AT2G01680.1	hypo-DMG in genebody
AT2G01750.2	hypo-DMG in genebody
AT2G01800.1	hypo-DMG in genebody
AT2G01930.2	hypo-DMG in genebody
AT2G02090.1	hypo-DMG in genebody
AT2G02350.1	hypo-DMG in genebody
AT2G02640.1	hypo-DMG in genebody
AT2G03070.1	hypo-DMG in genebody
AT2G03340.1	hypo-DMG in genebody
AT2G03770.1	hypo-DMG in genebody
AT2G04660.1	hypo-DMG in genebody
AT2G05210.2	hypo-DMG in genebody
AT2G05755.1	hypo-DMG in genebody
AT2G07170.1	hypo-DMG in genebody
AT2G07714.1	hypo-DMG in genebody
AT2G11000.1	hypo-DMG in genebody
AT2G11810.1	hypo-DMG in genebody
AT2G11910.2	hypo-DMG in genebody
AT2G13125.1	hypo-DMG in genebody
AT2G13360.2	hypo-DMG in genebody
AT2G13680.1	hypo-DMG in genebody
AT2G14095.1	hypo-DMG in genebody
AT2G14530.1	hypo-DMG in genebody
AT2G14820.1	hypo-DMG in genebody
AT2G15370.1	hypo-DMG in genebody
AT2G16380.1	hypo-DMG in genebody
AT2G16500.1	hypo-DMG in genebody
AT2G16870.1	hypo-DMG in genebody
AT2G17036.1	hypo-DMG in genebody
AT2G17420.1	hypo-DMG in genebody
AT2G17660.1	hypo-DMG in genebody
AT2G17787.1	hypo-DMG in genebody
AT2G18060.1	hypo-DMG in genebody
AT2G18280.1	hypo-DMG in genebody
AT2G18450.1	hypo-DMG in genebody
AT2G18690.1	hypo-DMG in genebody
AT2G19230.1	hypo-DMG in genebody
AT2G20240.1	hypo-DMG in genebody
AT2G20560.1	hypo-DMG in genebody
AT2G20720.1	hypo-DMG in genebody
AT2G20850.1	hypo-DMG in genebody
AT2G21010.1	hypo-DMG in genebody
AT2G21040.1	hypo-DMG in genebody
AT2G21100.1	hypo-DMG in genebody
AT2G21860.1	hypo-DMG in genebody
AT2G21940.4	hypo-DMG in genebody
AT2G22250.3	hypo-DMG in genebody
AT2G22650.1	hypo-DMG in genebody
AT2G22795.1	hypo-DMG in genebody
AT2G23200.1	hypo-DMG in genebody
AT2G24330.1	hypo-DMG in genebody
AT2G24600.4	hypo-DMG in genebody
AT2G25050.2	hypo-DMG in genebody
AT2G25140.1	hypo-DMG in genebody
AT2G25630.1	hypo-DMG in genebody
AT2G25730.2	hypo-DMG in genebody
AT2G25800.1	hypo-DMG in genebody
AT2G25910.2	hypo-DMG in genebody
AT2G26320.1	hypo-DMG in genebody
AT2G26420.1	hypo-DMG in genebody
AT2G26660.1	hypo-DMG in genebody
AT2G28260.1	hypo-DMG in genebody
AT2G28460.1	hypo-DMG in genebody
AT2G28680.1	hypo-DMG in genebody
AT2G28930.1	hypo-DMG in genebody
AT2G29120.1	hypo-DMG in genebody
AT2G29710.1	hypo-DMG in genebody
AT2G29760.1	hypo-DMG in genebody
AT2G29890.3	hypo-DMG in genebody
AT2G30490.1	hypo-DMG in genebody
AT2G30770.1	hypo-DMG in genebody
AT2G30830.1	hypo-DMG in genebody
AT2G31020.1	hypo-DMG in genebody
AT2G31780.1	hypo-DMG in genebody
AT2G31900.1	hypo-DMG in genebody
AT2G32050.1	hypo-DMG in genebody
AT2G32550.1	hypo-DMG in genebody
AT2G32990.1	hypo-DMG in genebody
AT2G33006.1	hypo-DMG in genebody
AT2G33080.1	hypo-DMG in genebody
AT2G33170.1	hypo-DMG in genebody
AT2G33540.1	hypo-DMG in genebody
AT2G33730.1	hypo-DMG in genebody
AT2G33790.1	hypo-DMG in genebody
AT2G33860.1	hypo-DMG in genebody
AT2G34040.1	hypo-DMG in genebody
AT2G34357.1	hypo-DMG in genebody
AT2G34470.2	hypo-DMG in genebody
AT2G34540.2	hypo-DMG in genebody
AT2G34710.1	hypo-DMG in genebody
AT2G34720.1	hypo-DMG in genebody
AT2G34930.1	hypo-DMG in genebody
AT2G35060.2	hypo-DMG in genebody
AT2G35760.1	hypo-DMG in genebody
AT2G36580.1	hypo-DMG in genebody
AT2G36690.1	hypo-DMG in genebody
AT2G36910.1	hypo-DMG in genebody
AT2G37050.3	hypo-DMG in genebody
AT2G37290.2	hypo-DMG in genebody
AT2G37790.1	hypo-DMG in genebody
AT2G38020.1	hypo-DMG in genebody
AT2G38060.1	hypo-DMG in genebody
AT2G39040.1	hypo-DMG in genebody
AT2G39590.1	hypo-DMG in genebody
AT2G39630.1	hypo-DMG in genebody
AT2G39850.1	hypo-DMG in genebody
AT2G39910.1	hypo-DMG in genebody
AT2G40210.1	hypo-DMG in genebody
AT2G40580.1	hypo-DMG in genebody
AT2G40910.1	hypo-DMG in genebody
AT2G40940.1	hypo-DMG in genebody
AT2G40980.1	hypo-DMG in genebody
AT2G41080.1	hypo-DMG in genebody
AT2G41160.1	hypo-DMG in genebody
AT2G41550.1	hypo-DMG in genebody
AT2G41700.1	hypo-DMG in genebody
AT2G41970.1	hypo-DMG in genebody
AT2G43070.1	hypo-DMG in genebody
AT2G43140.2	hypo-DMG in genebody
AT2G43160.3	hypo-DMG in genebody
AT2G43400.1	hypo-DMG in genebody
AT2G44150.1	hypo-DMG in genebody
AT2G44430.1	hypo-DMG in genebody
AT2G45060.1	hypo-DMG in genebody
AT2G45290.1	hypo-DMG in genebody
AT2G45550.1	hypo-DMG in genebody
AT2G45620.1	hypo-DMG in genebody
AT2G45670.1	hypo-DMG in genebody
AT2G45700.1	hypo-DMG in genebody
AT2G45730.1	hypo-DMG in genebody
AT2G46180.1	hypo-DMG in genebody
AT2G46240.1	hypo-DMG in genebody
AT2G46370.4	hypo-DMG in genebody
AT2G47020.1	hypo-DMG in genebody
AT2G47300.2	hypo-DMG in genebody
AT2G47760.1	hypo-DMG in genebody
AT2G47920.1	hypo-DMG in genebody
AT2G48020.2	hypo-DMG in genebody
AT3G01085.1	hypo-DMG in genebody
AT3G01090.2	hypo-DMG in genebody
AT3G01150.1	hypo-DMG in genebody
AT3G03140.1	hypo-DMG in genebody
AT3G04250.1	hypo-DMG in genebody
AT3G04900.1	hypo-DMG in genebody
AT3G04910.1	hypo-DMG in genebody
AT3G05050.1	hypo-DMG in genebody
AT3G05210.1	hypo-DMG in genebody
AT3G05320.1	hypo-DMG in genebody
AT3G05360.1	hypo-DMG in genebody
AT3G05410.2	hypo-DMG in genebody
AT3G06010.1	hypo-DMG in genebody
AT3G06380.1	hypo-DMG in genebody
AT3G06640.1	hypo-DMG in genebody
AT3G07000.1	hypo-DMG in genebody
AT3G07180.1	hypo-DMG in genebody
AT3G07750.2	hypo-DMG in genebody
AT3G08850.1	hypo-DMG in genebody
AT3G09430.1	hypo-DMG in genebody
AT3G09450.1	hypo-DMG in genebody
AT3G09530.1	hypo-DMG in genebody
AT3G09550.1	hypo-DMG in genebody
AT3G10140.1	hypo-DMG in genebody
AT3G10160.1	hypo-DMG in genebody
AT3G10530.1	hypo-DMG in genebody
AT3G12010.1	hypo-DMG in genebody
AT3G12290.1	hypo-DMG in genebody
AT3G12480.1	hypo-DMG in genebody
AT3G12740.1	hypo-DMG in genebody
AT3G13150.1	hypo-DMG in genebody
AT3G13160.1	hypo-DMG in genebody
AT3G13440.1	hypo-DMG in genebody
AT3G13560.2	hypo-DMG in genebody
AT3G13690.1	hypo-DMG in genebody
AT3G13840.1	hypo-DMG in genebody
AT3G14020.1	hypo-DMG in genebody
AT3G14090.1	hypo-DMG in genebody
AT3G14205.1	hypo-DMG in genebody
AT3G14690.1	hypo-DMG in genebody
AT3G14820.1	hypo-DMG in genebody
AT3G15190.1	hypo-DMG in genebody
AT3G15518.1	hypo-DMG in genebody
AT3G16030.1	hypo-DMG in genebody
AT3G17010.1	hypo-DMG in genebody
AT3G17360.1	hypo-DMG in genebody
AT3G17420.1	hypo-DMG in genebody
AT3G17540.1	hypo-DMG in genebody
AT3G18215.1	hypo-DMG in genebody
AT3G18610.1	hypo-DMG in genebody
AT3G18730.1	hypo-DMG in genebody
AT3G18860.1	hypo-DMG in genebody
AT3G19390.1	hypo-DMG in genebody
AT3G19620.1	hypo-DMG in genebody
AT3G19720.1	hypo-DMG in genebody
AT3G19890.1	hypo-DMG in genebody
AT3G19940.1	hypo-DMG in genebody
AT3G20040.1	hypo-DMG in genebody
AT3G20130.1	hypo-DMG in genebody
AT3G21250.2	hypo-DMG in genebody
AT3G21430.2	hypo-DMG in genebody
AT3G21650.1	hypo-DMG in genebody
AT3G22142.1	hypo-DMG in genebody
AT3G22220.2	hypo-DMG in genebody
AT3G22260.2	hypo-DMG in genebody
AT3G22480.2	hypo-DMG in genebody
AT3G22660.1	hypo-DMG in genebody
AT3G22760.1	hypo-DMG in genebody
AT3G22810.1	hypo-DMG in genebody
AT3G23270.1	hypo-DMG in genebody
AT3G23410.1	hypo-DMG in genebody
AT3G23640.1	hypo-DMG in genebody
AT3G23870.1	hypo-DMG in genebody
AT3G24110.1	hypo-DMG in genebody
AT3G24290.1	hypo-DMG in genebody
AT3G24506.1	hypo-DMG in genebody
AT3G24570.1	hypo-DMG in genebody
AT3G25060.1	hypo-DMG in genebody
AT3G25220.1	hypo-DMG in genebody
AT3G25290.1	hypo-DMG in genebody
AT3G26490.1	hypo-DMG in genebody
AT3G26840.1	hypo-DMG in genebody
AT3G26935.1	hypo-DMG in genebody
AT3G27150.1	hypo-DMG in genebody
AT3G27960.1	hypo-DMG in genebody
AT3G28030.1	hypo-DMG in genebody
AT3G28040.1	hypo-DMG in genebody
AT3G28080.1	hypo-DMG in genebody
AT3G28520.1	hypo-DMG in genebody
AT3G28770.1	hypo-DMG in genebody
AT3G29190.1	hypo-DMG in genebody
AT3G29580.1	hypo-DMG in genebody
AT3G30842.1	hypo-DMG in genebody
AT3G32047.1	hypo-DMG in genebody
AT3G42880.1	hypo-DMG in genebody
AT3G43190.1	hypo-DMG in genebody
AT3G44550.1	hypo-DMG in genebody
AT3G44630.3	hypo-DMG in genebody
AT3G44770.1	hypo-DMG in genebody
AT3G44870.1	hypo-DMG in genebody
AT3G44930.1	hypo-DMG in genebody
AT3G45590.2	hypo-DMG in genebody
AT3G45740.1	hypo-DMG in genebody
AT3G46340.1	hypo-DMG in genebody
AT3G46420.1	hypo-DMG in genebody
AT3G46830.1	hypo-DMG in genebody
AT3G46840.1	hypo-DMG in genebody
AT3G47160.2	hypo-DMG in genebody
AT3G47170.1	hypo-DMG in genebody
AT3G47340.1	hypo-DMG in genebody
AT3G47400.1	hypo-DMG in genebody
AT3G47420.1	hypo-DMG in genebody
AT3G47460.1	hypo-DMG in genebody
AT3G47600.1	hypo-DMG in genebody
AT3G47730.1	hypo-DMG in genebody
AT3G48010.1	hypo-DMG in genebody
AT3G48030.1	hypo-DMG in genebody
AT3G48430.1	hypo-DMG in genebody
AT3G48790.1	hypo-DMG in genebody
AT3G48890.1	hypo-DMG in genebody
AT3G49130.1	hypo-DMG in genebody
AT3G49320.1	hypo-DMG in genebody
AT3G49350.1	hypo-DMG in genebody
AT3G49740.1	hypo-DMG in genebody
AT3G50090.1	hypo-DMG in genebody
AT3G50380.1	hypo-DMG in genebody
AT3G50400.1	hypo-DMG in genebody
AT3G50470.1	hypo-DMG in genebody
AT3G50480.1	hypo-DMG in genebody
AT3G51350.1	hypo-DMG in genebody
AT3G51770.2	hypo-DMG in genebody
AT3G52080.1	hypo-DMG in genebody
AT3G52340.1	hypo-DMG in genebody
AT3G52570.1	hypo-DMG in genebody
AT3G52700.1	hypo-DMG in genebody
AT3G53160.1	hypo-DMG in genebody
AT3G53190.1	hypo-DMG in genebody
AT3G53305.1	hypo-DMG in genebody
AT3G54100.1	hypo-DMG in genebody
AT3G54480.1	hypo-DMG in genebody
AT3G54510.2	hypo-DMG in genebody
AT3G54520.1	hypo-DMG in genebody
AT3G54750.3	hypo-DMG in genebody
AT3G54960.1	hypo-DMG in genebody
AT3G55600.1	hypo-DMG in genebody
AT3G55930.1	hypo-DMG in genebody
AT3G56150.2	hypo-DMG in genebody
AT3G56480.1	hypo-DMG in genebody
AT3G56510.2	hypo-DMG in genebody
AT3G56640.1	hypo-DMG in genebody
AT3G57360.1	hypo-DMG in genebody
AT3G57880.1	hypo-DMG in genebody
AT3G58610.3	hypo-DMG in genebody
AT3G58660.1	hypo-DMG in genebody
AT3G58900.4	hypo-DMG in genebody
AT3G59510.1	hypo-DMG in genebody
AT3G59660.1	hypo-DMG in genebody
AT3G59770.3	hypo-DMG in genebody
AT3G59790.1	hypo-DMG in genebody
AT3G60030.1	hypo-DMG in genebody
AT3G60070.1	hypo-DMG in genebody
AT3G60260.4	hypo-DMG in genebody
AT3G60860.1	hypo-DMG in genebody
AT3G60920.1	hypo-DMG in genebody
AT3G61130.1	hypo-DMG in genebody
AT3G61210.1	hypo-DMG in genebody
AT3G61300.1	hypo-DMG in genebody
AT3G61420.1	hypo-DMG in genebody
AT3G61610.1	hypo-DMG in genebody
AT3G61790.1	hypo-DMG in genebody
AT3G61960.1	hypo-DMG in genebody
AT3G62290.3	hypo-DMG in genebody
AT3G62700.1	hypo-DMG in genebody
AT3G62860.1	hypo-DMG in genebody
AT3G63130.2	hypo-DMG in genebody
AT4G00050.1	hypo-DMG in genebody
AT4G00330.1	hypo-DMG in genebody
AT4G00630.2	hypo-DMG in genebody
AT4G00750.1	hypo-DMG in genebody
AT4G01130.1	hypo-DMG in genebody
AT4G01240.1	hypo-DMG in genebody
AT4G01470.1	hypo-DMG in genebody
AT4G01820.1	hypo-DMG in genebody
AT4G01890.1	hypo-DMG in genebody
AT4G02080.1	hypo-DMG in genebody
AT4G02260.1	hypo-DMG in genebody
AT4G02430.2	hypo-DMG in genebody
AT4G02650.1	hypo-DMG in genebody
AT4G03820.2	hypo-DMG in genebody
AT4G04320.1	hypo-DMG in genebody
AT4G04404.1	hypo-DMG in genebody
AT4G04490.1	hypo-DMG in genebody
AT4G04750.1	hypo-DMG in genebody
AT4G04790.1	hypo-DMG in genebody
AT4G05140.1	hypo-DMG in genebody
AT4G05410.1	hypo-DMG in genebody
AT4G07940.1	hypo-DMG in genebody
AT4G07960.1	hypo-DMG in genebody
AT4G08450.1	hypo-DMG in genebody
AT4G08455.1	hypo-DMG in genebody
AT4G08470.1	hypo-DMG in genebody
AT4G08620.1	hypo-DMG in genebody
AT4G08780.1	hypo-DMG in genebody
AT4G09430.1	hypo-DMG in genebody
AT4G09630.1	hypo-DMG in genebody
AT4G09780.1	hypo-DMG in genebody
AT4G10070.1	hypo-DMG in genebody
AT4G10190.1	hypo-DMG in genebody
AT4G10210.1	hypo-DMG in genebody
AT4G10450.1	hypo-DMG in genebody
AT4G10650.1	hypo-DMG in genebody
AT4G10695.1	hypo-DMG in genebody
AT4G10760.1	hypo-DMG in genebody
AT4G11050.1	hypo-DMG in genebody
AT4G11460.1	hypo-DMG in genebody
AT4G11550.1	hypo-DMG in genebody
AT4G11660.1	hypo-DMG in genebody
AT4G11720.1	hypo-DMG in genebody
AT4G11730.1	hypo-DMG in genebody
AT4G11820.2	hypo-DMG in genebody
AT4G11850.1	hypo-DMG in genebody
AT4G11940.1	hypo-DMG in genebody
AT4G12040.1	hypo-DMG in genebody
AT4G12100.1	hypo-DMG in genebody
AT4G12620.1	hypo-DMG in genebody
AT4G12810.1	hypo-DMG in genebody
AT4G12820.1	hypo-DMG in genebody
AT4G13060.1	hypo-DMG in genebody
AT4G13100.2	hypo-DMG in genebody
AT4G13560.1	hypo-DMG in genebody
AT4G13992.1	hypo-DMG in genebody
AT4G14140.2	hypo-DMG in genebody
AT4G14170.1	hypo-DMG in genebody
AT4G14280.1	hypo-DMG in genebody
AT4G14310.2	hypo-DMG in genebody
AT4G14368.1	hypo-DMG in genebody
AT4G14570.1	hypo-DMG in genebody
AT4G14580.1	hypo-DMG in genebody
AT4G14880.3	hypo-DMG in genebody
AT4G14960.2	hypo-DMG in genebody
AT4G14980.1	hypo-DMG in genebody
AT4G15110.1	hypo-DMG in genebody
AT4G15180.1	hypo-DMG in genebody
AT4G15630.1	hypo-DMG in genebody
AT4G15820.1	hypo-DMG in genebody
AT4G16480.1	hypo-DMG in genebody
AT4G16680.1	hypo-DMG in genebody
AT4G16890.1	hypo-DMG in genebody
AT4G16970.1	hypo-DMG in genebody
AT4G16990.2	hypo-DMG in genebody
AT4G17280.1	hypo-DMG in genebody
AT4G17710.1	hypo-DMG in genebody
AT4G17740.1	hypo-DMG in genebody
AT4G17905.1	hypo-DMG in genebody
AT4G18020.6	hypo-DMG in genebody
AT4G18050.1	hypo-DMG in genebody
AT4G18320.2	hypo-DMG in genebody
AT4G18520.1	hypo-DMG in genebody
AT4G18710.1	hypo-DMG in genebody
AT4G18900.1	hypo-DMG in genebody
AT4G19020.1	hypo-DMG in genebody
AT4G19220.1	hypo-DMG in genebody
AT4G19530.1	hypo-DMG in genebody
AT4G19590.1	hypo-DMG in genebody
AT4G19690.2	hypo-DMG in genebody
AT4G19940.1	hypo-DMG in genebody
AT4G20040.1	hypo-DMG in genebody
AT4G20100.1	hypo-DMG in genebody
AT4G20190.1	hypo-DMG in genebody
AT4G20360.1	hypo-DMG in genebody
AT4G20810.1	hypo-DMG in genebody
AT4G20830.1	hypo-DMG in genebody
AT4G20870.1	hypo-DMG in genebody
AT4G21180.1	hypo-DMG in genebody
AT4G21250.1	hypo-DMG in genebody
AT4G21390.1	hypo-DMG in genebody
AT4G21630.1	hypo-DMG in genebody
AT4G22120.6	hypo-DMG in genebody
AT4G23100.1	hypo-DMG in genebody
AT4G23320.1	hypo-DMG in genebody
AT4G23420.3	hypo-DMG in genebody
AT4G23490.1	hypo-DMG in genebody
AT4G23700.1	hypo-DMG in genebody
AT4G23740.1	hypo-DMG in genebody
AT4G23895.3	hypo-DMG in genebody
AT4G24300.1	hypo-DMG in genebody
AT4G25000.1	hypo-DMG in genebody
AT4G25030.1	hypo-DMG in genebody
AT4G25260.1	hypo-DMG in genebody
AT4G25320.1	hypo-DMG in genebody
AT4G25450.1	hypo-DMG in genebody
AT4G25650.2	hypo-DMG in genebody
AT4G25960.1	hypo-DMG in genebody
AT4G26330.1	hypo-DMG in genebody
AT4G26380.1	hypo-DMG in genebody
AT4G26520.1	hypo-DMG in genebody
AT4G26690.1	hypo-DMG in genebody
AT4G26760.1	hypo-DMG in genebody
AT4G27370.1	hypo-DMG in genebody
AT4G27430.2	hypo-DMG in genebody
AT4G27760.1	hypo-DMG in genebody
AT4G28080.1	hypo-DMG in genebody
AT4G28370.1	hypo-DMG in genebody
AT4G28920.1	hypo-DMG in genebody
AT4G29760.1	hypo-DMG in genebody
AT4G30040.1	hypo-DMG in genebody
AT4G30090.1	hypo-DMG in genebody
AT4G30190.2	hypo-DMG in genebody
AT4G30420.1	hypo-DMG in genebody
AT4G30780.1	hypo-DMG in genebody
AT4G31020.2	hypo-DMG in genebody
AT4G31080.2	hypo-DMG in genebody
AT4G31670.1	hypo-DMG in genebody
AT4G31770.1	hypo-DMG in genebody
AT4G31880.1	hypo-DMG in genebody
AT4G32180.1	hypo-DMG in genebody
AT4G32500.1	hypo-DMG in genebody
AT4G32520.1	hypo-DMG in genebody
AT4G32610.1	hypo-DMG in genebody
AT4G33010.1	hypo-DMG in genebody
AT4G34180.1	hypo-DMG in genebody
AT4G34350.1	hypo-DMG in genebody
AT4G34370.1	hypo-DMG in genebody
AT4G35260.1	hypo-DMG in genebody
AT4G35920.3	hypo-DMG in genebody
AT4G35970.1	hypo-DMG in genebody
AT4G35987.1	hypo-DMG in genebody
AT4G36050.2	hypo-DMG in genebody
AT4G36130.1	hypo-DMG in genebody
AT4G36530.2	hypo-DMG in genebody
AT4G36670.1	hypo-DMG in genebody
AT4G36945.1	hypo-DMG in genebody
AT4G37940.1	hypo-DMG in genebody
AT4G37970.1	hypo-DMG in genebody
AT4G37980.1	hypo-DMG in genebody
AT4G38200.1	hypo-DMG in genebody
AT4G38520.2	hypo-DMG in genebody
AT4G38880.1	hypo-DMG in genebody
AT4G38980.1	hypo-DMG in genebody
AT4G39110.1	hypo-DMG in genebody
AT4G39350.1	hypo-DMG in genebody
AT4G39420.2	hypo-DMG in genebody
AT4G39640.1	hypo-DMG in genebody
AT5G01030.1	hypo-DMG in genebody
AT5G01290.1	hypo-DMG in genebody
AT5G01940.1	hypo-DMG in genebody
AT5G02390.1	hypo-DMG in genebody
AT5G02500.1	hypo-DMG in genebody
AT5G02600.2	hypo-DMG in genebody
AT5G03190.2	hypo-DMG in genebody
AT5G03290.1	hypo-DMG in genebody
AT5G03490.1	hypo-DMG in genebody
AT5G03650.1	hypo-DMG in genebody
AT5G03800.1	hypo-DMG in genebody
AT5G04060.1	hypo-DMG in genebody
AT5G04140.2	hypo-DMG in genebody
AT5G04230.2	hypo-DMG in genebody
AT5G04270.1	hypo-DMG in genebody
AT5G05070.1	hypo-DMG in genebody
AT5G05620.1	hypo-DMG in genebody
AT5G05930.1	hypo-DMG in genebody
AT5G06140.1	hypo-DMG in genebody
AT5G06440.4	hypo-DMG in genebody
AT5G06540.1	hypo-DMG in genebody
AT5G06670.1	hypo-DMG in genebody
AT5G06810.1	hypo-DMG in genebody
AT5G07620.1	hypo-DMG in genebody
AT5G07790.2	hypo-DMG in genebody
AT5G08280.1	hypo-DMG in genebody
AT5G10340.1	hypo-DMG in genebody
AT5G10470.2	hypo-DMG in genebody
AT5G10520.1	hypo-DMG in genebody
AT5G10720.1	hypo-DMG in genebody
AT5G11180.1	hypo-DMG in genebody
AT5G11370.1	hypo-DMG in genebody
AT5G12460.1	hypo-DMG in genebody
AT5G13130.1	hypo-DMG in genebody
AT5G13550.1	hypo-DMG in genebody
AT5G13580.1	hypo-DMG in genebody
AT5G14120.1	hypo-DMG in genebody
AT5G14160.1	hypo-DMG in genebody
AT5G14170.1	hypo-DMG in genebody
AT5G14880.1	hypo-DMG in genebody
AT5G14950.1	hypo-DMG in genebody
AT5G15170.1	hypo-DMG in genebody
AT5G15710.1	hypo-DMG in genebody
AT5G15870.1	hypo-DMG in genebody
AT5G16410.1	hypo-DMG in genebody
AT5G16780.1	hypo-DMG in genebody
AT5G18190.1	hypo-DMG in genebody
AT5G18230.2	hypo-DMG in genebody
AT5G18720.2	hypo-DMG in genebody
AT5G18750.1	hypo-DMG in genebody
AT5G18980.1	hypo-DMG in genebody
AT5G19790.1	hypo-DMG in genebody
AT5G19940.1	hypo-DMG in genebody
AT5G20320.1	hypo-DMG in genebody
AT5G20350.1	hypo-DMG in genebody
AT5G20910.1	hypo-DMG in genebody
AT5G20960.2	hypo-DMG in genebody
AT5G21326.1	hypo-DMG in genebody
AT5G21910.1	hypo-DMG in genebody
AT5G22110.1	hypo-DMG in genebody
AT5G22355.1	hypo-DMG in genebody
AT5G22470.1	hypo-DMG in genebody
AT5G22690.1	hypo-DMG in genebody
AT5G22910.1	hypo-DMG in genebody
AT5G22950.1	hypo-DMG in genebody
AT5G22970.1	hypo-DMG in genebody
AT5G23060.1	hypo-DMG in genebody
AT5G23890.1	hypo-DMG in genebody
AT5G23910.1	hypo-DMG in genebody
AT5G24010.1	hypo-DMG in genebody
AT5G24220.1	hypo-DMG in genebody
AT5G24260.1	hypo-DMG in genebody
AT5G24314.2	hypo-DMG in genebody
AT5G24320.2	hypo-DMG in genebody
AT5G25320.1	hypo-DMG in genebody
AT5G25770.3	hypo-DMG in genebody
AT5G25910.1	hypo-DMG in genebody
AT5G26280.1	hypo-DMG in genebody
AT5G27200.1	hypo-DMG in genebody
AT5G27470.1	hypo-DMG in genebody
AT5G27510.1	hypo-DMG in genebody
AT5G27730.1	hypo-DMG in genebody
AT5G27930.2	hypo-DMG in genebody
AT5G28237.1	hypo-DMG in genebody
AT5G32460.1	hypo-DMG in genebody
AT5G32470.1	hypo-DMG in genebody
AT5G35180.4	hypo-DMG in genebody
AT5G35360.3	hypo-DMG in genebody
AT5G35460.1	hypo-DMG in genebody
AT5G36870.1	hypo-DMG in genebody
AT5G36930.2	hypo-DMG in genebody
AT5G37140.1	hypo-DMG in genebody
AT5G37160.1	hypo-DMG in genebody
AT5G37210.1	hypo-DMG in genebody
AT5G37470.1	hypo-DMG in genebody
AT5G37600.1	hypo-DMG in genebody
AT5G37870.1	hypo-DMG in genebody
AT5G38386.1	hypo-DMG in genebody
AT5G38420.1	hypo-DMG in genebody
AT5G38530.1	hypo-DMG in genebody
AT5G38730.1	hypo-DMG in genebody
AT5G38900.1	hypo-DMG in genebody
AT5G39400.1	hypo-DMG in genebody
AT5G39800.1	hypo-DMG in genebody
AT5G40010.1	hypo-DMG in genebody
AT5G40060.1	hypo-DMG in genebody
AT5G40090.1	hypo-DMG in genebody
AT5G40450.1	hypo-DMG in genebody
AT5G40830.2	hypo-DMG in genebody
AT5G40910.1	hypo-DMG in genebody
AT5G41130.2	hypo-DMG in genebody
AT5G41160.1	hypo-DMG in genebody
AT5G41250.1	hypo-DMG in genebody
AT5G41320.1	hypo-DMG in genebody
AT5G41500.1	hypo-DMG in genebody
AT5G41630.1	hypo-DMG in genebody
AT5G41750.2	hypo-DMG in genebody
AT5G42010.1	hypo-DMG in genebody
AT5G42130.1	hypo-DMG in genebody
AT5G42660.1	hypo-DMG in genebody
AT5G43010.1	hypo-DMG in genebody
AT5G43360.1	hypo-DMG in genebody
AT5G43530.1	hypo-DMG in genebody
AT5G43690.1	hypo-DMG in genebody
AT5G43755.1	hypo-DMG in genebody
AT5G43820.1	hypo-DMG in genebody
AT5G43900.3	hypo-DMG in genebody
AT5G44030.1	hypo-DMG in genebody
AT5G44090.1	hypo-DMG in genebody
AT5G44150.1	hypo-DMG in genebody
AT5G44770.1	hypo-DMG in genebody
AT5G45930.1	hypo-DMG in genebody
AT5G46040.1	hypo-DMG in genebody
AT5G46670.1	hypo-DMG in genebody
AT5G46940.1	hypo-DMG in genebody
AT5G46980.1	hypo-DMG in genebody
AT5G47100.1	hypo-DMG in genebody
AT5G47690.3	hypo-DMG in genebody
AT5G47880.2	hypo-DMG in genebody
AT5G48040.1	hypo-DMG in genebody
AT5G48050.1	hypo-DMG in genebody
AT5G48160.1	hypo-DMG in genebody
AT5G48410.1	hypo-DMG in genebody
AT5G48450.1	hypo-DMG in genebody
AT5G49110.2	hypo-DMG in genebody
AT5G50990.1	hypo-DMG in genebody
AT5G51160.1	hypo-DMG in genebody
AT5G51660.1	hypo-DMG in genebody
AT5G51820.1	hypo-DMG in genebody
AT5G51950.1	hypo-DMG in genebody
AT5G52060.1	hypo-DMG in genebody
AT5G52140.1	hypo-DMG in genebody
AT5G52480.1	hypo-DMG in genebody
AT5G53070.1	hypo-DMG in genebody
AT5G53570.2	hypo-DMG in genebody
AT5G53850.2	hypo-DMG in genebody
AT5G54095.1	hypo-DMG in genebody
AT5G54200.1	hypo-DMG in genebody
AT5G55280.1	hypo-DMG in genebody
AT5G56040.2	hypo-DMG in genebody
AT5G57160.1	hypo-DMG in genebody
AT5G57380.1	hypo-DMG in genebody
AT5G57460.1	hypo-DMG in genebody
AT5G57580.1	hypo-DMG in genebody
AT5G57640.1	hypo-DMG in genebody
AT5G57670.2	hypo-DMG in genebody
AT5G57700.3	hypo-DMG in genebody
AT5G57760.1	hypo-DMG in genebody
AT5G58040.1	hypo-DMG in genebody
AT5G58090.1	hypo-DMG in genebody
AT5G58350.1	hypo-DMG in genebody
AT5G58540.1	hypo-DMG in genebody
AT5G58782.1	hypo-DMG in genebody
AT5G58784.1	hypo-DMG in genebody
AT5G58800.1	hypo-DMG in genebody
AT5G59130.1	hypo-DMG in genebody
AT5G59190.1	hypo-DMG in genebody
AT5G59280.1	hypo-DMG in genebody
AT5G59450.1	hypo-DMG in genebody
AT5G59460.1	hypo-DMG in genebody
AT5G59670.1	hypo-DMG in genebody
AT5G59700.1	hypo-DMG in genebody
AT5G60280.1	hypo-DMG in genebody
AT5G60560.1	hypo-DMG in genebody
AT5G60760.1	hypo-DMG in genebody
AT5G61010.2	hypo-DMG in genebody
AT5G61460.1	hypo-DMG in genebody
AT5G61480.1	hypo-DMG in genebody
AT5G61680.1	hypo-DMG in genebody
AT5G61770.2	hypo-DMG in genebody
AT5G62060.1	hypo-DMG in genebody
AT5G62340.1	hypo-DMG in genebody
AT5G62760.1	hypo-DMG in genebody
AT5G63110.1	hypo-DMG in genebody
AT5G63810.1	hypo-DMG in genebody
AT5G64060.1	hypo-DMG in genebody
AT5G64410.1	hypo-DMG in genebody
AT5G64600.1	hypo-DMG in genebody
AT5G64740.1	hypo-DMG in genebody
AT5G65210.5	hypo-DMG in genebody
AT5G65760.1	hypo-DMG in genebody
AT5G66140.1	hypo-DMG in genebody
AT5G66500.1	hypo-DMG in genebody
AT5G66510.2	hypo-DMG in genebody
AT5G66816.1	hypo-DMG in genebody
AT1G01770.1	hypo-DMG in upstream
AT1G02280.1	hypo-DMG in upstream
AT1G02575.1	hypo-DMG in upstream
AT1G02900.1	hypo-DMG in upstream
AT1G03320.1	hypo-DMG in upstream
AT1G03540.1	hypo-DMG in upstream
AT1G03820.1	hypo-DMG in upstream
AT1G04420.1	hypo-DMG in upstream
AT1G04980.1	hypo-DMG in upstream
AT1G05360.1	hypo-DMG in upstream
AT1G05920.1	hypo-DMG in upstream
AT1G06810.1	hypo-DMG in upstream
AT1G08050.1	hypo-DMG in upstream
AT1G09010.1	hypo-DMG in upstream
AT1G09100.1	hypo-DMG in upstream
AT1G11050.1	hypo-DMG in upstream
AT1G11250.1	hypo-DMG in upstream
AT1G11290.1	hypo-DMG in upstream
AT1G12400.1	hypo-DMG in upstream
AT1G12640.1	hypo-DMG in upstream
AT1G12660.1	hypo-DMG in upstream
AT1G13200.1	hypo-DMG in upstream
AT1G13540.1	hypo-DMG in upstream
AT1G13550.1	hypo-DMG in upstream
AT1G14270.1	hypo-DMG in upstream
AT1G18500.1	hypo-DMG in upstream
AT1G18680.1	hypo-DMG in upstream
AT1G18690.1	hypo-DMG in upstream
AT1G19360.1	hypo-DMG in upstream
AT1G19510.1	hypo-DMG in upstream
AT1G19520.1	hypo-DMG in upstream
AT1G20470.1	hypo-DMG in upstream
AT1G20970.1	hypo-DMG in upstream
AT1G22740.1	hypo-DMG in upstream
AT1G22780.1	hypo-DMG in upstream
AT1G23900.1	hypo-DMG in upstream
AT1G24090.1	hypo-DMG in upstream
AT1G24110.1	hypo-DMG in upstream
AT1G24290.1	hypo-DMG in upstream
AT1G24310.1	hypo-DMG in upstream
AT1G25490.1	hypo-DMG in upstream
AT1G26710.1	hypo-DMG in upstream
AT1G26720.1	hypo-DMG in upstream
AT1G28305.1	hypo-DMG in upstream
AT1G29140.1	hypo-DMG in upstream
AT1G29680.1	hypo-DMG in upstream
AT1G30814.3	hypo-DMG in upstream
AT1G31817.1	hypo-DMG in upstream
AT1G31820.1	hypo-DMG in upstream
AT1G32520.1	hypo-DMG in upstream
AT1G33010.1	hypo-DMG in upstream
AT1G33680.1	hypo-DMG in upstream
AT1G33700.2	hypo-DMG in upstream
AT1G33811.1	hypo-DMG in upstream
AT1G33920.1	hypo-DMG in upstream
AT1G34380.2	hypo-DMG in upstream
AT1G34390.1	hypo-DMG in upstream
AT1G35210.1	hypo-DMG in upstream
AT1G35230.1	hypo-DMG in upstream
AT1G35510.1	hypo-DMG in upstream
AT1G35890.1	hypo-DMG in upstream
AT1G36970.1	hypo-DMG in upstream
AT1G42470.1	hypo-DMG in upstream
AT1G42550.1	hypo-DMG in upstream
AT1G43020.1	hypo-DMG in upstream
AT1G44608.1	hypo-DMG in upstream
AT1G45145.1	hypo-DMG in upstream
AT1G45191.1	hypo-DMG in upstream
AT1G47220.1	hypo-DMG in upstream
AT1G47390.1	hypo-DMG in upstream
AT1G47400.1	hypo-DMG in upstream
AT1G47980.1	hypo-DMG in upstream
AT1G48220.1	hypo-DMG in upstream
AT1G48360.2	hypo-DMG in upstream
AT1G48560.2	hypo-DMG in upstream
AT1G48580.1	hypo-DMG in upstream
AT1G48590.2	hypo-DMG in upstream
AT1G48790.1	hypo-DMG in upstream
AT1G48800.1	hypo-DMG in upstream
AT1G49190.2	hypo-DMG in upstream
AT1G50270.1	hypo-DMG in upstream
AT1G50790.1	hypo-DMG in upstream
AT1G50890.1	hypo-DMG in upstream
AT1G51260.1	hypo-DMG in upstream
AT1G51270.3	hypo-DMG in upstream
AT1G52315.1	hypo-DMG in upstream
AT1G52415.1	hypo-DMG in upstream
AT1G52820.1	hypo-DMG in upstream
AT1G53060.1	hypo-DMG in upstream
AT1G53640.1	hypo-DMG in upstream
AT1G53760.1	hypo-DMG in upstream
AT1G54040.2	hypo-DMG in upstream
AT1G54217.2	hypo-DMG in upstream
AT1G54450.1	hypo-DMG in upstream
AT1G54540.1	hypo-DMG in upstream
AT1G58090.1	hypo-DMG in upstream
AT1G60130.1	hypo-DMG in upstream
AT1G60625.1	hypo-DMG in upstream
AT1G60986.1	hypo-DMG in upstream
AT1G61860.1	hypo-DMG in upstream
AT1G62590.1	hypo-DMG in upstream
AT1G64840.1	hypo-DMG in upstream
AT1G64910.1	hypo-DMG in upstream
AT1G65350.1	hypo-DMG in upstream
AT1G65352.1	hypo-DMG in upstream
AT1G66000.1	hypo-DMG in upstream
AT1G66250.1	hypo-DMG in upstream
AT1G66340.1	hypo-DMG in upstream
AT1G67320.3	hypo-DMG in upstream
AT1G67550.1	hypo-DMG in upstream
AT1G68020.2	hypo-DMG in upstream
AT1G68100.1	hypo-DMG in upstream
AT1G68765.1	hypo-DMG in upstream
AT1G69720.1	hypo-DMG in upstream
AT1G72620.1	hypo-DMG in upstream
AT1G72730.1	hypo-DMG in upstream
AT1G74250.1	hypo-DMG in upstream
AT1G75920.1	hypo-DMG in upstream
AT1G77122.1	hypo-DMG in upstream
AT1G78476.1	hypo-DMG in upstream
AT1G78660.3	hypo-DMG in upstream
AT1G79070.1	hypo-DMG in upstream
AT1G79500.5	hypo-DMG in upstream
AT1G79610.1	hypo-DMG in upstream
AT2G01370.1	hypo-DMG in upstream
AT2G01760.1	hypo-DMG in upstream
AT2G01918.1	hypo-DMG in upstream
AT2G01970.1	hypo-DMG in upstream
AT2G01980.1	hypo-DMG in upstream
AT2G02100.1	hypo-DMG in upstream
AT2G02340.1	hypo-DMG in upstream
AT2G02590.1	hypo-DMG in upstream
AT2G02650.1	hypo-DMG in upstream
AT2G03010.1	hypo-DMG in upstream
AT2G03040.1	hypo-DMG in upstream
AT2G03760.1	hypo-DMG in upstream
AT2G03820.1	hypo-DMG in upstream
AT2G03821.1	hypo-DMG in upstream
AT2G04500.1	hypo-DMG in upstream
AT2G05180.1	hypo-DMG in upstream
AT2G05350.1	hypo-DMG in upstream
AT2G05370.1	hypo-DMG in upstream
AT2G05600.1	hypo-DMG in upstream
AT2G05753.1	hypo-DMG in upstream
AT2G05830.1	hypo-DMG in upstream
AT2G05920.1	hypo-DMG in upstream
AT2G06050.3	hypo-DMG in upstream
AT2G13820.1	hypo-DMG in upstream
AT2G14288.1	hypo-DMG in upstream
AT2G14830.1	hypo-DMG in upstream
AT2G15290.1	hypo-DMG in upstream
AT2G15327.1	hypo-DMG in upstream
AT2G16720.1	hypo-DMG in upstream
AT2G17670.1	hypo-DMG in upstream
AT2G17790.1	hypo-DMG in upstream
AT2G18270.1	hypo-DMG in upstream
AT2G20550.1	hypo-DMG in upstream
AT2G21030.1	hypo-DMG in upstream
AT2G21040.1	hypo-DMG in upstream
AT2G21045.1	hypo-DMG in upstream
AT2G21090.1	hypo-DMG in upstream
AT2G22260.1	hypo-DMG in upstream
AT2G23290.1	hypo-DMG in upstream
AT2G23610.1	hypo-DMG in upstream
AT2G24030.1	hypo-DMG in upstream
AT2G24040.1	hypo-DMG in upstream
AT2G24320.1	hypo-DMG in upstream
AT2G25480.1	hypo-DMG in upstream
AT2G25640.1	hypo-DMG in upstream
AT2G25970.1	hypo-DMG in upstream
AT2G26135.1	hypo-DMG in upstream
AT2G26380.1	hypo-DMG in upstream
AT2G26430.1	hypo-DMG in upstream
AT2G26440.1	hypo-DMG in upstream
AT2G26670.1	hypo-DMG in upstream
AT2G28290.1	hypo-DMG in upstream
AT2G28450.1	hypo-DMG in upstream
AT2G28670.1	hypo-DMG in upstream
AT2G28690.1	hypo-DMG in upstream
AT2G30480.3	hypo-DMG in upstream
AT2G30800.1	hypo-DMG in upstream
AT2G31030.1	hypo-DMG in upstream
AT2G31790.1	hypo-DMG in upstream
AT2G33000.1	hypo-DMG in upstream
AT2G33006.1	hypo-DMG in upstream
AT2G33010.1	hypo-DMG in upstream
AT2G34530.1	hypo-DMG in upstream
AT2G35450.1	hypo-DMG in upstream
AT2G35765.1	hypo-DMG in upstream
AT2G36695.1	hypo-DMG in upstream
AT2G36920.1	hypo-DMG in upstream
AT2G38050.1	hypo-DMG in upstream
AT2G39330.1	hypo-DMG in upstream
AT2G39340.1	hypo-DMG in upstream
AT2G39620.1	hypo-DMG in upstream
AT2G39851.1	hypo-DMG in upstream
AT2G40340.1	hypo-DMG in upstream
AT2G41650.1	hypo-DMG in upstream
AT2G43130.1	hypo-DMG in upstream
AT2G45630.2	hypo-DMG in upstream
AT2G46190.1	hypo-DMG in upstream
AT2G46230.1	hypo-DMG in upstream
AT2G47310.1	hypo-DMG in upstream
AT2G47770.1	hypo-DMG in upstream
AT3G01140.1	hypo-DMG in upstream
AT3G01311.1	hypo-DMG in upstream
AT3G01320.1	hypo-DMG in upstream
AT3G02060.1	hypo-DMG in upstream
AT3G04240.1	hypo-DMG in upstream
AT3G04903.1	hypo-DMG in upstream
AT3G05420.2	hypo-DMG in upstream
AT3G07150.1	hypo-DMG in upstream
AT3G07740.4	hypo-DMG in upstream
AT3G07760.1	hypo-DMG in upstream
AT3G09380.1	hypo-DMG in upstream
AT3G09410.1	hypo-DMG in upstream
AT3G09540.1	hypo-DMG in upstream
AT3G12020.2	hypo-DMG in upstream
AT3G13140.1	hypo-DMG in upstream
AT3G13150.1	hypo-DMG in upstream
AT3G13225.2	hypo-DMG in upstream
AT3G13445.1	hypo-DMG in upstream
AT3G13550.1	hypo-DMG in upstream
AT3G14700.1	hypo-DMG in upstream
AT3G16040.1	hypo-DMG in upstream
AT3G16920.1	hypo-DMG in upstream
AT3G17080.1	hypo-DMG in upstream
AT3G17790.1	hypo-DMG in upstream
AT3G18210.1	hypo-DMG in upstream
AT3G18720.1	hypo-DMG in upstream
AT3G18880.1	hypo-DMG in upstream
AT3G19400.1	hypo-DMG in upstream
AT3G19610.1	hypo-DMG in upstream
AT3G19615.1	hypo-DMG in upstream
AT3G21640.1	hypo-DMG in upstream
AT3G22053.1	hypo-DMG in upstream
AT3G22057.1	hypo-DMG in upstream
AT3G22210.1	hypo-DMG in upstream
AT3G22270.1	hypo-DMG in upstream
AT3G22330.1	hypo-DMG in upstream
AT3G22470.1	hypo-DMG in upstream
AT3G24130.1	hypo-DMG in upstream
AT3G24508.1	hypo-DMG in upstream
AT3G24580.1	hypo-DMG in upstream
AT3G25080.1	hypo-DMG in upstream
AT3G25400.1	hypo-DMG in upstream
AT3G25840.1	hypo-DMG in upstream
AT3G25850.1	hypo-DMG in upstream
AT3G25860.1	hypo-DMG in upstream
AT3G26932.2	hypo-DMG in upstream
AT3G27350.2	hypo-DMG in upstream
AT3G27650.1	hypo-DMG in upstream
AT3G27930.1	hypo-DMG in upstream
AT3G28760.2	hypo-DMG in upstream
AT3G29033.1	hypo-DMG in upstream
AT3G29290.1	hypo-DMG in upstream
AT3G30350.2	hypo-DMG in upstream
AT3G32980.1	hypo-DMG in upstream
AT3G42670.1	hypo-DMG in upstream
AT3G42723.1	hypo-DMG in upstream
AT3G44290.1	hypo-DMG in upstream
AT3G44330.1	hypo-DMG in upstream
AT3G44510.2	hypo-DMG in upstream
AT3G44880.1	hypo-DMG in upstream
AT3G45248.1	hypo-DMG in upstream
AT3G45330.1	hypo-DMG in upstream
[truncated: 285 more rows]

## Sheet: root hyper-DMGs
S5C Table. List of hyper-DMGs in roots.
Gene ID	Position of DMR
AT1G01230.1	hyper-DMG in downstream
AT1G02910.1	hyper-DMG in downstream
AT1G03280.1	hyper-DMG in downstream
AT1G03380.1	hyper-DMG in downstream
AT1G03400.1	hyper-DMG in downstream
AT1G04040.1	hyper-DMG in downstream
AT1G04140.2	hyper-DMG in downstream
AT1G04920.1	hyper-DMG in downstream
AT1G05890.2	hyper-DMG in downstream
AT1G05910.1	hyper-DMG in downstream
AT1G05925.1	hyper-DMG in downstream
AT1G05960.2	hyper-DMG in downstream
AT1G06240.1	hyper-DMG in downstream
AT1G06490.1	hyper-DMG in downstream
AT1G06500.4	hyper-DMG in downstream
AT1G06515.1	hyper-DMG in downstream
AT1G06910.1	hyper-DMG in downstream
AT1G06920.1	hyper-DMG in downstream
AT1G07850.1	hyper-DMG in downstream
AT1G08300.1	hyper-DMG in downstream
AT1G08315.1	hyper-DMG in downstream
AT1G08790.1	hyper-DMG in downstream
AT1G09530.1	hyper-DMG in downstream
AT1G09610.1	hyper-DMG in downstream
AT1G09880.1	hyper-DMG in downstream
AT1G10920.1	hyper-DMG in downstream
AT1G11080.2	hyper-DMG in downstream
AT1G11145.1	hyper-DMG in downstream
AT1G11980.1	hyper-DMG in downstream
AT1G12470.1	hyper-DMG in downstream
AT1G12480.1	hyper-DMG in downstream
AT1G13020.1	hyper-DMG in downstream
AT1G13320.1	hyper-DMG in downstream
AT1G13460.2	hyper-DMG in downstream
AT1G13470.1	hyper-DMG in downstream
AT1G13790.1	hyper-DMG in downstream
AT1G13800.1	hyper-DMG in downstream
AT1G14020.1	hyper-DMG in downstream
AT1G14030.1	hyper-DMG in downstream
AT1G14280.1	hyper-DMG in downstream
AT1G14290.1	hyper-DMG in downstream
AT1G14320.1	hyper-DMG in downstream
AT1G15440.1	hyper-DMG in downstream
AT1G16770.1	hyper-DMG in downstream
AT1G17470.2	hyper-DMG in downstream
AT1G18070.3	hyper-DMG in downstream
AT1G18485.1	hyper-DMG in downstream
AT1G18486.1	hyper-DMG in downstream
AT1G18630.1	hyper-DMG in downstream
AT1G20760.1	hyper-DMG in downstream
AT1G20770.1	hyper-DMG in downstream
AT1G21350.3	hyper-DMG in downstream
AT1G22260.1	hyper-DMG in downstream
AT1G22690.2	hyper-DMG in downstream
AT1G22700.1	hyper-DMG in downstream
AT1G23440.1	hyper-DMG in downstream
AT1G23790.1	hyper-DMG in downstream
AT1G24360.1	hyper-DMG in downstream
AT1G25520.1	hyper-DMG in downstream
AT1G26270.1	hyper-DMG in downstream
AT1G27350.1	hyper-DMG in downstream
AT1G28170.1	hyper-DMG in downstream
AT1G29110.1	hyper-DMG in downstream
AT1G31163.1	hyper-DMG in downstream
AT1G31830.1	hyper-DMG in downstream
AT1G32250.1	hyper-DMG in downstream
AT1G32260.1	hyper-DMG in downstream
AT1G32975.1	hyper-DMG in downstream
AT1G33680.1	hyper-DMG in downstream
AT1G33780.1	hyper-DMG in downstream
AT1G33820.1	hyper-DMG in downstream
AT1G33830.1	hyper-DMG in downstream
AT1G35220.1	hyper-DMG in downstream
AT1G37020.1	hyper-DMG in downstream
AT1G43130.1	hyper-DMG in downstream
AT1G43560.1	hyper-DMG in downstream
AT1G44542.1	hyper-DMG in downstream
AT1G47250.1	hyper-DMG in downstream
AT1G47395.1	hyper-DMG in downstream
AT1G48120.1	hyper-DMG in downstream
AT1G48270.1	hyper-DMG in downstream
AT1G48380.2	hyper-DMG in downstream
AT1G48540.1	hyper-DMG in downstream
AT1G49100.1	hyper-DMG in downstream
AT1G49360.1	hyper-DMG in downstream
AT1G49590.1	hyper-DMG in downstream
AT1G49890.1	hyper-DMG in downstream
AT1G49900.1	hyper-DMG in downstream
AT1G50900.1	hyper-DMG in downstream
AT1G52325.1	hyper-DMG in downstream
AT1G54460.1	hyper-DMG in downstream
AT1G54560.1	hyper-DMG in downstream
AT1G54590.1	hyper-DMG in downstream
AT1G54780.1	hyper-DMG in downstream
AT1G55250.1	hyper-DMG in downstream
AT1G56270.1	hyper-DMG in downstream
AT1G56300.1	hyper-DMG in downstream
AT1G56430.1	hyper-DMG in downstream
AT1G56440.2	hyper-DMG in downstream
AT1G57765.2	hyper-DMG in downstream
AT1G58245.1	hyper-DMG in downstream
AT1G62730.1	hyper-DMG in downstream
AT1G62840.1	hyper-DMG in downstream
AT1G63190.1	hyper-DMG in downstream
AT1G63450.1	hyper-DMG in downstream
AT1G63470.1	hyper-DMG in downstream
AT1G63750.3	hyper-DMG in downstream
AT1G63770.5	hyper-DMG in downstream
AT1G65390.1	hyper-DMG in downstream
AT1G65680.1	hyper-DMG in downstream
AT1G65690.1	hyper-DMG in downstream
AT1G66450.1	hyper-DMG in downstream
AT1G66460.1	hyper-DMG in downstream
AT1G66910.1	hyper-DMG in downstream
AT1G67180.1	hyper-DMG in downstream
AT1G67330.1	hyper-DMG in downstream
AT1G67530.1	hyper-DMG in downstream
AT1G67540.2	hyper-DMG in downstream
AT1G68010.2	hyper-DMG in downstream
AT1G68110.1	hyper-DMG in downstream
AT1G68120.1	hyper-DMG in downstream
AT1G68470.1	hyper-DMG in downstream
AT1G68780.1	hyper-DMG in downstream
AT1G69370.1	hyper-DMG in downstream
AT1G71180.1	hyper-DMG in downstream
AT1G72030.1	hyper-DMG in downstream
AT1G72330.3	hyper-DMG in downstream
AT1G72350.1	hyper-DMG in downstream
AT1G72600.1	hyper-DMG in downstream
AT1G73350.2	hyper-DMG in downstream
AT1G73930.1	hyper-DMG in downstream
AT1G73960.1	hyper-DMG in downstream
AT1G74000.1	hyper-DMG in downstream
AT1G74240.1	hyper-DMG in downstream
AT1G74630.1	hyper-DMG in downstream
AT1G77060.1	hyper-DMG in downstream
AT1G77810.1	hyper-DMG in downstream
AT1G77890.1	hyper-DMG in downstream
AT1G77910.1	hyper-DMG in downstream
AT1G78470.1	hyper-DMG in downstream
AT1G78810.1	hyper-DMG in downstream
AT1G79130.1	hyper-DMG in downstream
AT1G79340.1	hyper-DMG in downstream
AT1G79400.1	hyper-DMG in downstream
AT1G79800.1	hyper-DMG in downstream
AT1G79820.2	hyper-DMG in downstream
AT2G01730.1	hyper-DMG in downstream
AT2G01740.1	hyper-DMG in downstream
AT2G01755.1	hyper-DMG in downstream
AT2G03000.1	hyper-DMG in downstream
AT2G03330.1	hyper-DMG in downstream
AT2G03630.1	hyper-DMG in downstream
AT2G03760.1	hyper-DMG in downstream
AT2G03780.1	hyper-DMG in downstream
AT2G03810.2	hyper-DMG in downstream
AT2G03820.1	hyper-DMG in downstream
AT2G04300.1	hyper-DMG in downstream
AT2G04845.1	hyper-DMG in downstream
AT2G05220.1	hyper-DMG in downstream
AT2G05530.1	hyper-DMG in downstream
AT2G07776.2	hyper-DMG in downstream
AT2G11891.1	hyper-DMG in downstream
AT2G12400.1	hyper-DMG in downstream
AT2G13570.1	hyper-DMG in downstream
AT2G14000.1	hyper-DMG in downstream
AT2G14282.1	hyper-DMG in downstream
AT2G14560.1	hyper-DMG in downstream
AT2G16594.1	hyper-DMG in downstream
AT2G16880.1	hyper-DMG in downstream
AT2G17972.1	hyper-DMG in downstream
AT2G17975.1	hyper-DMG in downstream
AT2G19040.1	hyper-DMG in downstream
AT2G19090.1	hyper-DMG in downstream
AT2G20320.1	hyper-DMG in downstream
AT2G20330.1	hyper-DMG in downstream
AT2G20562.1	hyper-DMG in downstream
AT2G20595.1	hyper-DMG in downstream
AT2G20710.1	hyper-DMG in downstream
AT2G21110.1	hyper-DMG in downstream
AT2G21850.1	hyper-DMG in downstream
AT2G21870.1	hyper-DMG in downstream
AT2G21950.1	hyper-DMG in downstream
AT2G22600.1	hyper-DMG in downstream
AT2G22640.1	hyper-DMG in downstream
AT2G22730.1	hyper-DMG in downstream
AT2G23460.1	hyper-DMG in downstream
AT2G23470.1	hyper-DMG in downstream
AT2G23510.1	hyper-DMG in downstream
AT2G24240.1	hyper-DMG in downstream
AT2G24250.2	hyper-DMG in downstream
AT2G25052.1	hyper-DMG in downstream
AT2G25150.1	hyper-DMG in downstream
AT2G25980.1	hyper-DMG in downstream
AT2G28370.1	hyper-DMG in downstream
AT2G28405.1	hyper-DMG in downstream
AT2G29700.1	hyper-DMG in downstream
AT2G29720.1	hyper-DMG in downstream
AT2G30810.1	hyper-DMG in downstream
AT2G31370.3	hyper-DMG in downstream
AT2G31390.1	hyper-DMG in downstream
AT2G32235.1	hyper-DMG in downstream
AT2G33090.1	hyper-DMG in downstream
AT2G33110.1	hyper-DMG in downstream
AT2G33160.1	hyper-DMG in downstream
AT2G33620.4	hyper-DMG in downstream
AT2G33630.1	hyper-DMG in downstream
AT2G33720.1	hyper-DMG in downstream
AT2G33735.1	hyper-DMG in downstream
AT2G34050.1	hyper-DMG in downstream
AT2G35050.1	hyper-DMG in downstream
AT2G35360.1	hyper-DMG in downstream
AT2G35460.1	hyper-DMG in downstream
AT2G35470.1	hyper-DMG in downstream
AT2G35770.1	hyper-DMG in downstream
AT2G36590.1	hyper-DMG in downstream
AT2G37050.3	hyper-DMG in downstream
AT2G37280.1	hyper-DMG in downstream
AT2G37690.1	hyper-DMG in downstream
AT2G37800.1	hyper-DMG in downstream
AT2G38270.1	hyper-DMG in downstream
AT2G40060.1	hyper-DMG in downstream
AT2G40350.1	hyper-DMG in downstream
AT2G40990.1	hyper-DMG in downstream
AT2G41220.1	hyper-DMG in downstream
AT2G41225.1	hyper-DMG in downstream
AT2G41540.3	hyper-DMG in downstream
AT2G41640.1	hyper-DMG in downstream
AT2G41780.2	hyper-DMG in downstream
AT2G42640.1	hyper-DMG in downstream
AT2G42830.2	hyper-DMG in downstream
AT2G43060.1	hyper-DMG in downstream
AT2G44440.1	hyper-DMG in downstream
AT2G45480.1	hyper-DMG in downstream
AT2G45610.1	hyper-DMG in downstream
AT2G45695.1	hyper-DMG in downstream
AT2G47010.1	hyper-DMG in downstream
AT2G47070.1	hyper-DMG in downstream
AT2G47090.1	hyper-DMG in downstream
AT2G48030.1	hyper-DMG in downstream
AT3G01085.1	hyper-DMG in downstream
AT3G01160.1	hyper-DMG in downstream
AT3G02050.1	hyper-DMG in downstream
AT3G03360.1	hyper-DMG in downstream
AT3G03370.2	hyper-DMG in downstream
AT3G03400.1	hyper-DMG in downstream
AT3G03405.1	hyper-DMG in downstream
AT3G03760.1	hyper-DMG in downstream
AT3G04350.1	hyper-DMG in downstream
AT3G05640.1	hyper-DMG in downstream
AT3G05690.1	hyper-DMG in downstream
AT3G06660.1	hyper-DMG in downstream
AT3G06670.2	hyper-DMG in downstream
AT3G07140.1	hyper-DMG in downstream
AT3G07160.1	hyper-DMG in downstream
AT3G07170.1	hyper-DMG in downstream
AT3G07600.1	hyper-DMG in downstream
AT3G07750.2	hyper-DMG in downstream
AT3G08880.1	hyper-DMG in downstream
AT3G09470.1	hyper-DMG in downstream
AT3G12300.1	hyper-DMG in downstream
AT3G13070.1	hyper-DMG in downstream
AT3G13226.1	hyper-DMG in downstream
AT3G13275.1	hyper-DMG in downstream
AT3G13830.1	hyper-DMG in downstream
AT3G13845.1	hyper-DMG in downstream
AT3G14080.2	hyper-DMG in downstream
AT3G14650.1	hyper-DMG in downstream
AT3G14730.1	hyper-DMG in downstream
AT3G15180.2	hyper-DMG in downstream
AT3G15200.1	hyper-DMG in downstream
AT3G15354.1	hyper-DMG in downstream
AT3G17530.1	hyper-DMG in downstream
AT3G17550.1	hyper-DMG in downstream
AT3G17626.1	hyper-DMG in downstream
AT3G17780.1	hyper-DMG in downstream
AT3G19250.1	hyper-DMG in downstream
AT3G19895.1	hyper-DMG in downstream
AT3G21580.1	hyper-DMG in downstream
AT3G22200.2	hyper-DMG in downstream
AT3G22310.1	hyper-DMG in downstream
AT3G22320.1	hyper-DMG in downstream
AT3G22490.1	hyper-DMG in downstream
AT3G23255.2	hyper-DMG in downstream
AT3G24140.1	hyper-DMG in downstream
AT3G24760.1	hyper-DMG in downstream
AT3G25855.1	hyper-DMG in downstream
AT3G26850.2	hyper-DMG in downstream
AT3G26930.1	hyper-DMG in downstream
AT3G26932.2	hyper-DMG in downstream
AT3G27580.2	hyper-DMG in downstream
AT3G28510.1	hyper-DMG in downstream
AT3G29130.2	hyper-DMG in downstream
AT3G29195.1	hyper-DMG in downstream
AT3G29200.1	hyper-DMG in downstream
AT3G30160.1	hyper-DMG in downstream
AT3G30380.1	hyper-DMG in downstream
AT3G30430.1	hyper-DMG in downstream
AT3G42725.1	hyper-DMG in downstream
AT3G42950.1	hyper-DMG in downstream
AT3G42960.1	hyper-DMG in downstream
AT3G43210.1	hyper-DMG in downstream
AT3G43220.1	hyper-DMG in downstream
AT3G43400.1	hyper-DMG in downstream
AT3G44210.1	hyper-DMG in downstream
AT3G44280.1	hyper-DMG in downstream
AT3G44380.1	hyper-DMG in downstream
AT3G45275.1	hyper-DMG in downstream
AT3G48440.1	hyper-DMG in downstream
AT3G48450.1	hyper-DMG in downstream
AT3G49120.1	hyper-DMG in downstream
AT3G49140.1	hyper-DMG in downstream
AT3G49220.1	hyper-DMG in downstream
AT3G49710.1	hyper-DMG in downstream
AT3G49725.1	hyper-DMG in downstream
AT3G49744.1	hyper-DMG in downstream
AT3G49750.1	hyper-DMG in downstream
AT3G50674.1	hyper-DMG in downstream
AT3G50685.1	hyper-DMG in downstream
AT3G51490.2	hyper-DMG in downstream
AT3G51830.1	hyper-DMG in downstream
AT3G51840.1	hyper-DMG in downstream
AT3G53200.1	hyper-DMG in downstream
AT3G53600.1	hyper-DMG in downstream
AT3G54110.1	hyper-DMG in downstream
AT3G54120.1	hyper-DMG in downstream
AT3G54130.1	hyper-DMG in downstream
AT3G54180.1	hyper-DMG in downstream
AT3G54360.1	hyper-DMG in downstream
AT3G54520.1	hyper-DMG in downstream
AT3G54830.1	hyper-DMG in downstream
AT3G55060.1	hyper-DMG in downstream
AT3G56080.1	hyper-DMG in downstream
AT3G56210.5	hyper-DMG in downstream
AT3G57590.1	hyper-DMG in downstream
AT3G58080.1	hyper-DMG in downstream
AT3G58670.1	hyper-DMG in downstream
AT3G58890.1	hyper-DMG in downstream
AT3G58910.1	hyper-DMG in downstream
AT3G59500.1	hyper-DMG in downstream
AT3G59650.2	hyper-DMG in downstream
AT3G60370.1	hyper-DMG in downstream
AT3G60380.1	hyper-DMG in downstream
AT3G61230.1	hyper-DMG in downstream
AT3G61620.1	hyper-DMG in downstream
AT3G61950.1	hyper-DMG in downstream
AT3G62040.1	hyper-DMG in downstream
AT3G62730.1	hyper-DMG in downstream
AT3G62880.2	hyper-DMG in downstream
AT4G00905.1	hyper-DMG in downstream
AT4G02070.1	hyper-DMG in downstream
AT4G02075.1	hyper-DMG in downstream
AT4G02290.1	hyper-DMG in downstream
AT4G02510.1	hyper-DMG in downstream
AT4G02520.1	hyper-DMG in downstream
AT4G02530.1	hyper-DMG in downstream
AT4G02710.1	hyper-DMG in downstream
AT4G03110.1	hyper-DMG in downstream
AT4G04180.1	hyper-DMG in downstream
AT4G04320.1	hyper-DMG in downstream
AT4G04402.1	hyper-DMG in downstream
AT4G04470.1	hyper-DMG in downstream
AT4G04601.1	hyper-DMG in downstream
AT4G04910.1	hyper-DMG in downstream
AT4G05130.1	hyper-DMG in downstream
AT4G05370.1	hyper-DMG in downstream
AT4G05380.1	hyper-DMG in downstream
AT4G05390.1	hyper-DMG in downstream
AT4G05620.1	hyper-DMG in downstream
AT4G08460.3	hyper-DMG in downstream
AT4G08500.1	hyper-DMG in downstream
AT4G08790.1	hyper-DMG in downstream
AT4G10190.1	hyper-DMG in downstream
AT4G11590.1	hyper-DMG in downstream
AT4G11670.1	hyper-DMG in downstream
AT4G11810.1	hyper-DMG in downstream
AT4G12617.1	hyper-DMG in downstream
AT4G12800.1	hyper-DMG in downstream
AT4G13050.1	hyper-DMG in downstream
AT4G13070.1	hyper-DMG in downstream
AT4G13220.1	hyper-DMG in downstream
AT4G14700.1	hyper-DMG in downstream
AT4G14713.1	hyper-DMG in downstream
AT4G14950.1	hyper-DMG in downstream
AT4G15053.1	hyper-DMG in downstream
AT4G16060.1	hyper-DMG in downstream
AT4G16890.1	hyper-DMG in downstream
AT4G17270.1	hyper-DMG in downstream
AT4G17486.1	hyper-DMG in downstream
AT4G17730.2	hyper-DMG in downstream
AT4G17750.1	hyper-DMG in downstream
AT4G18375.2	hyper-DMG in downstream
AT4G19095.1	hyper-DMG in downstream
AT4G19590.1	hyper-DMG in downstream
AT4G20030.1	hyper-DMG in downstream
AT4G20350.2	hyper-DMG in downstream
AT4G20400.1	hyper-DMG in downstream
AT4G20410.1	hyper-DMG in downstream
AT4G21560.2	hyper-DMG in downstream
AT4G23210.3	hyper-DMG in downstream
AT4G23440.1	hyper-DMG in downstream
AT4G23450.3	hyper-DMG in downstream
AT4G23470.1	hyper-DMG in downstream
AT4G23590.1	hyper-DMG in downstream
AT4G24644.1	hyper-DMG in downstream
AT4G24650.1	hyper-DMG in downstream
AT4G25010.1	hyper-DMG in downstream
AT4G25680.1	hyper-DMG in downstream
AT4G25690.2	hyper-DMG in downstream
AT4G25692.1	hyper-DMG in downstream
AT4G25930.1	hyper-DMG in downstream
AT4G26090.1	hyper-DMG in downstream
AT4G26485.1	hyper-DMG in downstream
AT4G26510.2	hyper-DMG in downstream
AT4G26760.1	hyper-DMG in downstream
AT4G27360.1	hyper-DMG in downstream
AT4G27470.1	hyper-DMG in downstream
AT4G28365.1	hyper-DMG in downstream
AT4G28380.1	hyper-DMG in downstream
AT4G29750.1	hyper-DMG in downstream
AT4G30000.2	hyper-DMG in downstream
AT4G30180.1	hyper-DMG in downstream
AT4G30740.1	hyper-DMG in downstream
AT4G30810.1	hyper-DMG in downstream
AT4G31010.1	hyper-DMG in downstream
AT4G31160.1	hyper-DMG in downstream
AT4G32870.1	hyper-DMG in downstream
AT4G33000.1	hyper-DMG in downstream
AT4G34170.1	hyper-DMG in downstream
AT4G35510.1	hyper-DMG in downstream
AT4G35820.1	hyper-DMG in downstream
AT4G36140.1	hyper-DMG in downstream
AT4G36940.1	hyper-DMG in downstream
AT4G36950.1	hyper-DMG in downstream
AT4G37920.1	hyper-DMG in downstream
AT4G37970.1	hyper-DMG in downstream
AT4G38170.1	hyper-DMG in downstream
AT4G38440.1	hyper-DMG in downstream
AT4G38460.1	hyper-DMG in downstream
AT4G38500.1	hyper-DMG in downstream
AT4G38510.5	hyper-DMG in downstream
AT4G38940.1	hyper-DMG in downstream
AT4G38950.2	hyper-DMG in downstream
AT4G38990.1	hyper-DMG in downstream
AT5G01300.1	hyper-DMG in downstream
AT5G01700.2	hyper-DMG in downstream
AT5G01950.1	hyper-DMG in downstream
AT5G03495.1	hyper-DMG in downstream
AT5G04150.1	hyper-DMG in downstream
AT5G05120.1	hyper-DMG in downstream
AT5G05590.1	hyper-DMG in downstream
AT5G06400.1	hyper-DMG in downstream
AT5G06410.1	hyper-DMG in downstream
AT5G07280.1	hyper-DMG in downstream
AT5G07950.1	hyper-DMG in downstream
AT5G07960.1	hyper-DMG in downstream
AT5G07970.1	hyper-DMG in downstream
AT5G08540.1	hyper-DMG in downstream
AT5G08550.1	hyper-DMG in downstream
AT5G08600.2	hyper-DMG in downstream
AT5G10510.3	hyper-DMG in downstream
AT5G11630.1	hyper-DMG in downstream
AT5G13640.1	hyper-DMG in downstream
AT5G14160.1	hyper-DMG in downstream
AT5G14170.1	hyper-DMG in downstream
AT5G14180.1	hyper-DMG in downstream
AT5G14540.1	hyper-DMG in downstream
AT5G15390.1	hyper-DMG in downstream
AT5G16770.1	hyper-DMG in downstream
AT5G17380.1	hyper-DMG in downstream
AT5G17690.1	hyper-DMG in downstream
AT5G18050.1	hyper-DMG in downstream
AT5G18760.1	hyper-DMG in downstream
AT5G19950.1	hyper-DMG in downstream
AT5G20860.1	hyper-DMG in downstream
AT5G20900.1	hyper-DMG in downstream
AT5G20920.3	hyper-DMG in downstream
AT5G21150.1	hyper-DMG in downstream
AT5G22120.1	hyper-DMG in downstream
AT5G22700.1	hyper-DMG in downstream
AT5G23903.1	hyper-DMG in downstream
AT5G24316.1	hyper-DMG in downstream
AT5G24520.3	hyper-DMG in downstream
AT5G24930.1	hyper-DMG in downstream
AT5G24940.1	hyper-DMG in downstream
AT5G25310.1	hyper-DMG in downstream
AT5G25760.2	hyper-DMG in downstream
AT5G25950.1	hyper-DMG in downstream
AT5G26300.1	hyper-DMG in downstream
AT5G26710.1	hyper-DMG in downstream
AT5G27010.1	hyper-DMG in downstream
AT5G27260.1	hyper-DMG in downstream
AT5G27430.1	hyper-DMG in downstream
AT5G27440.1	hyper-DMG in downstream
AT5G27520.1	hyper-DMG in downstream
AT5G27889.1	hyper-DMG in downstream
AT5G28340.1	hyper-DMG in downstream
AT5G35360.3	hyper-DMG in downstream
AT5G35790.1	hyper-DMG in downstream
AT5G35810.1	hyper-DMG in downstream
AT5G36100.1	hyper-DMG in downstream
AT5G37790.1	hyper-DMG in downstream
AT5G37970.1	hyper-DMG in downstream
AT5G38200.1	hyper-DMG in downstream
AT5G38540.1	hyper-DMG in downstream
AT5G39410.1	hyper-DMG in downstream
AT5G39560.1	hyper-DMG in downstream
AT5G39660.2	hyper-DMG in downstream
AT5G40405.1	hyper-DMG in downstream
AT5G40420.1	hyper-DMG in downstream
AT5G41190.1	hyper-DMG in downstream
AT5G41750.2	hyper-DMG in downstream
AT5G42140.1	hyper-DMG in downstream
AT5G42740.1	hyper-DMG in downstream
AT5G42750.1	hyper-DMG in downstream
AT5G44020.1	hyper-DMG in downstream
AT5G44090.1	hyper-DMG in downstream
AT5G44590.1	hyper-DMG in downstream
AT5G46030.1	hyper-DMG in downstream
AT5G46877.1	hyper-DMG in downstream
AT5G46970.1	hyper-DMG in downstream
AT5G46990.1	hyper-DMG in downstream
AT5G47250.1	hyper-DMG in downstream
AT5G47700.2	hyper-DMG in downstream
AT5G47970.2	hyper-DMG in downstream
AT5G47990.1	hyper-DMG in downstream
AT5G48280.1	hyper-DMG in downstream
AT5G49210.1	hyper-DMG in downstream
AT5G49830.2	hyper-DMG in downstream
AT5G50310.1	hyper-DMG in downstream
AT5G50320.1	hyper-DMG in downstream
AT5G51120.2	hyper-DMG in downstream
AT5G51140.2	hyper-DMG in downstream
AT5G51940.1	hyper-DMG in downstream
AT5G52260.1	hyper-DMG in downstream
AT5G53060.1	hyper-DMG in downstream
AT5G54100.1	hyper-DMG in downstream
AT5G55270.1	hyper-DMG in downstream
AT5G55290.1	hyper-DMG in downstream
AT5G56310.1	hyper-DMG in downstream
AT5G56340.1	hyper-DMG in downstream
AT5G56750.1	hyper-DMG in downstream
AT5G56760.1	hyper-DMG in downstream
AT5G56770.1	hyper-DMG in downstream
AT5G57170.2	hyper-DMG in downstream
AT5G58550.1	hyper-DMG in downstream
AT5G59450.1	hyper-DMG in downstream
AT5G59930.1	hyper-DMG in downstream
AT5G60920.1	hyper-DMG in downstream
AT5G60980.2	hyper-DMG in downstream
AT5G61460.1	hyper-DMG in downstream
AT5G61470.1	hyper-DMG in downstream
AT5G61830.1	hyper-DMG in downstream
AT5G61840.1	hyper-DMG in downstream
AT5G62070.1	hyper-DMG in downstream
AT5G64610.1	hyper-DMG in downstream
AT5G65200.1	hyper-DMG in downstream
AT5G65430.3	hyper-DMG in downstream
AT5G66130.1	hyper-DMG in downstream
AT5G66150.1	hyper-DMG in downstream
AT5G66590.1	hyper-DMG in downstream
AT5G67350.1	hyper-DMG in downstream
AT5G67530.1	hyper-DMG in downstream
AT5G67550.1	hyper-DMG in downstream
AT1G01240.3	hyper-DMG in genebody
AT1G03000.1	hyper-DMG in genebody
AT1G03310.1	hyper-DMG in genebody
AT1G03370.1	hyper-DMG in genebody
AT1G03390.1	hyper-DMG in genebody
AT1G03960.1	hyper-DMG in genebody
AT1G04030.1	hyper-DMG in genebody
AT1G04130.1	hyper-DMG in genebody
AT1G04210.1	hyper-DMG in genebody
AT1G04730.1	hyper-DMG in genebody
AT1G04860.1	hyper-DMG in genebody
AT1G04910.1	hyper-DMG in genebody
AT1G04985.1	hyper-DMG in genebody
AT1G05055.1	hyper-DMG in genebody
AT1G05894.1	hyper-DMG in genebody
AT1G06220.2	hyper-DMG in genebody
AT1G06230.1	hyper-DMG in genebody
AT1G06250.1	hyper-DMG in genebody
AT1G07510.1	hyper-DMG in genebody
AT1G07710.1	hyper-DMG in genebody
AT1G07840.2	hyper-DMG in genebody
AT1G07870.2	hyper-DMG in genebody
AT1G08060.2	hyper-DMG in genebody
AT1G08310.2	hyper-DMG in genebody
AT1G08800.2	hyper-DMG in genebody
AT1G08845.2	hyper-DMG in genebody
AT1G09010.1	hyper-DMG in genebody
AT1G09020.1	hyper-DMG in genebody
AT1G09230.1	hyper-DMG in genebody
AT1G09570.1	hyper-DMG in genebody
AT1G09620.1	hyper-DMG in genebody
AT1G09870.1	hyper-DMG in genebody
AT1G10320.1	hyper-DMG in genebody
AT1G10910.1	hyper-DMG in genebody
AT1G11070.1	hyper-DMG in genebody
AT1G11130.1	hyper-DMG in genebody
AT1G11300.1	hyper-DMG in genebody
AT1G11660.1	hyper-DMG in genebody
AT1G11990.1	hyper-DMG in genebody
AT1G13210.1	hyper-DMG in genebody
AT1G13310.1	hyper-DMG in genebody
AT1G14020.1	hyper-DMG in genebody
AT1G14030.1	hyper-DMG in genebody
AT1G14230.1	hyper-DMG in genebody
AT1G14330.1	hyper-DMG in genebody
AT1G14590.1	hyper-DMG in genebody
AT1G15430.2	hyper-DMG in genebody
AT1G16540.1	hyper-DMG in genebody
AT1G16780.1	hyper-DMG in genebody
AT1G17480.1	hyper-DMG in genebody
AT1G17650.1	hyper-DMG in genebody
AT1G17750.1	hyper-DMG in genebody
AT1G18060.1	hyper-DMG in genebody
AT1G18270.3	hyper-DMG in genebody
AT1G18490.1	hyper-DMG in genebody
AT1G18640.2	hyper-DMG in genebody
AT1G19310.1	hyper-DMG in genebody
AT1G20910.1	hyper-DMG in genebody
AT1G22250.1	hyper-DMG in genebody
AT1G22730.1	hyper-DMG in genebody
AT1G22770.1	hyper-DMG in genebody
AT1G23190.1	hyper-DMG in genebody
AT1G23800.1	hyper-DMG in genebody
AT1G25480.1	hyper-DMG in genebody
AT1G25530.1	hyper-DMG in genebody
AT1G26130.2	hyper-DMG in genebody
AT1G26260.2	hyper-DMG in genebody
AT1G27110.1	hyper-DMG in genebody
AT1G27320.1	hyper-DMG in genebody
AT1G27340.1	hyper-DMG in genebody
AT1G28180.1	hyper-DMG in genebody
AT1G28306.1	hyper-DMG in genebody
AT1G29120.5	hyper-DMG in genebody
AT1G29470.2	hyper-DMG in genebody
AT1G29690.1	hyper-DMG in genebody
AT1G30200.1	hyper-DMG in genebody
AT1G31120.1	hyper-DMG in genebody
AT1G31820.1	hyper-DMG in genebody
AT1G32980.1	hyper-DMG in genebody
AT1G33700.2	hyper-DMG in genebody
AT1G33770.1	hyper-DMG in genebody
AT1G34190.1	hyper-DMG in genebody
AT1G34440.1	hyper-DMG in genebody
AT1G34670.1	hyper-DMG in genebody
AT1G35220.1	hyper-DMG in genebody
AT1G42440.1	hyper-DMG in genebody
AT1G43580.1	hyper-DMG in genebody
AT1G45145.1	hyper-DMG in genebody
AT1G45207.2	hyper-DMG in genebody
AT1G47210.2	hyper-DMG in genebody
AT1G47260.1	hyper-DMG in genebody
AT1G47310.1	hyper-DMG in genebody
AT1G47389.1	hyper-DMG in genebody
AT1G48110.2	hyper-DMG in genebody
AT1G48120.1	hyper-DMG in genebody
AT1G48210.2	hyper-DMG in genebody
AT1G48350.1	hyper-DMG in genebody
AT1G48370.1	hyper-DMG in genebody
AT1G48550.1	hyper-DMG in genebody
AT1G48590.2	hyper-DMG in genebody
AT1G49320.1	hyper-DMG in genebody
AT1G49350.1	hyper-DMG in genebody
AT1G49600.1	hyper-DMG in genebody
AT1G49910.1	hyper-DMG in genebody
AT1G50260.1	hyper-DMG in genebody
AT1G50800.1	hyper-DMG in genebody
AT1G50910.1	hyper-DMG in genebody
AT1G51340.2	hyper-DMG in genebody
AT1G51800.1	hyper-DMG in genebody
AT1G52320.2	hyper-DMG in genebody
AT1G52810.1	hyper-DMG in genebody
AT1G53050.1	hyper-DMG in genebody
AT1G53430.1	hyper-DMG in genebody
AT1G54220.1	hyper-DMG in genebody
AT1G54440.2	hyper-DMG in genebody
AT1G54550.1	hyper-DMG in genebody
AT1G54580.1	hyper-DMG in genebody
AT1G54650.2	hyper-DMG in genebody
AT1G54790.2	hyper-DMG in genebody
AT1G54920.3	hyper-DMG in genebody
AT1G54990.1	hyper-DMG in genebody
AT1G55540.2	hyper-DMG in genebody
AT1G56290.1	hyper-DMG in genebody
AT1G56423.1	hyper-DMG in genebody
AT1G58360.1	hyper-DMG in genebody
AT1G58390.1	hyper-DMG in genebody
AT1G59453.1	hyper-DMG in genebody
AT1G59510.1	hyper-DMG in genebody
AT1G59540.1	hyper-DMG in genebody
AT1G60410.1	hyper-DMG in genebody
AT1G61310.1	hyper-DMG in genebody
AT1G61440.1	hyper-DMG in genebody
AT1G61620.1	hyper-DMG in genebody
AT1G61850.1	hyper-DMG in genebody
AT1G61870.1	hyper-DMG in genebody
AT1G62720.1	hyper-DMG in genebody
AT1G62850.2	hyper-DMG in genebody
AT1G63200.1	hyper-DMG in genebody
AT1G63210.1	hyper-DMG in genebody
AT1G63460.1	hyper-DMG in genebody
AT1G64760.1	hyper-DMG in genebody
AT1G65110.1	hyper-DMG in genebody
AT1G65681.1	hyper-DMG in genebody
AT1G65990.1	hyper-DMG in genebody
AT1G66140.1	hyper-DMG in genebody
AT1G66900.1	hyper-DMG in genebody
AT1G67190.2	hyper-DMG in genebody
AT1G67310.1	hyper-DMG in genebody
AT1G67390.1	hyper-DMG in genebody
AT1G67560.1	hyper-DMG in genebody
AT1G69380.1	hyper-DMG in genebody
AT1G71190.1	hyper-DMG in genebody
AT1G72040.1	hyper-DMG in genebody
AT1G72330.3	hyper-DMG in genebody
AT1G72340.1	hyper-DMG in genebody
AT1G72610.1	hyper-DMG in genebody
AT1G72740.1	hyper-DMG in genebody
AT1G73340.1	hyper-DMG in genebody
AT1G73370.1	hyper-DMG in genebody
AT1G73920.1	hyper-DMG in genebody
AT1G73950.1	hyper-DMG in genebody
AT1G73990.1	hyper-DMG in genebody
AT1G74040.1	hyper-DMG in genebody
AT1G74640.1	hyper-DMG in genebody
AT1G77030.1	hyper-DMG in genebody
AT1G77130.1	hyper-DMG in genebody
AT1G77800.1	hyper-DMG in genebody
AT1G77910.1	hyper-DMG in genebody
AT1G78800.1	hyper-DMG in genebody
AT1G79150.1	hyper-DMG in genebody
AT1G79350.1	hyper-DMG in genebody
AT1G79410.1	hyper-DMG in genebody
AT1G79490.1	hyper-DMG in genebody
AT1G79810.1	hyper-DMG in genebody
AT1G80000.1	hyper-DMG in genebody
AT1G80070.1	hyper-DMG in genebody
AT1G80170.1	hyper-DMG in genebody
AT1G80910.1	hyper-DMG in genebody
AT2G01735.1	hyper-DMG in genebody
AT2G01750.2	hyper-DMG in genebody
AT2G02240.1	hyper-DMG in genebody
AT2G03340.1	hyper-DMG in genebody
AT2G03640.3	hyper-DMG in genebody
AT2G03750.1	hyper-DMG in genebody
AT2G03770.1	hyper-DMG in genebody
AT2G04842.1	hyper-DMG in genebody
AT2G05210.2	hyper-DMG in genebody
AT2G07240.1	hyper-DMG in genebody
AT2G07440.1	hyper-DMG in genebody
AT2G11810.1	hyper-DMG in genebody
AT2G11910.2	hyper-DMG in genebody
AT2G12945.1	hyper-DMG in genebody
AT2G13560.1	hyper-DMG in genebody
AT2G14900.1	hyper-DMG in genebody
AT2G16090.1	hyper-DMG in genebody
AT2G16250.1	hyper-DMG in genebody
AT2G16280.1	hyper-DMG in genebody
AT2G16595.1	hyper-DMG in genebody
AT2G16870.1	hyper-DMG in genebody
AT2G17420.1	hyper-DMG in genebody
AT2G17550.1	hyper-DMG in genebody
AT2G17972.1	hyper-DMG in genebody
AT2G18030.1	hyper-DMG in genebody
AT2G18690.1	hyper-DMG in genebody
AT2G19045.1	hyper-DMG in genebody
AT2G19080.1	hyper-DMG in genebody
AT2G20240.1	hyper-DMG in genebody
AT2G20560.1	hyper-DMG in genebody
AT2G20720.1	hyper-DMG in genebody
AT2G20850.1	hyper-DMG in genebody
AT2G21100.1	hyper-DMG in genebody
AT2G21860.1	hyper-DMG in genebody
AT2G21940.4	hyper-DMG in genebody
AT2G22610.1	hyper-DMG in genebody
AT2G22650.1	hyper-DMG in genebody
AT2G22740.2	hyper-DMG in genebody
AT2G22795.1	hyper-DMG in genebody
AT2G22830.1	hyper-DMG in genebody
AT2G25050.2	hyper-DMG in genebody
AT2G25140.1	hyper-DMG in genebody
AT2G25630.1	hyper-DMG in genebody
AT2G26420.1	hyper-DMG in genebody
AT2G26660.1	hyper-DMG in genebody
AT2G27120.1	hyper-DMG in genebody
AT2G28260.1	hyper-DMG in genebody
AT2G28380.1	hyper-DMG in genebody
AT2G29710.1	hyper-DMG in genebody
AT2G29760.1	hyper-DMG in genebody
AT2G30700.1	hyper-DMG in genebody
AT2G31010.1	hyper-DMG in genebody
AT2G31020.1	hyper-DMG in genebody
AT2G31170.1	hyper-DMG in genebody
AT2G31380.1	hyper-DMG in genebody
AT2G31900.1	hyper-DMG in genebody
AT2G32080.1	hyper-DMG in genebody
AT2G32230.1	hyper-DMG in genebody
AT2G32550.1	hyper-DMG in genebody
AT2G32950.1	hyper-DMG in genebody
AT2G33080.1	hyper-DMG in genebody
AT2G33100.1	hyper-DMG in genebody
AT2G33170.1	hyper-DMG in genebody
AT2G33540.1	hyper-DMG in genebody
AT2G33730.1	hyper-DMG in genebody
AT2G34040.1	hyper-DMG in genebody
AT2G34357.1	hyper-DMG in genebody
AT2G34720.1	hyper-DMG in genebody
AT2G34930.1	hyper-DMG in genebody
AT2G35060.2	hyper-DMG in genebody
AT2G35110.1	hyper-DMG in genebody
AT2G35350.1	hyper-DMG in genebody
AT2G35760.1	hyper-DMG in genebody
AT2G35800.1	hyper-DMG in genebody
AT2G36580.1	hyper-DMG in genebody
AT2G36630.1	hyper-DMG in genebody
AT2G36690.1	hyper-DMG in genebody
AT2G37050.3	hyper-DMG in genebody
AT2G37290.2	hyper-DMG in genebody
AT2G37700.1	hyper-DMG in genebody
AT2G37790.1	hyper-DMG in genebody
AT2G38060.1	hyper-DMG in genebody
AT2G38840.1	hyper-DMG in genebody
AT2G38960.3	hyper-DMG in genebody
AT2G39950.1	hyper-DMG in genebody
AT2G40070.1	hyper-DMG in genebody
AT2G40210.1	hyper-DMG in genebody
AT2G40690.1	hyper-DMG in genebody
AT2G40980.1	hyper-DMG in genebody
AT2G41550.1	hyper-DMG in genebody
AT2G41700.1	hyper-DMG in genebody
AT2G41790.1	hyper-DMG in genebody
AT2G42600.1	hyper-DMG in genebody
AT2G42620.1	hyper-DMG in genebody
AT2G43070.1	hyper-DMG in genebody
AT2G43160.3	hyper-DMG in genebody
AT2G44150.1	hyper-DMG in genebody
AT2G44430.1	hyper-DMG in genebody
AT2G45280.2	hyper-DMG in genebody
AT2G45490.1	hyper-DMG in genebody
AT2G45620.1	hyper-DMG in genebody
AT2G45700.1	hyper-DMG in genebody
AT2G46200.2	hyper-DMG in genebody
AT2G46240.1	hyper-DMG in genebody
AT2G47020.1	hyper-DMG in genebody
AT2G47760.1	hyper-DMG in genebody
AT2G48020.2	hyper-DMG in genebody
AT3G01090.2	hyper-DMG in genebody
AT3G01150.1	hyper-DMG in genebody
AT3G01300.1	hyper-DMG in genebody
AT3G02130.1	hyper-DMG in genebody
AT3G02540.1	hyper-DMG in genebody
AT3G03380.1	hyper-DMG in genebody
AT3G03770.2	hyper-DMG in genebody
AT3G04340.1	hyper-DMG in genebody
AT3G04830.1	hyper-DMG in genebody
AT3G04910.1	hyper-DMG in genebody
AT3G05050.1	hyper-DMG in genebody
AT3G05360.1	hyper-DMG in genebody
AT3G05630.1	hyper-DMG in genebody
AT3G05840.2	hyper-DMG in genebody
AT3G06530.2	hyper-DMG in genebody
AT3G06640.1	hyper-DMG in genebody
AT3G06980.1	hyper-DMG in genebody
AT3G07160.1	hyper-DMG in genebody
AT3G07180.1	hyper-DMG in genebody
AT3G07590.2	hyper-DMG in genebody
AT3G07750.2	hyper-DMG in genebody
AT3G08850.1	hyper-DMG in genebody
AT3G09450.1	hyper-DMG in genebody
AT3G10530.1	hyper-DMG in genebody
AT3G10915.5	hyper-DMG in genebody
AT3G12010.1	hyper-DMG in genebody
AT3G12290.1	hyper-DMG in genebody
AT3G12550.1	hyper-DMG in genebody
AT3G13065.1	hyper-DMG in genebody
AT3G13440.1	hyper-DMG in genebody
AT3G13840.1	hyper-DMG in genebody
AT3G14090.1	hyper-DMG in genebody
AT3G14205.1	hyper-DMG in genebody
AT3G14470.1	hyper-DMG in genebody
AT3G14690.1	hyper-DMG in genebody
AT3G14720.1	hyper-DMG in genebody
AT3G14820.1	hyper-DMG in genebody
AT3G14940.1	hyper-DMG in genebody
AT3G15190.1	hyper-DMG in genebody
AT3G15350.2	hyper-DMG in genebody
AT3G16010.1	hyper-DMG in genebody
AT3G16350.1	hyper-DMG in genebody
AT3G17205.1	hyper-DMG in genebody
AT3G17420.1	hyper-DMG in genebody
AT3G17540.1	hyper-DMG in genebody
AT3G17570.1	hyper-DMG in genebody
AT3G17630.1	hyper-DMG in genebody
AT3G18160.3	hyper-DMG in genebody
AT3G19190.1	hyper-DMG in genebody
AT3G19240.1	hyper-DMG in genebody
AT3G19640.1	hyper-DMG in genebody
AT3G19720.1	hyper-DMG in genebody
AT3G19870.1	hyper-DMG in genebody
AT3G19890.1	hyper-DMG in genebody
AT3G20020.1	hyper-DMG in genebody
AT3G20520.1	hyper-DMG in genebody
AT3G20650.1	hyper-DMG in genebody
AT3G20840.1	hyper-DMG in genebody
AT3G21250.2	hyper-DMG in genebody
AT3G21430.2	hyper-DMG in genebody
AT3G22220.2	hyper-DMG in genebody
AT3G22260.2	hyper-DMG in genebody
AT3G22480.2	hyper-DMG in genebody
AT3G22760.1	hyper-DMG in genebody
AT3G22810.1	hyper-DMG in genebody
AT3G23260.1	hyper-DMG in genebody
AT3G24190.1	hyper-DMG in genebody
AT3G24506.1	hyper-DMG in genebody
AT3G24630.1	hyper-DMG in genebody
AT3G25020.1	hyper-DMG in genebody
AT3G25850.1	hyper-DMG in genebody
AT3G26840.1	hyper-DMG in genebody
AT3G26934.1	hyper-DMG in genebody
AT3G27570.1	hyper-DMG in genebody
AT3G27710.1	hyper-DMG in genebody
AT3G28030.1	hyper-DMG in genebody
AT3G28080.1	hyper-DMG in genebody
AT3G28520.1	hyper-DMG in genebody
AT3G28770.1	hyper-DMG in genebody
AT3G28970.1	hyper-DMG in genebody
AT3G29170.1	hyper-DMG in genebody
AT3G29190.1	hyper-DMG in genebody
AT3G29320.1	hyper-DMG in genebody
AT3G30390.2	hyper-DMG in genebody
AT3G43190.1	hyper-DMG in genebody
AT3G44530.1	hyper-DMG in genebody
AT3G44550.1	hyper-DMG in genebody
AT3G44870.1	hyper-DMG in genebody
AT3G46830.1	hyper-DMG in genebody
AT3G46840.1	hyper-DMG in genebody
AT3G47790.1	hyper-DMG in genebody
AT3G48430.1	hyper-DMG in genebody
AT3G49130.1	hyper-DMG in genebody
AT3G49230.1	hyper-DMG in genebody
AT3G49720.2	hyper-DMG in genebody
AT3G49740.1	hyper-DMG in genebody
AT3G51140.1	hyper-DMG in genebody
AT3G51310.1	hyper-DMG in genebody
AT3G51480.1	hyper-DMG in genebody
AT3G51770.2	hyper-DMG in genebody
AT3G51950.2	hyper-DMG in genebody
AT3G52570.1	hyper-DMG in genebody
AT3G53190.1	hyper-DMG in genebody
AT3G53610.3	hyper-DMG in genebody
AT3G54100.1	hyper-DMG in genebody
AT3G54110.1	hyper-DMG in genebody
AT3G54190.1	hyper-DMG in genebody
AT3G54480.1	hyper-DMG in genebody
AT3G54510.2	hyper-DMG in genebody
AT3G54800.1	hyper-DMG in genebody
AT3G54826.1	hyper-DMG in genebody
AT3G55450.2	hyper-DMG in genebody
AT3G55850.2	hyper-DMG in genebody
AT3G55940.1	hyper-DMG in genebody
AT3G56640.1	hyper-DMG in genebody
AT3G58500.1	hyper-DMG in genebody
AT3G58660.1	hyper-DMG in genebody
AT3G58750.1	hyper-DMG in genebody
AT3G58900.4	hyper-DMG in genebody
AT3G59510.1	hyper-DMG in genebody
AT3G59660.1	hyper-DMG in genebody
AT3G59780.1	hyper-DMG in genebody
AT3G60030.1	hyper-DMG in genebody
AT3G60920.1	hyper-DMG in genebody
AT3G61130.1	hyper-DMG in genebody
AT3G61220.2	hyper-DMG in genebody
AT3G61610.1	hyper-DMG in genebody
AT3G61790.1	hyper-DMG in genebody
AT3G61960.1	hyper-DMG in genebody
AT3G62030.2	hyper-DMG in genebody
AT3G62120.1	hyper-DMG in genebody
AT3G62290.3	hyper-DMG in genebody
AT3G63370.1	hyper-DMG in genebody
AT3G63380.1	hyper-DMG in genebody
AT4G00630.2	hyper-DMG in genebody
AT4G00910.1	hyper-DMG in genebody
AT4G01880.1	hyper-DMG in genebody
AT4G01890.1	hyper-DMG in genebody
AT4G02700.1	hyper-DMG in genebody
AT4G03100.1	hyper-DMG in genebody
AT4G03250.1	hyper-DMG in genebody
AT4G04190.2	hyper-DMG in genebody
AT4G04330.1	hyper-DMG in genebody
AT4G04404.1	hyper-DMG in genebody
AT4G04460.1	hyper-DMG in genebody
AT4G04790.1	hyper-DMG in genebody
AT4G04910.1	hyper-DMG in genebody
AT4G08455.1	hyper-DMG in genebody
AT4G08780.1	hyper-DMG in genebody
AT4G08850.1	hyper-DMG in genebody
AT4G09430.1	hyper-DMG in genebody
AT4G10010.1	hyper-DMG in genebody
AT4G10210.1	hyper-DMG in genebody
AT4G10450.1	hyper-DMG in genebody
AT4G10660.1	hyper-DMG in genebody
AT4G10740.1	hyper-DMG in genebody
AT4G10760.1	hyper-DMG in genebody
AT4G11050.1	hyper-DMG in genebody
AT4G11160.1	hyper-DMG in genebody
AT4G11460.1	hyper-DMG in genebody
AT4G11550.1	hyper-DMG in genebody
AT4G11600.1	hyper-DMG in genebody
AT4G11660.1	hyper-DMG in genebody
AT4G11820.2	hyper-DMG in genebody
AT4G12040.1	hyper-DMG in genebody
AT4G12440.2	hyper-DMG in genebody
AT4G12620.1	hyper-DMG in genebody
AT4G12810.1	hyper-DMG in genebody
AT4G13060.1	hyper-DMG in genebody
AT4G13210.2	hyper-DMG in genebody
AT4G13560.1	hyper-DMG in genebody
AT4G13750.1	hyper-DMG in genebody
AT4G14170.1	hyper-DMG in genebody
AT4G14280.1	hyper-DMG in genebody
AT4G14310.2	hyper-DMG in genebody
AT4G14368.1	hyper-DMG in genebody
AT4G14570.1	hyper-DMG in genebody
AT4G14590.1	hyper-DMG in genebody
AT4G14710.5	hyper-DMG in genebody
AT4G14960.2	hyper-DMG in genebody
AT4G16070.1	hyper-DMG in genebody
AT4G16420.1	hyper-DMG in genebody
AT4G16680.1	hyper-DMG in genebody
AT4G16890.1	hyper-DMG in genebody
AT4G16970.1	hyper-DMG in genebody
AT4G17150.1	hyper-DMG in genebody
AT4G17280.1	hyper-DMG in genebody
AT4G17483.1	hyper-DMG in genebody
AT4G17740.1	hyper-DMG in genebody
AT4G18020.6	hyper-DMG in genebody
AT4G18320.2	hyper-DMG in genebody
AT4G18530.1	hyper-DMG in genebody
AT4G18710.1	hyper-DMG in genebody
AT4G19020.1	hyper-DMG in genebody
AT4G19090.1	hyper-DMG in genebody
AT4G19220.1	hyper-DMG in genebody
AT4G19490.1	hyper-DMG in genebody
AT4G19590.1	hyper-DMG in genebody
AT4G19600.1	hyper-DMG in genebody
AT4G19970.1	hyper-DMG in genebody
AT4G20040.1	hyper-DMG in genebody
AT4G20100.1	hyper-DMG in genebody
AT4G20270.1	hyper-DMG in genebody
AT4G20360.1	hyper-DMG in genebody
AT4G20400.1	hyper-DMG in genebody
AT4G21390.1	hyper-DMG in genebody
AT4G21400.1	hyper-DMG in genebody
AT4G21520.1	hyper-DMG in genebody
AT4G21550.1	hyper-DMG in genebody
AT4G21640.1	hyper-DMG in genebody
AT4G23080.1	hyper-DMG in genebody
AT4G23100.1	hyper-DMG in genebody
AT4G23200.1	hyper-DMG in genebody
AT4G23300.1	hyper-DMG in genebody
AT4G23490.1	hyper-DMG in genebody
AT4G23600.1	hyper-DMG in genebody
AT4G23740.1	hyper-DMG in genebody
AT4G24450.1	hyper-DMG in genebody
AT4G24610.2	hyper-DMG in genebody
AT4G25000.1	hyper-DMG in genebody
AT4G25160.1	hyper-DMG in genebody
AT4G25320.1	hyper-DMG in genebody
AT4G25450.1	hyper-DMG in genebody
AT4G25650.2	hyper-DMG in genebody
AT4G25940.1	hyper-DMG in genebody
AT4G26100.1	hyper-DMG in genebody
AT4G26520.1	hyper-DMG in genebody
AT4G26760.1	hyper-DMG in genebody
AT4G27370.1	hyper-DMG in genebody
AT4G27480.1	hyper-DMG in genebody
AT4G27760.1	hyper-DMG in genebody
AT4G28080.1	hyper-DMG in genebody
AT4G28370.1	hyper-DMG in genebody
AT4G28920.1	hyper-DMG in genebody
AT4G29440.1	hyper-DMG in genebody
AT4G29760.1	hyper-DMG in genebody
AT4G29990.1	hyper-DMG in genebody
AT4G30090.1	hyper-DMG in genebody
AT4G30190.2	hyper-DMG in genebody
AT4G30520.1	hyper-DMG in genebody
AT4G30820.1	hyper-DMG in genebody
AT4G30990.2	hyper-DMG in genebody
AT4G31020.2	hyper-DMG in genebody
AT4G31080.2	hyper-DMG in genebody
AT4G31170.2	hyper-DMG in genebody
AT4G31880.1	hyper-DMG in genebody
AT4G32520.1	hyper-DMG in genebody
AT4G32880.1	hyper-DMG in genebody
AT4G32910.1	hyper-DMG in genebody
AT4G32920.3	hyper-DMG in genebody
AT4G33010.1	hyper-DMG in genebody
AT4G33370.1	hyper-DMG in genebody
AT4G34180.1	hyper-DMG in genebody
AT4G35500.2	hyper-DMG in genebody
AT4G35830.1	hyper-DMG in genebody
AT4G35920.3	hyper-DMG in genebody
AT4G36130.1	hyper-DMG in genebody
AT4G36945.1	hyper-DMG in genebody
AT4G37910.1	hyper-DMG in genebody
AT4G37980.1	hyper-DMG in genebody
AT4G38180.1	hyper-DMG in genebody
AT4G38520.2	hyper-DMG in genebody
AT4G38980.1	hyper-DMG in genebody
AT4G39350.1	hyper-DMG in genebody
AT4G39420.2	hyper-DMG in genebody
AT4G39640.1	hyper-DMG in genebody
AT5G01290.1	hyper-DMG in genebody
AT5G01690.1	hyper-DMG in genebody
AT5G01940.1	hyper-DMG in genebody
AT5G02500.1	hyper-DMG in genebody
AT5G03290.1	hyper-DMG in genebody
AT5G03490.1	hyper-DMG in genebody
AT5G03650.1	hyper-DMG in genebody
AT5G03900.2	hyper-DMG in genebody
AT5G04060.1	hyper-DMG in genebody
AT5G04140.2	hyper-DMG in genebody
AT5G04230.2	hyper-DMG in genebody
AT5G04460.3	hyper-DMG in genebody
AT5G05130.1	hyper-DMG in genebody
AT5G05580.1	hyper-DMG in genebody
AT5G05620.1	hyper-DMG in genebody
AT5G05930.1	hyper-DMG in genebody
AT5G06140.1	hyper-DMG in genebody
AT5G06670.1	hyper-DMG in genebody
AT5G06810.1	hyper-DMG in genebody
AT5G07940.3	hyper-DMG in genebody
AT5G08610.1	hyper-DMG in genebody
AT5G10340.1	hyper-DMG in genebody
AT5G10520.1	hyper-DMG in genebody
AT5G11370.1	hyper-DMG in genebody
AT5G11480.1	hyper-DMG in genebody
AT5G13360.3	hyper-DMG in genebody
AT5G14160.1	hyper-DMG in genebody
AT5G14170.1	hyper-DMG in genebody
AT5G14350.1	hyper-DMG in genebody
AT5G14530.1	hyper-DMG in genebody
AT5G14550.1	hyper-DMG in genebody
AT5G14880.1	hyper-DMG in genebody
AT5G14950.1	hyper-DMG in genebody
AT5G15400.1	hyper-DMG in genebody
AT5G15680.1	hyper-DMG in genebody
AT5G16780.1	hyper-DMG in genebody
AT5G16910.1	hyper-DMG in genebody
AT5G17370.1	hyper-DMG in genebody
AT5G17680.1	hyper-DMG in genebody
AT5G18040.1	hyper-DMG in genebody
AT5G18720.2	hyper-DMG in genebody
AT5G18750.1	hyper-DMG in genebody
AT5G18980.1	hyper-DMG in genebody
AT5G19380.2	hyper-DMG in genebody
AT5G19940.1	hyper-DMG in genebody
AT5G20280.1	hyper-DMG in genebody
AT5G20910.1	hyper-DMG in genebody
AT5G20960.2	hyper-DMG in genebody
AT5G21160.3	hyper-DMG in genebody
AT5G22110.1	hyper-DMG in genebody
AT5G22690.1	hyper-DMG in genebody
AT5G22970.1	hyper-DMG in genebody
AT5G23110.1	hyper-DMG in genebody
AT5G23150.1	hyper-DMG in genebody
AT5G23490.1	hyper-DMG in genebody
AT5G23890.1	hyper-DMG in genebody
AT5G23910.1	hyper-DMG in genebody
AT5G24010.1	hyper-DMG in genebody
AT5G24220.1	hyper-DMG in genebody
AT5G24260.1	hyper-DMG in genebody
AT5G24314.2	hyper-DMG in genebody
AT5G24320.2	hyper-DMG in genebody
AT5G25320.1	hyper-DMG in genebody
AT5G25770.3	hyper-DMG in genebody
AT5G26700.1	hyper-DMG in genebody
AT5G27000.1	hyper-DMG in genebody
AT5G27270.1	hyper-DMG in genebody
AT5G27470.1	hyper-DMG in genebody
AT5G27490.1	hyper-DMG in genebody
AT5G27510.1	hyper-DMG in genebody
AT5G27650.1	hyper-DMG in genebody
AT5G27730.1	hyper-DMG in genebody
AT5G27890.1	hyper-DMG in genebody
AT5G35370.1	hyper-DMG in genebody
AT5G35460.1	hyper-DMG in genebody
AT5G35970.1	hyper-DMG in genebody
AT5G37790.1	hyper-DMG in genebody
AT5G38530.1	hyper-DMG in genebody
AT5G38880.1	hyper-DMG in genebody
AT5G39400.1	hyper-DMG in genebody
AT5G39440.1	hyper-DMG in genebody
AT5G40410.1	hyper-DMG in genebody
AT5G40450.1	hyper-DMG in genebody
AT5G40830.2	hyper-DMG in genebody
AT5G41130.2	hyper-DMG in genebody
AT5G41180.1	hyper-DMG in genebody
AT5G41310.1	hyper-DMG in genebody
AT5G41500.1	hyper-DMG in genebody
AT5G42130.1	hyper-DMG in genebody
AT5G42660.1	hyper-DMG in genebody
AT5G43130.2	hyper-DMG in genebody
AT5G43500.1	hyper-DMG in genebody
AT5G43755.1	hyper-DMG in genebody
AT5G43900.3	hyper-DMG in genebody
AT5G44030.1	hyper-DMG in genebody
AT5G44090.1	hyper-DMG in genebody
AT5G44180.1	hyper-DMG in genebody
AT5G44770.1	hyper-DMG in genebody
AT5G45300.1	hyper-DMG in genebody
AT5G45330.1	hyper-DMG in genebody
AT5G45510.1	hyper-DMG in genebody
AT5G45900.1	hyper-DMG in genebody
AT5G46040.1	hyper-DMG in genebody
AT5G46330.1	hyper-DMG in genebody
AT5G46630.2	hyper-DMG in genebody
AT5G46670.1	hyper-DMG in genebody
AT5G46960.1	hyper-DMG in genebody
AT5G46980.1	hyper-DMG in genebody
AT5G47100.1	hyper-DMG in genebody
AT5G47150.1	hyper-DMG in genebody
AT5G47240.1	hyper-DMG in genebody
AT5G47690.3	hyper-DMG in genebody
AT5G47880.2	hyper-DMG in genebody
AT5G48410.1	hyper-DMG in genebody
AT5G48600.2	hyper-DMG in genebody
AT5G48770.1	hyper-DMG in genebody
AT5G49110.2	hyper-DMG in genebody
AT5G50230.1	hyper-DMG in genebody
AT5G51130.1	hyper-DMG in genebody
AT5G51630.1	hyper-DMG in genebody
AT5G51710.1	hyper-DMG in genebody
AT5G51950.1	hyper-DMG in genebody
AT5G52060.1	hyper-DMG in genebody
AT5G52270.1	hyper-DMG in genebody
AT5G53070.1	hyper-DMG in genebody
AT5G53850.2	hyper-DMG in genebody
AT5G54095.1	hyper-DMG in genebody
AT5G55230.2	hyper-DMG in genebody
AT5G55280.1	hyper-DMG in genebody
AT5G56070.1	hyper-DMG in genebody
AT5G56350.1	hyper-DMG in genebody
AT5G56490.1	hyper-DMG in genebody
AT5G57160.1	hyper-DMG in genebody
AT5G57670.2	hyper-DMG in genebody
AT5G57700.3	hyper-DMG in genebody
AT5G58090.1	hyper-DMG in genebody
AT5G58540.1	hyper-DMG in genebody
AT5G59290.2	hyper-DMG in genebody
AT5G59460.1	hyper-DMG in genebody
AT5G59700.1	hyper-DMG in genebody
AT5G60560.1	hyper-DMG in genebody
AT5G60750.1	hyper-DMG in genebody
AT5G60760.1	hyper-DMG in genebody
AT5G60990.1	hyper-DMG in genebody
AT5G61480.1	hyper-DMG in genebody
AT5G62060.1	hyper-DMG in genebody
AT5G63630.1	hyper-DMG in genebody
AT5G64060.1	hyper-DMG in genebody
AT5G64600.1	hyper-DMG in genebody
AT5G64740.1	hyper-DMG in genebody
AT5G65180.1	hyper-DMG in genebody
AT5G65210.5	hyper-DMG in genebody
AT5G65460.1	hyper-DMG in genebody
AT5G66140.1	hyper-DMG in genebody
AT5G66150.1	hyper-DMG in genebody
AT5G66600.4	hyper-DMG in genebody
AT5G67340.1	hyper-DMG in genebody
AT5G67540.2	hyper-DMG in genebody
AT1G02900.1	hyper-DMG in upstream
AT1G03010.1	hyper-DMG in upstream
AT1G03290.1	hyper-DMG in upstream
AT1G03320.1	hyper-DMG in upstream
AT1G03970.1	hyper-DMG in upstream
AT1G04850.1	hyper-DMG in upstream
AT1G04980.1	hyper-DMG in upstream
AT1G05040.1	hyper-DMG in upstream
AT1G05900.2	hyper-DMG in upstream
AT1G05920.1	hyper-DMG in upstream
AT1G05950.1	hyper-DMG in upstream
AT1G06510.1	hyper-DMG in upstream
AT1G07500.1	hyper-DMG in upstream
AT1G07850.1	hyper-DMG in upstream
AT1G08050.1	hyper-DMG in upstream
AT1G08840.2	hyper-DMG in upstream
AT1G09010.1	hyper-DMG in upstream
AT1G09220.1	hyper-DMG in upstream
AT1G09860.1	hyper-DMG in upstream
AT1G10310.1	hyper-DMG in upstream
AT1G11290.1	hyper-DMG in upstream
AT1G13000.1	hyper-DMG in upstream
AT1G13200.1	hyper-DMG in upstream
AT1G14270.1	hyper-DMG in upstream
AT1G17490.1	hyper-DMG in upstream
AT1G17640.1	hyper-DMG in upstream
AT1G18050.1	hyper-DMG in upstream
AT1G18280.1	hyper-DMG in upstream
AT1G18500.1	hyper-DMG in upstream
AT1G20970.1	hyper-DMG in upstream
AT1G21340.1	hyper-DMG in upstream
AT1G21950.1	hyper-DMG in upstream
AT1G21960.1	hyper-DMG in upstream
AT1G22740.1	hyper-DMG in upstream
AT1G22780.1	hyper-DMG in upstream
AT1G23460.1	hyper-DMG in upstream
AT1G25490.1	hyper-DMG in upstream
AT1G26710.1	hyper-DMG in upstream
AT1G26720.1	hyper-DMG in upstream
AT1G28305.1	hyper-DMG in upstream
AT1G29120.5	hyper-DMG in upstream
AT1G29140.1	hyper-DMG in upstream
AT1G29680.1	hyper-DMG in upstream
AT1G31817.1	hyper-DMG in upstream
AT1G32990.1	hyper-DMG in upstream
AT1G33700.2	hyper-DMG in upstream
AT1G33920.1	hyper-DMG in upstream
AT1G34270.1	hyper-DMG in upstream
AT1G34280.1	hyper-DMG in upstream
AT1G34290.1	hyper-DMG in upstream
AT1G34430.1	hyper-DMG in upstream
AT1G35230.1	hyper-DMG in upstream
AT1G36272.1	hyper-DMG in upstream
AT1G36970.1	hyper-DMG in upstream
AT1G42470.1	hyper-DMG in upstream
AT1G42700.1	hyper-DMG in upstream
AT1G44674.1	hyper-DMG in upstream
AT1G47220.1	hyper-DMG in upstream
AT1G47390.1	hyper-DMG in upstream
AT1G47400.1	hyper-DMG in upstream
AT1G47980.1	hyper-DMG in upstream
AT1G48220.1	hyper-DMG in upstream
AT1G48360.2	hyper-DMG in upstream
AT1G48560.2	hyper-DMG in upstream
AT1G48750.1	hyper-DMG in upstream
AT1G49190.2	hyper-DMG in upstream
AT1G49900.1	hyper-DMG in upstream
AT1G50270.1	hyper-DMG in upstream
AT1G50790.1	hyper-DMG in upstream
AT1G50890.1	hyper-DMG in upstream
AT1G50960.1	hyper-DMG in upstream
AT1G51260.1	hyper-DMG in upstream
AT1G51270.3	hyper-DMG in upstream
AT1G51350.1	hyper-DMG in upstream
AT1G52820.1	hyper-DMG in upstream
AT1G53060.1	hyper-DMG in upstream
AT1G54217.2	hyper-DMG in upstream
AT1G54450.1	hyper-DMG in upstream
AT1G54540.1	hyper-DMG in upstream
AT1G54640.1	hyper-DMG in upstream
AT1G55535.1	hyper-DMG in upstream
AT1G57770.1	hyper-DMG in upstream
AT1G58242.1	hyper-DMG in upstream
AT1G59520.1	hyper-DMG in upstream
AT1G61850.1	hyper-DMG in upstream
AT1G61860.1	hyper-DMG in upstream
AT1G62710.1	hyper-DMG in upstream
AT1G63500.1	hyper-DMG in upstream
AT1G64750.3	hyper-DMG in upstream
AT1G65410.1	hyper-DMG in upstream
AT1G65820.3	hyper-DMG in upstream
AT1G66000.1	hyper-DMG in upstream
AT1G67260.1	hyper-DMG in upstream
AT1G67550.1	hyper-DMG in upstream
AT1G68020.2	hyper-DMG in upstream
AT1G68490.1	hyper-DMG in upstream
AT1G68765.1	hyper-DMG in upstream
AT1G72050.2	hyper-DMG in upstream
AT1G72340.1	hyper-DMG in upstream
AT1G72620.1	hyper-DMG in upstream
AT1G72730.1	hyper-DMG in upstream
AT1G74045.1	hyper-DMG in upstream
AT1G74250.1	hyper-DMG in upstream
AT1G77122.1	hyper-DMG in upstream
AT1G78476.1	hyper-DMG in upstream
AT1G79500.5	hyper-DMG in upstream
AT1G80900.1	hyper-DMG in upstream
AT2G01760.1	hyper-DMG in upstream
AT2G02230.1	hyper-DMG in upstream
AT2G02280.1	hyper-DMG in upstream
AT2G02290.1	hyper-DMG in upstream
AT2G02950.1	hyper-DMG in upstream
AT2G03010.1	hyper-DMG in upstream
AT2G03760.1	hyper-DMG in upstream
AT2G05540.1	hyper-DMG in upstream
AT2G05830.1	hyper-DMG in upstream
AT2G05920.1	hyper-DMG in upstream
AT2G06000.2	hyper-DMG in upstream
AT2G06025.1	hyper-DMG in upstream
AT2G07713.1	hyper-DMG in upstream
AT2G07749.1	hyper-DMG in upstream
AT2G13800.1	hyper-DMG in upstream
AT2G15290.1	hyper-DMG in upstream
AT2G16230.1	hyper-DMG in upstream
AT2G16600.1	hyper-DMG in upstream
AT2G16720.1	hyper-DMG in upstream
AT2G17970.1	hyper-DMG in upstream
AT2G18040.1	hyper-DMG in upstream
AT2G19050.1	hyper-DMG in upstream
AT2G19070.1	hyper-DMG in upstream
AT2G20010.2	hyper-DMG in upstream
AT2G20020.1	hyper-DMG in upstream
AT2G20550.1	hyper-DMG in upstream
AT2G20590.1	hyper-DMG in upstream
AT2G21090.1	hyper-DMG in upstream
AT2G22122.1	hyper-DMG in upstream
AT2G23290.1	hyper-DMG in upstream
AT2G23890.1	hyper-DMG in upstream
AT2G25090.1	hyper-DMG in upstream
AT2G25640.1	hyper-DMG in upstream
AT2G25970.1	hyper-DMG in upstream
AT2G26430.1	hyper-DMG in upstream
AT2G26440.1	hyper-DMG in upstream
AT2G26670.1	hyper-DMG in upstream
AT2G27240.1	hyper-DMG in upstream
AT2G27930.1	hyper-DMG in upstream
AT2G28690.1	hyper-DMG in upstream
AT2G30800.1	hyper-DMG in upstream
AT2G31030.1	hyper-DMG in upstream
AT2G32070.1	hyper-DMG in upstream
AT2G32090.1	hyper-DMG in upstream
AT2G35100.1	hyper-DMG in upstream
AT2G35345.1	hyper-DMG in upstream
AT2G35450.1	hyper-DMG in upstream
AT2G35765.1	hyper-DMG in upstream
AT2G36620.1	hyper-DMG in upstream
AT2G36695.1	hyper-DMG in upstream
AT2G38050.1	hyper-DMG in upstream
AT2G39330.1	hyper-DMG in upstream
AT2G39340.1	hyper-DMG in upstream
AT2G39940.1	hyper-DMG in upstream
AT2G40340.1	hyper-DMG in upstream
AT2G40700.1	hyper-DMG in upstream
AT2G41650.1	hyper-DMG in upstream
AT2G45290.1	hyper-DMG in upstream
AT2G45630.2	hyper-DMG in upstream
AT2G46230.1	hyper-DMG in upstream
AT2G47770.1	hyper-DMG in upstream
AT3G02060.1	hyper-DMG in upstream
AT3G02530.1	hyper-DMG in upstream
AT3G04840.1	hyper-DMG in upstream
AT3G05685.1	hyper-DMG in upstream
AT3G07150.1	hyper-DMG in upstream
AT3G07580.2	hyper-DMG in upstream
AT3G07740.4	hyper-DMG in upstream
AT3G07760.1	hyper-DMG in upstream
AT3G08890.2	hyper-DMG in upstream
AT3G10920.1	hyper-DMG in upstream
AT3G12020.2	hyper-DMG in upstream
AT3G12545.1	hyper-DMG in upstream
AT3G13225.2	hyper-DMG in upstream
AT3G13445.1	hyper-DMG in upstream
AT3G14480.1	hyper-DMG in upstream
AT3G14660.1	hyper-DMG in upstream
AT3G14700.1	hyper-DMG in upstream
AT3G16000.1	hyper-DMG in upstream
AT3G17640.1	hyper-DMG in upstream
AT3G17790.1	hyper-DMG in upstream
AT3G18165.1	hyper-DMG in upstream
AT3G19650.1	hyper-DMG in upstream
AT3G20530.1	hyper-DMG in upstream
AT3G20850.1	hyper-DMG in upstream
AT3G21570.1	hyper-DMG in upstream
AT3G22053.1	hyper-DMG in upstream
AT3G22057.1	hyper-DMG in upstream
AT3G22210.1	hyper-DMG in upstream
AT3G22270.1	hyper-DMG in upstream
AT3G22330.1	hyper-DMG in upstream
AT3G22470.1	hyper-DMG in upstream
AT3G24130.1	hyper-DMG in upstream
AT3G24508.1	hyper-DMG in upstream
AT3G25840.1	hyper-DMG in upstream
AT3G25860.1	hyper-DMG in upstream
AT3G27080.1	hyper-DMG in upstream
AT3G27090.1	hyper-DMG in upstream
AT3G27350.2	hyper-DMG in upstream
AT3G27720.1	hyper-DMG in upstream
AT3G27930.1	hyper-DMG in upstream
AT3G28760.2	hyper-DMG in upstream
AT3G29033.1	hyper-DMG in upstream
AT3G30320.1	hyper-DMG in upstream
AT3G42670.1	hyper-DMG in upstream
AT3G42723.1	hyper-DMG in upstream
AT3G42770.1	hyper-DMG in upstream
AT3G44290.1	hyper-DMG in upstream
AT3G44330.1	hyper-DMG in upstream
AT3G44370.1	hyper-DMG in upstream
AT3G44510.2	hyper-DMG in upstream
AT3G44880.1	hyper-DMG in upstream
AT3G49240.1	hyper-DMG in upstream
AT3G49730.1	hyper-DMG in upstream
AT3G52580.1	hyper-DMG in upstream
AT3G53611.1	hyper-DMG in upstream
AT3G54120.1	hyper-DMG in upstream
AT3G54470.1	hyper-DMG in upstream
AT3G55050.2	hyper-DMG in upstream
AT3G55460.1	hyper-DMG in upstream
AT3G56070.1	hyper-DMG in upstream
AT3G56650.1	hyper-DMG in upstream
AT3G60360.1	hyper-DMG in upstream
AT3G61140.1	hyper-DMG in upstream
AT3G61780.1	hyper-DMG in upstream
AT3G62280.1	hyper-DMG in upstream
AT3G62290.3	hyper-DMG in upstream
AT3G62300.2	hyper-DMG in upstream
AT3G62870.1	hyper-DMG in upstream
AT3G62890.1	hyper-DMG in upstream
AT4G01870.1	hyper-DMG in upstream
AT4G01883.1	hyper-DMG in upstream
AT4G03240.1	hyper-DMG in upstream
AT4G03260.1	hyper-DMG in upstream
AT4G04200.1	hyper-DMG in upstream
AT4G04670.1	hyper-DMG in upstream
AT4G04750.1	hyper-DMG in upstream
AT4G04800.1	hyper-DMG in upstream
AT4G04900.1	hyper-DMG in upstream
AT4G04990.1	hyper-DMG in upstream
AT4G05095.1	hyper-DMG in upstream
AT4G05120.1	hyper-DMG in upstream
AT4G09060.2	hyper-DMG in upstream
AT4G09070.1	hyper-DMG in upstream
AT4G09300.1	hyper-DMG in upstream
AT4G09420.1	hyper-DMG in upstream
AT4G09810.1	hyper-DMG in upstream
AT4G10200.1	hyper-DMG in upstream
AT4G10440.1	hyper-DMG in upstream
AT4G10670.1	hyper-DMG in upstream
AT4G10750.1	hyper-DMG in upstream
AT4G10880.1	hyper-DMG in upstream
AT4G10890.1	hyper-DMG in upstream
AT4G11470.1	hyper-DMG in upstream
AT4G12110.1	hyper-DMG in upstream
AT4G12150.1	hyper-DMG in upstream
AT4G12540.1	hyper-DMG in upstream
AT4G12640.1	hyper-DMG in upstream
AT4G13290.1	hyper-DMG in upstream
AT4G14165.1	hyper-DMG in upstream
AT4G14180.1	hyper-DMG in upstream
AT4G14305.1	hyper-DMG in upstream
AT4G14365.1	hyper-DMG in upstream
AT4G14600.1	hyper-DMG in upstream
AT4G15050.1	hyper-DMG in upstream
AT4G16520.2	hyper-DMG in upstream
AT4G16530.1	hyper-DMG in upstream
AT4G16765.1	hyper-DMG in upstream
AT4G17480.1	hyper-DMG in upstream
AT4G18330.2	hyper-DMG in upstream
AT4G18380.1	hyper-DMG in upstream
AT4G18520.1	hyper-DMG in upstream
AT4G18720.1	hyper-DMG in upstream
AT4G19010.1	hyper-DMG in upstream
AT4G19080.1	hyper-DMG in upstream
AT4G19100.1	hyper-DMG in upstream
AT4G19600.1	hyper-DMG in upstream
AT4G20020.1	hyper-DMG in upstream
AT4G20095.3	hyper-DMG in upstream
AT4G20110.2	hyper-DMG in upstream
AT4G20280.1	hyper-DMG in upstream
AT4G21380.1	hyper-DMG in upstream
AT4G21530.1	hyper-DMG in upstream
AT4G23310.1	hyper-DMG in upstream
AT4G25330.1	hyper-DMG in upstream
AT4G25440.1	hyper-DMG in upstream
AT4G26480.1	hyper-DMG in upstream
AT4G26483.1	hyper-DMG in upstream
AT4G26530.2	hyper-DMG in upstream
AT4G26750.1	hyper-DMG in upstream
AT4G27780.1	hyper-DMG in upstream
AT4G28360.1	hyper-DMG in upstream
AT4G29770.2	hyper-DMG in upstream
AT4G30730.1	hyper-DMG in upstream
AT4G30825.1	hyper-DMG in upstream
AT4G31100.1	hyper-DMG in upstream
AT4G32510.1	hyper-DMG in upstream
AT4G32915.1	hyper-DMG in upstream
AT4G33360.1	hyper-DMG in upstream
AT4G35910.1	hyper-DMG in upstream
AT4G35950.1	hyper-DMG in upstream
AT4G36120.1	hyper-DMG in upstream
AT4G37990.1	hyper-DMG in upstream
AT4G38510.5	hyper-DMG in upstream
AT4G38970.1	hyper-DMG in upstream
AT4G39020.1	hyper-DMG in upstream
AT4G39200.1	hyper-DMG in upstream
AT4G39650.1	hyper-DMG in upstream
AT5G01930.1	hyper-DMG in upstream
AT5G02490.1	hyper-DMG in upstream
AT5G03300.1	hyper-DMG in upstream
AT5G03480.1	hyper-DMG in upstream
AT5G03660.1	hyper-DMG in upstream
AT5G03905.1	hyper-DMG in upstream
AT5G04070.1	hyper-DMG in upstream
AT5G05610.1	hyper-DMG in upstream
AT5G05630.1	hyper-DMG in upstream
AT5G05820.1	hyper-DMG in upstream
AT5G05830.1	hyper-DMG in upstream
AT5G05920.1	hyper-DMG in upstream
AT5G06130.2	hyper-DMG in upstream
AT5G07950.1	hyper-DMG in upstream
AT5G11380.1	hyper-DMG in upstream
AT5G11490.2	hyper-DMG in upstream
AT5G11620.1	hyper-DMG in upstream
AT5G11640.1	hyper-DMG in upstream
AT5G13370.1	hyper-DMG in upstream
AT5G13650.2	hyper-DMG in upstream
AT5G14150.1	hyper-DMG in upstream
AT5G14345.1	hyper-DMG in upstream
AT5G14520.1	hyper-DMG in upstream
AT5G14890.1	hyper-DMG in upstream
AT5G17120.1	hyper-DMG in upstream
AT5G17600.1	hyper-DMG in upstream
AT5G18730.1	hyper-DMG in upstream
AT5G18748.1	hyper-DMG in upstream
AT5G18970.1	hyper-DMG in upstream
AT5G19370.1	hyper-DMG in upstream
AT5G19930.1	hyper-DMG in upstream
AT5G20090.2	hyper-DMG in upstream
AT5G20100.1	hyper-DMG in upstream
AT5G20970.1	hyper-DMG in upstream
AT5G22040.1	hyper-DMG in upstream
AT5G22050.2	hyper-DMG in upstream
AT5G22490.1	hyper-DMG in upstream
AT5G22960.1	hyper-DMG in upstream
AT5G22980.1	hyper-DMG in upstream
AT5G23908.1	hyper-DMG in upstream
AT5G24020.1	hyper-DMG in upstream
AT5G24250.1	hyper-DMG in upstream
AT5G24313.1	hyper-DMG in upstream
AT5G24318.1	hyper-DMG in upstream
AT5G24510.1	hyper-DMG in upstream
AT5G25940.1	hyper-DMG in upstream
AT5G26290.1	hyper-DMG in upstream
AT5G26690.1	hyper-DMG in upstream
AT5G27450.2	hyper-DMG in upstream
AT5G27460.1	hyper-DMG in upstream
AT5G27640.2	hyper-DMG in upstream
AT5G27740.1	hyper-DMG in upstream
AT5G28350.1	hyper-DMG in upstream
AT5G28540.1	hyper-DMG in upstream
AT5G35100.1	hyper-DMG in upstream
AT5G35525.1	hyper-DMG in upstream
AT5G35940.1	hyper-DMG in upstream
AT5G37780.3	hyper-DMG in upstream
AT5G37960.1	hyper-DMG in upstream
AT5G38890.1	hyper-DMG in upstream
AT5G39450.1	hyper-DMG in upstream
AT5G39530.1	hyper-DMG in upstream
AT5G39550.1	hyper-DMG in upstream
AT5G40820.1	hyper-DMG in upstream
AT5G41120.1	hyper-DMG in upstream
AT5G41760.1	hyper-DMG in upstream
AT5G42120.1	hyper-DMG in upstream
AT5G42655.1	hyper-DMG in upstream
AT5G43510.2	hyper-DMG in upstream
AT5G44080.1	hyper-DMG in upstream
AT5G44600.1	hyper-DMG in upstream
AT5G45320.1	hyper-DMG in upstream
AT5G46680.1	hyper-DMG in upstream
AT5G46970.1	hyper-DMG in upstream
AT5G47870.1	hyper-DMG in upstream
AT5G47980.1	hyper-DMG in upstream
AT5G48270.1	hyper-DMG in upstream
AT5G48290.1	hyper-DMG in upstream
AT5G48700.1	hyper-DMG in upstream
AT5G48780.1	hyper-DMG in upstream
AT5G49215.1	hyper-DMG in upstream
AT5G49820.1	hyper-DMG in upstream
AT5G49870.1	hyper-DMG in upstream
AT5G50240.1	hyper-DMG in upstream
AT5G51110.1	hyper-DMG in upstream
AT5G51130.1	hyper-DMG in upstream
AT5G51700.1	hyper-DMG in upstream
AT5G52280.1	hyper-DMG in upstream
AT5G52510.1	hyper-DMG in upstream
AT5G53080.1	hyper-DMG in upstream
AT5G53140.1	hyper-DMG in upstream
AT5G53840.1	hyper-DMG in upstream
AT5G54090.1	hyper-DMG in upstream
AT5G54095.1	hyper-DMG in upstream
AT5G55240.1	hyper-DMG in upstream
AT5G56070.1	hyper-DMG in upstream
AT5G56075.1	hyper-DMG in upstream
AT5G56480.1	hyper-DMG in upstream
AT5G56500.1	hyper-DMG in upstream
AT5G58080.1	hyper-DMG in upstream
AT5G58100.1	hyper-DMG in upstream
AT5G59280.1	hyper-DMG in upstream
AT5G59470.1	hyper-DMG in upstream
AT5G59940.1	hyper-DMG in upstream
AT5G60570.1	hyper-DMG in upstream
AT5G60670.1	hyper-DMG in upstream
AT5G61450.1	hyper-DMG in upstream
AT5G62050.1	hyper-DMG in upstream
AT5G62065.1	hyper-DMG in upstream
AT5G64050.1	hyper-DMG in upstream
AT5G65220.1	hyper-DMG in upstream
AT5G66140.1	hyper-DMG in upstream
AT5G67630.1	hyper-DMG in upstream
AT5G67640.1	hyper-DMG in upstream

## Sheet: root hypo-DMGs
S5D Table. List of hypo-DMGs in roots.
Gene ID	Position of DMR
AT1G01080.2	hypo-DMG in downstream
AT1G01695.1	hypo-DMG in downstream
AT1G02690.2	hypo-DMG in downstream
AT1G02950.2	hypo-DMG in downstream
AT1G02980.1	hypo-DMG in downstream
AT1G03070.1	hypo-DMG in downstream
AT1G03180.1	hypo-DMG in downstream
AT1G03380.1	hypo-DMG in downstream
AT1G03400.1	hypo-DMG in downstream
AT1G03950.1	hypo-DMG in downstream
AT1G05140.1	hypo-DMG in downstream
AT1G05420.1	hypo-DMG in downstream
AT1G05430.1	hypo-DMG in downstream
AT1G06150.1	hypo-DMG in downstream
AT1G06620.1	hypo-DMG in downstream
AT1G07560.1	hypo-DMG in downstream
AT1G07615.1	hypo-DMG in downstream
AT1G07790.1	hypo-DMG in downstream
AT1G07795.1	hypo-DMG in downstream
AT1G08880.1	hypo-DMG in downstream
AT1G09030.1	hypo-DMG in downstream
AT1G10030.1	hypo-DMG in downstream
AT1G10960.1	hypo-DMG in downstream
AT1G10980.1	hypo-DMG in downstream
AT1G11060.1	hypo-DMG in downstream
AT1G11810.1	hypo-DMG in downstream
AT1G12360.1	hypo-DMG in downstream
AT1G12530.1	hypo-DMG in downstream
AT1G14315.2	hypo-DMG in downstream
AT1G14510.1	hypo-DMG in downstream
AT1G14800.1	hypo-DMG in downstream
AT1G15125.1	hypo-DMG in downstream
AT1G15680.1	hypo-DMG in downstream
AT1G16000.1	hypo-DMG in downstream
AT1G16110.1	hypo-DMG in downstream
AT1G16250.1	hypo-DMG in downstream
AT1G16260.2	hypo-DMG in downstream
AT1G16650.1	hypo-DMG in downstream
AT1G17100.1	hypo-DMG in downstream
AT1G17545.1	hypo-DMG in downstream
AT1G17560.1	hypo-DMG in downstream
AT1G17760.1	hypo-DMG in downstream
AT1G17970.1	hypo-DMG in downstream
AT1G18630.1	hypo-DMG in downstream
AT1G18640.2	hypo-DMG in downstream
AT1G18880.1	hypo-DMG in downstream
AT1G18890.1	hypo-DMG in downstream
AT1G19050.1	hypo-DMG in downstream
AT1G20540.1	hypo-DMG in downstream
AT1G20640.2	hypo-DMG in downstream
AT1G20650.1	hypo-DMG in downstream
AT1G20920.1	hypo-DMG in downstream
AT1G21140.1	hypo-DMG in downstream
AT1G21160.1	hypo-DMG in downstream
AT1G21475.1	hypo-DMG in downstream
AT1G21580.1	hypo-DMG in downstream
AT1G22050.1	hypo-DMG in downstream
AT1G22660.1	hypo-DMG in downstream
AT1G23100.1	hypo-DMG in downstream
AT1G23820.1	hypo-DMG in downstream
AT1G23840.1	hypo-DMG in downstream
AT1G24280.1	hypo-DMG in downstream
AT1G24290.1	hypo-DMG in downstream
AT1G25211.1	hypo-DMG in downstream
AT1G25390.1	hypo-DMG in downstream
AT1G26610.1	hypo-DMG in downstream
AT1G26760.1	hypo-DMG in downstream
AT1G27040.1	hypo-DMG in downstream
AT1G27210.1	hypo-DMG in downstream
AT1G27260.1	hypo-DMG in downstream
AT1G27480.1	hypo-DMG in downstream
AT1G27490.1	hypo-DMG in downstream
AT1G27520.1	hypo-DMG in downstream
AT1G28130.1	hypo-DMG in downstream
AT1G28390.2	hypo-DMG in downstream
AT1G29000.1	hypo-DMG in downstream
AT1G29179.1	hypo-DMG in downstream
AT1G29370.1	hypo-DMG in downstream
AT1G29500.1	hypo-DMG in downstream
AT1G29900.1	hypo-DMG in downstream
AT1G29920.1	hypo-DMG in downstream
AT1G30050.1	hypo-DMG in downstream
AT1G30070.2	hypo-DMG in downstream
AT1G30515.1	hypo-DMG in downstream
AT1G30600.1	hypo-DMG in downstream
AT1G30880.1	hypo-DMG in downstream
AT1G31320.1	hypo-DMG in downstream
AT1G31420.1	hypo-DMG in downstream
AT1G31430.1	hypo-DMG in downstream
AT1G31510.1	hypo-DMG in downstream
AT1G31530.1	hypo-DMG in downstream
AT1G31860.1	hypo-DMG in downstream
AT1G32225.1	hypo-DMG in downstream
AT1G32410.2	hypo-DMG in downstream
AT1G32440.1	hypo-DMG in downstream
AT1G32740.1	hypo-DMG in downstream
AT1G32960.1	hypo-DMG in downstream
AT1G33290.1	hypo-DMG in downstream
AT1G33340.1	hypo-DMG in downstream
AT1G33350.1	hypo-DMG in downstream
AT1G33500.1	hypo-DMG in downstream
AT1G33520.1	hypo-DMG in downstream
AT1G33780.1	hypo-DMG in downstream
AT1G33880.1	hypo-DMG in downstream
AT1G34150.1	hypo-DMG in downstream
AT1G34350.2	hypo-DMG in downstream
AT1G34560.1	hypo-DMG in downstream
AT1G34570.1	hypo-DMG in downstream
AT1G34575.1	hypo-DMG in downstream
AT1G34670.1	hypo-DMG in downstream
AT1G35190.1	hypo-DMG in downstream
AT1G35230.1	hypo-DMG in downstream
AT1G36970.1	hypo-DMG in downstream
AT1G36980.1	hypo-DMG in downstream
AT1G42430.1	hypo-DMG in downstream
AT1G42440.1	hypo-DMG in downstream
AT1G43040.1	hypo-DMG in downstream
AT1G44100.1	hypo-DMG in downstream
AT1G44160.1	hypo-DMG in downstream
AT1G45332.1	hypo-DMG in downstream
AT1G48170.1	hypo-DMG in downstream
AT1G48180.1	hypo-DMG in downstream
AT1G48640.1	hypo-DMG in downstream
AT1G48700.1	hypo-DMG in downstream
AT1G48780.1	hypo-DMG in downstream
AT1G48880.1	hypo-DMG in downstream
AT1G48900.1	hypo-DMG in downstream
AT1G49310.1	hypo-DMG in downstream
AT1G50000.1	hypo-DMG in downstream
AT1G50280.1	hypo-DMG in downstream
AT1G50760.1	hypo-DMG in downstream
AT1G50770.1	hypo-DMG in downstream
AT1G51610.1	hypo-DMG in downstream
AT1G51630.1	hypo-DMG in downstream
AT1G51690.3	hypo-DMG in downstream
AT1G52050.1	hypo-DMG in downstream
AT1G52618.1	hypo-DMG in downstream
AT1G52630.1	hypo-DMG in downstream
AT1G52780.1	hypo-DMG in downstream
AT1G52900.1	hypo-DMG in downstream
AT1G52930.1	hypo-DMG in downstream
AT1G53570.1	hypo-DMG in downstream
AT1G53633.1	hypo-DMG in downstream
AT1G53720.1	hypo-DMG in downstream
AT1G54380.1	hypo-DMG in downstream
AT1G55480.1	hypo-DMG in downstream
AT1G55540.2	hypo-DMG in downstream
AT1G56150.1	hypo-DMG in downstream
AT1G57600.1	hypo-DMG in downstream
AT1G57613.1	hypo-DMG in downstream
AT1G58007.1	hypo-DMG in downstream
AT1G58070.1	hypo-DMG in downstream
AT1G58110.2	hypo-DMG in downstream
AT1G58200.1	hypo-DMG in downstream
AT1G58430.1	hypo-DMG in downstream
AT1G60880.1	hypo-DMG in downstream
AT1G61400.1	hypo-DMG in downstream
AT1G61410.1	hypo-DMG in downstream
AT1G61430.1	hypo-DMG in downstream
AT1G61470.1	hypo-DMG in downstream
AT1G61480.1	hypo-DMG in downstream
AT1G61490.1	hypo-DMG in downstream
AT1G61640.1	hypo-DMG in downstream
AT1G61680.1	hypo-DMG in downstream
AT1G62020.1	hypo-DMG in downstream
AT1G62310.1	hypo-DMG in downstream
AT1G62690.1	hypo-DMG in downstream
AT1G63240.1	hypo-DMG in downstream
AT1G63420.1	hypo-DMG in downstream
AT1G63850.1	hypo-DMG in downstream
AT1G63855.3	hypo-DMG in downstream
AT1G64430.2	hypo-DMG in downstream
AT1G65440.1	hypo-DMG in downstream
AT1G65450.1	hypo-DMG in downstream
AT1G66000.1	hypo-DMG in downstream
AT1G66260.1	hypo-DMG in downstream
AT1G66340.1	hypo-DMG in downstream
AT1G66880.1	hypo-DMG in downstream
AT1G67540.2	hypo-DMG in downstream
AT1G67590.1	hypo-DMG in downstream
AT1G67620.1	hypo-DMG in downstream
AT1G67623.1	hypo-DMG in downstream
AT1G67630.1	hypo-DMG in downstream
AT1G67650.1	hypo-DMG in downstream
AT1G67700.2	hypo-DMG in downstream
AT1G67710.1	hypo-DMG in downstream
AT1G67980.1	hypo-DMG in downstream
AT1G68060.1	hypo-DMG in downstream
AT1G68110.1	hypo-DMG in downstream
AT1G68390.1	hypo-DMG in downstream
AT1G68730.1	hypo-DMG in downstream
AT1G69960.1	hypo-DMG in downstream
AT1G70330.1	hypo-DMG in downstream
AT1G70850.3	hypo-DMG in downstream
AT1G73030.1	hypo-DMG in downstream
AT1G73050.1	hypo-DMG in downstream
AT1G73100.1	hypo-DMG in downstream
AT1G73700.1	hypo-DMG in downstream
AT1G74560.3	hypo-DMG in downstream
AT1G74770.1	hypo-DMG in downstream
AT1G74940.1	hypo-DMG in downstream
AT1G74950.1	hypo-DMG in downstream
AT1G75360.1	hypo-DMG in downstream
AT1G75717.1	hypo-DMG in downstream
AT1G75730.1	hypo-DMG in downstream
AT1G76360.1	hypo-DMG in downstream
AT1G76850.1	hypo-DMG in downstream
AT1G77370.1	hypo-DMG in downstream
AT1G77405.1	hypo-DMG in downstream
AT1G77765.4	hypo-DMG in downstream
AT1G77780.1	hypo-DMG in downstream
AT1G77990.1	hypo-DMG in downstream
AT1G78130.1	hypo-DMG in downstream
AT1G78500.1	hypo-DMG in downstream
AT1G78510.1	hypo-DMG in downstream
AT1G78750.1	hypo-DMG in downstream
AT1G79180.1	hypo-DMG in downstream
AT1G79200.1	hypo-DMG in downstream
AT1G79270.1	hypo-DMG in downstream
AT1G80670.1	hypo-DMG in downstream
AT1G80780.3	hypo-DMG in downstream
AT2G01100.1	hypo-DMG in downstream
AT2G01110.1	hypo-DMG in downstream
AT2G01140.1	hypo-DMG in downstream
AT2G01590.1	hypo-DMG in downstream
AT2G01690.2	hypo-DMG in downstream
AT2G01810.1	hypo-DMG in downstream
AT2G01910.1	hypo-DMG in downstream
AT2G01913.1	hypo-DMG in downstream
AT2G01980.1	hypo-DMG in downstream
AT2G01990.1	hypo-DMG in downstream
AT2G02340.1	hypo-DMG in downstream
AT2G02350.1	hypo-DMG in downstream
AT2G02360.1	hypo-DMG in downstream
AT2G02440.1	hypo-DMG in downstream
AT2G02790.1	hypo-DMG in downstream
AT2G02795.1	hypo-DMG in downstream
AT2G02800.1	hypo-DMG in downstream
AT2G03230.1	hypo-DMG in downstream
AT2G03937.2	hypo-DMG in downstream
AT2G04378.2	hypo-DMG in downstream
AT2G04480.1	hypo-DMG in downstream
AT2G05060.1	hypo-DMG in downstream
AT2G05320.1	hypo-DMG in downstream
AT2G05330.1	hypo-DMG in downstream
AT2G05335.1	hypo-DMG in downstream
AT2G05530.1	hypo-DMG in downstream
AT2G05632.1	hypo-DMG in downstream
AT2G06005.1	hypo-DMG in downstream
AT2G07734.1	hypo-DMG in downstream
AT2G07775.1	hypo-DMG in downstream
AT2G07820.1	hypo-DMG in downstream
AT2G12170.1	hypo-DMG in downstream
AT2G13125.1	hypo-DMG in downstream
AT2G13290.2	hypo-DMG in downstream
AT2G13895.1	hypo-DMG in downstream
AT2G13980.1	hypo-DMG in downstream
AT2G14080.1	hypo-DMG in downstream
AT2G14110.1	hypo-DMG in downstream
AT2G14120.3	hypo-DMG in downstream
AT2G14260.1	hypo-DMG in downstream
AT2G14288.1	hypo-DMG in downstream
AT2G14580.1	hypo-DMG in downstream
AT2G14835.1	hypo-DMG in downstream
AT2G15260.1	hypo-DMG in downstream
AT2G15660.1	hypo-DMG in downstream
AT2G15670.1	hypo-DMG in downstream
AT2G15690.1	hypo-DMG in downstream
AT2G15740.1	hypo-DMG in downstream
AT2G16225.1	hypo-DMG in downstream
AT2G16230.1	hypo-DMG in downstream
AT2G16250.1	hypo-DMG in downstream
AT2G16390.1	hypo-DMG in downstream
AT2G16640.1	hypo-DMG in downstream
AT2G16920.1	hypo-DMG in downstream
AT2G17070.1	hypo-DMG in downstream
AT2G17550.1	hypo-DMG in downstream
AT2G17695.3	hypo-DMG in downstream
AT2G17700.1	hypo-DMG in downstream
AT2G18570.1	hypo-DMG in downstream
AT2G18720.1	hypo-DMG in downstream
AT2G19240.1	hypo-DMG in downstream
AT2G19270.1	hypo-DMG in downstream
AT2G20360.1	hypo-DMG in downstream
AT2G20495.1	hypo-DMG in downstream
AT2G20510.1	hypo-DMG in downstream
AT2G20597.1	hypo-DMG in downstream
AT2G20616.1	hypo-DMG in downstream
AT2G20750.1	hypo-DMG in downstream
AT2G20800.1	hypo-DMG in downstream
AT2G21160.1	hypo-DMG in downstream
AT2G21480.1	hypo-DMG in downstream
AT2G21530.1	hypo-DMG in downstream
AT2G21770.1	hypo-DMG in downstream
AT2G22050.1	hypo-DMG in downstream
AT2G22870.1	hypo-DMG in downstream
AT2G22900.1	hypo-DMG in downstream
AT2G23410.1	hypo-DMG in downstream
AT2G23600.1	hypo-DMG in downstream
AT2G23755.1	hypo-DMG in downstream
AT2G23790.1	hypo-DMG in downstream
AT2G23920.1	hypo-DMG in downstream
AT2G23930.1	hypo-DMG in downstream
AT2G24700.1	hypo-DMG in downstream
AT2G24780.1	hypo-DMG in downstream
AT2G24800.1	hypo-DMG in downstream
AT2G25160.1	hypo-DMG in downstream
AT2G25310.1	hypo-DMG in downstream
AT2G25560.1	hypo-DMG in downstream
AT2G25565.1	hypo-DMG in downstream
AT2G25570.3	hypo-DMG in downstream
AT2G25650.1	hypo-DMG in downstream
AT2G26080.1	hypo-DMG in downstream
AT2G26170.1	hypo-DMG in downstream
AT2G26230.1	hypo-DMG in downstream
AT2G26250.1	hypo-DMG in downstream
AT2G26620.1	hypo-DMG in downstream
AT2G26690.1	hypo-DMG in downstream
AT2G26900.1	hypo-DMG in downstream
AT2G27270.1	hypo-DMG in downstream
AT2G27285.1	hypo-DMG in downstream
AT2G27650.1	hypo-DMG in downstream
AT2G27700.2	hypo-DMG in downstream
AT2G28360.1	hypo-DMG in downstream
AT2G28370.1	hypo-DMG in downstream
AT2G28380.1	hypo-DMG in downstream
AT2G28480.1	hypo-DMG in downstream
AT2G28755.1	hypo-DMG in downstream
AT2G28930.1	hypo-DMG in downstream
AT2G30490.1	hypo-DMG in downstream
AT2G30600.5	hypo-DMG in downstream
AT2G30615.1	hypo-DMG in downstream
AT2G32220.1	hypo-DMG in downstream
AT2G32235.1	hypo-DMG in downstream
AT2G32620.1	hypo-DMG in downstream
AT2G32640.1	hypo-DMG in downstream
AT2G33360.1	hypo-DMG in downstream
AT2G33370.1	hypo-DMG in downstream
AT2G33380.1	hypo-DMG in downstream
AT2G34010.1	hypo-DMG in downstream
AT2G34238.1	hypo-DMG in downstream
AT2G34420.1	hypo-DMG in downstream
AT2G34460.1	hypo-DMG in downstream
AT2G34480.1	hypo-DMG in downstream
AT2G34570.1	hypo-DMG in downstream
AT2G34730.2	hypo-DMG in downstream
AT2G34910.1	hypo-DMG in downstream
AT2G35060.2	hypo-DMG in downstream
AT2G35760.1	hypo-DMG in downstream
AT2G35765.1	hypo-DMG in downstream
AT2G36260.1	hypo-DMG in downstream
AT2G36500.1	hypo-DMG in downstream
AT2G36695.1	hypo-DMG in downstream
AT2G36700.1	hypo-DMG in downstream
AT2G37780.1	hypo-DMG in downstream
AT2G38025.1	hypo-DMG in downstream
AT2G38140.1	hypo-DMG in downstream
AT2G38152.1	hypo-DMG in downstream
AT2G38560.1	hypo-DMG in downstream
AT2G38570.1	hypo-DMG in downstream
AT2G38580.1	hypo-DMG in downstream
AT2G39230.1	hypo-DMG in downstream
AT2G39730.1	hypo-DMG in downstream
AT2G40316.1	hypo-DMG in downstream
AT2G40640.1	hypo-DMG in downstream
AT2G40880.1	hypo-DMG in downstream
AT2G41310.1	hypo-DMG in downstream
AT2G41460.1	hypo-DMG in downstream
AT2G41470.1	hypo-DMG in downstream
AT2G41710.3	hypo-DMG in downstream
AT2G41770.1	hypo-DMG in downstream
AT2G41830.1	hypo-DMG in downstream
AT2G41910.1	hypo-DMG in downstream
AT2G42340.1	hypo-DMG in downstream
AT2G42590.3	hypo-DMG in downstream
AT2G42620.1	hypo-DMG in downstream
AT2G43261.1	hypo-DMG in downstream
AT2G44870.1	hypo-DMG in downstream
AT2G44900.1	hypo-DMG in downstream
AT2G46070.1	hypo-DMG in downstream
AT2G46080.1	hypo-DMG in downstream
AT2G46850.1	hypo-DMG in downstream
AT2G48100.1	hypo-DMG in downstream
AT3G01360.2	hypo-DMG in downstream
AT3G01380.1	hypo-DMG in downstream
AT3G01420.1	hypo-DMG in downstream
AT3G02020.1	hypo-DMG in downstream
AT3G02840.1	hypo-DMG in downstream
AT3G03520.1	hypo-DMG in downstream
AT3G03570.1	hypo-DMG in downstream
AT3G03680.1	hypo-DMG in downstream
AT3G03690.1	hypo-DMG in downstream
AT3G03776.1	hypo-DMG in downstream
AT3G04720.1	hypo-DMG in downstream
AT3G05290.1	hypo-DMG in downstream
AT3G05545.1	hypo-DMG in downstream
AT3G05670.1	hypo-DMG in downstream
AT3G05680.2	hypo-DMG in downstream
AT3G06210.1	hypo-DMG in downstream
AT3G06220.1	hypo-DMG in downstream
AT3G06400.3	hypo-DMG in downstream
AT3G06760.2	hypo-DMG in downstream
AT3G07590.2	hypo-DMG in downstream
AT3G07680.1	hypo-DMG in downstream
AT3G07910.1	hypo-DMG in downstream
AT3G09260.1	hypo-DMG in downstream
AT3G09280.1	hypo-DMG in downstream
AT3G09550.1	hypo-DMG in downstream
AT3G09850.1	hypo-DMG in downstream
AT3G09900.1	hypo-DMG in downstream
AT3G10540.1	hypo-DMG in downstream
AT3G10910.1	hypo-DMG in downstream
AT3G11000.2	hypo-DMG in downstream
AT3G11980.1	hypo-DMG in downstream
AT3G11990.1	hypo-DMG in downstream
AT3G12000.1	hypo-DMG in downstream
AT3G12360.1	hypo-DMG in downstream
AT3G12370.1	hypo-DMG in downstream
AT3G12380.2	hypo-DMG in downstream
AT3G12850.1	hypo-DMG in downstream
AT3G13030.2	hypo-DMG in downstream
AT3G13160.1	hypo-DMG in downstream
AT3G13630.1	hypo-DMG in downstream
AT3G13990.1	hypo-DMG in downstream
AT3G14610.1	hypo-DMG in downstream
AT3G14790.1	hypo-DMG in downstream
AT3G14910.1	hypo-DMG in downstream
AT3G14990.1	hypo-DMG in downstream
AT3G15260.1	hypo-DMG in downstream
AT3G15354.1	hypo-DMG in downstream
AT3G16120.1	hypo-DMG in downstream
AT3G16140.1	hypo-DMG in downstream
AT3G16180.1	hypo-DMG in downstream
AT3G17330.1	hypo-DMG in downstream
AT3G17470.1	hypo-DMG in downstream
AT3G17626.1	hypo-DMG in downstream
AT3G17760.1	hypo-DMG in downstream
AT3G18295.1	hypo-DMG in downstream
AT3G18310.1	hypo-DMG in downstream
AT3G18320.1	hypo-DMG in downstream
AT3G18360.1	hypo-DMG in downstream
AT3G18520.2	hypo-DMG in downstream
AT3G18740.1	hypo-DMG in downstream
AT3G18790.1	hypo-DMG in downstream
AT3G18810.1	hypo-DMG in downstream
AT3G18840.2	hypo-DMG in downstream
AT3G18850.3	hypo-DMG in downstream
AT3G19140.1	hypo-DMG in downstream
AT3G19240.1	hypo-DMG in downstream
AT3G19460.2	hypo-DMG in downstream
AT3G19870.1	hypo-DMG in downstream
AT3G20190.1	hypo-DMG in downstream
AT3G20610.1	hypo-DMG in downstream
AT3G20700.1	hypo-DMG in downstream
AT3G20865.1	hypo-DMG in downstream
AT3G21210.1	hypo-DMG in downstream
AT3G21480.1	hypo-DMG in downstream
AT3G21490.1	hypo-DMG in downstream
AT3G21500.2	hypo-DMG in downstream
AT3G21970.1	hypo-DMG in downstream
AT3G22050.1	hypo-DMG in downstream
AT3G22053.1	hypo-DMG in downstream
AT3G22290.1	hypo-DMG in downstream
AT3G22345.1	hypo-DMG in downstream
AT3G22660.1	hypo-DMG in downstream
AT3G22880.1	hypo-DMG in downstream
AT3G22940.1	hypo-DMG in downstream
AT3G23200.1	hypo-DMG in downstream
AT3G23410.1	hypo-DMG in downstream
AT3G23430.1	hypo-DMG in downstream
AT3G23640.1	hypo-DMG in downstream
AT3G24255.1	hypo-DMG in downstream
AT3G24270.1	hypo-DMG in downstream
AT3G24890.2	hypo-DMG in downstream
AT3G25260.1	hypo-DMG in downstream
AT3G25265.1	hypo-DMG in downstream
AT3G25270.1	hypo-DMG in downstream
AT3G25850.1	hypo-DMG in downstream
AT3G25855.1	hypo-DMG in downstream
AT3G25960.1	hypo-DMG in downstream
AT3G26080.1	hypo-DMG in downstream
AT3G26220.1	hypo-DMG in downstream
AT3G26490.1	hypo-DMG in downstream
AT3G26500.1	hypo-DMG in downstream
AT3G26540.1	hypo-DMG in downstream
AT3G26660.1	hypo-DMG in downstream
AT3G26670.1	hypo-DMG in downstream
AT3G26680.1	hypo-DMG in downstream
AT3G26690.2	hypo-DMG in downstream
AT3G27590.1	hypo-DMG in downstream
AT3G27600.1	hypo-DMG in downstream
AT3G27660.1	hypo-DMG in downstream
AT3G27850.1	hypo-DMG in downstream
AT3G28370.1	hypo-DMG in downstream
AT3G28490.1	hypo-DMG in downstream
AT3G28760.2	hypo-DMG in downstream
AT3G28930.1	hypo-DMG in downstream
AT3G28958.1	hypo-DMG in downstream
AT3G29320.1	hypo-DMG in downstream
AT3G29330.2	hypo-DMG in downstream
AT3G29340.1	hypo-DMG in downstream
AT3G30380.1	hypo-DMG in downstream
AT3G32330.1	hypo-DMG in downstream
AT3G33520.1	hypo-DMG in downstream
AT3G42860.1	hypo-DMG in downstream
AT3G43170.1	hypo-DMG in downstream
AT3G43280.1	hypo-DMG in downstream
AT3G43490.1	hypo-DMG in downstream
AT3G43505.1	hypo-DMG in downstream
AT3G43750.1	hypo-DMG in downstream
AT3G44100.1	hypo-DMG in downstream
AT3G44170.1	hypo-DMG in downstream
AT3G44171.1	hypo-DMG in downstream
AT3G44180.1	hypo-DMG in downstream
AT3G44260.1	hypo-DMG in downstream
AT3G44330.1	hypo-DMG in downstream
AT3G44340.1	hypo-DMG in downstream
AT3G44580.1	hypo-DMG in downstream
AT3G44850.1	hypo-DMG in downstream
AT3G44870.1	hypo-DMG in downstream
AT3G44890.1	hypo-DMG in downstream
AT3G44950.1	hypo-DMG in downstream
AT3G45010.1	hypo-DMG in downstream
AT3G45020.1	hypo-DMG in downstream
AT3G45150.1	hypo-DMG in downstream
AT3G45160.1	hypo-DMG in downstream
AT3G45290.1	hypo-DMG in downstream
AT3G45560.1	hypo-DMG in downstream
AT3G45810.1	hypo-DMG in downstream
AT3G45950.1	hypo-DMG in downstream
AT3G46010.2	hypo-DMG in downstream
AT3G46200.1	hypo-DMG in downstream
AT3G46530.1	hypo-DMG in downstream
AT3G47700.1	hypo-DMG in downstream
AT3G47810.2	hypo-DMG in downstream
AT3G47910.2	hypo-DMG in downstream
AT3G47930.1	hypo-DMG in downstream
AT3G47940.1	hypo-DMG in downstream
AT3G48205.1	hypo-DMG in downstream
AT3G48209.1	hypo-DMG in downstream
AT3G49080.1	hypo-DMG in downstream
AT3G49720.2	hypo-DMG in downstream
AT3G49744.1	hypo-DMG in downstream
AT3G49750.1	hypo-DMG in downstream
AT3G49840.1	hypo-DMG in downstream
AT3G49845.1	hypo-DMG in downstream
AT3G49990.1	hypo-DMG in downstream
AT3G50030.1	hypo-DMG in downstream
AT3G50200.1	hypo-DMG in downstream
AT3G50300.1	hypo-DMG in downstream
AT3G50460.1	hypo-DMG in downstream
AT3G50810.1	hypo-DMG in downstream
AT3G50940.1	hypo-DMG in downstream
AT3G50960.1	hypo-DMG in downstream
AT3G51370.1	hypo-DMG in downstream
AT3G51380.1	hypo-DMG in downstream
AT3G51420.1	hypo-DMG in downstream
AT3G51580.2	hypo-DMG in downstream
AT3G51630.1	hypo-DMG in downstream
AT3G52020.1	hypo-DMG in downstream
AT3G52040.1	hypo-DMG in downstream
AT3G52340.1	hypo-DMG in downstream
AT3G52670.1	hypo-DMG in downstream
AT3G52920.1	hypo-DMG in downstream
AT3G52930.1	hypo-DMG in downstream
AT3G53770.1	hypo-DMG in downstream
AT3G53810.1	hypo-DMG in downstream
AT3G54090.1	hypo-DMG in downstream
AT3G54490.1	hypo-DMG in downstream
AT3G54790.1	hypo-DMG in downstream
AT3G55000.1	hypo-DMG in downstream
AT3G55540.1	hypo-DMG in downstream
AT3G56310.1	hypo-DMG in downstream
AT3G56680.1	hypo-DMG in downstream
AT3G56690.1	hypo-DMG in downstream
AT3G57230.1	hypo-DMG in downstream
AT3G57240.1	hypo-DMG in downstream
AT3G58800.1	hypo-DMG in downstream
AT3G59010.1	hypo-DMG in downstream
AT3G59290.1	hypo-DMG in downstream
AT3G59690.1	hypo-DMG in downstream
AT3G59710.1	hypo-DMG in downstream
AT3G59740.1	hypo-DMG in downstream
AT3G59890.1	hypo-DMG in downstream
AT3G60030.1	hypo-DMG in downstream
AT3G60300.2	hypo-DMG in downstream
AT3G60340.2	hypo-DMG in downstream
AT3G60350.1	hypo-DMG in downstream
AT3G60830.1	hypo-DMG in downstream
AT3G60840.1	hypo-DMG in downstream
AT3G61310.1	hypo-DMG in downstream
AT3G61470.1	hypo-DMG in downstream
AT3G62100.1	hypo-DMG in downstream
AT3G63130.2	hypo-DMG in downstream
AT3G63150.1	hypo-DMG in downstream
AT3G63470.1	hypo-DMG in downstream
AT3G63520.1	hypo-DMG in downstream
AT4G00120.1	hypo-DMG in downstream
AT4G00416.1	hypo-DMG in downstream
AT4G00420.2	hypo-DMG in downstream
AT4G00850.1	hypo-DMG in downstream
AT4G00895.1	hypo-DMG in downstream
AT4G01510.1	hypo-DMG in downstream
AT4G01890.1	hypo-DMG in downstream
AT4G01897.1	hypo-DMG in downstream
AT4G02070.1	hypo-DMG in downstream
AT4G02590.1	hypo-DMG in downstream
AT4G02690.1	hypo-DMG in downstream
AT4G02700.1	hypo-DMG in downstream
AT4G02870.1	hypo-DMG in downstream
AT4G02920.2	hypo-DMG in downstream
AT4G02990.1	hypo-DMG in downstream
AT4G03113.1	hypo-DMG in downstream
AT4G03115.1	hypo-DMG in downstream
AT4G03180.1	hypo-DMG in downstream
AT4G03410.2	hypo-DMG in downstream
AT4G03500.1	hypo-DMG in downstream
AT4G03930.1	hypo-DMG in downstream
AT4G04190.2	hypo-DMG in downstream
AT4G04970.1	hypo-DMG in downstream
AT4G04980.1	hypo-DMG in downstream
AT4G05070.1	hypo-DMG in downstream
AT4G05080.1	hypo-DMG in downstream
AT4G05220.1	hypo-DMG in downstream
AT4G05240.1	hypo-DMG in downstream
AT4G08280.1	hypo-DMG in downstream
AT4G08510.1	hypo-DMG in downstream
AT4G08530.1	hypo-DMG in downstream
AT4G08800.1	hypo-DMG in downstream
AT4G08930.1	hypo-DMG in downstream
AT4G09000.2	hypo-DMG in downstream
AT4G09010.1	hypo-DMG in downstream
AT4G09350.1	hypo-DMG in downstream
AT4G09450.1	hypo-DMG in downstream
AT4G09550.1	hypo-DMG in downstream
AT4G09560.1	hypo-DMG in downstream
AT4G09810.1	hypo-DMG in downstream
AT4G09820.1	hypo-DMG in downstream
AT4G09870.1	hypo-DMG in downstream
AT4G10010.1	hypo-DMG in downstream
AT4G10100.3	hypo-DMG in downstream
AT4G10115.1	hypo-DMG in downstream
AT4G10160.1	hypo-DMG in downstream
AT4G10200.1	hypo-DMG in downstream
AT4G10210.1	hypo-DMG in downstream
AT4G10340.1	hypo-DMG in downstream
AT4G10470.1	hypo-DMG in downstream
AT4G10480.1	hypo-DMG in downstream
AT4G10640.1	hypo-DMG in downstream
AT4G10760.1	hypo-DMG in downstream
AT4G10767.1	hypo-DMG in downstream
AT4G10820.1	hypo-DMG in downstream
AT4G11000.1	hypo-DMG in downstream
AT4G11020.1	hypo-DMG in downstream
AT4G11210.1	hypo-DMG in downstream
AT4G11330.1	hypo-DMG in downstream
AT4G11340.1	hypo-DMG in downstream
AT4G11660.1	hypo-DMG in downstream
AT4G11820.2	hypo-DMG in downstream
AT4G12140.1	hypo-DMG in downstream
AT4G12270.1	hypo-DMG in downstream
AT4G12540.1	hypo-DMG in downstream
AT4G12560.2	hypo-DMG in downstream
AT4G12900.1	hypo-DMG in downstream
AT4G14103.2	hypo-DMG in downstream
AT4G14104.1	hypo-DMG in downstream
AT4G14105.1	hypo-DMG in downstream
AT4G14165.1	hypo-DMG in downstream
AT4G14225.1	hypo-DMG in downstream
AT4G14250.1	hypo-DMG in downstream
AT4G14276.1	hypo-DMG in downstream
AT4G14410.1	hypo-DMG in downstream
AT4G15240.1	hypo-DMG in downstream
AT4G15415.1	hypo-DMG in downstream
AT4G15480.1	hypo-DMG in downstream
AT4G15510.1	hypo-DMG in downstream
AT4G15520.1	hypo-DMG in downstream
AT4G15530.6	hypo-DMG in downstream
AT4G16120.1	hypo-DMG in downstream
AT4G16830.1	hypo-DMG in downstream
AT4G16990.2	hypo-DMG in downstream
AT4G17000.1	hypo-DMG in downstream
AT4G17770.1	hypo-DMG in downstream
AT4G17785.1	hypo-DMG in downstream
AT4G18120.1	hypo-DMG in downstream
AT4G18596.1	hypo-DMG in downstream
AT4G18780.1	hypo-DMG in downstream
AT4G18823.1	hypo-DMG in downstream
AT4G19060.1	hypo-DMG in downstream
AT4G19450.1	hypo-DMG in downstream
AT4G19750.1	hypo-DMG in downstream
AT4G19890.1	hypo-DMG in downstream
AT4G20090.1	hypo-DMG in downstream
AT4G20235.1	hypo-DMG in downstream
AT4G20430.1	hypo-DMG in downstream
AT4G20650.1	hypo-DMG in downstream
AT4G20870.1	hypo-DMG in downstream
AT4G21110.1	hypo-DMG in downstream
AT4G21190.1	hypo-DMG in downstream
AT4G21980.2	hypo-DMG in downstream
AT4G21990.1	hypo-DMG in downstream
AT4G22710.1	hypo-DMG in downstream
AT4G22720.2	hypo-DMG in downstream
AT4G23070.1	hypo-DMG in downstream
AT4G23180.1	hypo-DMG in downstream
AT4G23190.1	hypo-DMG in downstream
AT4G23370.1	hypo-DMG in downstream
AT4G23420.3	hypo-DMG in downstream
AT4G23450.3	hypo-DMG in downstream
AT4G23490.1	hypo-DMG in downstream
AT4G23510.1	hypo-DMG in downstream
AT4G23660.3	hypo-DMG in downstream
AT4G24200.1	hypo-DMG in downstream
AT4G24440.2	hypo-DMG in downstream
AT4G24480.1	hypo-DMG in downstream
AT4G24510.1	hypo-DMG in downstream
AT4G24670.2	hypo-DMG in downstream
AT4G24780.2	hypo-DMG in downstream
AT4G25180.1	hypo-DMG in downstream
AT4G25225.1	hypo-DMG in downstream
AT4G25520.1	hypo-DMG in downstream
AT4G26010.1	hypo-DMG in downstream
AT4G26430.1	hypo-DMG in downstream
AT4G26480.1	hypo-DMG in downstream
AT4G26680.1	hypo-DMG in downstream
AT4G26690.1	hypo-DMG in downstream
AT4G26880.1	hypo-DMG in downstream
AT4G27290.1	hypo-DMG in downstream
AT4G27470.1	hypo-DMG in downstream
AT4G27480.1	hypo-DMG in downstream
AT4G27580.1	hypo-DMG in downstream
AT4G27850.1	hypo-DMG in downstream
AT4G28010.1	hypo-DMG in downstream
AT4G28025.1	hypo-DMG in downstream
AT4G28070.2	hypo-DMG in downstream
AT4G28190.2	hypo-DMG in downstream
AT4G28220.1	hypo-DMG in downstream
AT4G28240.1	hypo-DMG in downstream
AT4G28600.1	hypo-DMG in downstream
AT4G28610.1	hypo-DMG in downstream
AT4G28990.2	hypo-DMG in downstream
AT4G29120.1	hypo-DMG in downstream
AT4G29860.1	hypo-DMG in downstream
AT4G30020.1	hypo-DMG in downstream
AT4G30140.1	hypo-DMG in downstream
AT4G30260.1	hypo-DMG in downstream
AT4G31115.2	hypo-DMG in downstream
AT4G31351.1	hypo-DMG in downstream
AT4G31354.1	hypo-DMG in downstream
AT4G31420.2	hypo-DMG in downstream
AT4G31440.1	hypo-DMG in downstream
AT4G31805.1	hypo-DMG in downstream
AT4G33100.1	hypo-DMG in downstream
AT4G33110.2	hypo-DMG in downstream
AT4G33240.1	hypo-DMG in downstream
AT4G33666.1	hypo-DMG in downstream
AT4G33680.1	hypo-DMG in downstream
AT4G34000.2	hypo-DMG in downstream
AT4G34020.1	hypo-DMG in downstream
AT4G34070.1	hypo-DMG in downstream
AT4G34080.1	hypo-DMG in downstream
AT4G34090.3	hypo-DMG in downstream
AT4G34320.1	hypo-DMG in downstream
AT4G34340.1	hypo-DMG in downstream
AT4G34920.1	hypo-DMG in downstream
AT4G35200.1	hypo-DMG in downstream
AT4G36470.1	hypo-DMG in downstream
AT4G36540.1	hypo-DMG in downstream
AT4G36720.1	hypo-DMG in downstream
AT4G36760.1	hypo-DMG in downstream
AT4G37050.1	hypo-DMG in downstream
AT4G37260.1	hypo-DMG in downstream
AT4G37445.1	hypo-DMG in downstream
AT4G37530.1	hypo-DMG in downstream
AT4G37540.1	hypo-DMG in downstream
AT4G37660.1	hypo-DMG in downstream
AT4G37710.1	hypo-DMG in downstream
AT4G38430.1	hypo-DMG in downstream
AT4G38550.1	hypo-DMG in downstream
AT4G38570.1	hypo-DMG in downstream
AT4G38790.1	hypo-DMG in downstream
AT4G38880.1	hypo-DMG in downstream
AT4G39140.4	hypo-DMG in downstream
AT4G39235.1	hypo-DMG in downstream
AT4G39240.1	hypo-DMG in downstream
AT4G39250.1	hypo-DMG in downstream
AT4G39280.2	hypo-DMG in downstream
AT4G39820.1	hypo-DMG in downstream
AT4G39950.1	hypo-DMG in downstream
AT5G01570.1	hypo-DMG in downstream
AT5G01590.1	hypo-DMG in downstream
AT5G01600.1	hypo-DMG in downstream
AT5G01920.1	hypo-DMG in downstream
AT5G01940.1	hypo-DMG in downstream
AT5G02280.1	hypo-DMG in downstream
AT5G02290.2	hypo-DMG in downstream
AT5G03090.1	hypo-DMG in downstream
AT5G03330.2	hypo-DMG in downstream
AT5G03610.1	hypo-DMG in downstream
AT5G04330.1	hypo-DMG in downstream
AT5G04360.1	hypo-DMG in downstream
AT5G04480.1	hypo-DMG in downstream
AT5G05120.1	hypo-DMG in downstream
AT5G05490.1	hypo-DMG in downstream
AT5G05500.1	hypo-DMG in downstream
AT5G06100.2	hypo-DMG in downstream
AT5G06120.1	hypo-DMG in downstream
AT5G06620.1	hypo-DMG in downstream
AT5G06850.1	hypo-DMG in downstream
AT5G06930.1	hypo-DMG in downstream
AT5G06960.1	hypo-DMG in downstream
AT5G06970.1	hypo-DMG in downstream
AT5G08260.1	hypo-DMG in downstream
AT5G08280.1	hypo-DMG in downstream
AT5G10050.1	hypo-DMG in downstream
AT5G10090.1	hypo-DMG in downstream
AT5G10240.1	hypo-DMG in downstream
AT5G10480.3	hypo-DMG in downstream
AT5G11420.1	hypo-DMG in downstream
AT5G11900.1	hypo-DMG in downstream
AT5G12210.1	hypo-DMG in downstream
AT5G12390.1	hypo-DMG in downstream
AT5G12410.1	hypo-DMG in downstream
AT5G13230.1	hypo-DMG in downstream
AT5G13240.1	hypo-DMG in downstream
AT5G14260.3	hypo-DMG in downstream
AT5G14660.2	hypo-DMG in downstream
AT5G15440.1	hypo-DMG in downstream
AT5G15920.1	hypo-DMG in downstream
AT5G16023.1	hypo-DMG in downstream
AT5G16030.3	hypo-DMG in downstream
AT5G16050.1	hypo-DMG in downstream
AT5G16140.2	hypo-DMG in downstream
AT5G16190.1	hypo-DMG in downstream
AT5G16510.1	hypo-DMG in downstream
AT5G16620.1	hypo-DMG in downstream
AT5G16990.1	hypo-DMG in downstream
AT5G17220.1	hypo-DMG in downstream
AT5G17390.1	hypo-DMG in downstream
AT5G17400.1	hypo-DMG in downstream
AT5G17540.1	hypo-DMG in downstream
AT5G18100.1	hypo-DMG in downstream
AT5G18110.1	hypo-DMG in downstream
AT5G18250.1	hypo-DMG in downstream
AT5G18370.1	hypo-DMG in downstream
AT5G18580.1	hypo-DMG in downstream
AT5G18590.1	hypo-DMG in downstream
AT5G19420.2	hypo-DMG in downstream
AT5G19750.1	hypo-DMG in downstream
AT5G20590.1	hypo-DMG in downstream
AT5G20950.1	hypo-DMG in downstream
AT5G21120.1	hypo-DMG in downstream
AT5G21222.1	hypo-DMG in downstream
AT5G21274.1	hypo-DMG in downstream
AT5G22730.1	hypo-DMG in downstream
AT5G22740.1	hypo-DMG in downstream
AT5G23960.1	hypo-DMG in downstream
AT5G24140.1	hypo-DMG in downstream
AT5G24380.1	hypo-DMG in downstream
AT5G24390.1	hypo-DMG in downstream
AT5G24610.1	hypo-DMG in downstream
AT5G24630.6	hypo-DMG in downstream
AT5G24710.1	hypo-DMG in downstream
AT5G24830.1	hypo-DMG in downstream
AT5G24850.1	hypo-DMG in downstream
AT5G25010.1	hypo-DMG in downstream
AT5G25020.1	hypo-DMG in downstream
AT5G25290.1	hypo-DMG in downstream
AT5G25320.1	hypo-DMG in downstream
AT5G25425.1	hypo-DMG in downstream
AT5G25500.1	hypo-DMG in downstream
AT5G25750.1	hypo-DMG in downstream
AT5G25757.1	hypo-DMG in downstream
AT5G26240.1	hypo-DMG in downstream
AT5G26360.1	hypo-DMG in downstream
AT5G26680.1	hypo-DMG in downstream
AT5G26730.1	hypo-DMG in downstream
AT5G26880.1	hypo-DMG in downstream
AT5G26990.1	hypo-DMG in downstream
AT5G27290.1	hypo-DMG in downstream
AT5G27320.1	hypo-DMG in downstream
AT5G27360.1	hypo-DMG in downstream
AT5G27720.1	hypo-DMG in downstream
AT5G27730.1	hypo-DMG in downstream
AT5G27830.4	hypo-DMG in downstream
AT5G28010.1	hypo-DMG in downstream
AT5G28220.1	hypo-DMG in downstream
AT5G28380.1	hypo-DMG in downstream
AT5G28610.1	hypo-DMG in downstream
AT5G28620.1	hypo-DMG in downstream
AT5G28820.1	hypo-DMG in downstream
AT5G33806.1	hypo-DMG in downstream
AT5G34850.1	hypo-DMG in downstream
AT5G35630.2	hypo-DMG in downstream
AT5G35695.1	hypo-DMG in downstream
AT5G35840.1	hypo-DMG in downstream
AT5G35950.1	hypo-DMG in downstream
AT5G35980.1	hypo-DMG in downstream
AT5G36000.1	hypo-DMG in downstream
AT5G36140.1	hypo-DMG in downstream
AT5G36200.1	hypo-DMG in downstream
AT5G37450.1	hypo-DMG in downstream
AT5G37478.1	hypo-DMG in downstream
AT5G37850.1	hypo-DMG in downstream
AT5G37860.1	hypo-DMG in downstream
AT5G38010.1	hypo-DMG in downstream
AT5G38895.3	hypo-DMG in downstream
AT5G39470.1	hypo-DMG in downstream
AT5G39570.1	hypo-DMG in downstream
AT5G39580.1	hypo-DMG in downstream
AT5G39970.1	hypo-DMG in downstream
AT5G39980.1	hypo-DMG in downstream
AT5G40280.1	hypo-DMG in downstream
AT5G40290.1	hypo-DMG in downstream
AT5G40382.1	hypo-DMG in downstream
AT5G40600.1	hypo-DMG in downstream
AT5G40750.1	hypo-DMG in downstream
AT5G40820.1	hypo-DMG in downstream
AT5G41260.1	hypo-DMG in downstream
AT5G41440.1	hypo-DMG in downstream
AT5G41630.1	hypo-DMG in downstream
AT5G41640.1	hypo-DMG in downstream
AT5G41830.1	hypo-DMG in downstream
AT5G42250.1	hypo-DMG in downstream
AT5G42330.1	hypo-DMG in downstream
AT5G42895.1	hypo-DMG in downstream
AT5G43820.1	hypo-DMG in downstream
AT5G43830.1	hypo-DMG in downstream
AT5G43870.1	hypo-DMG in downstream
AT5G43990.2	hypo-DMG in downstream
AT5G44320.1	hypo-DMG in downstream
AT5G44650.1	hypo-DMG in downstream
AT5G44900.1	hypo-DMG in downstream
AT5G45113.1	hypo-DMG in downstream
AT5G45170.1	hypo-DMG in downstream
AT5G45710.1	hypo-DMG in downstream
AT5G45720.1	hypo-DMG in downstream
AT5G45980.1	hypo-DMG in downstream
AT5G46470.1	hypo-DMG in downstream
AT5G47090.1	hypo-DMG in downstream
AT5G47100.1	hypo-DMG in downstream
AT5G47720.4	hypo-DMG in downstream
AT5G47860.1	hypo-DMG in downstream
AT5G47870.1	hypo-DMG in downstream
AT5G48210.1	hypo-DMG in downstream
AT5G48620.1	hypo-DMG in downstream
AT5G48640.1	hypo-DMG in downstream
AT5G49020.1	hypo-DMG in downstream
AT5G49210.1	hypo-DMG in downstream
AT5G49215.1	hypo-DMG in downstream
AT5G49230.1	hypo-DMG in downstream
AT5G49840.1	hypo-DMG in downstream
AT5G49870.1	hypo-DMG in downstream
AT5G50050.1	hypo-DMG in downstream
AT5G50423.1	hypo-DMG in downstream
AT5G50890.1	hypo-DMG in downstream
AT5G51080.1	hypo-DMG in downstream
AT5G51090.1	hypo-DMG in downstream
AT5G51100.1	hypo-DMG in downstream
AT5G51360.1	hypo-DMG in downstream
AT5G52260.1	hypo-DMG in downstream
AT5G52420.1	hypo-DMG in downstream
AT5G52605.1	hypo-DMG in downstream
AT5G52610.1	hypo-DMG in downstream
AT5G52700.1	hypo-DMG in downstream
AT5G52882.1	hypo-DMG in downstream
AT5G52965.1	hypo-DMG in downstream
AT5G52980.1	hypo-DMG in downstream
AT5G53110.1	hypo-DMG in downstream
AT5G53140.1	hypo-DMG in downstream
AT5G53310.1	hypo-DMG in downstream
AT5G53560.1	hypo-DMG in downstream
AT5G54260.1	hypo-DMG in downstream
AT5G54280.2	hypo-DMG in downstream
AT5G54680.1	hypo-DMG in downstream
AT5G54690.1	hypo-DMG in downstream
AT5G55440.1	hypo-DMG in downstream
AT5G55855.1	hypo-DMG in downstream
AT5G56010.1	hypo-DMG in downstream
AT5G56369.1	hypo-DMG in downstream
AT5G56380.1	hypo-DMG in downstream
AT5G56420.1	hypo-DMG in downstream
AT5G56620.1	hypo-DMG in downstream
AT5G56730.1	hypo-DMG in downstream
AT5G57150.4	hypo-DMG in downstream
AT5G58160.1	hypo-DMG in downstream
AT5G58630.1	hypo-DMG in downstream
AT5G58920.1	hypo-DMG in downstream
AT5G59650.1	hypo-DMG in downstream
AT5G60150.1	hypo-DMG in downstream
AT5G60590.2	hypo-DMG in downstream
AT5G60964.1	hypo-DMG in downstream
AT5G61570.1	hypo-DMG in downstream
AT5G61940.1	hypo-DMG in downstream
AT5G62170.1	hypo-DMG in downstream
AT5G62600.1	hypo-DMG in downstream
AT5G62627.1	hypo-DMG in downstream
AT5G62660.1	hypo-DMG in downstream
AT5G63030.1	hypo-DMG in downstream
AT5G63200.1	hypo-DMG in downstream
AT5G63225.1	hypo-DMG in downstream
AT5G63450.1	hypo-DMG in downstream
AT5G63610.1	hypo-DMG in downstream
AT5G63905.1	hypo-DMG in downstream
AT5G64270.1	hypo-DMG in downstream
AT5G64280.1	hypo-DMG in downstream
AT5G64640.1	hypo-DMG in downstream
AT5G65540.1	hypo-DMG in downstream
AT5G65550.1	hypo-DMG in downstream
AT5G65570.1	hypo-DMG in downstream
AT5G66370.1	hypo-DMG in downstream
AT5G67080.1	hypo-DMG in downstream
AT5G67210.1	hypo-DMG in downstream
AT5G67580.1	hypo-DMG in downstream
AT1G01090.1	hypo-DMG in genebody
AT1G01110.2	hypo-DMG in genebody
AT1G01880.1	hypo-DMG in genebody
AT1G02010.1	hypo-DMG in genebody
AT1G02520.1	hypo-DMG in genebody
AT1G02940.1	hypo-DMG in genebody
AT1G02990.3	hypo-DMG in genebody
AT1G03080.1	hypo-DMG in genebody
AT1G03190.2	hypo-DMG in genebody
AT1G03310.1	hypo-DMG in genebody
AT1G03390.1	hypo-DMG in genebody
AT1G03470.1	hypo-DMG in genebody
AT1G03940.1	hypo-DMG in genebody
AT1G04120.1	hypo-DMG in genebody
AT1G04340.1	hypo-DMG in genebody
AT1G04420.1	hypo-DMG in genebody
AT1G04650.1	hypo-DMG in genebody
AT1G05150.1	hypo-DMG in genebody
AT1G05160.1	hypo-DMG in genebody
AT1G05630.1	hypo-DMG in genebody
AT1G05700.1	hypo-DMG in genebody
AT1G06140.1	hypo-DMG in genebody
AT1G06170.2	hypo-DMG in genebody
AT1G06390.1	hypo-DMG in genebody
AT1G06630.1	hypo-DMG in genebody
AT1G07570.3	hypo-DMG in genebody
AT1G07620.1	hypo-DMG in genebody
AT1G08140.1	hypo-DMG in genebody
AT1G08460.1	hypo-DMG in genebody
AT1G08680.4	hypo-DMG in genebody
AT1G08860.1	hypo-DMG in genebody
AT1G09026.1	hypo-DMG in genebody
AT1G10040.1	hypo-DMG in genebody
AT1G10970.1	hypo-DMG in genebody
AT1G11070.1	hypo-DMG in genebody
AT1G11180.2	hypo-DMG in genebody
AT1G11300.1	hypo-DMG in genebody
AT1G11820.2	hypo-DMG in genebody
AT1G12370.2	hypo-DMG in genebody
AT1G13210.1	hypo-DMG in genebody
AT1G13270.1	hypo-DMG in genebody
AT1G13630.1	hypo-DMG in genebody
AT1G14080.1	hypo-DMG in genebody
AT1G14310.1	hypo-DMG in genebody
AT1G14500.1	hypo-DMG in genebody
AT1G14560.1	hypo-DMG in genebody
AT1G14810.1	hypo-DMG in genebody
AT1G15130.1	hypo-DMG in genebody
AT1G16010.1	hypo-DMG in genebody
AT1G17110.2	hypo-DMG in genebody
AT1G17360.1	hypo-DMG in genebody
AT1G17550.1	hypo-DMG in genebody
AT1G17750.1	hypo-DMG in genebody
AT1G17940.1	hypo-DMG in genebody
AT1G17980.1	hypo-DMG in genebody
AT1G18310.1	hypo-DMG in genebody
AT1G18690.1	hypo-DMG in genebody
AT1G18880.1	hypo-DMG in genebody
AT1G18890.1	hypo-DMG in genebody
AT1G19040.1	hypo-DMG in genebody
AT1G20380.1	hypo-DMG in genebody
AT1G20550.1	hypo-DMG in genebody
AT1G20630.1	hypo-DMG in genebody
AT1G20690.1	hypo-DMG in genebody
AT1G21150.1	hypo-DMG in genebody
AT1G21400.1	hypo-DMG in genebody
AT1G21560.2	hypo-DMG in genebody
AT1G22040.1	hypo-DMG in genebody
AT1G22060.1	hypo-DMG in genebody
AT1G22150.1	hypo-DMG in genebody
AT1G22670.1	hypo-DMG in genebody
AT1G23110.2	hypo-DMG in genebody
AT1G23460.1	hypo-DMG in genebody
AT1G23830.1	hypo-DMG in genebody
AT1G25220.2	hypo-DMG in genebody
AT1G25380.1	hypo-DMG in genebody
AT1G26240.1	hypo-DMG in genebody
AT1G26380.1	hypo-DMG in genebody
AT1G26390.1	hypo-DMG in genebody
AT1G26620.1	hypo-DMG in genebody
AT1G26750.1	hypo-DMG in genebody
AT1G27150.1	hypo-DMG in genebody
AT1G27270.1	hypo-DMG in genebody
AT1G27370.4	hypo-DMG in genebody
AT1G27480.1	hypo-DMG in genebody
AT1G27490.1	hypo-DMG in genebody
AT1G27530.1	hypo-DMG in genebody
AT1G28000.1	hypo-DMG in genebody
AT1G28060.1	hypo-DMG in genebody
AT1G28135.1	hypo-DMG in genebody
AT1G28380.1	hypo-DMG in genebody
AT1G28560.2	hypo-DMG in genebody
AT1G28710.1	hypo-DMG in genebody
AT1G29030.1	hypo-DMG in genebody
AT1G29120.5	hypo-DMG in genebody
AT1G29170.1	hypo-DMG in genebody
AT1G29180.1	hypo-DMG in genebody
AT1G29410.2	hypo-DMG in genebody
AT1G29510.1	hypo-DMG in genebody
AT1G29710.1	hypo-DMG in genebody
AT1G29910.1	hypo-DMG in genebody
AT1G30060.1	hypo-DMG in genebody
AT1G30510.2	hypo-DMG in genebody
AT1G30590.1	hypo-DMG in genebody
AT1G30620.1	hypo-DMG in genebody
AT1G30825.1	hypo-DMG in genebody
AT1G30870.1	hypo-DMG in genebody
AT1G31330.1	hypo-DMG in genebody
AT1G31500.4	hypo-DMG in genebody
AT1G31520.1	hypo-DMG in genebody
AT1G31850.1	hypo-DMG in genebody
AT1G32140.1	hypo-DMG in genebody
AT1G32180.1	hypo-DMG in genebody
AT1G32415.1	hypo-DMG in genebody
AT1G32450.1	hypo-DMG in genebody
AT1G32750.1	hypo-DMG in genebody
AT1G32970.1	hypo-DMG in genebody
AT1G33770.1	hypo-DMG in genebody
AT1G33870.1	hypo-DMG in genebody
AT1G33900.1	hypo-DMG in genebody
AT1G34110.1	hypo-DMG in genebody
AT1G34355.1	hypo-DMG in genebody
AT1G34460.1	hypo-DMG in genebody
AT1G34570.1	hypo-DMG in genebody
AT1G34760.1	hypo-DMG in genebody
AT1G35350.1	hypo-DMG in genebody
AT1G35400.1	hypo-DMG in genebody
AT1G35530.2	hypo-DMG in genebody
AT1G35610.1	hypo-DMG in genebody
AT1G36150.1	hypo-DMG in genebody
AT1G36960.1	hypo-DMG in genebody
AT1G36990.1	hypo-DMG in genebody
AT1G43630.1	hypo-DMG in genebody
AT1G43780.1	hypo-DMG in genebody
AT1G44170.1	hypo-DMG in genebody
AT1G44835.2	hypo-DMG in genebody
AT1G44960.1	hypo-DMG in genebody
AT1G47480.1	hypo-DMG in genebody
AT1G47670.1	hypo-DMG in genebody
AT1G48050.1	hypo-DMG in genebody
AT1G48090.1	hypo-DMG in genebody
AT1G48175.1	hypo-DMG in genebody
AT1G48580.1	hypo-DMG in genebody
AT1G48650.2	hypo-DMG in genebody
AT1G48790.1	hypo-DMG in genebody
AT1G49050.1	hypo-DMG in genebody
AT1G49190.2	hypo-DMG in genebody
AT1G49230.1	hypo-DMG in genebody
AT1G49300.1	hypo-DMG in genebody
AT1G49990.1	hypo-DMG in genebody
AT1G50220.1	hypo-DMG in genebody
AT1G50270.1	hypo-DMG in genebody
AT1G50350.1	hypo-DMG in genebody
AT1G50750.1	hypo-DMG in genebody
AT1G51110.1	hypo-DMG in genebody
AT1G51150.1	hypo-DMG in genebody
AT1G51420.1	hypo-DMG in genebody
AT1G51620.2	hypo-DMG in genebody
AT1G52030.2	hypo-DMG in genebody
AT1G52520.1	hypo-DMG in genebody
AT1G52620.1	hypo-DMG in genebody
AT1G52640.1	hypo-DMG in genebody
AT1G52790.1	hypo-DMG in genebody
AT1G52940.1	hypo-DMG in genebody
AT1G53300.1	hypo-DMG in genebody
AT1G53580.2	hypo-DMG in genebody
AT1G53600.1	hypo-DMG in genebody
AT1G54380.1	hypo-DMG in genebody
AT1G54560.1	hypo-DMG in genebody
AT1G54850.1	hypo-DMG in genebody
AT1G55490.2	hypo-DMG in genebody
AT1G55500.2	hypo-DMG in genebody
AT1G55610.2	hypo-DMG in genebody
AT1G55620.2	hypo-DMG in genebody
AT1G57590.1	hypo-DMG in genebody
AT1G58060.1	hypo-DMG in genebody
AT1G58080.1	hypo-DMG in genebody
AT1G58190.2	hypo-DMG in genebody
AT1G59870.1	hypo-DMG in genebody
AT1G60360.1	hypo-DMG in genebody
AT1G60810.1	hypo-DMG in genebody
AT1G60890.2	hypo-DMG in genebody
AT1G61370.1	hypo-DMG in genebody
AT1G61380.1	hypo-DMG in genebody
AT1G61390.1	hypo-DMG in genebody
AT1G61400.1	hypo-DMG in genebody
AT1G61420.1	hypo-DMG in genebody
AT1G61480.1	hypo-DMG in genebody
AT1G61500.1	hypo-DMG in genebody
AT1G61630.1	hypo-DMG in genebody
AT1G61670.1	hypo-DMG in genebody
AT1G61900.1	hypo-DMG in genebody
AT1G62030.1	hypo-DMG in genebody
AT1G62270.1	hypo-DMG in genebody
AT1G62320.1	hypo-DMG in genebody
AT1G62680.1	hypo-DMG in genebody
AT1G62970.1	hypo-DMG in genebody
AT1G63010.5	hypo-DMG in genebody
AT1G63250.1	hypo-DMG in genebody
AT1G63730.1	hypo-DMG in genebody
AT1G64280.1	hypo-DMG in genebody
AT1G64440.1	hypo-DMG in genebody
AT1G65470.1	hypo-DMG in genebody
AT1G65550.1	hypo-DMG in genebody
AT1G65920.1	hypo-DMG in genebody
AT1G66250.1	hypo-DMG in genebody
AT1G66345.1	hypo-DMG in genebody
AT1G66540.1	hypo-DMG in genebody
AT1G66640.1	hypo-DMG in genebody
AT1G66690.1	hypo-DMG in genebody
AT1G66930.1	hypo-DMG in genebody
AT1G67170.1	hypo-DMG in genebody
AT1G67230.1	hypo-DMG in genebody
AT1G67420.2	hypo-DMG in genebody
AT1G67530.1	hypo-DMG in genebody
AT1G67590.1	hypo-DMG in genebody
AT1G67630.1	hypo-DMG in genebody
AT1G67900.3	hypo-DMG in genebody
AT1G67990.1	hypo-DMG in genebody
AT1G68050.1	hypo-DMG in genebody
AT1G68120.1	hypo-DMG in genebody
AT1G68260.1	hypo-DMG in genebody
AT1G68400.1	hypo-DMG in genebody
AT1G68690.1	hypo-DMG in genebody
AT1G68720.1	hypo-DMG in genebody
AT1G68890.1	hypo-DMG in genebody
AT1G69440.1	hypo-DMG in genebody
AT1G69990.1	hypo-DMG in genebody
AT1G70340.1	hypo-DMG in genebody
AT1G70550.1	hypo-DMG in genebody
AT1G70840.1	hypo-DMG in genebody
AT1G70850.3	hypo-DMG in genebody
AT1G71920.2	hypo-DMG in genebody
AT1G72090.1	hypo-DMG in genebody
AT1G72550.1	hypo-DMG in genebody
AT1G73040.1	hypo-DMG in genebody
AT1G73110.1	hypo-DMG in genebody
AT1G73660.1	hypo-DMG in genebody
AT1G73690.1	hypo-DMG in genebody
AT1G74550.1	hypo-DMG in genebody
AT1G74720.1	hypo-DMG in genebody
AT1G74750.1	hypo-DMG in genebody
AT1G74780.1	hypo-DMG in genebody
AT1G74800.1	hypo-DMG in genebody
AT1G75100.1	hypo-DMG in genebody
AT1G75370.2	hypo-DMG in genebody
AT1G76350.1	hypo-DMG in genebody
AT1G76660.1	hypo-DMG in genebody
AT1G76780.1	hypo-DMG in genebody
AT1G76970.1	hypo-DMG in genebody
AT1G77380.1	hypo-DMG in genebody
AT1G77410.1	hypo-DMG in genebody
AT1G77770.1	hypo-DMG in genebody
AT1G77840.1	hypo-DMG in genebody
AT1G77980.1	hypo-DMG in genebody
AT1G78140.1	hypo-DMG in genebody
AT1G78500.1	hypo-DMG in genebody
AT1G78950.1	hypo-DMG in genebody
AT1G79190.1	hypo-DMG in genebody
AT1G79210.2	hypo-DMG in genebody
AT1G79230.1	hypo-DMG in genebody
AT1G79280.2	hypo-DMG in genebody
AT1G79350.1	hypo-DMG in genebody
AT1G79530.1	hypo-DMG in genebody
AT1G79560.1	hypo-DMG in genebody
AT1G79600.1	hypo-DMG in genebody
AT1G79750.1	hypo-DMG in genebody
AT1G79950.1	hypo-DMG in genebody
AT1G80010.1	hypo-DMG in genebody
AT1G80350.1	hypo-DMG in genebody
AT1G80420.3	hypo-DMG in genebody
AT1G80550.1	hypo-DMG in genebody
AT1G80660.1	hypo-DMG in genebody
AT1G80790.1	hypo-DMG in genebody
AT2G01130.1	hypo-DMG in genebody
AT2G01280.1	hypo-DMG in genebody
AT2G01680.1	hypo-DMG in genebody
AT2G02040.1	hypo-DMG in genebody
AT2G02370.2	hypo-DMG in genebody
AT2G02470.1	hypo-DMG in genebody
AT2G02795.1	hypo-DMG in genebody
AT2G02980.1	hypo-DMG in genebody
AT2G03240.1	hypo-DMG in genebody
AT2G03890.1	hypo-DMG in genebody
AT2G04300.1	hypo-DMG in genebody
AT2G04570.1	hypo-DMG in genebody
AT2G05070.1	hypo-DMG in genebody
AT2G05120.1	hypo-DMG in genebody
AT2G05160.1	hypo-DMG in genebody
AT2G05360.1	hypo-DMG in genebody
AT2G06010.1	hypo-DMG in genebody
AT2G06050.3	hypo-DMG in genebody
AT2G07180.1	hypo-DMG in genebody
AT2G07680.1	hypo-DMG in genebody
AT2G07728.1	hypo-DMG in genebody
AT2G13126.1	hypo-DMG in genebody
AT2G13370.1	hypo-DMG in genebody
AT2G13620.1	hypo-DMG in genebody
AT2G14210.1	hypo-DMG in genebody
AT2G14255.1	hypo-DMG in genebody
AT2G14440.1	hypo-DMG in genebody
AT2G14750.1	hypo-DMG in genebody
AT2G15390.2	hypo-DMG in genebody
AT2G16230.1	hypo-DMG in genebody
AT2G16400.1	hypo-DMG in genebody
AT2G16490.1	hypo-DMG in genebody
AT2G16530.1	hypo-DMG in genebody
AT2G16630.1	hypo-DMG in genebody
AT2G16870.1	hypo-DMG in genebody
AT2G16910.1	hypo-DMG in genebody
AT2G17050.1	hypo-DMG in genebody
AT2G17690.1	hypo-DMG in genebody
AT2G17700.1	hypo-DMG in genebody
AT2G17820.1	hypo-DMG in genebody
AT2G18470.1	hypo-DMG in genebody
AT2G18710.1	hypo-DMG in genebody
AT2G19190.1	hypo-DMG in genebody
AT2G19210.1	hypo-DMG in genebody
AT2G19230.1	hypo-DMG in genebody
AT2G19260.1	hypo-DMG in genebody
AT2G19900.1	hypo-DMG in genebody
AT2G20110.2	hypo-DMG in genebody
AT2G20250.1	hypo-DMG in genebody
AT2G20290.1	hypo-DMG in genebody
AT2G20362.1	hypo-DMG in genebody
AT2G20390.2	hypo-DMG in genebody
AT2G20500.1	hypo-DMG in genebody
AT2G20613.1	hypo-DMG in genebody
AT2G20740.1	hypo-DMG in genebody
AT2G20760.1	hypo-DMG in genebody
AT2G21040.1	hypo-DMG in genebody
AT2G21170.1	hypo-DMG in genebody
AT2G21390.1	hypo-DMG in genebody
AT2G21470.2	hypo-DMG in genebody
AT2G21500.2	hypo-DMG in genebody
AT2G21540.1	hypo-DMG in genebody
AT2G21930.1	hypo-DMG in genebody
AT2G22410.1	hypo-DMG in genebody
AT2G22630.1	hypo-DMG in genebody
AT2G22670.4	hypo-DMG in genebody
AT2G22890.1	hypo-DMG in genebody
AT2G22990.3	hypo-DMG in genebody
AT2G23350.1	hypo-DMG in genebody
AT2G23420.1	hypo-DMG in genebody
AT2G23630.1	hypo-DMG in genebody
AT2G23660.1	hypo-DMG in genebody
AT2G23740.2	hypo-DMG in genebody
AT2G23780.1	hypo-DMG in genebody
AT2G24070.1	hypo-DMG in genebody
AT2G24120.1	hypo-DMG in genebody
AT2G24280.1	hypo-DMG in genebody
AT2G24300.2	hypo-DMG in genebody
AT2G24600.4	hypo-DMG in genebody
AT2G24610.1	hypo-DMG in genebody
AT2G24765.1	hypo-DMG in genebody
AT2G24834.1	hypo-DMG in genebody
AT2G24945.1	hypo-DMG in genebody
AT2G25050.2	hypo-DMG in genebody
AT2G25490.1	hypo-DMG in genebody
AT2G25640.1	hypo-DMG in genebody
AT2G25660.1	hypo-DMG in genebody
AT2G25680.1	hypo-DMG in genebody
AT2G26140.1	hypo-DMG in genebody
AT2G26180.1	hypo-DMG in genebody
AT2G26350.1	hypo-DMG in genebody
AT2G26390.1	hypo-DMG in genebody
AT2G26610.1	hypo-DMG in genebody
AT2G26860.1	hypo-DMG in genebody
AT2G26890.1	hypo-DMG in genebody
AT2G26980.4	hypo-DMG in genebody
AT2G27229.1	hypo-DMG in genebody
AT2G27280.1	hypo-DMG in genebody
AT2G27630.1	hypo-DMG in genebody
AT2G28070.1	hypo-DMG in genebody
AT2G28180.1	hypo-DMG in genebody
AT2G28630.1	hypo-DMG in genebody
AT2G28940.2	hypo-DMG in genebody
AT2G29065.1	hypo-DMG in genebody
AT2G29210.1	hypo-DMG in genebody
AT2G30090.1	hypo-DMG in genebody
AT2G30200.1	hypo-DMG in genebody
AT2G30980.1	hypo-DMG in genebody
AT2G31810.1	hypo-DMG in genebody
AT2G32230.1	hypo-DMG in genebody
AT2G32630.1	hypo-DMG in genebody
AT2G32850.2	hypo-DMG in genebody
AT2G32860.2	hypo-DMG in genebody
AT2G32940.1	hypo-DMG in genebody
AT2G32950.1	hypo-DMG in genebody
AT2G33360.1	hypo-DMG in genebody
AT2G33710.2	hypo-DMG in genebody
AT2G34020.1	hypo-DMG in genebody
AT2G34240.1	hypo-DMG in genebody
AT2G34410.1	hypo-DMG in genebody
AT2G34470.2	hypo-DMG in genebody
AT2G34560.2	hypo-DMG in genebody
AT2G34920.1	hypo-DMG in genebody
AT2G35050.1	hypo-DMG in genebody
AT2G35770.1	hypo-DMG in genebody
AT2G36270.1	hypo-DMG in genebody
AT2G36350.1	hypo-DMG in genebody
AT2G36530.1	hypo-DMG in genebody
AT2G36850.1	hypo-DMG in genebody
AT2G37710.1	hypo-DMG in genebody
AT2G37770.2	hypo-DMG in genebody
AT2G38020.1	hypo-DMG in genebody
AT2G38070.1	hypo-DMG in genebody
AT2G38150.1	hypo-DMG in genebody
AT2G38440.1	hypo-DMG in genebody
AT2G38590.1	hypo-DMG in genebody
AT2G39130.1	hypo-DMG in genebody
AT2G39180.1	hypo-DMG in genebody
AT2G39240.1	hypo-DMG in genebody
AT2G39380.1	hypo-DMG in genebody
AT2G39725.2	hypo-DMG in genebody
AT2G39805.2	hypo-DMG in genebody
AT2G39810.1	hypo-DMG in genebody
AT2G39890.2	hypo-DMG in genebody
AT2G39930.1	hypo-DMG in genebody
AT2G40320.1	hypo-DMG in genebody
AT2G40400.2	hypo-DMG in genebody
AT2G40630.1	hypo-DMG in genebody
AT2G40660.1	hypo-DMG in genebody
AT2G40770.1	hypo-DMG in genebody
AT2G40890.1	hypo-DMG in genebody
AT2G41705.1	hypo-DMG in genebody
AT2G41760.1	hypo-DMG in genebody
AT2G41820.1	hypo-DMG in genebody
AT2G41890.1	hypo-DMG in genebody
AT2G41900.1	hypo-DMG in genebody
AT2G41920.1	hypo-DMG in genebody
AT2G42010.1	hypo-DMG in genebody
AT2G42190.1	hypo-DMG in genebody
AT2G42500.1	hypo-DMG in genebody
AT2G42580.1	hypo-DMG in genebody
AT2G42640.1	hypo-DMG in genebody
AT2G42880.1	hypo-DMG in genebody
AT2G43260.1	hypo-DMG in genebody
AT2G43500.2	hypo-DMG in genebody
AT2G43680.1	hypo-DMG in genebody
AT2G44220.1	hypo-DMG in genebody
AT2G44880.1	hypo-DMG in genebody
AT2G45650.1	hypo-DMG in genebody
AT2G46070.1	hypo-DMG in genebody
AT2G46500.1	hypo-DMG in genebody
AT2G46530.3	hypo-DMG in genebody
AT2G46860.1	hypo-DMG in genebody
AT2G47070.1	hypo-DMG in genebody
AT2G47800.1	hypo-DMG in genebody
AT2G48110.1	hypo-DMG in genebody
AT3G01120.1	hypo-DMG in genebody
AT3G01310.1	hypo-DMG in genebody
AT3G01350.1	hypo-DMG in genebody
AT3G01370.1	hypo-DMG in genebody
AT3G01770.1	hypo-DMG in genebody
AT3G02010.1	hypo-DMG in genebody
AT3G02130.1	hypo-DMG in genebody
AT3G02460.1	hypo-DMG in genebody
AT3G02850.1	hypo-DMG in genebody
AT3G02890.1	hypo-DMG in genebody
AT3G03050.1	hypo-DMG in genebody
AT3G03250.1	hypo-DMG in genebody
AT3G03510.1	hypo-DMG in genebody
AT3G03560.1	hypo-DMG in genebody
AT3G03580.1	hypo-DMG in genebody
AT3G03773.2	hypo-DMG in genebody
AT3G04240.1	hypo-DMG in genebody
AT3G04580.2	hypo-DMG in genebody
AT3G04850.1	hypo-DMG in genebody
AT3G04910.1	hypo-DMG in genebody
AT3G05040.1	hypo-DMG in genebody
AT3G05050.1	hypo-DMG in genebody
AT3G05270.2	hypo-DMG in genebody
AT3G05280.1	hypo-DMG in genebody
AT3G05420.2	hypo-DMG in genebody
AT3G05630.1	hypo-DMG in genebody
AT3G05675.2	hypo-DMG in genebody
AT3G05790.1	hypo-DMG in genebody
AT3G06410.1	hypo-DMG in genebody
AT3G06500.1	hypo-DMG in genebody
AT3G06770.2	hypo-DMG in genebody
AT3G07600.1	hypo-DMG in genebody
AT3G07900.1	hypo-DMG in genebody
AT3G09010.1	hypo-DMG in genebody
AT3G09250.2	hypo-DMG in genebody
AT3G09560.3	hypo-DMG in genebody
AT3G09840.1	hypo-DMG in genebody
AT3G09910.1	hypo-DMG in genebody
AT3G09920.3	hypo-DMG in genebody
AT3G09960.1	hypo-DMG in genebody
AT3G10550.1	hypo-DMG in genebody
AT3G11010.1	hypo-DMG in genebody
AT3G11450.1	hypo-DMG in genebody
AT3G11830.1	hypo-DMG in genebody
AT3G12150.1	hypo-DMG in genebody
AT3G12380.2	hypo-DMG in genebody
AT3G12690.3	hypo-DMG in genebody
AT3G12810.1	hypo-DMG in genebody
AT3G13020.1	hypo-DMG in genebody
AT3G13040.1	hypo-DMG in genebody
AT3G13065.1	hypo-DMG in genebody
AT3G13150.1	hypo-DMG in genebody
AT3G13290.1	hypo-DMG in genebody
AT3G13640.1	hypo-DMG in genebody
AT3G13880.1	hypo-DMG in genebody
AT3G14660.1	hypo-DMG in genebody
AT3G14790.1	hypo-DMG in genebody
AT3G14920.1	hypo-DMG in genebody
AT3G15000.1	hypo-DMG in genebody
AT3G15080.1	hypo-DMG in genebody
AT3G15270.1	hypo-DMG in genebody
AT3G15350.2	hypo-DMG in genebody
AT3G16130.1	hypo-DMG in genebody
AT3G16170.1	hypo-DMG in genebody
AT3G17320.1	hypo-DMG in genebody
AT3G17330.1	hypo-DMG in genebody
AT3G17480.1	hypo-DMG in genebody
AT3G17630.1	hypo-DMG in genebody
AT3G17750.1	hypo-DMG in genebody
AT3G17840.1	hypo-DMG in genebody
AT3G17880.1	hypo-DMG in genebody
AT3G17900.1	hypo-DMG in genebody
AT3G18330.1	hypo-DMG in genebody
AT3G18350.1	hypo-DMG in genebody
AT3G18370.1	hypo-DMG in genebody
AT3G18520.2	hypo-DMG in genebody
AT3G18750.3	hypo-DMG in genebody
AT3G19180.1	hypo-DMG in genebody
AT3G19250.1	hypo-DMG in genebody
AT3G19470.2	hypo-DMG in genebody
AT3G19540.1	hypo-DMG in genebody
AT3G19560.1	hypo-DMG in genebody
AT3G19880.1	hypo-DMG in genebody
AT3G19940.1	hypo-DMG in genebody
AT3G19970.1	hypo-DMG in genebody
AT3G20010.1	hypo-DMG in genebody
AT3G20200.1	hypo-DMG in genebody
AT3G20250.1	hypo-DMG in genebody
AT3G20260.1	hypo-DMG in genebody
AT3G20440.2	hypo-DMG in genebody
AT3G20620.1	hypo-DMG in genebody
AT3G20650.1	hypo-DMG in genebody
AT3G20690.1	hypo-DMG in genebody
AT3G20770.1	hypo-DMG in genebody
AT3G20780.1	hypo-DMG in genebody
AT3G20860.1	hypo-DMG in genebody
AT3G21170.1	hypo-DMG in genebody
AT3G21200.1	hypo-DMG in genebody
AT3G21250.2	hypo-DMG in genebody
AT3G21500.2	hypo-DMG in genebody
AT3G21980.1	hypo-DMG in genebody
AT3G22057.1	hypo-DMG in genebody
AT3G22150.1	hypo-DMG in genebody
AT3G22300.1	hypo-DMG in genebody
AT3G22350.1	hypo-DMG in genebody
AT3G22650.1	hypo-DMG in genebody
AT3G22870.1	hypo-DMG in genebody
AT3G22960.1	hypo-DMG in genebody
AT3G22980.1	hypo-DMG in genebody
AT3G23060.1	hypo-DMG in genebody
AT3G23160.1	hypo-DMG in genebody
AT3G23210.1	hypo-DMG in genebody
AT3G23250.1	hypo-DMG in genebody
AT3G23280.1	hypo-DMG in genebody
AT3G23340.1	hypo-DMG in genebody
AT3G23420.1	hypo-DMG in genebody
AT3G23530.1	hypo-DMG in genebody
AT3G23660.2	hypo-DMG in genebody
AT3G24240.1	hypo-DMG in genebody
AT3G24255.1	hypo-DMG in genebody
AT3G24260.1	hypo-DMG in genebody
AT3G24290.1	hypo-DMG in genebody
AT3G24460.1	hypo-DMG in genebody
AT3G24530.1	hypo-DMG in genebody
AT3G24840.1	hypo-DMG in genebody
AT3G24900.1	hypo-DMG in genebody
AT3G25970.1	hypo-DMG in genebody
AT3G26085.2	hypo-DMG in genebody
AT3G26100.2	hypo-DMG in genebody
AT3G26370.1	hypo-DMG in genebody
AT3G26480.1	hypo-DMG in genebody
AT3G26650.1	hypo-DMG in genebody
AT3G26730.1	hypo-DMG in genebody
AT3G26820.1	hypo-DMG in genebody
AT3G26840.1	hypo-DMG in genebody
AT3G27590.1	hypo-DMG in genebody
AT3G27670.1	hypo-DMG in genebody
AT3G27860.1	hypo-DMG in genebody
AT3G28040.1	hypo-DMG in genebody
AT3G28170.1	hypo-DMG in genebody
AT3G28330.1	hypo-DMG in genebody
AT3G28380.1	hypo-DMG in genebody
AT3G28450.1	hypo-DMG in genebody
AT3G28490.1	hypo-DMG in genebody
AT3G28750.1	hypo-DMG in genebody
AT3G28925.1	hypo-DMG in genebody
AT3G28960.1	hypo-DMG in genebody
AT3G29130.2	hypo-DMG in genebody
AT3G29290.1	hypo-DMG in genebody
AT3G29560.1	hypo-DMG in genebody
AT3G30160.1	hypo-DMG in genebody
AT3G30390.2	hypo-DMG in genebody
AT3G30842.1	hypo-DMG in genebody
AT3G33530.3	hypo-DMG in genebody
AT3G42850.1	hypo-DMG in genebody
AT3G43440.1	hypo-DMG in genebody
AT3G43700.1	hypo-DMG in genebody
AT3G43790.2	hypo-DMG in genebody
AT3G44190.1	hypo-DMG in genebody
AT3G44250.1	hypo-DMG in genebody
AT3G44670.2	hypo-DMG in genebody
AT3G44880.1	hypo-DMG in genebody
AT3G44900.1	hypo-DMG in genebody
AT3G45020.1	hypo-DMG in genebody
AT3G45070.1	hypo-DMG in genebody
AT3G45090.1	hypo-DMG in genebody
AT3G45140.1	hypo-DMG in genebody
AT3G45300.1	hypo-DMG in genebody
AT3G45640.1	hypo-DMG in genebody
AT3G45800.1	hypo-DMG in genebody
AT3G45840.1	hypo-DMG in genebody
AT3G45940.1	hypo-DMG in genebody
AT3G46000.1	hypo-DMG in genebody
AT3G46010.2	hypo-DMG in genebody
AT3G46210.5	hypo-DMG in genebody
AT3G46420.1	hypo-DMG in genebody
AT3G46520.1	hypo-DMG in genebody
AT3G46590.2	hypo-DMG in genebody
AT3G47170.1	hypo-DMG in genebody
AT3G47690.1	hypo-DMG in genebody
AT3G47800.1	hypo-DMG in genebody
AT3G47860.1	hypo-DMG in genebody
AT3G47950.1	hypo-DMG in genebody
AT3G48770.1	hypo-DMG in genebody
AT3G48830.1	hypo-DMG in genebody
AT3G49070.1	hypo-DMG in genebody
AT3G49160.1	hypo-DMG in genebody
AT3G49670.1	hypo-DMG in genebody
AT3G49710.1	hypo-DMG in genebody
AT3G49740.1	hypo-DMG in genebody
AT3G50070.1	hypo-DMG in genebody
AT3G50380.1	hypo-DMG in genebody
AT3G50620.1	hypo-DMG in genebody
AT3G50690.1	hypo-DMG in genebody
AT3G50808.1	hypo-DMG in genebody
AT3G50950.1	hypo-DMG in genebody
AT3G51570.1	hypo-DMG in genebody
AT3G51640.1	hypo-DMG in genebody
AT3G51770.2	hypo-DMG in genebody
AT3G52030.1	hypo-DMG in genebody
AT3G52250.1	hypo-DMG in genebody
AT3G52350.1	hypo-DMG in genebody
AT3G52680.1	hypo-DMG in genebody
AT3G52750.1	hypo-DMG in genebody
AT3G52870.1	hypo-DMG in genebody
AT3G52920.1	hypo-DMG in genebody
AT3G52930.1	hypo-DMG in genebody
AT3G52990.1	hypo-DMG in genebody
AT3G53520.4	hypo-DMG in genebody
AT3G53620.1	hypo-DMG in genebody
AT3G53780.2	hypo-DMG in genebody
AT3G53800.1	hypo-DMG in genebody
AT3G54140.1	hypo-DMG in genebody
AT3G54280.2	hypo-DMG in genebody
AT3G54350.3	hypo-DMG in genebody
AT3G54500.3	hypo-DMG in genebody
AT3G54580.1	hypo-DMG in genebody
AT3G54590.1	hypo-DMG in genebody
AT3G54780.1	hypo-DMG in genebody
AT3G55005.1	hypo-DMG in genebody
AT3G55410.1	hypo-DMG in genebody
AT3G55550.1	hypo-DMG in genebody
AT3G55980.1	hypo-DMG in genebody
AT3G56320.1	hypo-DMG in genebody
AT3G56550.1	hypo-DMG in genebody
AT3G56720.3	hypo-DMG in genebody
AT3G57060.2	hypo-DMG in genebody
AT3G57550.2	hypo-DMG in genebody
AT3G57650.1	hypo-DMG in genebody
AT3G58030.2	hypo-DMG in genebody
AT3G58090.1	hypo-DMG in genebody
AT3G58640.1	hypo-DMG in genebody
AT3G58770.1	hypo-DMG in genebody
AT3G59000.1	hypo-DMG in genebody
AT3G59100.1	hypo-DMG in genebody
AT3G59140.1	hypo-DMG in genebody
AT3G59290.1	hypo-DMG in genebody
AT3G59300.1	hypo-DMG in genebody
AT3G59340.1	hypo-DMG in genebody
AT3G59380.1	hypo-DMG in genebody
AT3G59700.1	hypo-DMG in genebody
AT3G59730.1	hypo-DMG in genebody
AT3G60070.1	hypo-DMG in genebody
AT3G60310.1	hypo-DMG in genebody
AT3G60340.2	hypo-DMG in genebody
AT3G60350.1	hypo-DMG in genebody
AT3G60380.1	hypo-DMG in genebody
AT3G60400.1	hypo-DMG in genebody
AT3G60860.1	hypo-DMG in genebody
AT3G60961.1	hypo-DMG in genebody
AT3G61260.1	hypo-DMG in genebody
AT3G61300.1	hypo-DMG in genebody
AT3G61590.2	hypo-DMG in genebody
AT3G62110.1	hypo-DMG in genebody
AT3G62360.1	hypo-DMG in genebody
AT3G62390.1	hypo-DMG in genebody
AT3G62770.1	hypo-DMG in genebody
AT3G62900.1	hypo-DMG in genebody
AT3G62940.2	hypo-DMG in genebody
AT3G63070.1	hypo-DMG in genebody
AT3G63140.1	hypo-DMG in genebody
AT3G63220.2	hypo-DMG in genebody
AT3G63280.2	hypo-DMG in genebody
AT3G63380.1	hypo-DMG in genebody
AT3G63480.1	hypo-DMG in genebody
AT3G63530.1	hypo-DMG in genebody
AT3G66652.1	hypo-DMG in genebody
AT4G00300.1	hypo-DMG in genebody
AT4G00335.2	hypo-DMG in genebody
AT4G00570.1	hypo-DMG in genebody
AT4G00860.1	hypo-DMG in genebody
AT4G00900.1	hypo-DMG in genebody
AT4G01020.1	hypo-DMG in genebody
AT4G01090.1	hypo-DMG in genebody
AT4G01210.1	hypo-DMG in genebody
AT4G01310.1	hypo-DMG in genebody
AT4G01510.1	hypo-DMG in genebody
AT4G01630.1	hypo-DMG in genebody
AT4G01820.1	hypo-DMG in genebody
AT4G02075.1	hypo-DMG in genebody
AT4G02280.1	hypo-DMG in genebody
AT4G02580.1	hypo-DMG in genebody
AT4G02700.1	hypo-DMG in genebody
AT4G02710.1	hypo-DMG in genebody
AT4G02760.3	hypo-DMG in genebody
AT4G02820.1	hypo-DMG in genebody
AT4G02930.1	hypo-DMG in genebody
AT4G03000.2	hypo-DMG in genebody
AT4G03190.1	hypo-DMG in genebody
AT4G03415.1	hypo-DMG in genebody
AT4G03510.1	hypo-DMG in genebody
AT4G03550.1	hypo-DMG in genebody
AT4G03635.1	hypo-DMG in genebody
AT4G04450.1	hypo-DMG in genebody
AT4G04490.1	hypo-DMG in genebody
AT4G04570.1	hypo-DMG in genebody
AT4G04695.1	hypo-DMG in genebody
AT4G04790.1	hypo-DMG in genebody
AT4G04950.1	hypo-DMG in genebody
AT4G04960.1	hypo-DMG in genebody
AT4G04970.1	hypo-DMG in genebody
AT4G05000.1	hypo-DMG in genebody
AT4G05140.1	hypo-DMG in genebody
AT4G05210.1	hypo-DMG in genebody
AT4G08360.1	hypo-DMG in genebody
AT4G08380.1	hypo-DMG in genebody
AT4G08400.1	hypo-DMG in genebody
AT4G08410.1	hypo-DMG in genebody
AT4G08450.1	hypo-DMG in genebody
AT4G08760.1	hypo-DMG in genebody
AT4G08770.1	hypo-DMG in genebody
AT4G08810.1	hypo-DMG in genebody
AT4G08850.1	hypo-DMG in genebody
AT4G08870.1	hypo-DMG in genebody
AT4G08900.1	hypo-DMG in genebody
AT4G08940.1	hypo-DMG in genebody
AT4G09430.1	hypo-DMG in genebody
AT4G09510.1	hypo-DMG in genebody
AT4G09740.1	hypo-DMG in genebody
AT4G09800.1	hypo-DMG in genebody
AT4G09900.1	hypo-DMG in genebody
AT4G09930.1	hypo-DMG in genebody
AT4G09980.1	hypo-DMG in genebody
AT4G10000.1	hypo-DMG in genebody
AT4G10110.1	hypo-DMG in genebody
AT4G10210.1	hypo-DMG in genebody
AT4G10470.1	hypo-DMG in genebody
AT4G10650.1	hypo-DMG in genebody
AT4G10710.1	hypo-DMG in genebody
AT4G10750.1	hypo-DMG in genebody
AT4G10770.1	hypo-DMG in genebody
AT4G11010.1	hypo-DMG in genebody
AT4G11060.1	hypo-DMG in genebody
AT4G11120.1	hypo-DMG in genebody
AT4G11150.1	hypo-DMG in genebody
AT4G11330.1	hypo-DMG in genebody
AT4G11340.1	hypo-DMG in genebody
AT4G11400.1	hypo-DMG in genebody
AT4G11420.1	hypo-DMG in genebody
AT4G11610.1	hypo-DMG in genebody
AT4G11670.1	hypo-DMG in genebody
AT4G11810.1	hypo-DMG in genebody
AT4G12130.1	hypo-DMG in genebody
AT4G12420.2	hypo-DMG in genebody
AT4G12470.1	hypo-DMG in genebody
AT4G12530.1	hypo-DMG in genebody
AT4G12680.1	hypo-DMG in genebody
AT4G12910.1	hypo-DMG in genebody
AT4G13530.1	hypo-DMG in genebody
AT4G13880.1	hypo-DMG in genebody
AT4G13890.1	hypo-DMG in genebody
AT4G13992.1	hypo-DMG in genebody
AT4G14160.1	hypo-DMG in genebody
AT4G14200.1	hypo-DMG in genebody
AT4G14230.1	hypo-DMG in genebody
AT4G14420.1	hypo-DMG in genebody
AT4G15230.1	hypo-DMG in genebody
AT4G15236.1	hypo-DMG in genebody
AT4G15475.1	hypo-DMG in genebody
AT4G15520.1	hypo-DMG in genebody
AT4G15530.6	hypo-DMG in genebody
AT4G15560.1	hypo-DMG in genebody
AT4G15760.1	hypo-DMG in genebody
AT4G16390.1	hypo-DMG in genebody
AT4G16835.1	hypo-DMG in genebody
AT4G16930.1	hypo-DMG in genebody
AT4G16960.1	hypo-DMG in genebody
AT4G17410.3	hypo-DMG in genebody
AT4G17720.1	hypo-DMG in genebody
AT4G17780.1	hypo-DMG in genebody
AT4G18050.1	hypo-DMG in genebody
AT4G18130.1	hypo-DMG in genebody
AT4G18240.1	hypo-DMG in genebody
AT4G18600.1	hypo-DMG in genebody
AT4G18770.1	hypo-DMG in genebody
AT4G18780.1	hypo-DMG in genebody
AT4G18820.1	hypo-DMG in genebody
AT4G19050.1	hypo-DMG in genebody
AT4G19190.1	hypo-DMG in genebody
AT4G19220.1	hypo-DMG in genebody
AT4G19460.1	hypo-DMG in genebody
AT4G19650.1	hypo-DMG in genebody
AT4G19670.2	hypo-DMG in genebody
AT4G20080.1	hypo-DMG in genebody
AT4G20310.2	hypo-DMG in genebody
AT4G20420.1	hypo-DMG in genebody
AT4G20670.1	hypo-DMG in genebody
AT4G20860.1	hypo-DMG in genebody
AT4G21180.1	hypo-DMG in genebody
AT4G21380.1	hypo-DMG in genebody
AT4G21630.1	hypo-DMG in genebody
AT4G22430.1	hypo-DMG in genebody
AT4G22590.1	hypo-DMG in genebody
AT4G22720.2	hypo-DMG in genebody
AT4G23060.1	hypo-DMG in genebody
AT4G23160.1	hypo-DMG in genebody
AT4G23440.1	hypo-DMG in genebody
AT4G23470.1	hypo-DMG in genebody
AT4G23500.1	hypo-DMG in genebody
AT4G23590.1	hypo-DMG in genebody
AT4G23650.1	hypo-DMG in genebody
AT4G24190.2	hypo-DMG in genebody
AT4G24200.1	hypo-DMG in genebody
AT4G24430.1	hypo-DMG in genebody
AT4G24450.1	hypo-DMG in genebody
AT4G24490.1	hypo-DMG in genebody
AT4G24520.1	hypo-DMG in genebody
AT4G24530.1	hypo-DMG in genebody
AT4G24620.1	hypo-DMG in genebody
AT4G24770.1	hypo-DMG in genebody
AT4G25170.2	hypo-DMG in genebody
AT4G25220.1	hypo-DMG in genebody
AT4G25400.1	hypo-DMG in genebody
AT4G25515.1	hypo-DMG in genebody
AT4G26020.2	hypo-DMG in genebody
AT4G26440.1	hypo-DMG in genebody
AT4G26470.1	hypo-DMG in genebody
AT4G26590.1	hypo-DMG in genebody
AT4G26600.1	hypo-DMG in genebody
AT4G26870.1	hypo-DMG in genebody
AT4G27300.1	hypo-DMG in genebody
AT4G27350.1	hypo-DMG in genebody
AT4G27570.1	hypo-DMG in genebody
AT4G27640.1	hypo-DMG in genebody
AT4G27850.1	hypo-DMG in genebody
AT4G27860.1	hypo-DMG in genebody
AT4G27940.1	hypo-DMG in genebody
AT4G28020.1	hypo-DMG in genebody
AT4G28080.1	hypo-DMG in genebody
AT4G28200.1	hypo-DMG in genebody
AT4G28230.1	hypo-DMG in genebody
AT4G28630.1	hypo-DMG in genebody
AT4G29130.1	hypo-DMG in genebody
AT4G29490.1	hypo-DMG in genebody
AT4G29850.1	hypo-DMG in genebody
AT4G29920.1	hypo-DMG in genebody
AT4G30030.1	hypo-DMG in genebody
AT4G30130.1	hypo-DMG in genebody
AT4G30150.1	hypo-DMG in genebody
AT4G30160.2	hypo-DMG in genebody
AT4G30280.1	hypo-DMG in genebody
AT4G30310.2	hypo-DMG in genebody
AT4G30360.1	hypo-DMG in genebody
AT4G31120.1	hypo-DMG in genebody
AT4G31160.1	hypo-DMG in genebody
AT4G31290.1	hypo-DMG in genebody
AT4G31350.1	hypo-DMG in genebody
AT4G31410.1	hypo-DMG in genebody
AT4G31450.1	hypo-DMG in genebody
AT4G31810.1	hypo-DMG in genebody
AT4G32920.3	hypo-DMG in genebody
AT4G32970.1	hypo-DMG in genebody
AT4G33150.2	hypo-DMG in genebody
AT4G33230.1	hypo-DMG in genebody
AT4G33410.1	hypo-DMG in genebody
AT4G33620.1	hypo-DMG in genebody
AT4G33670.1	hypo-DMG in genebody
AT4G34330.1	hypo-DMG in genebody
AT4G34370.1	hypo-DMG in genebody
AT4G34930.1	hypo-DMG in genebody
AT4G35010.1	hypo-DMG in genebody
AT4G35190.1	hypo-DMG in genebody
AT4G35450.5	hypo-DMG in genebody
AT4G35800.1	hypo-DMG in genebody
AT4G36090.3	hypo-DMG in genebody
AT4G36195.1	hypo-DMG in genebody
AT4G36290.1	hypo-DMG in genebody
AT4G36550.1	hypo-DMG in genebody
AT4G36730.1	hypo-DMG in genebody
AT4G36770.1	hypo-DMG in genebody
AT4G37040.1	hypo-DMG in genebody
AT4G37270.1	hypo-DMG in genebody
AT4G37440.1	hypo-DMG in genebody
AT4G37590.1	hypo-DMG in genebody
AT4G37670.2	hypo-DMG in genebody
AT4G37870.1	hypo-DMG in genebody
AT4G38440.1	hypo-DMG in genebody
AT4G38470.1	hypo-DMG in genebody
AT4G38560.2	hypo-DMG in genebody
AT4G38800.1	hypo-DMG in genebody
AT4G38890.1	hypo-DMG in genebody
AT4G39270.1	hypo-DMG in genebody
AT4G39390.1	hypo-DMG in genebody
AT4G39400.1	hypo-DMG in genebody
AT4G39520.1	hypo-DMG in genebody
AT4G39952.1	hypo-DMG in genebody
AT4G39980.1	hypo-DMG in genebody
AT5G01010.2	hypo-DMG in genebody
AT5G01580.1	hypo-DMG in genebody
AT5G01930.1	hypo-DMG in genebody
AT5G02100.1	hypo-DMG in genebody
AT5G02310.1	hypo-DMG in genebody
AT5G03100.1	hypo-DMG in genebody
AT5G03340.1	hypo-DMG in genebody
AT5G03620.1	hypo-DMG in genebody
AT5G03640.1	hypo-DMG in genebody
AT5G04020.1	hypo-DMG in genebody
AT5G04040.1	hypo-DMG in genebody
AT5G04320.2	hypo-DMG in genebody
AT5G04360.1	hypo-DMG in genebody
AT5G04560.2	hypo-DMG in genebody
AT5G04870.1	hypo-DMG in genebody
AT5G04895.1	hypo-DMG in genebody
AT5G05130.1	hypo-DMG in genebody
AT5G05400.1	hypo-DMG in genebody
AT5G05510.1	hypo-DMG in genebody
AT5G05660.1	hypo-DMG in genebody
AT5G06110.2	hypo-DMG in genebody
AT5G06130.2	hypo-DMG in genebody
AT5G06160.1	hypo-DMG in genebody
AT5G06400.1	hypo-DMG in genebody
AT5G06530.2	hypo-DMG in genebody
AT5G06630.1	hypo-DMG in genebody
AT5G06839.3	hypo-DMG in genebody
AT5G06940.1	hypo-DMG in genebody
AT5G07430.1	hypo-DMG in genebody
AT5G07740.1	hypo-DMG in genebody
AT5G07850.1	hypo-DMG in genebody
AT5G08270.1	hypo-DMG in genebody
AT5G09330.3	hypo-DMG in genebody
AT5G09670.1	hypo-DMG in genebody
AT5G09710.1	hypo-DMG in genebody
AT5G09840.1	hypo-DMG in genebody
AT5G10060.1	hypo-DMG in genebody
AT5G10080.1	hypo-DMG in genebody
AT5G10470.2	hypo-DMG in genebody
AT5G11030.2	hypo-DMG in genebody
AT5G11370.1	hypo-DMG in genebody
AT5G11430.1	hypo-DMG in genebody
AT5G11480.1	hypo-DMG in genebody
AT5G11910.1	hypo-DMG in genebody
AT5G12080.2	hypo-DMG in genebody
AT5G12090.1	hypo-DMG in genebody
AT5G12220.1	hypo-DMG in genebody
[truncated: 925 more rows]
