# Supplementary material for: Nuclear Localised MORE SULPHUR ACCUMULATION1 Epigenetically Regulates Sulphur Homeostasis in Arabidopsis thaliana
Source: PLoS Genet. 2016 Sep 13;12(9):e1006298. doi: 10.1371/journal.pgen.1006298 (PMC5021336; doi:10.1371/journal.pgen.1006298)
Supplement: S6 Table — (XLSX) [file pgen.1006298.s016.xlsx]

## Sheet: shoot_hyper_DMGs
S6A Table. Gene ontology enrichment analysis of hyper-DMGs in shoots
Annotation Cluster 1	Enrichment Score: 12.512237263233464
Category	Term	Count	%	PValue	Genes	List Total	Pop Hits	Pop Total	Fold Enrichment	Bonferroni	Benjamini	FDR
GOTERM_MF_FAT	GO:0017076~purine nucleotide binding	399	14.4252	2.53387e-14	AT1G13180, AT2G28940, AT5G27470, AT4G37870, AT2G23770, AT3G19720, AT1G20510, AT3G55010, AT3G13690, AT1G80660, AT5G07180, AT3G58140, AT1G20650, AT5G07070, AT5G44400, AT1G02520, AT1G14390, AT2G20635, AT5G40870, AT5G56075, AT2G28930, AT3G16170, AT2G17050, AT4G28070, AT5G49840, AT1G33290, AT5G11400, AT1G69220, AT3G17410, AT1G49300, AT3G21630, AT5G15080, AT5G38640, AT3G09780, AT1G62750, AT2G40770, AT5…	1515	2785	14806	1.40014	2.30855e-11	2.30855e-11	3.95239e-11
GOTERM_MF_FAT	GO:0001883~purine nucleoside binding	368	13.3044	3.948e-14	AT1G13180, AT3G45850, AT2G28940, AT2G19210, AT5G27470, AT4G37870, AT2G23770, AT1G04730, AT3G50000, AT1G33770, AT1G20510, AT3G55010, AT3G13690, AT1G80660, AT5G07180, AT3G58140, AT3G59700, AT1G20650, AT4G04910, AT5G07070, AT5G44400, AT3G45330, AT5G24160, AT1G02520, AT4G11330, AT1G14390, AT5G53130, AT5G40870, AT2G20635, AT1G56410, AT3G44850, AT2G28930, AT5G56075, AT1G01040, AT3G16170, AT2G17050, AT5…	1515	2528	14806	1.42264	3.60458e-11	1.80229e-11	6.17173e-11
GOTERM_MF_FAT	GO:0030554~adenyl nucleotide binding	368	13.3044	3.948e-14	AT1G13180, AT3G45850, AT2G28940, AT2G19210, AT5G27470, AT4G37870, AT2G23770, AT1G04730, AT3G50000, AT1G33770, AT1G20510, AT3G55010, AT3G13690, AT1G80660, AT5G07180, AT3G58140, AT3G59700, AT1G20650, AT4G04910, AT5G07070, AT5G44400, AT3G45330, AT5G24160, AT1G02520, AT4G11330, AT1G14390, AT5G53130, AT5G40870, AT2G20635, AT1G56410, AT3G44850, AT2G28930, AT5G56075, AT1G01040, AT3G16170, AT2G17050, AT5…	1515	2528	14806	1.42264	3.60458e-11	1.80229e-11	6.17173e-11
GOTERM_MF_FAT	GO:0001882~nucleoside binding	368	13.3044	6.32407e-14	AT1G13180, AT3G45850, AT2G28940, AT2G19210, AT5G27470, AT4G37870, AT2G23770, AT1G04730, AT3G50000, AT1G33770, AT1G20510, AT3G55010, AT3G13690, AT1G80660, AT5G07180, AT3G58140, AT3G59700, AT1G20650, AT4G04910, AT5G07070, AT5G44400, AT3G45330, AT5G24160, AT1G02520, AT4G11330, AT1G14390, AT5G53130, AT5G40870, AT2G20635, AT1G56410, AT3G44850, AT2G28930, AT5G56075, AT1G01040, AT3G16170, AT2G17050, AT5…	1515	2536	14806	1.41815	5.77138e-11	1.92379e-11	9.88098e-11
GOTERM_MF_FAT	GO:0005524~ATP binding	341	12.3283	4.54113e-13	AT1G13180, AT3G45850, AT2G28940, AT2G19210, AT5G27470, AT4G37870, AT2G23770, AT1G04730, AT3G50000, AT1G33770, AT1G20510, AT3G55010, AT3G13690, AT1G80660, AT5G07180, AT3G58140, AT3G59700, AT1G20650, AT4G04910, AT5G07070, AT3G45330, AT1G02520, AT4G11330, AT1G14390, AT2G20635, AT5G40870, AT1G56410, AT3G44850, AT2G28930, AT5G56075, AT1G01040, AT2G17050, AT5G41730, AT4G02070, AT4G28070, AT1G63730, AT5…	1515	2340	14806	1.42418	4.14122e-10	1.03531e-10	7.09011e-10
GOTERM_MF_FAT	GO:0032555~purine ribonucleotide binding	374	13.5213	4.57839e-13	AT1G13180, AT3G45850, AT2G28940, AT2G19210, AT5G27470, AT4G37870, AT2G23770, AT1G04730, AT3G50000, AT3G19720, AT1G33770, AT1G20510, AT3G55010, AT3G13690, AT1G80660, AT5G07180, AT3G59700, AT3G58140, AT1G20650, AT4G04910, AT5G07070, AT3G45330, AT1G02520, AT4G11330, AT1G14390, AT5G53130, AT5G40870, AT2G20635, AT1G56410, AT3G44850, AT2G28930, AT5G56075, AT1G01040, AT3G16170, AT2G17050, AT5G41730, AT4…	1515	2621	14806	1.39454	4.17565e-10	8.3513e-11	7.14906e-10
GOTERM_MF_FAT	GO:0032553~ribonucleotide binding	374	13.5213	4.57839e-13	AT1G13180, AT3G45850, AT2G28940, AT2G19210, AT5G27470, AT4G37870, AT2G23770, AT1G04730, AT3G50000, AT3G19720, AT1G33770, AT1G20510, AT3G55010, AT3G13690, AT1G80660, AT5G07180, AT3G59700, AT3G58140, AT1G20650, AT4G04910, AT5G07070, AT3G45330, AT1G02520, AT4G11330, AT1G14390, AT5G53130, AT5G40870, AT2G20635, AT1G56410, AT3G44850, AT2G28930, AT5G56075, AT1G01040, AT3G16170, AT2G17050, AT5G41730, AT4…	1515	2621	14806	1.39454	4.17565e-10	8.3513e-11	7.14906e-10
GOTERM_MF_FAT	GO:0032559~adenyl ribonucleotide binding	343	12.4006	8.64318e-13	AT1G13180, AT3G45850, AT2G28940, AT2G19210, AT5G27470, AT4G37870, AT2G23770, AT1G04730, AT3G50000, AT1G33770, AT1G20510, AT3G55010, AT3G13690, AT1G80660, AT5G07180, AT3G58140, AT3G59700, AT1G20650, AT4G04910, AT5G07070, AT3G45330, AT1G02520, AT4G11330, AT1G14390, AT5G53130, AT2G20635, AT5G40870, AT1G56410, AT3G44850, AT2G28930, AT5G56075, AT1G01040, AT3G16170, AT2G17050, AT5G41730, AT4G02070, AT4…	1515	2368	14806	1.41559	7.88249e-10	1.31375e-10	1.34954e-09
GOTERM_MF_FAT	GO:0000166~nucleotide binding	453	16.3774	1.4671e-12	AT1G61210, AT1G13180, AT1G80560, AT2G28940, AT5G27470, AT4G37870, AT2G23770, AT3G19720, AT1G20510, AT3G55010, AT3G13690, AT1G80660, AT5G07180, AT3G58140, AT1G20650, AT5G07070, AT5G44400, AT1G02520, AT1G14390, AT2G20635, AT5G40870, AT5G56075, AT2G28930, AT3G16170, AT2G17050, AT4G28070, AT5G49840, AT5G56130, AT3G45630, AT1G33290, AT5G11400, AT1G69220, AT3G17410, AT1G49300, AT3G21630, AT5G15080, AT5…	1515	3333	14806	1.32828	1.33795e-09	1.91135e-10	2.29067e-09
SP_PIR_KEYWORDS	nucleotide-binding	284	10.2675	2.50247e-11	AT1G13180, AT3G45850, AT2G28940, AT2G19210, AT5G27470, AT4G37870, AT3G50000, AT3G19720, AT1G33770, AT1G20510, AT3G55010, AT1G80660, AT5G07180, AT3G58140, AT3G59700, AT1G20650, AT4G04910, AT5G07070, AT3G45330, AT1G02520, AT4G11330, AT1G14390, AT5G53130, AT1G56410, AT3G44850, AT2G28930, AT1G01040, AT4G02070, AT1G63730, AT5G49840, AT5G04930, AT3G04600, AT3G49060, AT2G43790, AT5G56890, AT3G48260, AT3…	2667	1935	26538	1.46044	9.00887e-09	9.00887e-09	3.4369e-08
Annotation Cluster 2	Enrichment Score: 7.853951634423468
Category	Term	Count	%	PValue	Genes	List Total	Pop Hits	Pop Total	Fold Enrichment	Bonferroni	Benjamini	FDR
GOTERM_BP_FAT	GO:0006468~protein amino acid phosphorylation	167	6.0376	1.36117e-10	AT2G42550, AT2G28940, AT2G19210, AT4G34440, AT3G54030, AT2G23770, AT4G27290, AT3G50000, AT2G23080, AT2G36350, AT1G33770, AT3G46350, AT3G13690, AT4G04570, AT2G23070, AT3G59700, AT5G07180, AT4G24480, AT2G43690, AT5G59270, AT1G20650, AT3G50500, AT1G62950, AT1G06390, AT5G07070, AT3G45330, AT4G11330, AT1G14390, AT3G19700, AT2G17700, AT2G20635, AT3G44850, AT5G35980, AT2G28930, AT1G76360, AT5G06839, AT5…	1354	1065	13998	1.62112	2.21326e-07	2.21326e-07	2.28369e-07
GOTERM_MF_FAT	GO:0004672~protein kinase activity	175	6.32683	2.81055e-09	AT2G42550, AT2G28940, AT2G19210, AT4G34440, AT3G54030, AT2G23770, AT4G27290, AT3G50000, AT2G23080, AT2G36350, AT1G33770, AT1G68050, AT3G46350, AT3G13690, AT4G04570, AT2G23070, AT3G59700, AT5G07180, AT4G24480, AT2G43690, AT1G20650, AT3G50500, AT1G62950, AT1G06390, AT5G07070, AT3G45330, AT4G11330, AT1G14390, AT3G19700, AT2G17700, AT2G20635, AT3G44850, AT5G35980, AT2G28930, AT3G04580, AT1G76360, AT5…	1515	1110	14806	1.54078	2.56322e-06	3.20403e-07	4.38844e-06
GOTERM_MF_FAT	GO:0004674~protein serine/threonine kinase activity	157	5.67607	4.87192e-09	AT2G42550, AT4G34440, AT4G27290, AT3G50000, AT2G23080, AT2G36350, AT1G33770, AT3G46350, AT3G13690, AT4G04570, AT2G23070, AT3G59700, AT5G07180, AT4G24480, AT2G43690, AT1G20650, AT3G50500, AT1G62950, AT1G06390, AT5G07070, AT3G45330, AT4G11330, AT1G14390, AT3G19700, AT2G17700, AT2G20635, AT3G44850, AT5G35980, AT2G28930, AT3G04580, AT1G76360, AT5G06839, AT5G24010, AT3G50070, AT1G51910, AT1G74330, AT1…	1515	975	14806	1.57369	4.44319e-06	4.93688e-07	7.6071e-06
GOTERM_BP_FAT	GO:0016310~phosphorylation	174	6.29067	5.85446e-09	AT2G42550, AT2G28940, AT2G19210, AT4G34440, AT3G54030, AT2G23770, AT4G27290, AT3G50000, AT2G23080, AT2G36350, AT1G33770, AT3G46350, AT3G13690, AT4G04570, AT2G23070, AT3G59700, AT5G07180, AT4G24480, AT2G43690, AT5G59270, AT1G20650, AT3G50500, AT1G62950, AT1G06390, AT5G07070, AT3G45330, AT4G11330, AT1G14390, AT3G19700, AT2G17700, AT2G20635, AT3G44850, AT5G35980, AT2G28930, AT1G76360, AT5G06839, AT5…	1354	1178	13998	1.52704	9.51931e-06	4.75966e-06	9.82228e-06
GOTERM_BP_FAT	GO:0006796~phosphate metabolic process	180	6.50759	7.60237e-08	AT2G42550, AT2G28940, AT2G19210, AT4G34440, AT3G54030, AT4G31860, AT3G07690, AT2G23770, AT4G27290, AT3G50000, AT2G23080, AT1G01050, AT2G36350, AT1G33770, AT3G46350, AT3G13690, AT4G04570, AT2G23070, AT3G59700, AT5G07180, AT4G24480, AT2G43690, AT5G59270, AT1G20650, AT3G50500, AT1G62950, AT1G06390, AT5G07070, AT3G45330, AT4G11330, AT1G14390, AT3G19700, AT2G17700, AT2G20635, AT3G44850, AT5G35980, AT2…	1354	1273	13998	1.46181	0.000123607	4.1204e-05	0.000127548
GOTERM_BP_FAT	GO:0006793~phosphorus metabolic process	180	6.50759	8.16207e-08	AT2G42550, AT2G28940, AT2G19210, AT4G34440, AT3G54030, AT4G31860, AT3G07690, AT2G23770, AT4G27290, AT3G50000, AT2G23080, AT1G01050, AT2G36350, AT1G33770, AT3G46350, AT3G13690, AT4G04570, AT2G23070, AT3G59700, AT5G07180, AT4G24480, AT2G43690, AT5G59270, AT1G20650, AT3G50500, AT1G62950, AT1G06390, AT5G07070, AT3G45330, AT4G11330, AT1G14390, AT3G19700, AT2G17700, AT2G20635, AT3G44850, AT5G35980, AT2…	1354	1274	13998	1.46066	0.000132706	3.31783e-05	0.000136938
INTERPRO	IPR000719:Protein kinase, core	152	5.4953	1.55489e-06	AT2G42550, AT2G28940, AT2G19210, AT4G34440, AT3G54030, AT2G23770, AT4G27290, AT3G50000, AT2G23080, AT2G36350, AT1G33770, AT3G46350, AT3G13690, AT4G04570, AT2G23070, AT3G59700, AT5G07180, AT4G24480, AT2G43690, AT1G20650, AT3G50500, AT1G62950, AT1G06390, AT5G07070, AT3G45330, AT4G11330, AT3G19700, AT2G17700, AT3G44850, AT5G35980, AT2G28930, AT1G76360, AT5G41730, AT1G51910, AT1G74330, AT1G10620, AT5…	2247	970	20885	1.45648	0.00285226	0.00142715	0.00264678
Annotation Cluster 3	Enrichment Score: 5.057274584224351
Category	Term	Count	%	PValue	Genes	List Total	Pop Hits	Pop Total	Fold Enrichment	Bonferroni	Benjamini	FDR
SP_PIR_KEYWORDS	serine/threonine-protein kinase	111	4.01302	1.53427e-06	AT4G34440, AT3G50000, AT2G23080, AT1G33770, AT3G46350, AT3G13690, AT4G04570, AT2G23070, AT4G24480, AT5G07180, AT3G59700, AT1G20650, AT3G50500, AT1G06390, AT5G07070, AT3G45330, AT4G11330, AT1G14390, AT3G19700, AT3G44850, AT5G35980, AT2G28930, AT1G76360, AT5G24010, AT1G74330, AT1G10620, AT1G51910, AT5G57670, AT2G43790, AT5G56890, AT3G48260, AT2G16250, AT3G09010, AT3G04690, AT2G39180, AT4G23180, AT4…	2667	701	26538	1.57562	0.000552185	0.000110461	0.00210715
INTERPRO	IPR008271:Serine/threonine protein kinase, active site	123	4.44685	6.76945e-06	AT2G42550, AT4G34440, AT3G50000, AT4G27290, AT2G23080, AT2G36350, AT1G33770, AT3G46350, AT4G04570, AT2G23070, AT4G24480, AT5G07180, AT3G59700, AT2G43690, AT1G20650, AT3G50500, AT1G06390, AT5G07070, AT3G45330, AT4G11330, AT3G19700, AT2G17700, AT3G44850, AT5G35980, AT2G28930, AT1G76360, AT1G74330, AT1G10620, AT1G51910, AT5G57670, AT2G43790, AT5G56890, AT3G48260, AT3G01490, AT3G09010, AT3G04690, AT2…	2247	770	20885	1.48472	0.0123585	0.00413659	0.0115227
INTERPRO	IPR017441:Protein kinase, ATP binding site	111	4.01302	6.48218e-05	AT2G28940, AT4G34440, AT2G19210, AT3G50000, AT2G23080, AT1G33770, AT3G46350, AT4G04570, AT2G23070, AT4G24480, AT5G07180, AT3G59700, AT1G20650, AT3G50500, AT1G06390, AT5G07070, AT3G45330, AT4G11330, AT3G19700, AT3G44850, AT5G35980, AT2G28930, AT1G76360, AT1G74330, AT1G10620, AT1G51910, AT5G57670, AT2G43790, AT3G49060, AT5G56890, AT3G48260, AT3G09010, AT3G04690, AT2G39180, AT4G23180, AT1G69220, AT4…	2247	715	20885	1.44294	0.112265	0.0293316	0.110286
Annotation Cluster 4	Enrichment Score: 5.027655116676681
Category	Term	Count	%	PValue	Genes	List Total	Pop Hits	Pop Total	Fold Enrichment	Bonferroni	Benjamini	FDR
INTERPRO	IPR000719:Protein kinase, core	152	5.4953	1.55489e-06	AT2G42550, AT2G28940, AT2G19210, AT4G34440, AT3G54030, AT2G23770, AT4G27290, AT3G50000, AT2G23080, AT2G36350, AT1G33770, AT3G46350, AT3G13690, AT4G04570, AT2G23070, AT3G59700, AT5G07180, AT4G24480, AT2G43690, AT1G20650, AT3G50500, AT1G62950, AT1G06390, AT5G07070, AT3G45330, AT4G11330, AT3G19700, AT2G17700, AT3G44850, AT5G35980, AT2G28930, AT1G76360, AT5G41730, AT1G51910, AT1G74330, AT1G10620, AT5…	2247	970	20885	1.45648	0.00285226	0.00142715	0.00264678
INTERPRO	IPR008271:Serine/threonine protein kinase, active site	123	4.44685	6.76945e-06	AT2G42550, AT4G34440, AT3G50000, AT4G27290, AT2G23080, AT2G36350, AT1G33770, AT3G46350, AT4G04570, AT2G23070, AT4G24480, AT5G07180, AT3G59700, AT2G43690, AT1G20650, AT3G50500, AT1G06390, AT5G07070, AT3G45330, AT4G11330, AT3G19700, AT2G17700, AT3G44850, AT5G35980, AT2G28930, AT1G76360, AT1G74330, AT1G10620, AT1G51910, AT5G57670, AT2G43790, AT5G56890, AT3G48260, AT3G01490, AT3G09010, AT3G04690, AT2…	2247	770	20885	1.48472	0.0123585	0.00413659	0.0115227
INTERPRO	IPR017442:Serine/threonine protein kinase-related	124	4.48301	7.84842e-05	AT2G42550, AT2G28940, AT2G19210, AT2G23770, AT3G50000, AT4G27290, AT2G23080, AT2G36350, AT1G33770, AT3G46350, AT3G13690, AT4G04570, AT2G23070, AT3G59700, AT5G07180, AT2G43690, AT1G20650, AT3G50500, AT1G62950, AT1G06390, AT5G07070, AT3G45330, AT4G11330, AT3G19700, AT3G44850, AT5G35980, AT2G28930, AT1G76360, AT5G41730, AT1G74330, AT1G51910, AT5G57670, AT2G43790, AT3G49060, AT5G56890, AT3G48260, AT3…	2247	820	20885	1.40553	0.134269	0.0237438	0.133516
Annotation Cluster 5	Enrichment Score: 4.5923951140157815
Category	Term	Count	%	PValue	Genes	List Total	Pop Hits	Pop Total	Fold Enrichment	Bonferroni	Benjamini	FDR
UP_SEQ_FEATURE	domain:ABC transporter 2	21	0.759219	1.21394e-06	AT1G04120, AT5G64840, AT1G02520, AT1G66950, AT2G47800, AT1G10680, AT3G30842, AT3G59140, AT4G15236, AT4G18050, AT4G25960, AT4G01820, AT3G13640, AT1G30410, AT4G01830, AT3G28860, AT3G28415, AT2G47000, AT3G28390, AT1G64550, AT3G28380	904	61	8885	3.3836	0.00185318	0.00185318	0.0020215
UP_SEQ_FEATURE	domain:ABC transporter 1	21	0.759219	1.21394e-06	AT1G04120, AT5G64840, AT1G02520, AT1G66950, AT2G47800, AT1G10680, AT3G30842, AT3G59140, AT4G15236, AT4G18050, AT4G25960, AT4G01820, AT3G13640, AT1G30410, AT4G01830, AT3G28860, AT3G28415, AT2G47000, AT3G28390, AT1G64550, AT3G28380	904	61	8885	3.3836	0.00185318	0.00185318	0.0020215
UP_SEQ_FEATURE	nucleotide phosphate-binding region:ATP 2	19	0.686913	2.3248e-06	AT1G04120, AT1G02520, AT1G66950, AT2G47800, AT1G10680, AT3G30842, AT3G59140, AT4G15236, AT4G18050, AT4G25960, AT4G01820, AT1G30410, AT4G01830, AT3G28860, AT3G28415, AT2G47000, AT3G28390, AT3G28380, AT1G64550	904	53	8885	3.52344	0.00354599	0.00177457	0.00387131
UP_SEQ_FEATURE	nucleotide phosphate-binding region:ATP 1	19	0.686913	2.3248e-06	AT1G04120, AT1G02520, AT1G66950, AT2G47800, AT1G10680, AT3G30842, AT3G59140, AT4G15236, AT4G18050, AT4G25960, AT4G01820, AT1G30410, AT4G01830, AT3G28860, AT3G28415, AT2G47000, AT3G28390, AT3G28380, AT1G64550	904	53	8885	3.52344	0.00354599	0.00177457	0.00387131
PIR_SUPERFAMILY	PIRSF002773:multidrug resistance protein	11	0.397686	7.68345e-06	AT4G18050, AT4G25960, AT1G02520, AT4G01820, AT4G01830, AT1G10680, AT3G28860, AT3G28415, AT3G28390, AT2G47000, AT3G28380	867	20	8556	5.42768	0.00511177	0.00511177	0.0115116
UP_SEQ_FEATURE	domain:ABC transmembrane type-1 2	15	0.542299	1.06089e-05	AT1G04120, AT1G02520, AT2G47800, AT1G10680, AT3G59140, AT4G18050, AT4G25960, AT4G01820, AT1G30410, AT4G01830, AT3G28860, AT3G28415, AT3G28390, AT2G47000, AT3G28380	904	38	8885	3.87969	0.0160798	0.00538893	0.0176651
UP_SEQ_FEATURE	domain:ABC transmembrane type-1 1	15	0.542299	1.06089e-05	AT1G04120, AT1G02520, AT2G47800, AT1G10680, AT3G59140, AT4G18050, AT4G25960, AT4G01820, AT1G30410, AT4G01830, AT3G28860, AT3G28415, AT3G28390, AT2G47000, AT3G28380	904	38	8885	3.87969	0.0160798	0.00538893	0.0176651
INTERPRO	IPR001140:ABC transporter, transmembrane region	15	0.542299	7.58597e-05	AT1G04120, AT1G02520, AT2G47800, AT1G10680, AT3G59140, AT4G18050, AT4G25960, AT4G01820, AT1G30410, AT4G01830, AT3G28860, AT3G28415, AT3G28390, AT2G47000, AT3G28380	2247	42	20885	3.31951	0.130085	0.0274871	0.129054
INTERPRO	IPR017940:ABC transporter integral membrane type 1	15	0.542299	0.000175614	AT1G04120, AT1G02520, AT2G47800, AT1G10680, AT3G59140, AT4G18050, AT4G25960, AT4G01820, AT1G30410, AT4G01830, AT3G28860, AT3G28415, AT3G28390, AT2G47000, AT3G28380	2247	45	20885	3.09821	0.275759	0.035213	0.298519
INTERPRO	IPR003439:ABC transporter-like	23	0.831526	0.00519088	AT1G04120, AT5G64840, AT1G02520, AT1G66950, AT2G47800, AT1G10680, AT3G30842, AT3G59140, AT4G18050, AT4G15236, AT5G61700, AT4G25960, AT3G13640, AT4G01820, AT1G30410, AT4G01830, AT5G61690, AT3G28860, AT3G28415, AT2G47000, AT3G28390, AT1G64550, AT3G28380	2247	115	20885	1.85892	0.99993	0.520696	8.4781
INTERPRO	IPR017871:ABC transporter, conserved site	24	0.867679	0.0063941	AT1G04120, AT5G64840, AT1G02520, AT1G66950, AT2G47800, AT1G10680, AT3G30842, AT3G59140, AT4G18050, AT4G15236, AT5G61700, AT4G25960, AT3G13640, AT4G01820, AT1G30410, AT4G01830, AT5G61690, AT5G38640, AT3G28860, AT3G28415, AT2G47000, AT3G28390, AT1G64550, AT3G28380	2247	124	20885	1.79896	0.999992	0.569019	10.3443
Annotation Cluster 6	Enrichment Score: 3.5597578586986494
Category	Term	Count	%	PValue	Genes	List Total	Pop Hits	Pop Total	Fold Enrichment	Bonferroni	Benjamini	FDR
UP_SEQ_FEATURE	domain:F-box	98	3.54302	5.32492e-05	AT3G59610, AT2G22050, AT3G03040, AT4G17780, AT5G56370, AT3G16555, AT2G02870, AT2G16810, AT4G12560, AT5G35995, AT3G19560, AT4G35930, AT5G44960, AT1G68050, AT5G41490, AT3G18330, AT3G49980, AT5G41500, AT3G47030, AT1G20795, AT3G16820, AT1G16250, AT1G12170, AT3G49510, AT5G44950, AT1G67190, AT5G22720, AT1G32020, AT1G11810, AT5G56440, AT3G19410, AT4G33210, AT5G25290, AT5G36200, AT1G21760, AT1G67623, AT3…	904	652	8885	1.4773	0.0781447	0.0201362	0.0886365
INTERPRO	IPR001810:Cyclin-like F-box	102	3.68764	0.000400813	AT2G22050, AT3G03040, AT4G17780, AT3G16555, AT5G47300, AT4G12560, AT5G35995, AT5G44960, AT1G68050, AT3G18330, AT1G20795, AT5G44950, AT5G22720, AT1G11810, AT5G36200, AT5G25290, AT4G33210, AT3G19410, AT1G21760, AT3G61590, AT4G05010, AT4G09870, AT3G18320, AT5G18780, AT3G28330, AT1G15015, AT1G48060, AT1G47390, AT4G10925, AT5G51370, AT3G54650, AT3G52680, AT1G21410, AT1G47300, AT3G60350, AT5G18770, AT4…	2247	677	20885	1.40037	0.521185	0.0709977	0.680098
SMART	SM00256:FBOX	102	3.68764	0.000980554	AT2G22050, AT3G03040, AT4G17780, AT3G16555, AT5G47300, AT4G12560, AT5G35995, AT5G44960, AT1G68050, AT3G18330, AT1G20795, AT5G44950, AT5G22720, AT1G11810, AT5G36200, AT5G25290, AT4G33210, AT3G19410, AT1G21760, AT3G61590, AT4G05010, AT4G09870, AT3G18320, AT5G18780, AT3G28330, AT1G15015, AT1G48060, AT1G47390, AT4G10925, AT5G51370, AT3G54650, AT3G52680, AT1G21410, AT1G47300, AT3G60350, AT5G18770, AT4…	858	677	7691	1.35054	0.198069	0.104494	1.24549
Annotation Cluster 7	Enrichment Score: 2.8073205031139055
Category	Term	Count	%	PValue	Genes	List Total	Pop Hits	Pop Total	Fold Enrichment	Bonferroni	Benjamini	FDR
GOTERM_MF_FAT	GO:0042626~ATPase activity, coupled to transmembrane movement of substances	35	1.26537	0.000512489	AT4G30190, AT1G13210, AT1G66950, AT2G36070, AT3G47950, AT4G37270, AT4G18050, AT1G80660, AT4G01820, AT1G30410, AT4G28620, AT4G30110, AT5G61690, AT1G07810, AT3G28380, AT2G19110, AT4G33520, AT1G04120, AT1G02520, AT1G10680, AT2G47800, AT4G11150, AT2G20510, AT3G59140, AT4G00895, AT4G28630, AT5G61700, AT4G25960, AT4G01830, AT5G04930, AT3G28860, AT4G00900, AT3G28415, AT2G47000, AT3G28390	1515	185	14806	1.84893	0.373439	0.03821	0.797219
GOTERM_MF_FAT	GO:0043492~ATPase activity, coupled to movement of substances	35	1.26537	0.000512489	AT4G30190, AT1G13210, AT1G66950, AT2G36070, AT3G47950, AT4G37270, AT4G18050, AT1G80660, AT4G01820, AT1G30410, AT4G28620, AT4G30110, AT5G61690, AT1G07810, AT3G28380, AT2G19110, AT4G33520, AT1G04120, AT1G02520, AT1G10680, AT2G47800, AT4G11150, AT2G20510, AT3G59140, AT4G00895, AT4G28630, AT5G61700, AT4G25960, AT4G01830, AT5G04930, AT3G28860, AT4G00900, AT3G28415, AT2G47000, AT3G28390	1515	185	14806	1.84893	0.373439	0.03821	0.797219
GOTERM_MF_FAT	GO:0016820~hydrolase activity, acting on acid anhydrides, catalyzing transmembrane movement of substances	35	1.26537	0.000922672	AT4G30190, AT1G13210, AT1G66950, AT2G36070, AT3G47950, AT4G37270, AT4G18050, AT1G80660, AT4G01820, AT1G30410, AT4G28620, AT4G30110, AT5G61690, AT1G07810, AT3G28380, AT2G19110, AT4G33520, AT1G04120, AT1G02520, AT1G10680, AT2G47800, AT4G11150, AT2G20510, AT3G59140, AT4G00895, AT4G28630, AT5G61700, AT4G25960, AT4G01830, AT5G04930, AT3G28860, AT4G00900, AT3G28415, AT2G47000, AT3G28390	1515	191	14806	1.79085	0.569094	0.0583609	1.431
GOTERM_MF_FAT	GO:0015405~P-P-bond-hydrolysis-driven transmembrane transporter activity	38	1.37383	0.0059516	AT4G30190, AT1G13210, AT1G66950, AT2G28800, AT2G36070, AT3G47950, AT4G37270, AT4G18050, AT1G80660, AT4G01820, AT1G30410, AT4G28620, AT1G07810, AT4G30110, AT5G61690, AT3G28380, AT2G19110, AT4G33520, AT1G04120, AT1G02520, AT1G10680, AT2G47800, AT4G11150, AT2G20510, AT3G59140, AT3G46740, AT4G00895, AT4G28630, AT5G61700, AT4G25960, AT4G01830, AT5G04930, AT2G34250, AT3G28860, AT4G00900, AT3G28415, AT2…	1515	237	14806	1.56697	0.995678	0.260993	8.89949
GOTERM_MF_FAT	GO:0015399~primary active transmembrane transporter activity	38	1.37383	0.00637305	AT4G30190, AT1G13210, AT1G66950, AT2G28800, AT2G36070, AT3G47950, AT4G37270, AT4G18050, AT1G80660, AT4G01820, AT1G30410, AT4G28620, AT1G07810, AT4G30110, AT5G61690, AT3G28380, AT2G19110, AT4G33520, AT1G04120, AT1G02520, AT1G10680, AT2G47800, AT4G11150, AT2G20510, AT3G59140, AT3G46740, AT4G00895, AT4G28630, AT5G61700, AT4G25960, AT4G01830, AT5G04930, AT2G34250, AT3G28860, AT4G00900, AT3G28415, AT2…	1515	238	14806	1.56038	0.997064	0.252889	9.50072
Annotation Cluster 8	Enrichment Score: 2.693509367463447
Category	Term	Count	%	PValue	Genes	List Total	Pop Hits	Pop Total	Fold Enrichment	Bonferroni	Benjamini	FDR
GOTERM_BP_FAT	GO:0007169~transmembrane receptor protein tyrosine kinase signaling pathway	25	0.903832	0.00141983	AT5G14210, AT1G17750, AT5G63710, AT3G49670, AT3G13065, AT3G20190, AT1G14390, AT5G53890, AT1G69990, AT5G05160, AT5G51350, AT1G31420, AT3G28450, AT5G06820, AT5G37450, AT4G00490, AT4G23740, AT5G20690, AT1G50610, AT3G28040, AT3G03770, AT2G41820, AT1G62950, AT1G07650, AT2G16250, AT5G65700	1354	130	13998	1.98813	0.900767	0.319581	2.35561
GOTERM_BP_FAT	GO:0007167~enzyme linked receptor protein signaling pathway	25	0.903832	0.00141983	AT5G14210, AT1G17750, AT5G63710, AT3G49670, AT3G13065, AT3G20190, AT1G14390, AT5G53890, AT1G69990, AT5G05160, AT5G51350, AT1G31420, AT3G28450, AT5G06820, AT5G37450, AT4G00490, AT4G23740, AT5G20690, AT1G50610, AT3G28040, AT3G03770, AT2G41820, AT1G62950, AT1G07650, AT2G16250, AT5G65700	1354	130	13998	1.98813	0.900767	0.319581	2.35561
GOTERM_BP_FAT	GO:0007166~cell surface receptor linked signal transduction	28	1.01229	0.00412097	AT3G20190, AT1G69990, AT5G51350, AT1G31420, AT5G06820, AT2G31440, AT3G28040, AT1G50610, AT3G03770, AT2G41820, AT1G62950, AT5G65700, AT2G29900, AT5G63710, AT1G17750, AT5G14210, AT3G49670, AT3G13065, AT1G14390, AT5G53890, AT5G23450, AT5G05160, AT3G28450, AT5G37450, AT4G00490, AT4G23740, AT5G20690, AT1G07650, AT2G16250	1354	164	13998	1.76507	0.998787	0.489035	6.69367
Annotation Cluster 9	Enrichment Score: 2.2380577070185566
Category	Term	Count	%	PValue	Genes	List Total	Pop Hits	Pop Total	Fold Enrichment	Bonferroni	Benjamini	FDR
GOTERM_BP_FAT	GO:0006006~glucose metabolic process	23	0.831526	0.00153695	AT3G52930, AT2G01140, AT1G32440, AT4G37870, AT1G23190, AT2G01290, AT4G26390, AT4G29130, AT2G22480, AT4G29120, AT3G25960, AT3G26650, AT3G02360, AT5G09660, AT3G22960, AT1G79530, AT4G29220, AT5G56720, AT5G11670, AT4G39210, AT1G01090, AT4G24620, AT5G35790	1354	116	13998	2.04983	0.917997	0.300428	2.54758
GOTERM_BP_FAT	GO:0044275~cellular carbohydrate catabolic process	26	0.939986	0.00303269	AT3G52930, AT1G54040, AT3G07690, AT1G32440, AT2G01290, AT4G29130, AT2G22480, AT3G44320, AT4G09020, AT3G02360, AT1G79530, AT3G22960, AT5G56720, AT4G24620, AT5G65700, AT4G15210, AT2G01140, AT4G26390, AT4G29120, AT3G25960, AT3G26650, AT5G09660, AT4G29220, AT5G11670, AT1G01090, AT5G35790	1354	145	13998	1.85376	0.992836	0.460618	4.96815
GOTERM_BP_FAT	GO:0005996~monosaccharide metabolic process	31	1.12075	0.00326564	AT3G52930, AT1G32440, AT4G37870, AT2G01290, AT2G31390, AT4G29130, AT2G22480, AT3G02360, AT1G79530, AT3G22960, AT5G59290, AT5G56720, AT5G60600, AT4G24620, AT2G01140, AT1G64440, AT1G23190, AT5G43910, AT4G26390, AT4G29120, AT4G15560, AT3G25960, AT3G26650, AT5G09660, AT4G29220, AT5G11670, AT3G14790, AT4G39210, AT1G01090, AT4G16130, AT5G35790	1354	185	13998	1.73236	0.9951	0.446203	5.34001
GOTERM_BP_FAT	GO:0006007~glucose catabolic process	20	0.723066	0.00532624	AT3G52930, AT2G01140, AT1G32440, AT2G01290, AT4G26390, AT4G29130, AT2G22480, AT4G29120, AT3G25960, AT3G26650, AT3G02360, AT5G09660, AT1G79530, AT3G22960, AT4G29220, AT5G56720, AT5G11670, AT1G01090, AT4G24620, AT5G35790	1354	105	13998	1.96919	0.999831	0.487252	8.57027
GOTERM_BP_FAT	GO:0019320~hexose catabolic process	20	0.723066	0.00591725	AT3G52930, AT2G01140, AT1G32440, AT2G01290, AT4G26390, AT4G29130, AT2G22480, AT4G29120, AT3G25960, AT3G26650, AT3G02360, AT5G09660, AT1G79530, AT3G22960, AT4G29220, AT5G56720, AT5G11670, AT1G01090, AT4G24620, AT5G35790	1354	106	13998	1.95061	0.999936	0.498067	9.47746
GOTERM_BP_FAT	GO:0046365~monosaccharide catabolic process	20	0.723066	0.00591725	AT3G52930, AT2G01140, AT1G32440, AT2G01290, AT4G26390, AT4G29130, AT2G22480, AT4G29120, AT3G25960, AT3G26650, AT3G02360, AT5G09660, AT1G79530, AT3G22960, AT4G29220, AT5G56720, AT5G11670, AT1G01090, AT4G24620, AT5G35790	1354	106	13998	1.95061	0.999936	0.498067	9.47746
GOTERM_BP_FAT	GO:0046164~alcohol catabolic process	21	0.759219	0.00750345	AT3G52930, AT2G01140, AT3G07690, AT1G32440, AT2G01290, AT4G26390, AT4G29130, AT2G22480, AT4G29120, AT3G25960, AT3G26650, AT3G02360, AT5G09660, AT3G22960, AT1G79530, AT4G29220, AT5G56720, AT5G11670, AT1G01090, AT4G24620, AT5G35790	1354	116	13998	1.87158	0.999995	0.513437	11.8705
GOTERM_BP_FAT	GO:0006096~glycolysis	15	0.542299	0.0183283	AT3G52930, AT2G01140, AT1G32440, AT4G26390, AT4G29130, AT2G22480, AT3G25960, AT3G26650, AT1G79530, AT3G22960, AT5G09660, AT4G29220, AT5G56720, AT1G01090, AT4G24620	1354	79	13998	1.96296	1	0.76124	26.6813
GOTERM_BP_FAT	GO:0019318~hexose metabolic process	25	0.903832	0.0184494	AT3G52930, AT2G01140, AT1G64440, AT4G37870, AT1G23190, AT1G32440, AT2G01290, AT4G26390, AT4G29130, AT4G29120, AT2G22480, AT3G25960, AT3G26650, AT3G02360, AT3G22960, AT1G79530, AT5G09660, AT4G29220, AT5G56720, AT5G11670, AT3G14790, AT4G39210, AT1G01090, AT4G24620, AT5G35790	1354	159	13998	1.62551	1	0.747492	26.8329
Annotation Cluster 10	Enrichment Score: 2.1259123697383195
Category	Term	Count	%	PValue	Genes	List Total	Pop Hits	Pop Total	Fold Enrichment	Bonferroni	Benjamini	FDR
INTERPRO	IPR018238:Glycoside hydrolase, family 14, conserved site	5	0.180766	0.00167304	AT2G45880, AT4G15210, AT3G49670, AT4G00490, AT2G32290, AT5G65700	2247	6	20885	7.74551	0.953854	0.243937	2.81008
GOTERM_MF_FAT	GO:0016161~beta-amylase activity	5	0.180766	0.00899797	AT2G45880, AT4G15210, AT3G49670, AT4G00490, AT2G32290, AT5G65700	1515	9	14806	5.42941	0.999737	0.324659	13.1625
INTERPRO	IPR001554:Glycoside hydrolase, family 14	5	0.180766	0.0107702	AT2G45880, AT4G15210, AT3G49670, AT4G00490, AT2G32290, AT5G65700	2247	9	20885	5.16368	1	0.689674	16.834
INTERPRO	IPR001371:Glycoside hydrolase, family 14B, plant	4	0.144613	0.0193408	AT4G15210, AT3G49670, AT4G00490, AT2G32290, AT5G65700	2247	6	20885	6.19641	1	0.848667	28.2839

## Sheet: root_hyper_DMGs
S6B Table. Gene ontology enrichment analysis of hyper-DMGs in roots
Annotation Cluster 1	Enrichment Score: 8.799604953529732
Category	Term	Count	%	PValue	Genes	List Total	Pop Hits	Pop Total	Fold Enrichment	Bonferroni	Benjamini	FDR
GOTERM_MF_FAT	GO:0032555~purine ribonucleotide binding	238	14.346	2.25778e-10	AT5G05130, AT5G27470, AT5G10520, AT1G04730, AT3G19720, AT5G35370, AT5G55280, AT2G13560, AT1G33830, AT1G33770, AT2G42640, AT5G60990, AT5G07280, AT3G49240, AT4G04910, AT4G16970, AT5G22050, AT2G05830, AT1G22740, AT3G47790, AT2G37690, AT5G35360, AT5G56075, AT3G22330, AT5G61460, AT4G29990, AT4G02070, AT3G42723, AT5G65460, AT2G33730, AT4G26480, AT4G08500, AT2G33170, AT2G37050, AT4G23300, AT2G45480, AT3…	923	2621	14806	1.45662	1.60076e-07	1.60076e-07	3.41069e-07
GOTERM_MF_FAT	GO:0032553~ribonucleotide binding	238	14.346	2.25778e-10	AT5G05130, AT5G27470, AT5G10520, AT1G04730, AT3G19720, AT5G35370, AT5G55280, AT2G13560, AT1G33830, AT1G33770, AT2G42640, AT5G60990, AT5G07280, AT3G49240, AT4G04910, AT4G16970, AT5G22050, AT2G05830, AT1G22740, AT3G47790, AT2G37690, AT5G35360, AT5G56075, AT3G22330, AT5G61460, AT4G29990, AT4G02070, AT3G42723, AT5G65460, AT2G33730, AT4G26480, AT4G08500, AT2G33170, AT2G37050, AT4G23300, AT2G45480, AT3…	923	2621	14806	1.45662	1.60076e-07	1.60076e-07	3.41069e-07
GOTERM_MF_FAT	GO:0000166~nucleotide binding	287	17.2996	4.31661e-10	AT5G27470, AT5G05130, AT5G10520, AT1G04730, AT3G19720, AT5G35370, AT5G55280, AT2G13560, AT1G33830, AT1G33770, AT2G42640, AT5G07280, AT5G60990, AT3G49240, AT4G04910, AT4G16970, AT5G22050, AT2G05830, AT1G22740, AT3G47790, AT2G37690, AT5G35360, AT5G56075, AT3G22330, AT5G20960, AT5G61460, AT1G18630, AT4G29990, AT4G02070, AT3G42723, AT5G65460, AT2G33730, AT4G26480, AT4G08500, AT2G33170, AT2G37050, AT4…	923	3333	14806	1.38128	3.06048e-07	1.53024e-07	6.52085e-07
GOTERM_MF_FAT	GO:0017076~purine nucleotide binding	248	14.9488	5.43466e-10	AT5G05130, AT5G27470, AT5G10520, AT1G04730, AT3G19720, AT5G35370, AT5G55280, AT2G13560, AT1G33830, AT1G33770, AT2G42640, AT5G07280, AT5G60990, AT3G49240, AT4G04910, AT4G16970, AT5G22050, AT2G05830, AT1G22740, AT3G47790, AT2G37690, AT5G35360, AT5G56075, AT3G22330, AT5G20960, AT5G61460, AT4G29990, AT4G02070, AT3G42723, AT5G65460, AT2G33730, AT4G26480, AT4G08500, AT2G33170, AT2G37050, AT4G23300, AT2…	923	2785	14806	1.42844	3.85317e-07	1.28439e-07	8.20981e-07
GOTERM_MF_FAT	GO:0005524~ATP binding	213	12.8391	2.46523e-09	AT5G05130, AT5G27470, AT5G10520, AT1G04730, AT5G35370, AT2G13560, AT1G33770, AT2G42640, AT5G60990, AT5G07280, AT3G49240, AT4G04910, AT5G22050, AT4G16970, AT3G47790, AT2G37690, AT5G35360, AT3G22330, AT5G56075, AT5G61460, AT4G29990, AT4G02070, AT3G42723, AT5G65460, AT2G33730, AT4G26480, AT4G08500, AT2G33170, AT2G37050, AT4G23300, AT2G45480, AT3G02060, AT3G03770, AT4G31100, AT2G13800, AT1G65410, AT3…	923	2340	14806	1.46016	1.74785e-06	4.36962e-07	3.72408e-06
GOTERM_MF_FAT	GO:0032559~adenyl ribonucleotide binding	215	12.9596	2.51054e-09	AT5G05130, AT5G27470, AT5G10520, AT1G04730, AT5G35370, AT2G13560, AT1G33770, AT2G42640, AT5G60990, AT5G07280, AT3G49240, AT4G04910, AT5G22050, AT4G16970, AT3G47790, AT2G37690, AT5G35360, AT3G22330, AT5G56075, AT5G61460, AT4G29990, AT4G02070, AT3G42723, AT5G65460, AT2G33730, AT4G26480, AT4G08500, AT2G33170, AT2G37050, AT4G23300, AT2G45480, AT3G02060, AT3G03770, AT4G31100, AT2G13800, AT1G65410, AT3…	923	2368	14806	1.45644	1.77997e-06	3.55995e-07	3.79253e-06
GOTERM_MF_FAT	GO:0001883~purine nucleoside binding	224	13.5021	8.60501e-09	AT5G05130, AT5G27470, AT5G10520, AT1G04730, AT5G35370, AT2G13560, AT1G33770, AT2G42640, AT5G60990, AT5G07280, AT3G49240, AT4G04910, AT5G22050, AT4G16970, AT3G47790, AT2G37690, AT5G35360, AT3G22330, AT5G56075, AT5G20960, AT5G61460, AT4G29990, AT4G02070, AT3G42723, AT5G65460, AT2G33730, AT4G26480, AT4G08500, AT2G33170, AT2G37050, AT4G23300, AT2G45480, AT3G02060, AT3G03770, AT4G31100, AT2G13800, AT1…	923	2528	14806	1.42137	6.10093e-06	1.01682e-06	1.29991e-05
GOTERM_MF_FAT	GO:0030554~adenyl nucleotide binding	224	13.5021	8.60501e-09	AT5G05130, AT5G27470, AT5G10520, AT1G04730, AT5G35370, AT2G13560, AT1G33770, AT2G42640, AT5G60990, AT5G07280, AT3G49240, AT4G04910, AT5G22050, AT4G16970, AT3G47790, AT2G37690, AT5G35360, AT3G22330, AT5G56075, AT5G20960, AT5G61460, AT4G29990, AT4G02070, AT3G42723, AT5G65460, AT2G33730, AT4G26480, AT4G08500, AT2G33170, AT2G37050, AT4G23300, AT2G45480, AT3G02060, AT3G03770, AT4G31100, AT2G13800, AT1…	923	2528	14806	1.42137	6.10093e-06	1.01682e-06	1.29991e-05
GOTERM_MF_FAT	GO:0001882~nucleoside binding	224	13.5021	1.16078e-08	AT5G05130, AT5G27470, AT5G10520, AT1G04730, AT5G35370, AT2G13560, AT1G33770, AT2G42640, AT5G60990, AT5G07280, AT3G49240, AT4G04910, AT5G22050, AT4G16970, AT3G47790, AT2G37690, AT5G35360, AT3G22330, AT5G56075, AT5G20960, AT5G61460, AT4G29990, AT4G02070, AT3G42723, AT5G65460, AT2G33730, AT4G26480, AT4G08500, AT2G33170, AT2G37050, AT4G23300, AT2G45480, AT3G02060, AT3G03770, AT4G31100, AT2G13800, AT1…	923	2536	14806	1.41689	8.2299e-06	1.1757e-06	1.75352e-05
Annotation Cluster 2	Enrichment Score: 2.587868735471757
Category	Term	Count	%	PValue	Genes	List Total	Pop Hits	Pop Total	Fold Enrichment	Bonferroni	Benjamini	FDR
GOTERM_BP_FAT	GO:0006468~protein amino acid phosphorylation	90	5.42495	0.000596609	AT4G11460, AT3G01085, AT3G06640, AT1G61860, AT5G10520, AT1G66910, AT5G37790, AT1G07870, AT4G26100, AT5G35370, AT5G42120, AT1G09570, AT3G20530, AT1G33770, AT1G53430, AT3G24190, AT4G31170, AT2G42640, AT3G01090, AT5G07280, AT4G35500, AT4G20270, AT3G27580, AT5G22050, AT4G16970, AT5G39440, AT4G11470, AT5G24010, AT1G53050, AT4G29990, AT1G61440, AT4G23740, AT5G57670, AT3G54180, AT4G08500, AT2G16250, AT3…	834	1065	13998	1.41838	0.561398	0.561398	0.976866
GOTERM_MF_FAT	GO:0004674~protein serine/threonine kinase activity	85	5.12357	0.00140261	AT1G47210, AT4G11460, AT3G01085, AT3G06640, AT1G61860, AT5G10520, AT1G66910, AT5G37790, AT1G07870, AT4G26100, AT5G35370, AT5G42120, AT3G20530, AT1G33770, AT1G53430, AT4G31170, AT2G42640, AT3G01090, AT5G07280, AT4G35500, AT4G20270, AT3G27580, AT4G16970, AT5G39440, AT4G11470, AT5G24010, AT1G53050, AT4G29990, AT1G61440, AT4G23740, AT5G57670, AT3G54180, AT4G08500, AT2G16250, AT3G55450, AT4G10010, AT3…	923	975	14806	1.39846	0.63033	0.104678	2.098
GOTERM_BP_FAT	GO:0006796~phosphate metabolic process	102	6.14828	0.00153815	AT5G10520, AT5G35370, AT3G20530, AT1G33770, AT2G42640, AT5G07280, AT4G20270, AT5G22050, AT4G16970, AT5G39440, AT5G24010, AT4G29990, AT5G57670, AT4G08500, AT2G16250, AT3G55450, AT2G33170, AT4G21390, AT3G14720, AT2G37050, AT3G61960, AT4G23300, AT4G25160, AT1G63500, AT1G66460, AT3G03770, AT4G23210, AT1G49100, AT4G31100, AT2G13800, AT2G25090, AT5G01290, AT3G25840, AT5G58540, AT4G21380, AT4G23310, AT3…	834	1273	13998	1.34484	0.880664	0.41225	2.50029
GOTERM_BP_FAT	GO:0006793~phosphorus metabolic process	102	6.14828	0.00155707	AT5G10520, AT5G35370, AT3G20530, AT1G33770, AT2G42640, AT5G07280, AT4G20270, AT5G22050, AT4G16970, AT5G39440, AT5G24010, AT4G29990, AT5G57670, AT4G08500, AT2G16250, AT3G55450, AT2G33170, AT4G21390, AT3G14720, AT2G37050, AT3G61960, AT4G23300, AT4G25160, AT1G63500, AT1G66460, AT3G03770, AT4G23210, AT1G49100, AT4G31100, AT2G13800, AT2G25090, AT5G01290, AT3G25840, AT5G58540, AT4G21380, AT4G23310, AT3…	834	1274	13998	1.34379	0.883747	0.349749	2.53068
GOTERM_MF_FAT	GO:0004672~protein kinase activity	93	5.60579	0.00265634	AT1G47210, AT4G11460, AT3G01085, AT3G06640, AT1G61860, AT5G10520, AT1G66910, AT5G37790, AT1G07870, AT4G26100, AT5G35370, AT5G42120, AT1G09570, AT3G20530, AT1G33770, AT1G53430, AT3G24190, AT4G31170, AT2G42640, AT3G01090, AT5G07280, AT4G35500, AT4G20270, AT3G27580, AT5G22050, AT4G16970, AT5G39440, AT4G11470, AT5G24010, AT1G53050, AT4G29990, AT1G61440, AT4G23740, AT5G57670, AT3G54180, AT4G08500, AT2…	923	1110	14806	1.34399	0.8483	0.17187	3.93845
GOTERM_BP_FAT	GO:0016310~phosphorylation	93	5.60579	0.00382803	AT4G11460, AT3G01085, AT3G06640, AT1G61860, AT5G10520, AT1G66910, AT5G37790, AT1G07870, AT4G26100, AT5G35370, AT5G42120, AT1G09570, AT3G20530, AT1G33770, AT1G53430, AT3G24190, AT4G31170, AT2G42640, AT3G01090, AT5G07280, AT4G35500, AT4G20270, AT3G27580, AT5G22050, AT4G16970, AT5G39440, AT4G11470, AT5G24010, AT1G53050, AT4G29990, AT1G61440, AT4G23740, AT5G57670, AT3G54180, AT4G08500, AT2G16250, AT3…	834	1178	13998	1.32507	0.994992	0.530771	6.114
INTERPRO	IPR000719:Protein kinase, core	77	4.64135	0.0376471	AT4G11460, AT3G01085, AT3G06640, AT1G61860, AT5G10520, AT1G66910, AT5G37790, AT1G07870, AT4G26100, AT5G35370, AT5G42120, AT3G20530, AT1G33770, AT1G53430, AT3G24190, AT4G31170, AT3G01090, AT5G07280, AT4G35500, AT4G20270, AT3G27580, AT5G22050, AT4G16970, AT5G39440, AT4G11470, AT1G53050, AT4G29990, AT1G61440, AT4G23740, AT5G57670, AT3G54180, AT4G08500, AT2G16250, AT2G20850, AT4G10010, AT3G17420, AT5…	1335	970	20885	1.24186	1	0.939269	47.0337
Annotation Cluster 3	Enrichment Score: 2.3991112485718964
Category	Term	Count	%	PValue	Genes	List Total	Pop Hits	Pop Total	Fold Enrichment	Bonferroni	Benjamini	FDR
UP_SEQ_FEATURE	short sequence motif:DEAD box	12	0.723327	0.000658772	AT1G77030, AT5G63630, AT1G72730, AT3G22310, AT2G40700, AT5G60990, AT2G33730, AT4G33370, AT5G08610, AT3G22330, AT1G28180, AT3G06980	554	57	8885	3.3764	0.505624	0.296881	1.04454
INTERPRO	IPR000629:RNA helicase, ATP-dependent, DEAD-box, conserved site	12	0.723327	0.000840106	AT1G77030, AT5G63630, AT1G72730, AT3G22310, AT2G40700, AT5G60990, AT2G33730, AT4G33370, AT5G08610, AT3G22330, AT1G28180, AT3G06980	1335	57	20885	3.29351	0.70685	0.70685	1.38225
UP_SEQ_FEATURE	domain:Helicase C-terminal	13	0.783605	0.0013081	AT5G63630, AT5G05130, AT2G40700, AT4G33370, AT3G22330, AT5G08610, AT1G28180, AT3G06980, AT1G77030, AT1G72730, AT3G22310, AT2G33730, AT5G60990	554	71	8885	2.93652	0.753224	0.37276	2.0641
UP_SEQ_FEATURE	domain:Helicase ATP-binding	13	0.783605	0.00167716	AT5G63630, AT5G05130, AT2G40700, AT4G33370, AT3G22330, AT5G08610, AT1G28180, AT3G06980, AT1G77030, AT1G72730, AT3G22310, AT2G33730, AT5G60990	554	73	8885	2.85607	0.833771	0.361477	2.63919
SP_PIR_KEYWORDS	helicase	18	1.08499	0.00180048	AT5G63630, AT5G05130, AT2G40700, AT4G16680, AT5G67630, AT2G30800, AT4G33370, AT3G22330, AT5G35970, AT5G08610, AT1G28180, AT3G06980, AT1G77030, AT1G72730, AT3G02060, AT3G22310, AT5G60990, AT2G33730	1602	128	26538	2.32953	0.449263	0.0946342	2.41461
UP_SEQ_FEATURE	short sequence motif:Q motif	11	0.66305	0.00212672	AT1G77030, AT5G63630, AT1G72730, AT3G22310, AT2G40700, AT5G60990, AT2G33730, AT4G33370, AT5G08610, AT3G22330, AT3G06980	554	56	8885	3.1503	0.897294	0.365664	3.33544
INTERPRO	IPR014014:RNA helicase, DEAD-box type, Q motif	11	0.66305	0.00228583	AT1G77030, AT5G63630, AT1G72730, AT3G22310, AT2G40700, AT5G60990, AT2G33730, AT4G33370, AT5G08610, AT3G22330, AT3G06980	1335	55	20885	3.12884	0.964603	0.671662	3.71899
INTERPRO	IPR011545:DNA/RNA helicase, DEAD/DEAH box type, N-terminal	14	0.843882	0.0027771	AT5G63630, AT2G40700, AT2G30800, AT4G33370, AT3G22330, AT5G08610, AT1G28180, AT3G06980, AT1G77030, AT1G72730, AT3G02060, AT3G22310, AT2G33730, AT5G60990	1335	85	20885	2.57669	0.982754	0.637616	4.50111
GOTERM_MF_FAT	GO:0070035~purine NTP-dependent helicase activity	16	0.964436	0.00432092	AT5G63630, AT2G40700, AT1G08840, AT4G16680, AT2G30800, AT4G33370, AT3G22330, AT5G08610, AT1G28180, AT3G06980, AT1G77030, AT1G72730, AT3G02060, AT3G22310, AT5G60990, AT2G33730	923	113	14806	2.27132	0.953587	0.22574	6.33213
GOTERM_MF_FAT	GO:0008026~ATP-dependent helicase activity	16	0.964436	0.00432092	AT5G63630, AT2G40700, AT1G08840, AT4G16680, AT2G30800, AT4G33370, AT3G22330, AT5G08610, AT1G28180, AT3G06980, AT1G77030, AT1G72730, AT3G02060, AT3G22310, AT5G60990, AT2G33730	923	113	14806	2.27132	0.953587	0.22574	6.33213
INTERPRO	IPR014001:DEAD-like helicase, N-terminal	18	1.08499	0.0112159	AT5G63630, AT5G05130, AT2G40700, AT4G16680, AT2G30800, AT4G33370, AT3G22330, AT5G35970, AT5G08610, AT1G28180, AT3G06980, AT1G77030, AT1G72730, AT3G02060, AT3G22310, AT5G60990, AT2G33730, AT3G42670	1335	145	20885	1.94204	1	0.87235	17.0387
SMART	SM00487:DEXDc	18	1.08499	0.0115521	AT5G63630, AT5G05130, AT2G40700, AT4G16680, AT2G30800, AT4G33370, AT3G22330, AT5G35970, AT5G08610, AT1G28180, AT3G06980, AT1G77030, AT1G72730, AT3G02060, AT3G22310, AT5G60990, AT2G33730, AT3G42670	496	145	7691	1.92489	0.887459	0.664529	13.4251
GOTERM_MF_FAT	GO:0004386~helicase activity	20	1.20555	0.0128178	AT5G63630, AT5G05130, AT2G40700, AT1G08840, AT4G16680, AT5G67630, AT2G30800, AT4G33370, AT3G22330, AT5G35970, AT5G08610, AT1G28180, AT3G06980, AT1G77030, AT1G72730, AT3G02060, AT3G22310, AT5G60990, AT2G33730, AT3G42670	923	175	14806	1.83328	0.999893	0.456526	17.7069
INTERPRO	IPR014021:Helicase, superfamily 1 and 2, ATP-binding	17	1.02471	0.0150206	AT5G63630, AT5G05130, AT2G40700, AT4G16680, AT2G30800, AT4G33370, AT3G22330, AT5G08610, AT1G28180, AT3G06980, AT1G77030, AT1G72730, AT3G02060, AT3G22310, AT5G60990, AT2G33730, AT3G42670	1335	138	20885	1.92718	1	0.865847	22.1701
INTERPRO	IPR001650:DNA/RNA helicase, C-terminal	17	1.02471	0.0170328	AT5G63630, AT5G05130, AT2G40700, AT4G16680, AT2G30800, AT4G33370, AT3G22330, AT5G08610, AT1G28180, AT3G06980, AT1G77030, AT1G72730, AT3G02060, AT3G22310, AT5G60990, AT2G33730, AT3G42670	1335	140	20885	1.89965	1	0.854763	24.7618
SMART	SM00490:HELICc	17	1.02471	0.0175697	AT5G63630, AT5G05130, AT2G40700, AT4G16680, AT2G30800, AT4G33370, AT3G22330, AT5G08610, AT1G28180, AT3G06980, AT1G77030, AT1G72730, AT3G02060, AT3G22310, AT5G60990, AT2G33730, AT3G42670	496	140	7691	1.88288	0.964295	0.670711	19.7419
Annotation Cluster 4	Enrichment Score: 2.3556703847852263
Category	Term	Count	%	PValue	Genes	List Total	Pop Hits	Pop Total	Fold Enrichment	Bonferroni	Benjamini	FDR
GOTERM_CC_FAT	GO:0005875~microtubule associated complex	11	0.66305	0.00174309	AT5G27000, AT3G43210, AT5G23910, AT3G12020, AT4G21380, AT2G22610, AT1G59540, AT4G27360, AT4G38950, AT5G41310, AT5G06670	867	54	13779	3.23741	0.396008	0.396008	2.29139
SP_PIR_KEYWORDS	motor protein	13	0.783605	0.00213175	AT5G43900, AT5G27000, AT5G65460, AT3G43210, AT3G12020, AT4G21380, AT4G27370, AT2G22610, AT1G59540, AT2G31900, AT4G38950, AT5G41310, AT5G06670	1602	77	26538	2.79678	0.506565	0.0959848	2.85295
GOTERM_MF_FAT	GO:0003777~microtubule motor activity	12	0.723327	0.00266547	AT5G27000, AT3G43210, AT5G65460, AT5G23910, AT3G12020, AT4G21380, AT2G22610, AT1G59540, AT4G27360, AT4G38950, AT5G41310, AT5G06670	923	67	14806	2.87305	0.849282	0.158047	3.95175
INTERPRO	IPR019821:Kinesin, motor region, conserved site	10	0.602773	0.00300444	AT5G27000, AT3G43210, AT5G65460, AT3G12020, AT4G21380, AT2G22610, AT1G59540, AT4G38950, AT5G41310, AT5G06670	1335	48	20885	3.25921	0.987637	0.584643	4.86103
GOTERM_BP_FAT	GO:0007018~microtubule-based movement	12	0.723327	0.00511583	AT5G27000, AT3G43210, AT4G14960, AT5G65460, AT5G23910, AT3G12020, AT4G21380, AT2G22610, AT1G59540, AT4G38950, AT5G41310, AT5G06670	834	76	13998	2.65013	0.999161	0.587446	8.09065
GOTERM_BP_FAT	GO:0007017~microtubule-based process	16	0.964436	0.00541935	AT5G27000, AT4G14960, AT5G23910, AT4G21380, AT4G27360, AT4G38950, AT5G05620, AT3G43210, AT5G65460, AT5G55230, AT3G12020, AT1G59540, AT2G22610, AT5G41310, AT5G06670, AT5G64740	834	121	13998	2.21939	0.999449	0.527845	8.5508
INTERPRO	IPR001752:Kinesin, motor region	10	0.602773	0.00860133	AT5G27000, AT3G43210, AT5G65460, AT3G12020, AT4G21380, AT2G22610, AT1G59540, AT4G38950, AT5G41310, AT5G06670	1335	56	20885	2.79361	0.999997	0.83499	13.3301
SMART	SM00129:KISc	10	0.602773	0.00885958	AT5G27000, AT3G43210, AT5G65460, AT3G12020, AT4G21380, AT2G22610, AT1G59540, AT4G38950, AT5G41310, AT5G06670	496	56	7691	2.76894	0.812321	0.812321	10.4533
SP_PIR_KEYWORDS	microtubule	13	0.783605	0.0100122	AT4G16520, AT5G27000, AT5G05620, AT4G14960, AT5G65460, AT3G43210, AT3G12020, AT4G21380, AT2G22610, AT1G59540, AT4G38950, AT5G41310, AT5G06670	1602	93	26538	2.31561	0.964233	0.261248	12.7578
Annotation Cluster 5	Enrichment Score: 2.085249142711634
Category	Term	Count	%	PValue	Genes	List Total	Pop Hits	Pop Total	Fold Enrichment	Bonferroni	Benjamini	FDR
UP_SEQ_FEATURE	repeat:LRR 11	12	0.723327	0.00261072	AT5G61480, AT1G17750, AT2G39940, AT4G08850, AT2G33170, AT1G53430, AT5G07280, AT5G46330, AT2G42620, AT3G02130, AT5G53840, AT2G16250	554	67	8885	2.87246	0.938855	0.372336	4.07981
UP_SEQ_FEATURE	repeat:LRR 10	12	0.723327	0.0057335	AT5G61480, AT1G17750, AT2G39940, AT4G08850, AT2G33170, AT1G53430, AT5G07280, AT5G46330, AT2G42620, AT3G02130, AT5G53840, AT2G16250	554	74	8885	2.60074	0.99786	0.494886	8.75489
UP_SEQ_FEATURE	repeat:LRR 9	13	0.783605	0.00609344	AT5G61480, AT1G17750, AT2G39940, AT2G33170, AT5G46330, AT2G42620, AT3G02130, AT1G53430, AT4G08850, AT5G07280, AT5G45510, AT5G53840, AT2G16250	554	85	8885	2.45286	0.998547	0.479717	9.27981
UP_SEQ_FEATURE	repeat:LRR 7	15	0.904159	0.00688968	AT5G61480, AT1G17750, AT2G39940, AT2G33170, AT3G58900, AT5G46330, AT2G42620, AT1G67190, AT3G02130, AT1G53430, AT4G08850, AT5G07280, AT5G45510, AT5G53840, AT2G16250	554	108	8885	2.22749	0.999383	0.489247	10.431
UP_SEQ_FEATURE	repeat:LRR 6	17	1.02471	0.00951114	AT5G61480, AT1G17750, AT2G39940, AT2G33170, AT3G58900, AT5G46330, AT2G42620, AT1G67190, AT3G02130, AT1G11130, AT1G53430, AT4G08850, AT5G07280, AT4G26090, AT5G45510, AT5G53840, AT2G16250	554	135	8885	2.01959	0.999963	0.544268	14.1249
UP_SEQ_FEATURE	repeat:LRR 8	13	0.783605	0.0104294	AT5G61480, AT1G17750, AT2G39940, AT2G33170, AT5G46330, AT2G42620, AT3G02130, AT1G53430, AT4G08850, AT5G07280, AT5G45510, AT5G53840, AT2G16250	554	91	8885	2.29113	0.999986	0.48277	15.3847
UP_SEQ_FEATURE	repeat:LRR 4	23	1.38638	0.0137648	AT5G61480, AT5G47250, AT1G17750, AT2G20850, AT2G39940, AT2G33170, AT2G13800, AT3G13065, AT3G58900, AT5G46330, AT2G42620, AT1G67190, AT3G02130, AT1G11130, AT4G23740, AT4G08850, AT1G53430, AT3G14470, AT5G07280, AT4G26090, AT5G45510, AT5G53840, AT2G16250	554	214	8885	1.7237	1	0.474922	19.8165
UP_SEQ_FEATURE	repeat:LRR 5	19	1.14527	0.0242385	AT5G61480, AT1G17750, AT2G20850, AT2G39940, AT3G13065, AT2G33170, AT3G58900, AT5G46330, AT2G42620, AT1G67190, AT3G02130, AT1G11130, AT4G08850, AT1G53430, AT5G07280, AT4G26090, AT5G45510, AT5G53840, AT2G16250	554	175	8885	1.74126	1	0.527365	32.3603
Annotation Cluster 6	Enrichment Score: 2.007144066646026
Category	Term	Count	%	PValue	Genes	List Total	Pop Hits	Pop Total	Fold Enrichment	Bonferroni	Benjamini	FDR
GOTERM_CC_FAT	GO:0044430~cytoskeletal part	23	1.38638	0.0043314	AT4G16520, AT5G43900, AT5G27000, AT2G01750, AT4G14960, AT5G23910, AT1G54560, AT4G21380, AT4G27370, AT4G27360, AT4G38950, AT2G31900, AT2G45490, AT5G05620, AT5G55230, AT5G65460, AT4G26760, AT3G43210, AT3G12020, AT1G59540, AT2G22610, AT5G41310, AT5G06670	867	191	13779	1.91378	0.71478	0.46594	5.60441
GOTERM_CC_FAT	GO:0015630~microtubule cytoskeleton	19	1.14527	0.0117203	AT4G16520, AT5G27000, AT2G01750, AT4G14960, AT5G23910, AT4G21380, AT4G27360, AT4G38950, AT2G45490, AT5G05620, AT4G26760, AT3G43210, AT5G65460, AT5G55230, AT3G12020, AT1G59540, AT2G22610, AT5G41310, AT5G06670	867	160	13779	1.88726	0.966865	0.49411	14.4994
GOTERM_CC_FAT	GO:0005856~cytoskeleton	25	1.50693	0.0187499	AT5G43900, AT5G27000, AT2G01750, AT1G54560, AT4G27370, AT2G31900, AT4G38950, AT5G05620, AT1G59540, AT3G43400, AT5G41310, AT5G06670, AT4G16520, AT2G22640, AT4G14960, AT5G23910, AT4G21380, AT4G27360, AT2G45490, AT3G43210, AT4G26760, AT5G65460, AT5G55230, AT3G12020, AT2G22610	867	243	13779	1.63505	0.99579	0.455451	22.2361

## Sheet: shoot_hypo_DMGs
S6C Table. Gene ontology enrichment analysis of hypo-DMGs in shoots
Annotation Cluster 1	Enrichment Score: 7.819832368407275
Category	Term	Count	%	PValue	Genes	List Total	Pop Hits	Pop Total	Fold Enrichment	Bonferroni	Benjamini	FDR
GOTERM_MF_FAT	GO:0032555~purine ribonucleotide binding	294	13.3697	6.47766e-09	AT3G45850, AT2G28940, AT5G38260, AT3G42850, AT2G23200, AT5G27470, AT5G10520, AT5G59670, AT3G19720, AT5G55280, AT1G33830, AT1G33770, AT5G04110, AT2G36910, AT4G02080, AT3G13690, AT1G52540, AT5G07280, AT4G16970, AT5G22050, AT3G45330, AT2G05830, AT1G22740, AT1G02520, AT3G47460, AT5G59660, AT5G35360, AT2G28930, AT3G22330, AT5G61460, AT4G19210, AT3G42723, AT4G02070, AT2G33730, AT4G26480, AT3G13170, AT1…	1227	2621	14806	1.35355	5.25985e-06	5.25985e-06	9.96269e-06
GOTERM_MF_FAT	GO:0032553~ribonucleotide binding	294	13.3697	6.47766e-09	AT3G45850, AT2G28940, AT5G38260, AT3G42850, AT2G23200, AT5G27470, AT5G10520, AT5G59670, AT3G19720, AT5G55280, AT1G33830, AT1G33770, AT5G04110, AT2G36910, AT4G02080, AT3G13690, AT1G52540, AT5G07280, AT4G16970, AT5G22050, AT3G45330, AT2G05830, AT1G22740, AT1G02520, AT3G47460, AT5G59660, AT5G35360, AT2G28930, AT3G22330, AT5G61460, AT4G19210, AT3G42723, AT4G02070, AT2G33730, AT4G26480, AT3G13170, AT1…	1227	2621	14806	1.35355	5.25985e-06	5.25985e-06	9.96269e-06
GOTERM_MF_FAT	GO:0017076~purine nucleotide binding	309	14.0518	6.7654e-09	AT3G45850, AT2G28940, AT5G38260, AT3G42850, AT2G23200, AT5G27470, AT5G10520, AT5G59670, AT3G19720, AT1G62600, AT5G55280, AT1G33830, AT1G33770, AT5G04110, AT2G36910, AT4G02080, AT3G13690, AT1G52540, AT5G07280, AT4G16970, AT5G22050, AT3G45330, AT2G05830, AT1G22740, AT1G02520, AT3G47460, AT5G59660, AT5G35360, AT2G28930, AT3G22330, AT5G20960, AT5G61460, AT4G19210, AT3G42723, AT4G02070, AT4G26480, AT2…	1227	2785	14806	1.33883	5.49349e-06	2.74675e-06	1.04052e-05
SP_PIR_KEYWORDS	atp-binding	205	9.32242	6.93109e-09	AT3G45850, AT2G28940, AT5G38260, AT2G23200, AT3G42850, AT5G27470, AT5G10520, AT5G59670, AT1G33770, AT2G36910, AT1G52540, AT5G07280, AT3G45330, AT1G02520, AT3G47460, AT2G28930, AT3G22330, AT4G19210, AT4G02070, AT2G33730, AT1G16670, AT4G08500, AT2G33170, AT2G37050, AT1G53780, AT4G11730, AT1G21210, AT3G02060, AT5G40090, AT5G41740, AT4G31100, AT5G21326, AT4G23310, AT1G10920, AT5G41750, AT4G05380, AT2…	2136	1716	26538	1.48424	2.61995e-06	2.61995e-06	9.58791e-06
SP_PIR_KEYWORDS	nucleotide-binding	225	10.2319	1.08256e-08	AT3G45850, AT2G28940, AT5G38260, AT2G23200, AT3G42850, AT5G27470, AT5G10520, AT5G59670, AT3G19720, AT5G55280, AT1G33770, AT4G02080, AT2G36910, AT1G52540, AT5G07280, AT3G45330, AT1G22740, AT1G02520, AT3G47460, AT2G28930, AT3G22330, AT4G19210, AT4G02070, AT2G33730, AT1G16670, AT4G08500, AT2G33170, AT2G37050, AT1G53780, AT4G11730, AT1G21210, AT5G40090, AT5G41740, AT4G31100, AT5G21326, AT4G14960, AT4…	2136	1935	26538	1.44467	4.09208e-06	2.04604e-06	1.49753e-05
GOTERM_MF_FAT	GO:0005524~ATP binding	266	12.0964	1.27763e-08	AT3G45850, AT2G28940, AT5G38260, AT3G42850, AT2G23200, AT5G27470, AT5G10520, AT5G59670, AT1G33770, AT5G04110, AT2G36910, AT3G13690, AT1G52540, AT5G07280, AT4G16970, AT5G22050, AT3G45330, AT1G02520, AT3G47460, AT5G59660, AT5G35360, AT2G28930, AT3G22330, AT5G61460, AT4G19210, AT4G02070, AT3G42723, AT2G33730, AT4G26480, AT3G13170, AT1G16670, AT4G08500, AT2G33170, AT2G37050, AT1G53780, AT4G11730, AT1…	1227	2340	14806	1.3717	1.03743e-05	3.45812e-06	1.96501e-05
GOTERM_MF_FAT	GO:0032559~adenyl ribonucleotide binding	268	12.1874	1.70617e-08	AT3G45850, AT2G28940, AT5G38260, AT3G42850, AT2G23200, AT5G27470, AT5G10520, AT5G59670, AT1G33770, AT5G04110, AT2G36910, AT3G13690, AT1G52540, AT5G07280, AT4G16970, AT5G22050, AT3G45330, AT1G02520, AT3G47460, AT5G59660, AT5G35360, AT2G28930, AT3G22330, AT5G61460, AT4G19210, AT4G02070, AT3G42723, AT2G33730, AT4G26480, AT3G13170, AT1G16670, AT4G08500, AT2G33170, AT2G37050, AT1G53780, AT4G11730, AT1…	1227	2368	14806	1.36567	1.3854e-05	3.46351e-06	2.62409e-05
GOTERM_MF_FAT	GO:0001883~purine nucleoside binding	283	12.8695	1.71894e-08	AT3G45850, AT2G28940, AT5G38260, AT3G42850, AT2G23200, AT5G27470, AT5G10520, AT5G59670, AT1G62600, AT1G33770, AT5G04110, AT2G36910, AT3G13690, AT1G52540, AT5G07280, AT4G16970, AT5G22050, AT3G45330, AT1G02520, AT3G47460, AT5G59660, AT5G35360, AT2G28930, AT3G22330, AT5G20960, AT5G61460, AT4G19210, AT3G42723, AT4G02070, AT2G33730, AT4G26480, AT3G13170, AT1G16670, AT4G08500, AT2G33170, AT2G37050, AT1…	1227	2528	14806	1.35084	1.39577e-05	2.79155e-06	2.64373e-05
GOTERM_MF_FAT	GO:0030554~adenyl nucleotide binding	283	12.8695	1.71894e-08	AT3G45850, AT2G28940, AT5G38260, AT3G42850, AT2G23200, AT5G27470, AT5G10520, AT5G59670, AT1G62600, AT1G33770, AT5G04110, AT2G36910, AT3G13690, AT1G52540, AT5G07280, AT4G16970, AT5G22050, AT3G45330, AT1G02520, AT3G47460, AT5G59660, AT5G35360, AT2G28930, AT3G22330, AT5G20960, AT5G61460, AT4G19210, AT3G42723, AT4G02070, AT2G33730, AT4G26480, AT3G13170, AT1G16670, AT4G08500, AT2G33170, AT2G37050, AT1…	1227	2528	14806	1.35084	1.39577e-05	2.79155e-06	2.64373e-05
GOTERM_MF_FAT	GO:0001882~nucleoside binding	283	12.8695	2.27093e-08	AT3G45850, AT2G28940, AT5G38260, AT3G42850, AT2G23200, AT5G27470, AT5G10520, AT5G59670, AT1G62600, AT1G33770, AT5G04110, AT2G36910, AT3G13690, AT1G52540, AT5G07280, AT4G16970, AT5G22050, AT3G45330, AT1G02520, AT3G47460, AT5G59660, AT5G35360, AT2G28930, AT3G22330, AT5G20960, AT5G61460, AT4G19210, AT3G42723, AT4G02070, AT2G33730, AT4G26480, AT3G13170, AT1G16670, AT4G08500, AT2G33170, AT2G37050, AT1…	1227	2536	14806	1.34657	1.84398e-05	3.07333e-06	3.49271e-05
GOTERM_MF_FAT	GO:0000166~nucleotide binding	349	15.8709	3.07827e-07	AT3G45850, AT2G28940, AT5G38260, AT3G42850, AT2G23200, AT5G27470, AT5G10520, AT5G59670, AT3G19720, AT1G62600, AT5G55280, AT1G33830, AT1G33770, AT5G04110, AT2G36910, AT4G02080, AT3G13690, AT1G52540, AT5G07280, AT4G16970, AT5G22050, AT3G45330, AT2G05830, AT1G22740, AT1G02520, AT3G47460, AT5G59660, AT5G35360, AT2G28930, AT3G22330, AT5G20960, AT5G61460, AT1G18630, AT4G19210, AT3G42723, AT4G02070, AT4…	1227	3333	14806	1.26352	0.000249924	3.57073e-05	0.000473439
Annotation Cluster 2	Enrichment Score: 3.8271566152740513
Category	Term	Count	%	PValue	Genes	List Total	Pop Hits	Pop Total	Fold Enrichment	Bonferroni	Benjamini	FDR
GOTERM_BP_FAT	GO:0006915~apoptosis	30	1.36426	5.7792e-05	AT1G69550, AT1G29340, AT4G36140, AT5G36930, AT5G40100, AT5G40060, AT4G09420, AT5G40910, AT5G52060, AT5G41740, AT5G40090, AT1G61310, AT2G46240, AT4G19530, AT1G56540, AT4G16890, AT3G44630, AT1G63750, AT1G66090, AT1G58390, AT1G10920, AT4G09430, AT1G12280, AT1G56510, AT5G22690, AT4G16990, AT4G08450, AT1G12290, AT5G41750, AT2G16870	1089	172	13998	2.24198	0.0884814	0.0884814	0.0967507
GOTERM_BP_FAT	GO:0012501~programmed cell death	35	1.59163	0.000112841	AT1G69550, AT1G29340, AT4G36140, AT5G36930, AT5G40100, AT4G02640, AT4G09420, AT5G40060, AT5G40910, AT5G52060, AT5G41740, AT5G40090, AT1G61310, AT2G46240, AT4G19530, AT4G23210, AT4G37980, AT1G56540, AT4G16890, AT3G44630, AT1G63750, AT1G66090, AT1G58390, AT1G10920, AT4G09430, AT1G12280, AT1G56510, AT5G22690, AT4G08450, AT4G16990, AT5G48030, AT1G12290, AT5G41750, AT4G37930, AT2G16870	1089	223	13998	2.01744	0.165477	0.0585164	0.188828
GOTERM_BP_FAT	GO:0016265~death	38	1.72806	0.000150599	AT1G69550, AT1G29340, AT4G36140, AT5G36930, AT5G40100, AT4G02640, AT4G09420, AT5G40060, AT5G40910, AT5G52060, AT3G44880, AT5G40090, AT1G61310, AT5G41740, AT2G46240, AT4G19530, AT4G23210, AT4G37980, AT1G56540, AT1G29690, AT4G16890, AT3G44630, AT1G63750, AT1G66090, AT1G58390, AT1G10920, AT4G09430, AT1G12280, AT1G56510, AT5G22690, AT4G08450, AT4G16990, AT5G48030, AT1G12290, AT1G42560, AT5G41750, AT4…	1089	254	13998	1.92304	0.214495	0.0585716	0.251936
GOTERM_BP_FAT	GO:0008219~cell death	38	1.72806	0.000150599	AT1G69550, AT1G29340, AT4G36140, AT5G36930, AT5G40100, AT4G02640, AT4G09420, AT5G40060, AT5G40910, AT5G52060, AT3G44880, AT5G40090, AT1G61310, AT5G41740, AT2G46240, AT4G19530, AT4G23210, AT4G37980, AT1G56540, AT1G29690, AT4G16890, AT3G44630, AT1G63750, AT1G66090, AT1G58390, AT1G10920, AT4G09430, AT1G12280, AT1G56510, AT5G22690, AT4G08450, AT4G16990, AT5G48030, AT1G12290, AT1G42560, AT5G41750, AT4…	1089	254	13998	1.92304	0.214495	0.0585716	0.251936
INTERPRO	IPR002182:NB-ARC	27	1.22783	0.000494581	AT1G69550, AT4G36140, AT5G36930, AT5G40100, AT5G40060, AT4G09420, AT5G40910, AT1G61310, AT5G40090, AT5G41740, AT4G19530, AT1G56540, AT4G16890, AT3G44630, AT1G63750, AT1G66090, AT1G10920, AT1G58390, AT1G12280, AT4G09430, AT5G22690, AT1G56510, AT4G16990, AT4G08450, AT1G12290, AT5G41750, AT2G16870	1799	151	20885	2.07582	0.553302	0.331645	0.826733
Annotation Cluster 3	Enrichment Score: 2.500930212705263
Category	Term	Count	%	PValue	Genes	List Total	Pop Hits	Pop Total	Fold Enrichment	Bonferroni	Benjamini	FDR
GOTERM_BP_FAT	GO:0006468~protein amino acid phosphorylation	117	5.3206	9.79208e-05	AT2G28940, AT1G73080, AT5G38260, AT5G60280, AT2G23200, AT5G10520, AT5G59670, AT3G59790, AT1G33770, AT1G66340, AT3G13690, AT1G52540, AT4G08470, AT1G64300, AT2G39360, AT5G07280, AT5G59270, AT5G22050, AT4G16970, AT5G60270, AT1G67520, AT3G45330, AT5G59660, AT2G28930, AT5G24010, AT1G51910, AT5G57670, AT4G23220, AT1G16670, AT4G08500, AT1G56145, AT2G33170, AT1G24650, AT4G21390, AT2G40580, AT2G37050, AT3…	1089	1065	13998	1.41213	0.145274	0.0754863	0.163879
GOTERM_BP_FAT	GO:0016310~phosphorylation	121	5.5025	0.00105417	AT2G28940, AT1G73080, AT5G38260, AT2G23200, AT5G60280, AT3G42850, AT5G10520, AT5G59670, AT3G59790, AT1G33770, AT1G66340, AT3G13690, AT1G52540, AT4G08470, AT1G64300, AT2G39360, AT5G07280, AT5G59270, AT5G22050, AT4G16970, AT5G60270, AT1G67520, AT3G45330, AT5G59660, AT2G28930, AT5G24010, AT1G51910, AT5G57670, AT4G23220, AT1G16670, AT4G08500, AT1G56145, AT2G33170, AT1G24650, AT4G21390, AT2G40580, AT2…	1089	1178	13998	1.32032	0.815615	0.190502	1.75104
GOTERM_BP_FAT	GO:0006796~phosphate metabolic process	129	5.8663	0.0012218	AT2G28940, AT1G73080, AT5G38260, AT2G23200, AT5G60280, AT3G42850, AT5G10520, AT5G59670, AT3G59790, AT1G33770, AT1G66340, AT3G13690, AT1G52540, AT4G08470, AT1G64300, AT2G39360, AT5G07280, AT4G01480, AT5G59270, AT5G22050, AT4G16970, AT5G60270, AT1G67520, AT3G45330, AT5G59660, AT2G28930, AT5G24010, AT1G51910, AT5G57670, AT4G23220, AT1G16670, AT4G08500, AT1G56145, AT2G33170, AT1G24650, AT4G21390, AT2…	1089	1273	13998	1.30257	0.859106	0.195673	2.02681
GOTERM_BP_FAT	GO:0006793~phosphorus metabolic process	129	5.8663	0.00123848	AT2G28940, AT1G73080, AT5G38260, AT2G23200, AT5G60280, AT3G42850, AT5G10520, AT5G59670, AT3G59790, AT1G33770, AT1G66340, AT3G13690, AT1G52540, AT4G08470, AT1G64300, AT2G39360, AT5G07280, AT4G01480, AT5G59270, AT5G22050, AT4G16970, AT5G60270, AT1G67520, AT3G45330, AT5G59660, AT2G28930, AT5G24010, AT1G51910, AT5G57670, AT4G23220, AT1G16670, AT4G08500, AT1G56145, AT2G33170, AT1G24650, AT4G21390, AT2…	1089	1274	13998	1.30154	0.862826	0.180164	2.05419
GOTERM_MF_FAT	GO:0004672~protein kinase activity	119	5.41155	0.0025167	AT2G28940, AT1G73080, AT5G38260, AT2G23200, AT5G60280, AT5G10520, AT5G59670, AT3G59790, AT1G33770, AT1G66340, AT3G13690, AT1G52540, AT4G08470, AT1G64300, AT2G39360, AT5G07280, AT5G22050, AT4G16970, AT5G60270, AT1G67520, AT3G45330, AT5G59660, AT2G28930, AT5G24010, AT1G51910, AT5G57670, AT4G23220, AT1G16670, AT4G08500, AT1G56145, AT2G33170, AT1G24650, AT4G21390, AT2G37050, AT2G40580, AT3G61960, AT4…	1227	1110	14806	1.29365	0.870767	0.203357	3.80144
GOTERM_MF_FAT	GO:0004674~protein serine/threonine kinase activity	105	4.7749	0.00395512	AT5G38260, AT1G73080, AT5G60280, AT2G23200, AT5G10520, AT5G59670, AT3G59790, AT1G33770, AT3G13690, AT4G08470, AT2G39360, AT5G07280, AT4G16970, AT5G60270, AT1G67520, AT3G45330, AT5G59660, AT2G28930, AT5G24010, AT1G51910, AT5G57670, AT4G23220, AT1G16670, AT4G08500, AT1G56145, AT2G33170, AT1G24650, AT4G21390, AT2G40580, AT2G37050, AT3G61960, AT4G14580, AT1G61430, AT3G51990, AT5G41260, AT1G21210, AT1…	1227	975	14806	1.2995	0.959962	0.275152	5.91303
INTERPRO	IPR017442:Serine/threonine protein kinase-related	89	4.04729	0.018141	AT4G11460, AT2G28940, AT5G38260, AT1G73080, AT3G01085, AT5G60280, AT1G61860, AT4G23320, AT5G10520, AT5G56040, AT5G37790, AT1G07870, AT3G59790, AT5G42120, AT1G33770, AT3G13690, AT4G08470, AT2G39360, AT3G01090, AT1G11050, AT5G07280, AT4G00330, AT4G16970, AT5G60270, AT3G45330, AT2G28930, AT4G11470, AT5G38210, AT1G53050, AT3G52890, AT4G23740, AT1G51910, AT5G57670, AT4G23220, AT3G46420, AT1G16670, AT4…	1799	820	20885	1.26003	1	0.916695	26.4512
INTERPRO	IPR008271:Serine/threonine protein kinase, active site	83	3.77444	0.0256195	AT4G11460, AT5G38260, AT1G73080, AT3G01085, AT3G06640, AT5G60280, AT1G61860, AT4G23320, AT5G10520, AT5G56040, AT5G37790, AT1G07870, AT3G59790, AT5G42120, AT1G33770, AT4G08470, AT2G39360, AT3G01090, AT1G11050, AT5G07280, AT4G00330, AT4G16970, AT5G60270, AT3G45330, AT2G28930, AT4G11470, AT5G38210, AT1G53050, AT3G52890, AT1G51910, AT5G57670, AT4G23220, AT3G46420, AT1G16670, AT4G08500, AT1G56145, AT1…	1799	770	20885	1.25138	1	0.951192	35.3077
INTERPRO	IPR000719:Protein kinase, core	100	4.54752	0.0429269	AT2G28940, AT5G38260, AT1G73080, AT5G60280, AT5G10520, AT3G59790, AT1G33770, AT3G13690, AT4G08470, AT1G52540, AT2G39360, AT1G64300, AT5G07280, AT5G22050, AT4G16970, AT5G60270, AT3G45330, AT2G28930, AT1G51910, AT5G57670, AT4G23220, AT1G16670, AT4G08500, AT1G56145, AT2G33170, AT1G24650, AT4G21390, AT2G40580, AT2G37050, AT3G61960, AT4G14580, AT1G61430, AT5G41260, AT1G21210, AT1G66460, AT4G23210, AT4…	1799	970	20885	1.19683	1	0.976757	52.1108
Annotation Cluster 4	Enrichment Score: 2.1545284511071405
Category	Term	Count	%	PValue	Genes	List Total	Pop Hits	Pop Total	Fold Enrichment	Bonferroni	Benjamini	FDR
INTERPRO	IPR002885:Pentatricopeptide repeat	59	2.68304	0.00235039	AT3G25060, AT3G53170, AT1G03540, AT1G74630, AT1G11290, AT3G22670, AT1G50270, AT2G21090, AT1G79080, AT3G49140, AT5G41170, AT3G49740, AT2G16880, AT3G13160, AT4G21170, AT1G77340, AT5G27460, AT1G62670, AT5G66520, AT5G46680, AT1G61870, AT1G19520, AT5G03800, AT3G62470, AT3G22470, AT5G06540, AT5G43820, AT2G17670, AT4G26680, AT1G18485, AT3G62890, AT4G04790, AT1G13800, AT5G28340, AT3G15200, AT2G20720, AT4…	1799	462	20885	1.48256	0.978362	0.616464	3.87191
UP_SEQ_FEATURE	repeat:PPR 1	56	2.54661	0.0041094	AT3G25060, AT3G53170, AT1G03540, AT1G74630, AT1G11290, AT3G22670, AT1G50270, AT2G21090, AT1G79080, AT3G49140, AT5G41170, AT3G49740, AT2G16880, AT3G13160, AT4G21170, AT5G27460, AT1G62670, AT5G66520, AT5G46680, AT1G61870, AT5G03800, AT1G19520, AT3G62470, AT3G22470, AT5G06540, AT5G43820, AT2G17670, AT4G26680, AT1G18485, AT3G62890, AT4G04790, AT1G13800, AT3G15200, AT4G18520, AT2G39620, AT3G29290, AT5…	772	444	8885	1.45159	0.996318	0.845589	6.53796
UP_SEQ_FEATURE	repeat:PPR 2	56	2.54661	0.0041094	AT3G25060, AT3G53170, AT1G03540, AT1G74630, AT1G11290, AT3G22670, AT1G50270, AT2G21090, AT1G79080, AT3G49140, AT5G41170, AT3G49740, AT2G16880, AT3G13160, AT4G21170, AT5G27460, AT1G62670, AT5G66520, AT5G46680, AT1G61870, AT5G03800, AT1G19520, AT3G62470, AT3G22470, AT5G06540, AT5G43820, AT2G17670, AT4G26680, AT1G18485, AT3G62890, AT4G04790, AT1G13800, AT3G15200, AT4G18520, AT2G39620, AT3G29290, AT5…	772	444	8885	1.45159	0.996318	0.845589	6.53796
UP_SEQ_FEATURE	repeat:PPR 3	55	2.50114	0.00514389	AT3G25060, AT3G53170, AT1G03540, AT1G74630, AT1G11290, AT3G22670, AT1G50270, AT2G21090, AT1G79080, AT3G49140, AT5G41170, AT3G49740, AT2G16880, AT3G13160, AT4G21170, AT5G27460, AT1G62670, AT5G66520, AT5G46680, AT1G61870, AT5G03800, AT1G19520, AT3G62470, AT3G22470, AT5G06540, AT5G43820, AT2G17670, AT4G26680, AT1G18485, AT3G62890, AT4G04790, AT1G13800, AT3G15200, AT2G39620, AT3G29290, AT4G18520, AT5…	772	439	8885	1.44191	0.999105	0.827045	8.11938
UP_SEQ_FEATURE	repeat:PPR 10	44	2.00091	0.00630868	AT3G25060, AT3G15200, AT1G74630, AT1G03540, AT3G53170, AT1G11290, AT3G22670, AT1G50270, AT2G21090, AT1G79080, AT2G39620, AT4G18520, AT3G29290, AT3G49140, AT5G41170, AT5G06400, AT3G49740, AT4G14170, AT2G16880, AT4G21170, AT4G19220, AT5G27460, AT1G62670, AT5G66520, AT1G79490, AT5G46680, AT2G41080, AT5G03800, AT3G62470, AT1G62590, AT5G38730, AT3G22470, AT1G53600, AT5G06540, AT5G43820, AT4G26680, AT1…	772	337	8885	1.50267	0.999818	0.65927	9.8699
UP_SEQ_FEATURE	repeat:PPR 6	53	2.41019	0.0072766	AT3G25060, AT3G53170, AT1G03540, AT1G74630, AT1G11290, AT3G22670, AT1G50270, AT2G21090, AT1G79080, AT3G49140, AT5G41170, AT3G49740, AT2G16880, AT3G13160, AT4G21170, AT5G27460, AT1G62670, AT5G66520, AT5G46680, AT1G61870, AT5G03800, AT1G19520, AT3G62470, AT3G22470, AT5G06540, AT5G43820, AT2G17670, AT4G26680, AT1G18485, AT3G62890, AT4G04790, AT1G13800, AT3G15200, AT2G39620, AT3G29290, AT4G18520, AT5…	772	427	8885	1.42853	0.999952	0.668593	11.3007
UP_SEQ_FEATURE	repeat:PPR 5	53	2.41019	0.00870305	AT3G25060, AT3G53170, AT1G03540, AT1G74630, AT1G11290, AT3G22670, AT1G50270, AT2G21090, AT1G79080, AT3G49140, AT5G41170, AT3G49740, AT2G16880, AT3G13160, AT4G21170, AT5G27460, AT1G62670, AT5G66520, AT5G46680, AT1G61870, AT5G03800, AT1G19520, AT3G62470, AT3G22470, AT5G06540, AT5G43820, AT2G17670, AT4G26680, AT1G18485, AT3G62890, AT4G04790, AT1G13800, AT3G15200, AT2G39620, AT3G29290, AT4G18520, AT5…	772	431	8885	1.41527	0.999993	0.695678	13.3704
UP_SEQ_FEATURE	repeat:PPR 7	51	2.31924	0.0102471	AT3G25060, AT3G53170, AT1G03540, AT1G74630, AT1G11290, AT3G22670, AT1G50270, AT2G21090, AT1G79080, AT3G49140, AT5G41170, AT3G49740, AT2G16880, AT3G13160, AT4G21170, AT5G27460, AT1G62670, AT5G66520, AT5G46680, AT1G61870, AT5G03800, AT3G62470, AT3G22470, AT5G06540, AT5G43820, AT2G17670, AT4G26680, AT1G18485, AT3G62890, AT4G04790, AT1G13800, AT3G15200, AT2G39620, AT3G29290, AT4G18520, AT5G06400, AT1…	772	415	8885	1.41437	0.999999	0.689069	15.5596
UP_SEQ_FEATURE	repeat:PPR 4	53	2.41019	0.0108073	AT3G25060, AT3G53170, AT1G03540, AT1G74630, AT1G11290, AT3G22670, AT1G50270, AT2G21090, AT1G79080, AT3G49140, AT5G41170, AT3G49740, AT2G16880, AT3G13160, AT4G21170, AT5G27460, AT1G62670, AT5G66520, AT5G46680, AT1G61870, AT5G03800, AT1G19520, AT3G62470, AT3G22470, AT5G06540, AT5G43820, AT2G17670, AT4G26680, AT1G18485, AT3G62890, AT4G04790, AT1G13800, AT3G15200, AT2G39620, AT3G29290, AT4G18520, AT5…	772	436	8885	1.39904	1	0.679412	16.3409
UP_SEQ_FEATURE	repeat:PPR 8	49	2.22829	0.0137257	AT3G25060, AT3G15200, AT1G74630, AT1G03540, AT3G53170, AT1G11290, AT3G22670, AT1G50270, AT2G21090, AT1G79080, AT4G18520, AT3G29290, AT2G39620, AT3G49140, AT5G41170, AT1G10910, AT5G06400, AT3G49740, AT4G14170, AT2G16880, AT3G13160, AT4G21170, AT4G19220, AT5G27460, AT1G62670, AT5G66520, AT5G46680, AT1G79490, AT2G41080, AT1G61870, AT5G03800, AT3G62470, AT1G62590, AT5G38730, AT3G22470, AT1G53600, AT5…	772	402	8885	1.40285	1	0.739088	20.3027
UP_SEQ_FEATURE	repeat:PPR 9	46	2.09186	0.0160994	AT3G25060, AT3G15200, AT1G74630, AT1G03540, AT3G53170, AT1G11290, AT3G22670, AT1G50270, AT2G21090, AT1G79080, AT2G39620, AT4G18520, AT3G29290, AT3G49140, AT5G41170, AT1G10910, AT5G06400, AT3G49740, AT4G14170, AT2G16880, AT4G21170, AT4G19220, AT5G27460, AT1G62670, AT5G66520, AT1G79490, AT5G46680, AT2G41080, AT5G03800, AT3G62470, AT1G62590, AT5G38730, AT3G22470, AT1G53600, AT5G06540, AT5G43820, AT2…	772	376	8885	1.40802	1	0.727302	23.3945
Annotation Cluster 5	Enrichment Score: 2.082740478222639
Category	Term	Count	%	PValue	Genes	List Total	Pop Hits	Pop Total	Fold Enrichment	Bonferroni	Benjamini	FDR
SP_PIR_KEYWORDS	transmembrane	194	8.82219	0.00224403	AT3G47470, AT1G68100, AT2G23200, AT5G59670, AT2G36910, AT5G59470, AT1G16780, AT5G55500, AT5G07280, AT5G20350, AT5G43360, AT4G23700, AT1G02520, AT1G65730, AT2G39920, AT5G22360, AT4G32500, AT1G74240, AT5G25400, AT2G13680, AT2G33170, AT3G54120, AT4G17905, AT4G11730, AT1G21210, AT1G10010, AT3G45600, AT2G38050, AT4G31100, AT3G42880, AT4G23310, AT3G54110, AT1G79900, AT3G02050, AT4G39110, AT4G11460, AT4…	2136	1973	26538	1.22164	0.572241	0.0814138	3.0599
SP_PIR_KEYWORDS	membrane	221	10.05	0.00678199	AT3G47470, AT1G68100, AT2G23200, AT5G59670, AT2G36910, AT5G59470, AT1G16780, AT5G47100, AT5G55500, AT5G07280, AT4G11850, AT5G20350, AT5G43360, AT2G13820, AT1G65730, AT1G22740, AT1G02520, AT1G62020, AT2G39920, AT4G19210, AT5G22360, AT4G32500, AT1G74240, AT5G25400, AT2G01920, AT4G38210, AT2G13680, AT2G33170, AT3G54120, AT4G17905, AT4G11730, AT1G21210, AT1G10010, AT3G45600, AT2G38050, AT4G31100, AT3…	2136	2340	26538	1.17339	0.923642	0.148512	8.98412
UP_SEQ_FEATURE	transmembrane region	167	7.59436	0.0371017	AT3G47470, AT1G73080, AT4G35970, AT1G68100, AT2G23200, AT2G35760, AT5G27100, AT5G59670, AT5G64410, AT1G54990, AT2G41700, AT1G66340, AT4G07960, AT2G36910, AT5G59470, AT1G16780, AT2G39360, AT3G20040, AT4G01820, AT5G55500, AT2G45560, AT5G07280, AT1G77210, AT5G43360, AT5G20350, AT4G04470, AT1G65730, AT1G02520, AT2G39920, AT1G04910, AT2G15090, AT2G16640, AT5G24010, AT4G36670, AT3G12750, AT5G22360, AT4…	772	1690	8885	1.13729	1	0.872321	46.2483
Annotation Cluster 6	Enrichment Score: 2.004805577559906
Category	Term	Count	%	PValue	Genes	List Total	Pop Hits	Pop Total	Fold Enrichment	Bonferroni	Benjamini	FDR
UP_SEQ_FEATURE	domain:F-box	75	3.41064	0.00895088	AT4G00160, AT2G40910, AT1G33010, AT1G27340, AT4G12810, AT5G07610, AT1G55030, AT3G47020, AT4G19940, AT3G50080, AT3G27150, AT4G26340, AT3G58910, AT3G17540, AT3G17530, AT5G41490, AT3G18720, AT3G29830, AT5G53840, AT1G58090, AT1G54550, AT5G41500, AT2G40920, AT1G67390, AT3G47030, AT1G67190, AT2G18280, AT4G38870, AT3G56470, AT3G24580, AT3G54480, AT5G10340, AT1G32420, AT1G66320, AT3G06380, AT5G62060, AT3…	772	652	8885	1.3239	0.999995	0.671249	13.7253
INTERPRO	IPR001810:Cyclin-like F-box	77	3.50159	0.010181	AT4G00160, AT2G40910, AT1G33010, AT1G27340, AT4G12810, AT5G07610, AT1G55030, AT3G47020, AT4G19940, AT3G50080, AT3G27150, AT4G26340, AT3G58910, AT3G17540, AT3G17530, AT5G41490, AT3G18720, AT3G29830, AT5G53840, AT1G58090, AT1G54550, AT5G41500, AT2G40920, AT1G67390, AT3G47030, AT1G67190, AT2G18280, AT3G52690, AT4G38870, AT3G56470, AT3G24580, AT3G54480, AT5G10340, AT1G32420, AT1G66320, AT3G06380, AT5…	1799	677	20885	1.3204	1	0.811185	15.7789
SMART	SM00256:FBOX	77	3.50159	0.0106152	AT4G00160, AT2G40910, AT1G33010, AT1G27340, AT4G12810, AT5G07610, AT1G55030, AT3G47020, AT4G19940, AT3G50080, AT3G27150, AT4G26340, AT3G58910, AT3G17540, AT3G17530, AT5G41490, AT3G18720, AT3G29830, AT5G53840, AT1G58090, AT1G54550, AT5G41500, AT2G40920, AT1G67390, AT3G47030, AT1G67190, AT2G18280, AT3G52690, AT4G38870, AT3G56470, AT3G24580, AT3G54480, AT5G10340, AT1G32420, AT1G66320, AT3G06380, AT5…	670	677	7691	1.3056	0.894787	0.527912	12.6226

## Sheet: root_hypo_DMGs
S6D Table. Gene ontology enrichment analysis of hypo-DMGs in roots
Annotation Cluster 1	Enrichment Score: 9.899187819720565
Category	Term	Count	%	PValue	Genes	List Total	Pop Hits	Pop Total	Fold Enrichment	Bonferroni	Benjamini	FDR
GOTERM_MF_FAT	GO:0032553~ribonucleotide binding	368	13.2565	3.88913e-11	AT1G60890, AT2G28940, AT2G19210, AT3G42850, AT5G05130, AT4G37870, AT2G23770, AT3G09240, AT2G19190, AT4G39270, AT4G23160, AT4G08800, AT1G33770, AT3G63480, AT1G27680, AT3G55010, AT1G73110, AT1G61490, AT1G80660, AT3G22880, AT2G42640, AT3G59700, AT1G20650, AT1G34110, AT1G73660, AT1G02520, AT4G11330, AT4G39280, AT5G59660, AT3G44850, AT2G28930, AT1G16110, AT4G30360, AT3G16170, AT2G17050, AT5G41730, AT4…	1533	2621	14806	1.35605	3.63634e-08	3.63634e-08	6.09207e-08
GOTERM_MF_FAT	GO:0032555~purine ribonucleotide binding	368	13.2565	3.88913e-11	AT1G60890, AT2G28940, AT2G19210, AT3G42850, AT5G05130, AT4G37870, AT2G23770, AT3G09240, AT2G19190, AT4G39270, AT4G23160, AT4G08800, AT1G33770, AT3G63480, AT1G27680, AT3G55010, AT1G73110, AT1G61490, AT1G80660, AT3G22880, AT2G42640, AT3G59700, AT1G20650, AT1G34110, AT1G73660, AT1G02520, AT4G11330, AT4G39280, AT5G59660, AT3G44850, AT2G28930, AT1G16110, AT4G30360, AT3G16170, AT2G17050, AT5G41730, AT4…	1533	2621	14806	1.35605	3.63634e-08	3.63634e-08	6.09207e-08
GOTERM_MF_FAT	GO:0005524~ATP binding	334	12.0317	6.16688e-11	AT1G60890, AT2G28940, AT2G19210, AT3G42850, AT5G05130, AT4G37870, AT2G23770, AT3G09240, AT2G19190, AT4G39270, AT4G23160, AT4G08800, AT1G33770, AT3G63480, AT1G27680, AT3G55010, AT1G73110, AT1G61490, AT1G80660, AT3G22880, AT2G42640, AT3G59700, AT1G20650, AT1G34110, AT1G73660, AT1G02520, AT4G11330, AT4G39280, AT5G59660, AT3G44850, AT2G28930, AT1G16110, AT2G17050, AT5G41730, AT4G02070, AT4G28070, AT1…	1533	2340	14806	1.37856	5.76603e-08	2.88302e-08	9.66001e-08
GOTERM_MF_FAT	GO:0032559~adenyl ribonucleotide binding	337	12.1398	6.89516e-11	AT1G60890, AT2G28940, AT2G19210, AT3G42850, AT5G05130, AT4G37870, AT2G23770, AT3G09240, AT2G19190, AT4G39270, AT4G23160, AT4G08800, AT1G33770, AT3G63480, AT1G27680, AT3G55010, AT1G73110, AT1G61490, AT1G80660, AT3G22880, AT2G42640, AT3G59700, AT1G20650, AT1G34110, AT1G73660, AT1G02520, AT4G11330, AT4G39280, AT5G59660, AT3G44850, AT2G28930, AT1G16110, AT4G30360, AT3G16170, AT2G17050, AT5G41730, AT4…	1533	2368	14806	1.3745	6.44698e-08	2.14899e-08	1.08008e-07
GOTERM_MF_FAT	GO:0017076~purine nucleotide binding	385	13.8689	9.20443e-11	AT1G60890, AT2G28940, AT5G05130, AT4G37870, AT2G23770, AT2G19190, AT4G39270, AT4G08800, AT3G63480, AT3G55010, AT1G61490, AT1G80660, AT3G22880, AT1G20650, AT1G73660, AT1G02520, AT4G39280, AT5G59660, AT1G16110, AT2G28930, AT3G16170, AT2G17050, AT4G28070, AT1G27160, AT3G60961, AT5G49840, AT1G61480, AT5G59650, AT1G33290, AT1G73690, AT2G18720, AT1G49300, AT2G30980, AT5G15080, AT2G40770, AT5G49660, AT3…	1533	2785	14806	1.33515	8.60615e-08	2.15154e-08	1.44181e-07
GOTERM_MF_FAT	GO:0001883~purine nucleoside binding	354	12.7522	1.48014e-10	AT1G60890, AT2G28940, AT2G19210, AT3G42850, AT5G05130, AT4G37870, AT2G23770, AT3G09240, AT2G19190, AT4G39270, AT4G23160, AT4G08800, AT1G33770, AT3G63480, AT1G27680, AT3G55010, AT1G73110, AT1G61490, AT1G80660, AT3G22880, AT2G42640, AT3G59700, AT1G20650, AT1G34110, AT1G73660, AT5G24160, AT1G02520, AT4G11330, AT4G39280, AT5G59660, AT3G44850, AT2G28930, AT1G16110, AT4G30360, AT3G16170, AT2G17050, AT5…	1533	2528	14806	1.35245	1.38393e-07	2.76786e-08	2.31854e-07
GOTERM_MF_FAT	GO:0030554~adenyl nucleotide binding	354	12.7522	1.48014e-10	AT1G60890, AT2G28940, AT2G19210, AT3G42850, AT5G05130, AT4G37870, AT2G23770, AT3G09240, AT2G19190, AT4G39270, AT4G23160, AT4G08800, AT1G33770, AT3G63480, AT1G27680, AT3G55010, AT1G73110, AT1G61490, AT1G80660, AT3G22880, AT2G42640, AT3G59700, AT1G20650, AT1G34110, AT1G73660, AT5G24160, AT1G02520, AT4G11330, AT4G39280, AT5G59660, AT3G44850, AT2G28930, AT1G16110, AT4G30360, AT3G16170, AT2G17050, AT5…	1533	2528	14806	1.35245	1.38393e-07	2.76786e-08	2.31854e-07
GOTERM_MF_FAT	GO:0001882~nucleoside binding	354	12.7522	2.29494e-10	AT1G60890, AT2G28940, AT2G19210, AT3G42850, AT5G05130, AT4G37870, AT2G23770, AT3G09240, AT2G19190, AT4G39270, AT4G23160, AT4G08800, AT1G33770, AT3G63480, AT1G27680, AT3G55010, AT1G73110, AT1G61490, AT1G80660, AT3G22880, AT2G42640, AT3G59700, AT1G20650, AT1G34110, AT1G73660, AT5G24160, AT1G02520, AT4G11330, AT4G39280, AT5G59660, AT3G44850, AT2G28930, AT1G16110, AT4G30360, AT3G16170, AT2G17050, AT5…	1533	2536	14806	1.34819	2.14577e-07	3.57629e-08	3.59488e-07
GOTERM_MF_FAT	GO:0000166~nucleotide binding	439	15.8141	2.71406e-09	AT1G60890, AT1G80560, AT2G28940, AT5G05130, AT4G37870, AT2G23770, AT2G19190, AT4G39270, AT4G08800, AT3G63480, AT3G55010, AT1G61490, AT1G80660, AT3G22880, AT1G20650, AT1G73660, AT1G02520, AT4G39280, AT5G59660, AT2G28930, AT1G16110, AT3G16170, AT2G17050, AT4G28070, AT1G27160, AT3G60961, AT5G49840, AT1G80555, AT5G56130, AT3G45630, AT1G61480, AT5G59650, AT1G33290, AT5G40490, AT1G73690, AT2G18720, AT1…	1533	3333	14806	1.27211	2.53765e-06	3.62521e-07	4.2514e-06
Annotation Cluster 2	Enrichment Score: 6.708325258263996
Category	Term	Count	%	PValue	Genes	List Total	Pop Hits	Pop Total	Fold Enrichment	Bonferroni	Benjamini	FDR
GOTERM_BP_FAT	GO:0006468~protein amino acid phosphorylation	166	5.97983	2.13587e-09	AT2G28940, AT2G19210, AT2G23770, AT4G27290, AT2G19190, AT3G09240, AT4G39270, AT3G24240, AT4G23160, AT4G08800, AT2G36350, AT1G33770, AT1G66340, AT1G61490, AT4G04570, AT3G63280, AT2G42640, AT3G59700, AT4G24480, AT1G20650, AT1G34110, AT1G06390, AT5G35840, AT1G73660, AT4G11330, AT2G17700, AT3G44850, AT5G59660, AT5G35980, AT2G28930, AT1G16110, AT1G76360, AT5G06839, AT5G24010, AT5G41730, AT4G18130, AT1…	1393	1065	13998	1.56629	3.57116e-06	3.57116e-06	3.59541e-06
GOTERM_MF_FAT	GO:0004672~protein kinase activity	175	6.30403	6.61971e-09	AT2G28940, AT2G19210, AT2G23770, AT4G27290, AT2G19190, AT3G09240, AT4G39270, AT3G24240, AT4G23160, AT4G08800, AT2G36350, AT1G33770, AT1G68050, AT1G66340, AT1G61490, AT4G04570, AT3G63280, AT2G42640, AT3G59700, AT4G24480, AT1G20650, AT1G34110, AT1G06390, AT5G35840, AT1G73660, AT4G11330, AT2G17700, AT3G44850, AT5G59660, AT5G35980, AT4G23170, AT2G28930, AT1G16110, AT3G04580, AT1G76360, AT5G06839, AT5…	1533	1110	14806	1.52269	6.18941e-06	7.73678e-07	1.03693e-05
GOTERM_BP_FAT	GO:0016310~phosphorylation	175	6.30403	2.6611e-08	AT2G28940, AT2G19210, AT3G42850, AT2G23770, AT4G27290, AT2G19190, AT3G09240, AT4G39270, AT3G24240, AT4G23160, AT4G08800, AT2G36350, AT1G33770, AT1G66340, AT2G14750, AT1G61490, AT4G04570, AT3G63280, AT2G42640, AT3G59700, AT4G24480, AT1G20650, AT1G34110, AT1G06390, AT5G35840, AT1G73660, AT4G11330, AT2G17700, AT3G44850, AT5G59660, AT5G35980, AT2G28930, AT1G16110, AT1G76360, AT5G06839, AT5G24010, AT5…	1393	1178	13998	1.49282	4.44926e-05	1.48311e-05	4.47956e-05
GOTERM_BP_FAT	GO:0006796~phosphate metabolic process	185	6.66427	5.27199e-08	AT2G28940, AT2G19210, AT3G42850, AT3G07690, AT2G23770, AT4G27290, AT2G19190, AT3G09240, AT4G39270, AT3G24240, AT4G23160, AT4G08800, AT2G36350, AT1G33770, AT1G66340, AT2G14750, AT1G61490, AT4G04570, AT3G63280, AT2G42640, AT3G59700, AT4G24480, AT5G28210, AT1G20650, AT1G34110, AT1G06390, AT5G35840, AT1G73660, AT4G11330, AT3G10550, AT2G17700, AT3G44850, AT5G59660, AT5G35980, AT2G28930, AT1G16110, AT1…	1393	1273	13998	1.46035	8.81438e-05	2.20367e-05	8.87459e-05
GOTERM_BP_FAT	GO:0006793~phosphorus metabolic process	185	6.66427	5.40711e-08	AT2G28940, AT2G19210, AT3G42850, AT3G07690, AT2G23770, AT4G27290, AT2G19190, AT3G09240, AT4G39270, AT3G24240, AT4G23160, AT4G08800, AT2G36350, AT1G33770, AT1G66340, AT2G14750, AT1G61490, AT4G04570, AT3G63280, AT2G42640, AT3G59700, AT4G24480, AT5G28210, AT1G20650, AT1G34110, AT1G06390, AT5G35840, AT1G73660, AT4G11330, AT3G10550, AT2G17700, AT3G44850, AT5G59660, AT5G35980, AT2G28930, AT1G16110, AT1…	1393	1274	13998	1.45921	9.04029e-05	1.80812e-05	9.10205e-05
GOTERM_MF_FAT	GO:0004674~protein serine/threonine kinase activity	154	5.54755	5.66748e-08	AT4G27290, AT2G19190, AT4G39270, AT3G24240, AT4G23160, AT4G08800, AT2G36350, AT1G33770, AT1G61490, AT4G04570, AT3G63280, AT2G42640, AT3G59700, AT4G24480, AT1G20650, AT1G34110, AT1G06390, AT1G73660, AT4G11330, AT2G17700, AT3G44850, AT5G59660, AT5G35980, AT2G28930, AT1G16110, AT3G04580, AT1G76360, AT5G06839, AT5G24010, AT3G50070, AT1G61400, AT5G57670, AT5G53320, AT3G49060, AT1G61480, AT2G01450, AT2…	1533	975	14806	1.5255	5.29895e-05	5.88786e-06	8.87773e-05
INTERPRO	IPR008271:Serine/threonine protein kinase, active site	124	4.46686	1.27759e-05	AT2G19190, AT4G27290, AT3G24240, AT4G23160, AT2G36350, AT1G33770, AT1G61490, AT4G04570, AT3G63280, AT3G59700, AT4G24480, AT1G20650, AT1G34110, AT1G06390, AT1G73660, AT4G11330, AT2G17700, AT3G44850, AT5G35980, AT2G28930, AT1G16110, AT1G76360, AT1G61400, AT5G57670, AT1G61480, AT2G01450, AT3G09010, AT5G59650, AT1G73690, AT1G66930, AT2G39180, AT4G23180, AT2G07180, AT1G61430, AT2G30980, AT5G15080, AT5…	2300	770	20885	1.4623	0.0240819	0.00486345	0.0218428
INTERPRO	IPR000719:Protein kinase, core	149	5.36744	2.0889e-05	AT2G28940, AT2G19210, AT2G23770, AT4G27290, AT2G19190, AT3G09240, AT4G39270, AT3G24240, AT4G23160, AT2G36350, AT1G33770, AT1G61490, AT4G04570, AT3G63280, AT3G59700, AT4G24480, AT1G20650, AT1G34110, AT1G06390, AT1G73660, AT4G11330, AT2G17700, AT3G44850, AT5G35980, AT2G28930, AT1G16110, AT1G76360, AT5G41730, AT1G61400, AT5G57670, AT5G53320, AT3G49060, AT1G61480, AT2G01450, AT2G16250, AT3G09010, AT5…	2300	970	20885	1.39483	0.0390729	0.00662077	0.0357114
INTERPRO	IPR017442:Serine/threonine protein kinase-related	129	4.64697	2.59991e-05	AT2G28940, AT2G19210, AT2G23770, AT4G27290, AT2G19190, AT3G24240, AT4G23160, AT2G36350, AT1G33770, AT1G61490, AT4G04570, AT3G63280, AT3G59700, AT1G20650, AT1G34110, AT1G06390, AT4G11330, AT3G44850, AT5G35980, AT2G28930, AT1G16110, AT1G76360, AT5G41730, AT1G61400, AT5G57670, AT5G53320, AT3G49060, AT1G61480, AT2G01450, AT3G09010, AT5G59650, AT1G73690, AT1G66930, AT4G23180, AT2G07180, AT1G61430, AT2…	2300	820	20885	1.42851	0.0483966	0.00706165	0.0444456
Annotation Cluster 3	Enrichment Score: 6.12729524515422
Category	Term	Count	%	PValue	Genes	List Total	Pop Hits	Pop Total	Fold Enrichment	Bonferroni	Benjamini	FDR
GOTERM_BP_FAT	GO:0008037~cell recognition	18	0.648415	6.56053e-09	AT1G61370, AT1G61360, AT3G12000, AT4G21380, AT4G27290, AT1G61380, AT2G41890, AT1G61420, AT1G61390, AT1G61430, AT1G61460, AT1G61500, AT1G61490, AT1G61400, AT4G27300, AT1G11300, AT4G00340, AT1G61480	1393	35	13998	5.16796	1.09692e-05	5.48459e-06	1.10437e-05
GOTERM_BP_FAT	GO:0048544~recognition of pollen	18	0.648415	6.56053e-09	AT1G61370, AT1G61360, AT3G12000, AT4G21380, AT4G27290, AT1G61380, AT2G41890, AT1G61420, AT1G61390, AT1G61430, AT1G61460, AT1G61500, AT1G61490, AT1G61400, AT4G27300, AT1G11300, AT4G00340, AT1G61480	1393	35	13998	5.16796	1.09692e-05	5.48459e-06	1.10437e-05
GOTERM_BP_FAT	GO:0009875~pollen-pistil interaction	18	0.648415	1.22545e-07	AT1G61370, AT1G61360, AT3G12000, AT4G21380, AT4G27290, AT1G61380, AT2G41890, AT1G61420, AT1G61390, AT1G61430, AT1G61460, AT1G61500, AT1G61490, AT1G61400, AT4G27300, AT1G11300, AT4G00340, AT1G61480	1393	41	13998	4.41168	0.000204875	3.41487e-05	0.000206286
INTERPRO	IPR000858:S-locus glycoprotein	16	0.576369	2.1683e-07	AT1G61370, AT1G61360, AT3G12000, AT4G21380, AT4G27290, AT1G61380, AT2G41890, AT1G61420, AT1G61390, AT1G61430, AT1G61500, AT1G61490, AT1G61400, AT4G27300, AT4G00340, AT1G61480	2300	31	20885	4.68668	0.000413627	0.000413627	0.00037075
INTERPRO	IPR013227:PAN-2 domain	14	0.504323	8.76425e-07	AT1G61370, AT1G61360, AT3G12000, AT4G21380, AT4G27290, AT1G61380, AT1G61420, AT1G61390, AT1G61430, AT1G61500, AT1G61490, AT1G61400, AT4G27300, AT1G61480	2300	26	20885	4.88946	0.00167082	0.00083576	0.00149856
INTERPRO	IPR003609:Apple-like	15	0.540346	2.52994e-06	AT1G61370, AT1G61360, AT3G12000, AT4G21380, AT4G27290, AT1G61380, AT2G41890, AT1G61420, AT1G61390, AT1G61430, AT1G61500, AT1G61490, AT1G61400, AT4G27300, AT1G61480	2300	32	20885	4.25645	0.0048155	0.00160775	0.00432577
SMART	SM00473:PAN_AP	15	0.540346	3.70221e-06	AT1G61370, AT1G61360, AT3G12000, AT4G21380, AT4G27290, AT1G61380, AT2G41890, AT1G61420, AT1G61390, AT1G61430, AT1G61500, AT1G61490, AT1G61400, AT4G27300, AT1G61480	878	32	7691	4.1061	0.000873343	0.000873343	0.0047658
INTERPRO	IPR001480:Curculin-like (mannose-binding) lectin	16	0.576369	1.10589e-05	AT1G61370, AT1G61360, AT3G12000, AT4G21380, AT4G27290, AT1G61380, AT2G41890, AT1G61420, AT1G61390, AT1G61430, AT1G61500, AT1G61490, AT1G61400, AT4G27300, AT4G00340, AT1G61480	2300	40	20885	3.63217	0.0208795	0.00526125	0.0189076
SMART	SM00108:B_lectin	16	0.576369	1.62761e-05	AT1G61370, AT1G61360, AT3G12000, AT4G21380, AT4G27290, AT1G61380, AT2G41890, AT1G61420, AT1G61390, AT1G61430, AT1G61500, AT1G61490, AT1G61400, AT4G27300, AT4G00340, AT1G61480	878	40	7691	3.50387	0.00383382	0.00191875	0.0209504
PIR_SUPERFAMILY	PIRSF000641:receptor kinase, S-locus SRK type	11	0.396254	3.15647e-05	AT1G61500, AT1G61490, AT1G61370, AT1G61400, AT1G61360, AT1G61380, AT2G41890, AT1G61480, AT1G61390, AT1G61420, AT1G61430	902	22	8556	4.74279	0.0220077	0.0220077	0.0476363
Annotation Cluster 4	Enrichment Score: 3.468274839071323
Category	Term	Count	%	PValue	Genes	List Total	Pop Hits	Pop Total	Fold Enrichment	Bonferroni	Benjamini	FDR
GOTERM_MF_FAT	GO:0043167~ion binding	428	15.4179	0.000200038	AT1G80560, AT4G08900, AT2G01275, AT5G05130, AT1G48175, AT1G68720, AT5G36890, AT4G27470, AT2G28840, AT3G46200, AT2G23630, AT5G63980, AT3G06410, AT1G13270, AT4G20870, AT1G80660, AT1G48700, AT1G60360, AT3G58030, AT5G11430, AT1G65430, AT2G21500, AT5G05120, AT5G61190, AT2G34020, AT4G19750, AT4G28990, AT3G21210, AT4G19190, AT3G25960, AT3G47890, AT1G48570, AT2G15620, AT5G41440, AT1G80555, AT3G45630, AT5…	1533	3572	14806	1.15725	0.170601	0.015467	0.312887
GOTERM_MF_FAT	GO:0043169~cation binding	426	15.3458	0.000247815	AT1G80560, AT4G08900, AT2G01275, AT5G05130, AT1G48175, AT1G68720, AT5G36890, AT4G27470, AT2G28840, AT3G46200, AT2G23630, AT5G63980, AT3G06410, AT1G13270, AT4G20870, AT1G80660, AT1G48700, AT1G60360, AT3G58030, AT5G11430, AT1G65430, AT2G21500, AT5G05120, AT5G61190, AT2G34020, AT4G19750, AT4G28990, AT3G21210, AT4G19190, AT3G25960, AT3G47890, AT1G48570, AT2G15620, AT5G41440, AT1G80555, AT3G45630, AT5…	1533	3564	14806	1.15443	0.206844	0.0176679	0.387481
GOTERM_MF_FAT	GO:0046872~metal ion binding	402	14.4813	0.00079421	AT1G80560, AT4G08900, AT2G01275, AT5G05130, AT1G48175, AT1G68720, AT4G27470, AT2G28840, AT3G46200, AT2G23630, AT5G63980, AT3G06410, AT1G13270, AT4G20870, AT1G80660, AT1G48700, AT1G60360, AT5G11430, AT3G58030, AT1G65430, AT2G21500, AT5G05120, AT5G61190, AT2G34020, AT4G28990, AT3G21210, AT4G19190, AT3G25960, AT3G47890, AT1G48570, AT2G15620, AT5G41440, AT1G80555, AT3G45630, AT5G15070, AT3G15090, AT5…	1533	3390	14806	1.14531	0.524259	0.0483191	1.23686
Annotation Cluster 5	Enrichment Score: 3.2392062071430434
Category	Term	Count	%	PValue	Genes	List Total	Pop Hits	Pop Total	Fold Enrichment	Bonferroni	Benjamini	FDR
GOTERM_BP_FAT	GO:0006006~glucose metabolic process	26	0.936599	0.000152366	AT3G52930, AT1G32440, AT4G37870, AT4G29130, AT3G55410, AT1G27680, AT3G52990, AT1G79530, AT3G22960, AT5G56720, AT5G41670, AT4G24620, AT2G01140, AT4G29120, AT3G25960, AT1G24280, AT2G36530, AT3G49160, AT3G26650, AT5G40760, AT5G09660, AT5G61580, AT5G11670, AT1G04410, AT1G01090, AT5G35790	1393	116	13998	2.25232	0.22491	0.0279115	0.256176
GOTERM_BP_FAT	GO:0006007~glucose catabolic process	24	0.864553	0.000213947	AT3G52930, AT2G01140, AT1G32440, AT4G29130, AT4G29120, AT3G55410, AT3G25960, AT1G24280, AT3G26650, AT2G36530, AT3G49160, AT5G40760, AT5G09660, AT3G22960, AT3G52990, AT1G79530, AT5G61580, AT5G56720, AT5G11670, AT1G04410, AT5G41670, AT1G01090, AT4G24620, AT5G35790	1393	105	13998	2.29687	0.300758	0.0320002	0.359538
GOTERM_BP_FAT	GO:0046365~monosaccharide catabolic process	24	0.864553	0.000247986	AT3G52930, AT2G01140, AT1G32440, AT4G29130, AT4G29120, AT3G55410, AT3G25960, AT1G24280, AT3G26650, AT2G36530, AT3G49160, AT5G40760, AT5G09660, AT3G22960, AT3G52990, AT1G79530, AT5G61580, AT5G56720, AT5G11670, AT1G04410, AT5G41670, AT1G01090, AT4G24620, AT5G35790	1393	106	13998	2.2752	0.339451	0.0339667	0.416628
GOTERM_BP_FAT	GO:0019320~hexose catabolic process	24	0.864553	0.000247986	AT3G52930, AT2G01140, AT1G32440, AT4G29130, AT4G29120, AT3G55410, AT3G25960, AT1G24280, AT3G26650, AT2G36530, AT3G49160, AT5G40760, AT5G09660, AT3G22960, AT3G52990, AT1G79530, AT5G61580, AT5G56720, AT5G11670, AT1G04410, AT5G41670, AT1G01090, AT4G24620, AT5G35790	1393	106	13998	2.2752	0.339451	0.0339667	0.416628
GOTERM_BP_FAT	GO:0005996~monosaccharide metabolic process	35	1.26081	0.000305996	AT3G52930, AT4G37870, AT1G32440, AT4G29130, AT3G55410, AT1G30620, AT1G27680, AT3G22960, AT3G52990, AT1G79530, AT5G56720, AT3G53520, AT5G41670, AT4G24620, AT5G60600, AT2G01140, AT1G64440, AT5G43910, AT4G29120, AT4G15560, AT3G47800, AT3G25960, AT1G24280, AT3G26650, AT2G36530, AT3G49160, AT5G15140, AT5G40760, AT5G09660, AT5G61580, AT5G11670, AT3G14790, AT1G04410, AT1G01090, AT5G35790	1393	185	13998	1.90113	0.400526	0.0385971	0.513851
GOTERM_BP_FAT	GO:0046164~alcohol catabolic process	25	0.900576	0.000390201	AT3G52930, AT3G07690, AT1G32440, AT4G29130, AT3G55410, AT1G79530, AT3G52990, AT3G22960, AT5G56720, AT5G41670, AT4G24620, AT2G01140, AT4G29120, AT3G25960, AT3G49160, AT2G36530, AT3G26650, AT1G24280, AT5G40760, AT5G09660, AT5G61580, AT5G11670, AT1G04410, AT1G01090, AT5G35790	1393	116	13998	2.16569	0.47928	0.0425702	0.654818
GOTERM_BP_FAT	GO:0019318~hexose metabolic process	31	1.11671	0.000426519	AT3G52930, AT4G37870, AT1G32440, AT4G29130, AT3G55410, AT1G30620, AT1G27680, AT3G22960, AT3G52990, AT1G79530, AT5G56720, AT5G41670, AT4G24620, AT2G01140, AT1G64440, AT4G29120, AT3G47800, AT3G25960, AT1G24280, AT3G26650, AT2G36530, AT3G49160, AT5G15140, AT5G40760, AT5G09660, AT5G61580, AT5G11670, AT3G14790, AT1G04410, AT1G01090, AT5G35790	1393	159	13998	1.9592	0.509972	0.0436016	0.715561
GOTERM_BP_FAT	GO:0006096~glycolysis	18	0.648415	0.0016812	AT3G52930, AT2G01140, AT1G32440, AT4G29130, AT3G55410, AT3G25960, AT3G26650, AT2G36530, AT3G49160, AT5G09660, AT3G22960, AT1G79530, AT3G52990, AT5G61580, AT5G56720, AT1G04410, AT1G01090, AT4G24620	1393	79	13998	2.2896	0.939996	0.13763	2.7927
GOTERM_BP_FAT	GO:0044275~cellular carbohydrate catabolic process	27	0.972622	0.0021372	AT5G04360, AT3G52930, AT3G07690, AT1G32440, AT4G29130, AT3G55410, AT3G52990, AT1G79530, AT3G22960, AT5G56720, AT5G41670, AT4G24620, AT2G01140, AT4G29120, AT3G25960, AT1G24280, AT3G26650, AT2G36530, AT3G49160, AT5G40760, AT5G09660, AT5G61580, AT1G59870, AT5G11670, AT1G04410, AT1G01090, AT5G35790	1393	145	13998	1.87116	0.972047	0.163778	3.53742
GOTERM_BP_FAT	GO:0016052~carbohydrate catabolic process	32	1.15274	0.0110531	AT5G04360, AT3G52930, AT3G07690, AT1G32440, AT4G29130, AT5G36890, AT3G55410, AT3G22960, AT3G52990, AT1G79530, AT5G56720, AT4G09740, AT5G41670, AT4G24620, AT2G01140, AT3G49670, AT3G04720, AT4G29120, AT4G19750, AT3G25960, AT1G24280, AT3G26650, AT3G49160, AT2G36530, AT5G40760, AT5G09660, AT5G61580, AT5G11670, AT1G59870, AT1G04410, AT1G01090, AT5G35790	1393	204	13998	1.57628	1	0.461761	17.0637
Annotation Cluster 6	Enrichment Score: 2.644767065143317
Category	Term	Count	%	PValue	Genes	List Total	Pop Hits	Pop Total	Fold Enrichment	Bonferroni	Benjamini	FDR
UP_SEQ_FEATURE	domain:F-box	94	3.38617	0.000699223	AT2G22050, AT4G03190, AT4G17780, AT5G56370, AT5G62660, AT4G12560, AT5G35995, AT3G19560, AT1G68050, AT3G17490, AT3G22940, AT4G05080, AT5G41490, AT3G18330, AT5G38396, AT3G49980, AT3G17620, AT1G16250, AT2G44900, AT1G49990, AT5G22720, AT1G25211, AT1G06630, AT1G11810, AT3G22870, AT5G36200, AT2G21930, AT5G25290, AT3G52030, AT1G67623, AT1G62270, AT5G39480, AT5G52880, AT3G49450, AT3G63220, AT3G61590, AT5…	922	652	8885	1.38933	0.688611	0.688611	1.17021
INTERPRO	IPR001810:Cyclin-like F-box	99	3.56628	0.00275242	AT2G22050, AT4G17780, AT5G62660, AT4G12560, AT5G35995, AT1G68050, AT3G17490, AT3G22940, AT4G05080, AT3G18330, AT5G38396, AT1G49990, AT5G22720, AT1G11810, AT3G22870, AT5G36200, AT5G25290, AT1G62270, AT3G61590, AT4G05010, AT5G39470, AT4G09870, AT5G56400, AT3G18320, AT3G22650, AT2G20380, AT3G28330, AT1G48060, AT2G02340, AT2G02350, AT5G03100, AT1G15680, AT4G39240, AT5G51370, AT3G52680, AT1G21410, AT1…	2300	677	20885	1.32786	0.994799	0.354828	4.60343
SMART	SM00256:FBOX	99	3.56628	0.00604462	AT2G22050, AT4G17780, AT5G62660, AT4G12560, AT5G35995, AT1G68050, AT3G17490, AT3G22940, AT4G05080, AT3G18330, AT5G38396, AT1G49990, AT5G22720, AT1G11810, AT3G22870, AT5G36200, AT5G25290, AT1G62270, AT3G61590, AT4G05010, AT5G39470, AT4G09870, AT5G56400, AT3G18320, AT3G22650, AT2G20380, AT3G28330, AT1G48060, AT2G02340, AT2G02350, AT5G03100, AT1G15680, AT4G39240, AT5G51370, AT3G52680, AT1G21410, AT1…	878	677	7691	1.28096	0.760897	0.248866	7.50811
Annotation Cluster 7	Enrichment Score: 2.261411700090336
Category	Term	Count	%	PValue	Genes	List Total	Pop Hits	Pop Total	Fold Enrichment	Bonferroni	Benjamini	FDR
SP_PIR_KEYWORDS	ank repeat	20	0.720461	0.00373203	AT2G41900, AT5G58620, AT1G14500, AT2G24600, AT5G45110, AT4G35450, AT2G14255, AT3G02850, AT3G12360, AT3G23280, AT2G28840, AT1G64280, AT2G01680, AT3G54070, AT4G19660, AT3G09550, AT4G03500, AT4G33680, AT3G24530, AT3G55980	2694	97	26538	2.03109	0.766477	0.105851	5.06144
INTERPRO	IPR002110:Ankyrin	23	0.82853	0.00550684	AT2G41900, AT5G58620, AT1G14500, AT5G45110, AT2G24600, AT4G35450, AT4G11000, AT2G14255, AT3G02850, AT2G47070, AT3G12360, AT3G23280, AT2G28840, AT1G64280, AT2G01680, AT3G54070, AT3G60030, AT4G19660, AT3G09550, AT4G03500, AT4G33680, AT3G24530, AT3G55980	2300	113	20885	1.84823	0.999973	0.52885	9.00994
SMART	SM00248:ANK	23	0.82853	0.00799682	AT2G41900, AT5G58620, AT1G14500, AT5G45110, AT2G24600, AT4G35450, AT4G11000, AT2G14255, AT3G02850, AT2G47070, AT3G12360, AT3G23280, AT2G28840, AT1G64280, AT2G01680, AT3G54070, AT3G60030, AT4G19660, AT3G09550, AT4G03500, AT4G33680, AT3G24530, AT3G55980	878	113	7691	1.78294	0.849657	0.270799	9.81957
Annotation Cluster 8	Enrichment Score: 2.146219120617166
Category	Term	Count	%	PValue	Genes	List Total	Pop Hits	Pop Total	Fold Enrichment	Bonferroni	Benjamini	FDR
GOTERM_BP_FAT	GO:0008219~cell death	39	1.4049	0.00688769	AT3G46530, AT3G01420, AT1G33560, AT4G29130, AT4G16960, AT5G36930, AT1G63740, AT5G48620, AT4G19060, AT2G26560, AT1G64280, AT5G40060, AT5G18360, AT1G32230, AT1G28380, AT3G44880, AT5G17890, AT5G38340, AT3G51570, AT3G45640, AT5G05400, AT3G50950, AT5G64830, AT3G44670, AT5G18370, AT5G46470, AT1G55490, AT4G09430, AT1G59780, AT4G08450, AT4G19050, AT4G16990, AT2G17050, AT3G45290, AT2G14080, AT1G63730, AT5…	1393	254	13998	1.54293	0.99999	0.358832	10.9832
GOTERM_BP_FAT	GO:0016265~death	39	1.4049	0.00688769	AT3G46530, AT3G01420, AT1G33560, AT4G29130, AT4G16960, AT5G36930, AT1G63740, AT5G48620, AT4G19060, AT2G26560, AT1G64280, AT5G40060, AT5G18360, AT1G32230, AT1G28380, AT3G44880, AT5G17890, AT5G38340, AT3G51570, AT3G45640, AT5G05400, AT3G50950, AT5G64830, AT3G44670, AT5G18370, AT5G46470, AT1G55490, AT4G09430, AT1G59780, AT4G08450, AT4G19050, AT4G16990, AT2G17050, AT3G45290, AT2G14080, AT1G63730, AT5…	1393	254	13998	1.54293	0.99999	0.358832	10.9832
GOTERM_BP_FAT	GO:0012501~programmed cell death	35	1.26081	0.00767707	AT3G46530, AT1G33560, AT4G29130, AT4G16960, AT5G36930, AT1G63740, AT5G48620, AT4G19060, AT2G26560, AT1G64280, AT5G40060, AT5G18360, AT1G32230, AT1G28380, AT5G17890, AT3G51570, AT5G38340, AT3G45640, AT5G05400, AT3G50950, AT5G64830, AT3G44670, AT5G18370, AT5G46470, AT4G09430, AT1G59780, AT4G08450, AT4G19050, AT4G16990, AT2G17050, AT2G14080, AT1G63730, AT5G63020, AT1G08450, AT2G16870	1393	223	13998	1.57717	0.999997	0.379509	12.1668

## Sheet: shoot_hyper_vs_root_hyper_DMGs
S6E Table. Gene ontology enrichment analysis of overlaped hyper-DMGs between shoots and roots
Annotation Cluster 1	Enrichment Score: 3.7637120285993855
Category	Term	Count	%	PValue	Genes	List Total	Pop Hits	Pop Total	Fold Enrichment	Bonferroni	Benjamini	FDR
SP_PIR_KEYWORDS	atp-binding	33	13.4694	4.60533e-05	AT4G30190, AT1G13210, AT3G17420, AT5G27740, AT5G27470, AT4G36140, AT2G31390, AT4G23440, AT5G27450, AT1G33770, AT2G04300, AT3G02060, AT3G22310, AT4G04910, AT4G04180, AT1G17750, AT3G13065, AT4G21380, AT1G10920, AT2G25140, AT5G24010, AT4G23100, AT4G02070, AT4G24450, AT4G23740, AT1G07510, AT3G43210, AT5G57670, AT3G54180, AT5G40820, AT3G04910, AT2G16250, AT2G16870	234	1716	26538	2.18097	0.00656413	0.00656413	0.0545267
GOTERM_MF_FAT	GO:0032553~ribonucleotide binding	44	17.9592	5.41532e-05	AT4G30190, AT4G35950, AT1G17470, AT3G06640, AT3G17420, AT1G13210, AT5G27740, AT5G27470, AT4G36140, AT2G31390, AT1G04730, AT5G37790, AT3G19720, AT4G23440, AT5G27450, AT1G33770, AT2G04300, AT3G02060, AT3G22310, AT3G03770, AT4G04910, AT4G04180, AT1G17750, AT2G38840, AT3G13065, AT4G21380, AT1G10920, AT5G56075, AT4G09430, AT2G25140, AT5G24010, AT4G23100, AT4G02070, AT4G24450, AT4G23740, AT1G07510, AT3…	137	2621	14806	1.81427	0.0129665	0.0129665	0.0699217
GOTERM_MF_FAT	GO:0032555~purine ribonucleotide binding	44	17.9592	5.41532e-05	AT4G30190, AT4G35950, AT1G17470, AT3G06640, AT3G17420, AT1G13210, AT5G27740, AT5G27470, AT4G36140, AT2G31390, AT1G04730, AT5G37790, AT3G19720, AT4G23440, AT5G27450, AT1G33770, AT2G04300, AT3G02060, AT3G22310, AT3G03770, AT4G04910, AT4G04180, AT1G17750, AT2G38840, AT3G13065, AT4G21380, AT1G10920, AT5G56075, AT4G09430, AT2G25140, AT5G24010, AT4G23100, AT4G02070, AT4G24450, AT4G23740, AT1G07510, AT3…	137	2621	14806	1.81427	0.0129665	0.0129665	0.0699217
SP_PIR_KEYWORDS	nucleotide-binding	35	14.2857	8.4524e-05	AT4G30190, AT4G35950, AT1G17470, AT3G17420, AT1G13210, AT5G27740, AT5G27470, AT4G36140, AT2G31390, AT3G19720, AT4G23440, AT5G27450, AT1G33770, AT2G04300, AT3G22310, AT4G04910, AT4G04180, AT1G17750, AT3G13065, AT4G21380, AT1G10920, AT2G25140, AT5G24010, AT4G23100, AT4G02070, AT4G24450, AT4G23740, AT1G07510, AT3G43210, AT5G57670, AT3G54180, AT5G40820, AT3G04910, AT2G16250, AT2G16870	234	1935	26538	2.05135	0.0120147	0.0060255	0.100055
GOTERM_MF_FAT	GO:0005524~ATP binding	40	16.3265	9.92523e-05	AT4G30190, AT3G06640, AT3G17420, AT1G13210, AT5G27740, AT5G27470, AT4G36140, AT2G31390, AT1G04730, AT5G37790, AT4G23440, AT5G27450, AT1G33770, AT2G04300, AT3G02060, AT3G22310, AT3G03770, AT4G04910, AT4G04180, AT1G17750, AT3G13065, AT4G21380, AT1G10920, AT5G56075, AT4G09430, AT2G25140, AT5G24010, AT4G23100, AT4G02070, AT4G24450, AT4G23740, AT1G07510, AT3G43210, AT4G26480, AT5G57670, AT3G54180, AT5…	137	2340	14806	1.8474	0.0236372	0.0118893	0.128118
GOTERM_MF_FAT	GO:0032559~adenyl ribonucleotide binding	40	16.3265	0.000128679	AT4G30190, AT3G06640, AT3G17420, AT1G13210, AT5G27740, AT5G27470, AT4G36140, AT2G31390, AT1G04730, AT5G37790, AT4G23440, AT5G27450, AT1G33770, AT2G04300, AT3G02060, AT3G22310, AT3G03770, AT4G04910, AT4G04180, AT1G17750, AT3G13065, AT4G21380, AT1G10920, AT5G56075, AT4G09430, AT2G25140, AT5G24010, AT4G23100, AT4G02070, AT4G24450, AT4G23740, AT1G07510, AT3G43210, AT4G26480, AT5G57670, AT3G54180, AT5…	137	2368	14806	1.82556	0.0305375	0.0102846	0.166074
GOTERM_MF_FAT	GO:0017076~purine nucleotide binding	44	17.9592	0.00022532	AT4G30190, AT4G35950, AT1G17470, AT3G06640, AT3G17420, AT1G13210, AT5G27740, AT5G27470, AT4G36140, AT2G31390, AT1G04730, AT5G37790, AT3G19720, AT4G23440, AT5G27450, AT1G33770, AT2G04300, AT3G02060, AT3G22310, AT3G03770, AT4G04910, AT4G04180, AT1G17750, AT2G38840, AT3G13065, AT4G21380, AT1G10920, AT5G56075, AT4G09430, AT2G25140, AT5G24010, AT4G23100, AT4G02070, AT4G24450, AT4G23740, AT1G07510, AT3…	137	2785	14806	1.70744	0.05286	0.0134853	0.290634
GOTERM_MF_FAT	GO:0030554~adenyl nucleotide binding	40	16.3265	0.000508729	AT4G30190, AT3G06640, AT3G17420, AT1G13210, AT5G27740, AT5G27470, AT4G36140, AT2G31390, AT1G04730, AT5G37790, AT4G23440, AT5G27450, AT1G33770, AT2G04300, AT3G02060, AT3G22310, AT3G03770, AT4G04910, AT4G04180, AT1G17750, AT3G13065, AT4G21380, AT1G10920, AT5G56075, AT4G09430, AT2G25140, AT5G24010, AT4G23100, AT4G02070, AT4G24450, AT4G23740, AT1G07510, AT3G43210, AT4G26480, AT5G57670, AT3G54180, AT5…	137	2528	14806	1.71002	0.115413	0.0242286	0.655087
GOTERM_MF_FAT	GO:0001883~purine nucleoside binding	40	16.3265	0.000508729	AT4G30190, AT3G06640, AT3G17420, AT1G13210, AT5G27740, AT5G27470, AT4G36140, AT2G31390, AT1G04730, AT5G37790, AT4G23440, AT5G27450, AT1G33770, AT2G04300, AT3G02060, AT3G22310, AT3G03770, AT4G04910, AT4G04180, AT1G17750, AT3G13065, AT4G21380, AT1G10920, AT5G56075, AT4G09430, AT2G25140, AT5G24010, AT4G23100, AT4G02070, AT4G24450, AT4G23740, AT1G07510, AT3G43210, AT4G26480, AT5G57670, AT3G54180, AT5…	137	2528	14806	1.71002	0.115413	0.0242286	0.655087
GOTERM_MF_FAT	GO:0001882~nucleoside binding	40	16.3265	0.000542405	AT4G30190, AT3G06640, AT3G17420, AT1G13210, AT5G27740, AT5G27470, AT4G36140, AT2G31390, AT1G04730, AT5G37790, AT4G23440, AT5G27450, AT1G33770, AT2G04300, AT3G02060, AT3G22310, AT3G03770, AT4G04910, AT4G04180, AT1G17750, AT3G13065, AT4G21380, AT1G10920, AT5G56075, AT4G09430, AT2G25140, AT5G24010, AT4G23100, AT4G02070, AT4G24450, AT4G23740, AT1G07510, AT3G43210, AT4G26480, AT5G57670, AT3G54180, AT5…	137	2536	14806	1.70462	0.122567	0.0215568	0.698311
GOTERM_MF_FAT	GO:0000166~nucleotide binding	48	19.5918	0.000861657	AT4G30190, AT4G35950, AT1G17470, AT5G27740, AT3G17420, AT3G06640, AT1G13210, AT1G15440, AT5G27470, AT4G36140, AT2G31390, AT1G04730, AT5G37790, AT3G19720, AT4G23440, AT5G27450, AT1G33770, AT2G04300, AT3G02060, AT3G22310, AT3G03770, AT4G04910, AT4G04180, AT1G17750, AT2G38840, AT3G13065, AT4G21380, AT1G10920, AT5G56075, AT4G09430, AT3G44530, AT2G25140, AT5G24010, AT4G23100, AT4G02070, AT4G24450, AT4…	137	3333	14806	1.55641	0.187589	0.0292423	1.10722
Annotation Cluster 2	Enrichment Score: 2.652349494381779
Category	Term	Count	%	PValue	Genes	List Total	Pop Hits	Pop Total	Fold Enrichment	Bonferroni	Benjamini	FDR
INTERPRO	IPR002885:Pentatricopeptide repeat	13	5.30612	0.00151655	AT5G27460, AT5G40405, AT2G32230, AT5G40410, AT3G22470, AT5G27270, AT3G49710, AT1G62720, AT1G10910, AT3G49740, AT5G56310, AT1G13800, AT4G19220	198	462	20885	2.96805	0.409415	0.409415	2.05173
UP_SEQ_FEATURE	repeat:PPR 9	12	4.89796	0.00151982	AT5G27460, AT3G49710, AT1G62720, AT5G40405, AT1G10910, AT3G49740, AT5G56310, AT1G13800, AT5G40410, AT5G27270, AT4G19220, AT3G22470	92	376	8885	3.08222	0.340813	0.340813	1.98442
UP_SEQ_FEATURE	repeat:PPR 4	13	5.30612	0.00155492	AT5G27460, AT5G40405, AT2G32230, AT5G40410, AT3G22470, AT5G27270, AT3G49710, AT1G62720, AT1G10910, AT3G49740, AT5G56310, AT1G13800, AT4G19220	92	436	8885	2.87956	0.347132	0.191997	2.02981
UP_SEQ_FEATURE	repeat:PPR 3	13	5.30612	0.00164806	AT5G27460, AT5G40405, AT2G32230, AT5G40410, AT3G22470, AT5G27270, AT3G49710, AT1G62720, AT1G10910, AT3G49740, AT5G56310, AT1G13800, AT4G19220	92	439	8885	2.85988	0.363609	0.139849	2.15018
UP_SEQ_FEATURE	repeat:PPR 1	13	5.30612	0.00181355	AT5G27460, AT5G40405, AT2G32230, AT5G40410, AT3G22470, AT5G27270, AT3G49710, AT1G62720, AT1G10910, AT3G49740, AT5G56310, AT1G13800, AT4G19220	92	444	8885	2.82768	0.391868	0.116921	2.36371
UP_SEQ_FEATURE	repeat:PPR 2	13	5.30612	0.00181355	AT5G27460, AT5G40405, AT2G32230, AT5G40410, AT3G22470, AT5G27270, AT3G49710, AT1G62720, AT1G10910, AT3G49740, AT5G56310, AT1G13800, AT4G19220	92	444	8885	2.82768	0.391868	0.116921	2.36371
UP_SEQ_FEATURE	repeat:PPR 10	11	4.4898	0.00226036	AT5G27460, AT3G49710, AT1G62720, AT5G40405, AT3G49740, AT5G56310, AT1G13800, AT5G40410, AT5G27270, AT4G19220, AT3G22470	92	337	8885	3.15234	0.462077	0.116627	2.93809
UP_SEQ_FEATURE	repeat:PPR 8	12	4.89796	0.00257481	AT5G27460, AT3G49710, AT1G62720, AT5G40405, AT1G10910, AT3G49740, AT5G56310, AT1G13800, AT5G40410, AT5G27270, AT4G19220, AT3G22470	92	402	8885	2.88287	0.506586	0.111068	3.34043
UP_SEQ_FEATURE	repeat:PPR 7	12	4.89796	0.0032912	AT5G27460, AT3G49710, AT1G62720, AT5G40405, AT1G10910, AT3G49740, AT5G56310, AT1G13800, AT5G40410, AT5G27270, AT4G19220, AT3G22470	92	415	8885	2.79256	0.59476	0.121061	4.25133
UP_SEQ_FEATURE	repeat:PPR 6	12	4.89796	0.00408781	AT5G27460, AT3G49710, AT1G62720, AT5G40405, AT1G10910, AT3G49740, AT5G56310, AT1G13800, AT5G40410, AT5G27270, AT4G19220, AT3G22470	92	427	8885	2.71408	0.674488	0.130898	5.25492
UP_SEQ_FEATURE	repeat:PPR 5	12	4.89796	0.00438531	AT5G27460, AT3G49710, AT1G62720, AT5G40405, AT1G10910, AT3G49740, AT5G56310, AT1G13800, AT5G40410, AT5G27270, AT4G19220, AT3G22470	92	431	8885	2.68889	0.700074	0.125237	5.62722

## Sheet: shoot_hypo_vs_root_hypo_DMGs
S6F Table. Gene ontology enrichment analysis of overlaped hypo-DMGs between shoots and roots
Annotation Cluster 1	Enrichment Score: 4.62915286134169
Category	Term	Count	%	PValue	Genes	List Total	Pop Hits	Pop Total	Fold Enrichment	Bonferroni	Benjamini	FDR
GOTERM_MF_FAT	GO:0030554~adenyl nucleotide binding	51	18.2143	5.9077e-06	AT2G28940, AT1G13210, AT5G27740, AT2G19230, AT3G42850, AT5G36930, AT5G37790, AT1G69990, AT3G05050, AT1G24290, AT5G40060, AT5G41260, AT1G61430, AT4G04490, AT1G33770, AT1G66340, AT4G18050, AT4G01820, AT3G22310, AT3G21250, AT3G28040, AT1G11300, AT5G10470, AT5G57160, AT3G23410, AT3G45810, AT1G17750, AT1G02520, AT2G34470, AT3G25840, AT4G21380, AT5G59660, AT2G28930, AT3G30842, AT4G09430, AT1G61420, AT5…	160	2528	14806	1.86686	0.00167639	0.00167639	0.00782818
GOTERM_MF_FAT	GO:0001883~purine nucleoside binding	51	18.2143	5.9077e-06	AT2G28940, AT1G13210, AT5G27740, AT2G19230, AT3G42850, AT5G36930, AT5G37790, AT1G69990, AT3G05050, AT1G24290, AT5G40060, AT5G41260, AT1G61430, AT4G04490, AT1G33770, AT1G66340, AT4G18050, AT4G01820, AT3G22310, AT3G21250, AT3G28040, AT1G11300, AT5G10470, AT5G57160, AT3G23410, AT3G45810, AT1G17750, AT1G02520, AT2G34470, AT3G25840, AT4G21380, AT5G59660, AT2G28930, AT3G30842, AT4G09430, AT1G61420, AT5…	160	2528	14806	1.86686	0.00167639	0.00167639	0.00782818
GOTERM_MF_FAT	GO:0001882~nucleoside binding	51	18.2143	6.47032e-06	AT2G28940, AT1G13210, AT5G27740, AT2G19230, AT3G42850, AT5G36930, AT5G37790, AT1G69990, AT3G05050, AT1G24290, AT5G40060, AT5G41260, AT1G61430, AT4G04490, AT1G33770, AT1G66340, AT4G18050, AT4G01820, AT3G22310, AT3G21250, AT3G28040, AT1G11300, AT5G10470, AT5G57160, AT3G23410, AT3G45810, AT1G17750, AT1G02520, AT2G34470, AT3G25840, AT4G21380, AT5G59660, AT2G28930, AT3G30842, AT4G09430, AT1G61420, AT5…	160	2536	14806	1.86097	0.00183589	0.000918366	0.00857367
GOTERM_MF_FAT	GO:0017076~purine nucleotide binding	54	19.2857	8.57459e-06	AT2G28940, AT3G42850, AT5G37790, AT5G40060, AT1G33770, AT1G66340, AT4G18050, AT4G01820, AT3G21250, AT5G10470, AT3G23410, AT3G45810, AT4G10650, AT1G02520, AT2G34470, AT5G59660, AT2G28930, AT2G16640, AT5G24010, AT4G08450, AT4G02070, AT4G26480, AT5G57670, AT3G46420, AT2G16870, AT5G27740, AT1G13210, AT2G19230, AT1G33900, AT5G36930, AT1G69990, AT3G05050, AT1G24290, AT1G61430, AT5G41260, AT4G04490, AT3…	160	2785	14806	1.79426	0.00243223	0.000811402	0.0113618
GOTERM_MF_FAT	GO:0005524~ATP binding	47	16.7857	1.9332e-05	AT2G28940, AT1G13210, AT5G27740, AT2G19230, AT3G42850, AT5G36930, AT5G37790, AT1G69990, AT3G05050, AT1G24290, AT5G40060, AT5G41260, AT1G61430, AT1G33770, AT4G04490, AT1G66340, AT4G18050, AT4G01820, AT3G22310, AT3G21250, AT1G11300, AT3G28040, AT5G10470, AT5G57160, AT1G17750, AT1G02520, AT2G34470, AT3G25840, AT4G21380, AT5G59660, AT2G28930, AT3G30842, AT4G09430, AT1G61420, AT5G24010, AT4G08450, AT4…	160	2340	14806	1.85866	0.00547531	0.00137165	0.0256144
GOTERM_MF_FAT	GO:0032559~adenyl ribonucleotide binding	47	16.7857	2.63081e-05	AT2G28940, AT1G13210, AT5G27740, AT2G19230, AT3G42850, AT5G36930, AT5G37790, AT1G69990, AT3G05050, AT1G24290, AT5G40060, AT5G41260, AT1G61430, AT1G33770, AT4G04490, AT1G66340, AT4G18050, AT4G01820, AT3G22310, AT3G21250, AT1G11300, AT3G28040, AT5G10470, AT5G57160, AT1G17750, AT1G02520, AT2G34470, AT3G25840, AT4G21380, AT5G59660, AT2G28930, AT3G30842, AT4G09430, AT1G61420, AT5G24010, AT4G08450, AT4…	160	2368	14806	1.83668	0.00744374	0.0014932	0.034856
SP_PIR_KEYWORDS	atp-binding	37	13.2143	3.28919e-05	AT2G28940, AT1G13210, AT5G27740, AT2G19230, AT3G42850, AT1G69990, AT3G05050, AT1G24290, AT5G40060, AT5G41260, AT1G33770, AT4G04490, AT1G66340, AT4G18050, AT4G01820, AT3G22310, AT3G21250, AT3G28040, AT5G10470, AT5G57160, AT1G17750, AT1G02520, AT4G21380, AT2G28930, AT3G30842, AT5G24010, AT4G08450, AT4G16990, AT4G02070, AT5G57670, AT3G46420, AT2G35050, AT1G18890, AT3G51630, AT5G40820, AT3G04910, AT2…	272	1716	26538	2.1037	0.00580504	0.00580504	0.0403933
GOTERM_MF_FAT	GO:0032553~ribonucleotide binding	50	17.8571	3.59467e-05	AT2G28940, AT1G13210, AT5G27740, AT2G19230, AT3G42850, AT1G33900, AT5G36930, AT5G37790, AT1G69990, AT3G05050, AT1G24290, AT5G40060, AT5G41260, AT1G61430, AT4G04490, AT1G33770, AT1G66340, AT4G18050, AT4G01820, AT3G22310, AT3G21250, AT3G28040, AT1G11300, AT5G10470, AT5G57160, AT1G17750, AT1G02520, AT4G10650, AT2G34470, AT3G25840, AT4G21380, AT5G59660, AT2G28930, AT3G30842, AT2G16640, AT4G09430, AT1…	160	2621	14806	1.76531	0.0101571	0.00170006	0.0476235
GOTERM_MF_FAT	GO:0032555~purine ribonucleotide binding	50	17.8571	3.59467e-05	AT2G28940, AT1G13210, AT5G27740, AT2G19230, AT3G42850, AT1G33900, AT5G36930, AT5G37790, AT1G69990, AT3G05050, AT1G24290, AT5G40060, AT5G41260, AT1G61430, AT4G04490, AT1G33770, AT1G66340, AT4G18050, AT4G01820, AT3G22310, AT3G21250, AT3G28040, AT1G11300, AT5G10470, AT5G57160, AT1G17750, AT1G02520, AT4G10650, AT2G34470, AT3G25840, AT4G21380, AT5G59660, AT2G28930, AT3G30842, AT2G16640, AT4G09430, AT1…	160	2621	14806	1.76531	0.0101571	0.00170006	0.0476235
GOTERM_MF_FAT	GO:0000166~nucleotide binding	57	20.3571	0.000167324	AT2G28940, AT3G42850, AT5G37790, AT5G40060, AT1G33770, AT1G66340, AT4G18050, AT4G01820, AT3G21250, AT5G10470, AT3G23410, AT3G45810, AT1G02520, AT4G10650, AT2G34470, AT5G59660, AT2G28930, AT2G16640, AT5G24010, AT4G08450, AT1G18630, AT4G02070, AT4G26480, AT5G57670, AT3G46420, AT2G16870, AT5G27740, AT1G13210, AT2G19230, AT1G33900, AT4G10110, AT5G36930, AT1G69990, AT3G05050, AT1G24290, AT1G61430, AT5…	160	3333	14806	1.58255	0.0464123	0.00676614	0.221498
SP_PIR_KEYWORDS	nucleotide-binding	38	13.5714	0.0001714	AT2G28940, AT1G13210, AT5G27740, AT2G19230, AT3G42850, AT1G69990, AT3G05050, AT1G24290, AT5G40060, AT5G41260, AT1G33770, AT4G04490, AT1G66340, AT4G18050, AT4G01820, AT3G22310, AT3G21250, AT3G28040, AT5G10470, AT5G57160, AT1G17750, AT1G02520, AT4G21380, AT2G28930, AT3G30842, AT2G16640, AT5G24010, AT4G08450, AT4G16990, AT4G02070, AT5G57670, AT3G46420, AT2G35050, AT1G18890, AT3G51630, AT5G40820, AT3…	272	1935	26538	1.91603	0.0298848	0.0150557	0.210326
Annotation Cluster 2	Enrichment Score: 3.1474282320630427
Category	Term	Count	%	PValue	Genes	List Total	Pop Hits	Pop Total	Fold Enrichment	Bonferroni	Benjamini	FDR
GOTERM_BP_FAT	GO:0006468~protein amino acid phosphorylation	25	8.92857	0.000190325	AT2G28940, AT2G19230, AT1G69990, AT5G37790, AT3G05050, AT1G61430, AT5G41260, AT4G04490, AT1G33770, AT1G66340, AT3G28040, AT1G11300, AT1G17750, AT3G25840, AT4G21380, AT5G59660, AT2G28930, AT1G61420, AT5G24010, AT5G57670, AT3G46420, AT3G51630, AT1G18890, AT2G35050, AT3G04910	144	1065	13998	2.28189	0.106396	0.106396	0.280148
GOTERM_MF_FAT	GO:0004674~protein serine/threonine kinase activity	24	8.57143	0.000297716	AT1G17750, AT2G19230, AT3G25840, AT4G21380, AT5G37790, AT5G59660, AT1G69990, AT3G05050, AT2G28930, AT1G61420, AT5G24010, AT5G41260, AT1G61430, AT1G33770, AT4G04490, AT5G57670, AT1G11300, AT3G28040, AT3G46420, AT2G35050, AT1G18890, AT5G40820, AT3G51630, AT3G04910	160	975	14806	2.27785	0.0810871	0.0105148	0.393793
GOTERM_MF_FAT	GO:0004672~protein kinase activity	26	9.28571	0.000321148	AT2G28940, AT2G19230, AT1G69990, AT5G37790, AT3G05050, AT1G61430, AT5G41260, AT4G04490, AT1G33770, AT1G66340, AT1G11300, AT3G28040, AT1G17750, AT3G25840, AT4G21380, AT5G59660, AT2G28930, AT5G24010, AT1G61420, AT5G57670, AT3G46420, AT5G40820, AT3G51630, AT1G18890, AT2G35050, AT3G04910	160	1110	14806	2.16755	0.0871837	0.0100844	0.424726
GOTERM_BP_FAT	GO:0016310~phosphorylation	26	9.28571	0.000345786	AT2G28940, AT3G42850, AT2G19230, AT1G69990, AT5G37790, AT3G05050, AT1G61430, AT5G41260, AT4G04490, AT1G33770, AT1G66340, AT1G11300, AT3G28040, AT1G17750, AT3G25840, AT4G21380, AT5G59660, AT2G28930, AT5G24010, AT1G61420, AT5G57670, AT3G46420, AT3G51630, AT1G18890, AT2G35050, AT3G04910	144	1178	13998	2.14551	0.18486	0.0971488	0.508435
GOTERM_BP_FAT	GO:0006796~phosphate metabolic process	26	9.28571	0.00107664	AT2G28940, AT3G42850, AT2G19230, AT1G69990, AT5G37790, AT3G05050, AT1G61430, AT5G41260, AT4G04490, AT1G33770, AT1G66340, AT1G11300, AT3G28040, AT1G17750, AT3G25840, AT4G21380, AT5G59660, AT2G28930, AT5G24010, AT1G61420, AT5G57670, AT3G46420, AT3G51630, AT1G18890, AT2G35050, AT3G04910	144	1273	13998	1.9854	0.470932	0.191207	1.57515
GOTERM_BP_FAT	GO:0006793~phosphorus metabolic process	26	9.28571	0.00108871	AT2G28940, AT3G42850, AT2G19230, AT1G69990, AT5G37790, AT3G05050, AT1G61430, AT5G41260, AT4G04490, AT1G33770, AT1G66340, AT1G11300, AT3G28040, AT1G17750, AT3G25840, AT4G21380, AT5G59660, AT2G28930, AT5G24010, AT1G61420, AT5G57670, AT3G46420, AT3G51630, AT1G18890, AT2G35050, AT3G04910	144	1274	13998	1.98384	0.474696	0.148661	1.59267
INTERPRO	IPR000719:Protein kinase, core	20	7.14286	0.0125953	AT2G28940, AT2G19230, AT3G25840, AT4G21380, AT5G37790, AT1G69990, AT3G05050, AT2G28930, AT1G61420, AT5G41260, AT1G61430, AT1G33770, AT4G04490, AT5G57670, AT3G28040, AT3G46420, AT2G35050, AT3G51630, AT1G18890, AT3G04910	234	970	20885	1.84025	0.993797	0.719364	16.2103

## Sheet: shoot_hyper_vs_root_hypo_DMGs
S6G Table. Gene ontology enrichment analysis of DMGs that were hyper-methylated in shoots but hypo-methylated in roots
Annotation Cluster 1	Enrichment Score: 6.172387966274106
Category	Term	Count	%	PValue	Genes	List Total	Pop Hits	Pop Total	Fold Enrichment	Bonferroni	Benjamini	FDR
GOTERM_MF_FAT	GO:0017076~purine nucleotide binding	206	14.3056	1.45215e-07	AT2G28940, AT2G19210, AT4G37870, AT2G23770, AT1G33770, AT3G55010, AT1G80660, AT3G59700, AT1G20650, AT5G24160, AT4G11330, AT1G02520, AT3G44850, AT2G28930, AT3G16170, AT2G17050, AT5G41730, AT4G02070, AT4G09930, AT4G28070, AT1G63730, AT5G49840, AT4G26480, AT3G49060, AT1G33290, AT3G20190, AT4G16960, AT4G23180, AT5G67220, AT1G49300, AT2G34560, AT5G15080, AT3G58640, AT2G40770, AT5G49660, AT4G23190, AT3…	786	2785	14806	1.39334	9.72892e-05	9.72892e-05	0.000217708
GOTERM_MF_FAT	GO:0032553~ribonucleotide binding	194	13.4722	3.82892e-07	AT2G28940, AT2G19210, AT4G37870, AT2G23770, AT1G33770, AT3G55010, AT1G80660, AT3G59700, AT1G20650, AT4G11330, AT1G02520, AT3G44850, AT2G28930, AT3G16170, AT2G17050, AT5G41730, AT4G02070, AT4G09930, AT4G28070, AT1G63730, AT5G49840, AT4G26480, AT3G49060, AT1G33290, AT3G20190, AT4G16960, AT4G23180, AT1G49300, AT2G34560, AT5G15080, AT3G58640, AT2G40770, AT5G49660, AT4G23190, AT3G11830, AT1G72550, AT2…	786	2621	14806	1.39428	0.000256505	0.000128261	0.000574038
GOTERM_MF_FAT	GO:0032555~purine ribonucleotide binding	194	13.4722	3.82892e-07	AT2G28940, AT2G19210, AT4G37870, AT2G23770, AT1G33770, AT3G55010, AT1G80660, AT3G59700, AT1G20650, AT4G11330, AT1G02520, AT3G44850, AT2G28930, AT3G16170, AT2G17050, AT5G41730, AT4G02070, AT4G09930, AT4G28070, AT1G63730, AT5G49840, AT4G26480, AT3G49060, AT1G33290, AT3G20190, AT4G16960, AT4G23180, AT1G49300, AT2G34560, AT5G15080, AT3G58640, AT2G40770, AT5G49660, AT4G23190, AT3G11830, AT1G72550, AT2…	786	2621	14806	1.39428	0.000256505	0.000128261	0.000574038
GOTERM_MF_FAT	GO:0001883~purine nucleoside binding	187	12.9861	7.11092e-07	AT1G48650, AT2G28940, AT2G19210, AT4G37870, AT2G23770, AT4G27290, AT4G00570, AT5G45720, AT5G26742, AT3G56690, AT2G36350, AT1G33770, AT3G55010, AT3G06400, AT1G31860, AT4G01820, AT4G04570, AT1G80660, AT3G59700, AT4G24480, AT3G24530, AT1G20650, AT3G23410, AT1G06390, AT1G04120, AT5G24160, AT4G11330, AT1G02520, AT2G17700, AT3G44850, AT5G35980, AT2G28930, AT3G04580, AT1G76360, AT5G24010, AT3G16170, AT2…	786	2528	14806	1.39341	0.000476319	0.000158798	0.00106608
GOTERM_MF_FAT	GO:0030554~adenyl nucleotide binding	187	12.9861	7.11092e-07	AT1G48650, AT2G28940, AT2G19210, AT4G37870, AT2G23770, AT4G27290, AT4G00570, AT5G45720, AT5G26742, AT3G56690, AT2G36350, AT1G33770, AT3G55010, AT3G06400, AT1G31860, AT4G01820, AT4G04570, AT1G80660, AT3G59700, AT4G24480, AT3G24530, AT1G20650, AT3G23410, AT1G06390, AT1G04120, AT5G24160, AT4G11330, AT1G02520, AT2G17700, AT3G44850, AT5G35980, AT2G28930, AT3G04580, AT1G76360, AT5G24010, AT3G16170, AT2…	786	2528	14806	1.39341	0.000476319	0.000158798	0.00106608
GOTERM_MF_FAT	GO:0001882~nucleoside binding	187	12.9861	8.91736e-07	AT1G48650, AT2G28940, AT2G19210, AT4G37870, AT2G23770, AT4G27290, AT4G00570, AT5G45720, AT5G26742, AT3G56690, AT2G36350, AT1G33770, AT3G55010, AT3G06400, AT1G31860, AT4G01820, AT4G04570, AT1G80660, AT3G59700, AT4G24480, AT3G24530, AT1G20650, AT3G23410, AT1G06390, AT1G04120, AT5G24160, AT4G11330, AT1G02520, AT2G17700, AT3G44850, AT5G35980, AT2G28930, AT3G04580, AT1G76360, AT5G24010, AT3G16170, AT2…	786	2536	14806	1.38902	0.000597285	0.000149355	0.0013369
GOTERM_MF_FAT	GO:0000166~nucleotide binding	234	16.25	9.70317e-07	AT1G80560, AT2G28940, AT2G19210, AT4G37870, AT5G25150, AT2G23770, AT1G33770, AT3G55010, AT1G80660, AT3G59700, AT1G20650, AT5G24160, AT1G02520, AT4G11330, AT3G44850, AT2G28930, AT3G16170, AT2G17050, AT5G41730, AT4G02070, AT4G09930, AT4G28070, AT1G63730, AT5G49840, AT4G26480, AT5G56130, AT3G49060, AT3G45630, AT1G33290, AT3G20190, AT3G02850, AT4G16960, AT4G23180, AT1G27470, AT1G49300, AT5G67220, AT2…	786	3333	14806	1.3225	0.000649901	0.000130014	0.00145471
GOTERM_MF_FAT	GO:0005524~ATP binding	174	12.0833	1.49265e-06	AT2G28940, AT1G48650, AT2G19210, AT4G37870, AT2G23770, AT4G27290, AT4G00570, AT5G45720, AT5G26742, AT3G56690, AT2G36350, AT1G33770, AT3G55010, AT3G06400, AT1G31860, AT4G01820, AT1G80660, AT4G04570, AT3G59700, AT4G24480, AT3G24530, AT1G20650, AT1G06390, AT1G04120, AT4G11330, AT1G02520, AT2G17700, AT3G44850, AT5G35980, AT2G28930, AT3G04580, AT1G76360, AT5G24010, AT2G17050, AT5G41730, AT4G02070, AT4…	786	2340	14806	1.40071	0.000999575	0.000166665	0.00223778
GOTERM_MF_FAT	GO:0032559~adenyl ribonucleotide binding	175	12.1528	2.02016e-06	AT2G28940, AT1G48650, AT2G19210, AT4G37870, AT2G23770, AT4G27290, AT4G00570, AT5G45720, AT5G26742, AT3G56690, AT2G36350, AT1G33770, AT3G55010, AT3G06400, AT1G31860, AT4G01820, AT1G80660, AT4G04570, AT3G59700, AT4G24480, AT3G24530, AT1G20650, AT1G06390, AT1G04120, AT4G11330, AT1G02520, AT2G17700, AT3G44850, AT5G35980, AT2G28930, AT3G04580, AT1G76360, AT5G24010, AT3G16170, AT2G17050, AT5G41730, AT4…	786	2368	14806	1.3921	0.00135259	0.000193339	0.00302861
Annotation Cluster 2	Enrichment Score: 3.179515503396798
Category	Term	Count	%	PValue	Genes	List Total	Pop Hits	Pop Total	Fold Enrichment	Bonferroni	Benjamini	FDR
GOTERM_MF_FAT	GO:0004672~protein kinase activity	90	6.25	4.87526e-05	AT2G42880, AT2G28940, AT2G19210, AT2G41930, AT2G23770, AT4G27290, AT5G37790, AT5G02110, AT2G36350, AT1G33770, AT1G68050, AT1G25390, AT4G04570, AT3G12690, AT4G24480, AT3G59700, AT3G23340, AT2G46850, AT1G20650, AT1G06390, AT3G20200, AT5G03640, AT2G26980, AT2G41920, AT4G11330, AT2G17700, AT3G44850, AT5G35980, AT2G28930, AT3G59740, AT3G04580, AT1G76360, AT2G41890, AT5G24010, AT5G06839, AT3G50070, AT1…	786	1110	14806	1.52734	0.0321373	0.00407481	0.0730659
GOTERM_BP_FAT	GO:0006468~protein amino acid phosphorylation	84	5.83333	6.82539e-05	AT2G42880, AT2G28940, AT2G19210, AT2G41930, AT2G23770, AT4G27290, AT5G37790, AT2G36350, AT1G33770, AT1G25390, AT4G04570, AT3G12690, AT4G24480, AT3G59700, AT3G23340, AT2G46850, AT1G20650, AT1G06390, AT3G20200, AT5G03640, AT2G26980, AT2G41920, AT4G11330, AT2G17700, AT3G44850, AT5G35980, AT2G28930, AT3G59740, AT1G76360, AT2G41890, AT5G24010, AT5G06839, AT1G61500, AT5G41730, AT4G18130, AT1G07570, AT3…	718	1065	13998	1.5377	0.0812803	0.0812803	0.110759
GOTERM_MF_FAT	GO:0004674~protein serine/threonine kinase activity	80	5.55556	9.354e-05	AT2G42880, AT2G41930, AT4G27290, AT5G37790, AT5G02110, AT2G36350, AT1G33770, AT1G25390, AT4G04570, AT3G12690, AT4G24480, AT3G59700, AT3G23340, AT1G20650, AT1G06390, AT3G20200, AT5G03640, AT2G26980, AT2G41920, AT4G11330, AT2G17700, AT3G44850, AT5G35980, AT2G28930, AT3G59740, AT3G04580, AT1G76360, AT5G24010, AT5G06839, AT3G50070, AT1G61500, AT1G07570, AT3G18810, AT5G57670, AT3G46420, AT3G49060, AT4…	786	975	14806	1.54561	0.060751	0.00693966	0.140145
GOTERM_BP_FAT	GO:0016310~phosphorylation	87	6.04167	0.000458849	AT2G42880, AT2G28940, AT2G19210, AT2G41930, AT2G23770, AT4G27290, AT5G37790, AT2G36350, AT1G33770, AT1G25390, AT4G04570, AT3G12690, AT4G24480, AT3G59700, AT3G23340, AT2G46850, AT1G20650, AT1G06390, AT3G20200, AT5G03640, AT2G26980, AT2G41920, AT4G11330, AT2G17700, AT3G44850, AT5G35980, AT2G28930, AT3G59740, AT1G76360, AT2G41890, AT5G24010, AT5G06839, AT1G61500, AT5G41730, AT4G18130, AT1G07570, AT3…	718	1178	13998	1.43984	0.434487	0.247994	0.742383
GOTERM_BP_FAT	GO:0006796~phosphate metabolic process	90	6.25	0.00142088	AT2G42880, AT2G28940, AT2G19210, AT2G41930, AT3G07690, AT2G23770, AT4G27290, AT5G37790, AT2G36350, AT1G33770, AT1G25390, AT4G04570, AT3G12690, AT4G24480, AT3G59700, AT3G23340, AT2G46850, AT1G20650, AT3G20200, AT1G06390, AT5G03640, AT2G26980, AT2G41920, AT4G11330, AT2G17700, AT3G44850, AT5G35980, AT2G28930, AT3G59740, AT1G76360, AT5G06839, AT2G41890, AT5G24010, AT1G61500, AT5G41730, AT4G18130, AT1…	718	1273	13998	1.37834	0.828982	0.198081	2.28212
GOTERM_BP_FAT	GO:0006793~phosphorus metabolic process	90	6.25	0.00145496	AT2G42880, AT2G28940, AT2G19210, AT2G41930, AT3G07690, AT2G23770, AT4G27290, AT5G37790, AT2G36350, AT1G33770, AT1G25390, AT4G04570, AT3G12690, AT4G24480, AT3G59700, AT3G23340, AT2G46850, AT1G20650, AT3G20200, AT1G06390, AT5G03640, AT2G26980, AT2G41920, AT4G11330, AT2G17700, AT3G44850, AT5G35980, AT2G28930, AT3G59740, AT1G76360, AT5G06839, AT2G41890, AT5G24010, AT1G61500, AT5G41730, AT4G18130, AT1…	718	1274	13998	1.37726	0.836079	0.18203	2.33625
INTERPRO	IPR000719:Protein kinase, core	79	5.48611	0.00189478	AT2G42880, AT2G28940, AT2G41930, AT2G19210, AT2G23770, AT4G27290, AT5G37790, AT2G36350, AT1G33770, AT1G25390, AT4G04570, AT3G12690, AT4G24480, AT3G59700, AT3G23340, AT2G46850, AT1G20650, AT1G06390, AT3G20200, AT5G03640, AT2G26980, AT2G41920, AT4G11330, AT2G17700, AT3G44850, AT5G35980, AT2G28930, AT3G59740, AT1G76360, AT2G41890, AT1G61500, AT5G41730, AT1G07570, AT3G18810, AT5G57670, AT3G46420, AT3…	1207	970	20885	1.40923	0.909721	0.551398	3.03999
INTERPRO	IPR008271:Serine/threonine protein kinase, active site	63	4.375	0.00502613	AT2G42880, AT2G41930, AT4G27290, AT5G37790, AT2G36350, AT1G33770, AT1G25390, AT4G04570, AT3G12690, AT4G24480, AT3G59700, AT3G23340, AT1G20650, AT1G06390, AT3G20200, AT5G03640, AT2G26980, AT2G41920, AT4G11330, AT2G17700, AT3G44850, AT5G35980, AT2G28930, AT3G59740, AT1G76360, AT1G61500, AT1G07570, AT3G18810, AT5G57670, AT3G46420, AT4G00340, AT3G09010, AT2G19230, AT3G55550, AT2G39180, AT3G59730, AT4…	1207	770	20885	1.41572	0.99832	0.721362	7.8746
INTERPRO	IPR017442:Serine/threonine protein kinase-related	65	4.51389	0.00861726	AT2G42880, AT2G28940, AT2G41930, AT2G19210, AT2G23770, AT4G27290, AT5G37790, AT2G36350, AT1G33770, AT1G25390, AT4G04570, AT3G12690, AT3G59700, AT3G23340, AT1G20650, AT1G06390, AT3G20200, AT5G03640, AT2G26980, AT2G41920, AT4G11330, AT3G44850, AT5G35980, AT2G28930, AT3G59740, AT1G76360, AT1G61500, AT5G41730, AT1G07570, AT5G57670, AT3G46420, AT3G49060, AT4G00340, AT3G09010, AT2G19230, AT3G55550, AT3…	1207	820	20885	1.3716	0.999983	0.746338	13.1403
Annotation Cluster 3	Enrichment Score: 2.711109941768948
Category	Term	Count	%	PValue	Genes	List Total	Pop Hits	Pop Total	Fold Enrichment	Bonferroni	Benjamini	FDR
GOTERM_BP_FAT	GO:0006006~glucose metabolic process	16	1.11111	0.000840169	AT3G52930, AT2G01140, AT1G32440, AT4G37870, AT4G29130, AT4G29120, AT3G25960, AT3G26650, AT5G09660, AT1G79530, AT3G22960, AT5G56720, AT5G11670, AT1G01090, AT4G24620, AT5G35790	718	116	13998	2.68908	0.647931	0.293884	1.35539
GOTERM_BP_FAT	GO:0046164~alcohol catabolic process	16	1.11111	0.000840169	AT3G52930, AT2G01140, AT3G07690, AT1G32440, AT4G29130, AT4G29120, AT3G25960, AT3G26650, AT5G09660, AT1G79530, AT3G22960, AT5G56720, AT5G11670, AT1G01090, AT4G24620, AT5G35790	718	116	13998	2.68908	0.647931	0.293884	1.35539
GOTERM_BP_FAT	GO:0006007~glucose catabolic process	15	1.04167	0.000912629	AT3G52930, AT2G01140, AT1G32440, AT4G29130, AT4G29120, AT3G25960, AT3G26650, AT5G09660, AT1G79530, AT3G22960, AT5G56720, AT5G11670, AT1G01090, AT4G24620, AT5G35790	718	105	13998	2.78512	0.678257	0.246857	1.47148
GOTERM_BP_FAT	GO:0019320~hexose catabolic process	15	1.04167	0.00100318	AT3G52930, AT2G01140, AT1G32440, AT4G29130, AT4G29120, AT3G25960, AT3G26650, AT5G09660, AT1G79530, AT3G22960, AT5G56720, AT5G11670, AT1G01090, AT4G24620, AT5G35790	718	106	13998	2.75884	0.71251	0.187599	1.61636
GOTERM_BP_FAT	GO:0046365~monosaccharide catabolic process	15	1.04167	0.00100318	AT3G52930, AT2G01140, AT1G32440, AT4G29130, AT4G29120, AT3G25960, AT3G26650, AT5G09660, AT1G79530, AT3G22960, AT5G56720, AT5G11670, AT1G01090, AT4G24620, AT5G35790	718	106	13998	2.75884	0.71251	0.187599	1.61636
GOTERM_BP_FAT	GO:0005996~monosaccharide metabolic process	21	1.45833	0.00129031	AT3G52930, AT2G01140, AT1G64440, AT1G32440, AT4G37870, AT5G43910, AT4G29130, AT4G29120, AT4G15560, AT3G25960, AT3G26650, AT5G09660, AT3G22960, AT1G79530, AT5G56720, AT5G11670, AT3G14790, AT1G01090, AT5G60600, AT4G24620, AT5G35790	718	185	13998	2.21304	0.798828	0.204739	2.07446
GOTERM_BP_FAT	GO:0006096~glycolysis	12	0.833333	0.00221324	AT3G52930, AT2G01140, AT1G79530, AT5G09660, AT3G22960, AT5G56720, AT1G32440, AT4G29130, AT1G01090, AT4G24620, AT3G25960, AT3G26650	718	79	13998	2.96139	0.936193	0.240571	3.53343
GOTERM_BP_FAT	GO:0019318~hexose metabolic process	18	1.25	0.00324096	AT3G52930, AT2G01140, AT1G64440, AT1G32440, AT4G37870, AT4G29130, AT4G29120, AT3G25960, AT3G26650, AT5G09660, AT3G22960, AT1G79530, AT5G56720, AT5G11670, AT3G14790, AT1G01090, AT4G24620, AT5G35790	718	159	13998	2.20707	0.982258	0.306863	5.13404
GOTERM_BP_FAT	GO:0044275~cellular carbohydrate catabolic process	16	1.11111	0.0074253	AT3G52930, AT2G01140, AT3G07690, AT1G32440, AT4G29130, AT4G29120, AT3G25960, AT3G26650, AT5G09660, AT1G79530, AT3G22960, AT5G56720, AT5G11670, AT1G01090, AT4G24620, AT5G35790	718	145	13998	2.15126	0.999905	0.483762	11.3971
GOTERM_BP_FAT	GO:0016052~carbohydrate catabolic process	19	1.31944	0.0173785	AT3G52930, AT2G01140, AT3G49670, AT3G07690, AT1G32440, AT4G29130, AT4G29120, AT4G19750, AT3G25960, AT3G26650, AT5G09660, AT3G22960, AT1G79530, AT5G56720, AT5G11670, AT4G09740, AT1G01090, AT4G24620, AT5G35790	718	204	13998	1.81579	1	0.628319	24.7711
Annotation Cluster 4	Enrichment Score: 2.4079211446633413
Category	Term	Count	%	PValue	Genes	List Total	Pop Hits	Pop Total	Fold Enrichment	Bonferroni	Benjamini	FDR
GOTERM_MF_FAT	GO:0016652~oxidoreductase activity, acting on NADH or NADPH, NAD or NADP as acceptor	4	0.277778	0.00263164	AT5G11670, AT4G00570, AT2G19900, AT1G79750	786	6	14806	12.5581	0.828903	0.136816	3.87358
GOTERM_MF_FAT	GO:0004470~malic enzyme activity	4	0.277778	0.00263164	AT5G11670, AT4G00570, AT2G19900, AT1G79750	786	6	14806	12.5581	0.828903	0.136816	3.87358
INTERPRO	IPR015884:Malic enzyme, conserved site	4	0.277778	0.0033665	AT5G11670, AT4G00570, AT2G19900, AT1G79750	1207	6	20885	11.5355	0.986101	0.656642	5.34116
INTERPRO	IPR012302:Malic enzyme, NAD-binding	4	0.277778	0.0033665	AT5G11670, AT4G00570, AT2G19900, AT1G79750	1207	6	20885	11.5355	0.986101	0.656642	5.34116
INTERPRO	IPR012301:Malic enzyme, N-terminal	4	0.277778	0.0033665	AT5G11670, AT4G00570, AT2G19900, AT1G79750	1207	6	20885	11.5355	0.986101	0.656642	5.34116
INTERPRO	IPR001891:Malic oxidoreductase	4	0.277778	0.0033665	AT5G11670, AT4G00570, AT2G19900, AT1G79750	1207	6	20885	11.5355	0.986101	0.656642	5.34116
GOTERM_MF_FAT	GO:0004473~malate dehydrogenase (oxaloacetate-decarboxylating) (NADP+) activity	3	0.208333	0.0156813	AT5G11670, AT2G19900, AT1G79750	786	4	14806	14.1279	0.999975	0.506376	21.0977
Annotation Cluster 5	Enrichment Score: 2.2496545877185574
Category	Term	Count	%	PValue	Genes	List Total	Pop Hits	Pop Total	Fold Enrichment	Bonferroni	Benjamini	FDR
GOTERM_BP_FAT	GO:0006108~malate metabolic process	6	0.416667	0.000946486	AT5G09660, AT5G56720, AT5G11670, AT4G00570, AT2G19900, AT1G79750	718	16	13998	7.31093	0.691518	0.209602	1.52567
GOTERM_MF_FAT	GO:0016615~malate dehydrogenase activity	6	0.416667	0.00110679	AT5G09660, AT5G56720, AT5G11670, AT4G00570, AT2G19900, AT1G79750	786	16	14806	7.06393	0.523822	0.0652267	1.64654
GOTERM_BP_FAT	GO:0043648~dicarboxylic acid metabolic process	7	0.486111	0.170159	AT5G09660, AT5G56720, AT5G11670, AT3G59890, AT4G00570, AT2G19900, AT1G79750	718	73	13998	1.86946	1	0.954443	95.1604

## Sheet: shoot_hypo_vs_root_hyper_DMGs
S6H Table. Gene ontology enrichment analysis of DMGs that were hypo-methylated in shoots but hyper-methylated in roots
Annotation Cluster 1	Enrichment Score: 3.968460476517339
Category	Term	Count	%	PValue	Genes	List Total	Pop Hits	Pop Total	Fold Enrichment	Bonferroni	Benjamini	FDR
GOTERM_MF_FAT	GO:0032553~ribonucleotide binding	132	13.9094	2.69502e-05	AT5G27470, AT5G10520, AT3G19720, AT4G19010, AT5G55280, AT5G25760, AT5G54090, AT1G33830, AT3G28510, AT2G41700, AT1G33770, AT1G72730, AT1G72340, AT5G07280, AT5G23110, AT5G22050, AT4G16970, AT1G05910, AT2G05830, AT1G22740, AT5G66130, AT5G23910, AT5G35360, AT3G22330, AT3G28520, AT5G24010, AT5G61460, AT4G02070, AT3G42723, AT4G26480, AT2G33730, AT5G57670, AT1G72330, AT4G08500, AT3G42670, AT4G35950, AT1…	533	2621	14806	1.399	0.0154302	0.0154302	0.0395832
GOTERM_MF_FAT	GO:0032555~purine ribonucleotide binding	132	13.9094	2.69502e-05	AT5G27470, AT5G10520, AT3G19720, AT4G19010, AT5G55280, AT5G25760, AT5G54090, AT1G33830, AT3G28510, AT2G41700, AT1G33770, AT1G72730, AT1G72340, AT5G07280, AT5G23110, AT5G22050, AT4G16970, AT1G05910, AT2G05830, AT1G22740, AT5G66130, AT5G23910, AT5G35360, AT3G22330, AT3G28520, AT5G24010, AT5G61460, AT4G02070, AT3G42723, AT4G26480, AT2G33730, AT5G57670, AT1G72330, AT4G08500, AT3G42670, AT4G35950, AT1…	533	2621	14806	1.399	0.0154302	0.0154302	0.0395832
GOTERM_MF_FAT	GO:0017076~purine nucleotide binding	137	14.4362	5.65403e-05	AT5G27470, AT5G10520, AT3G19720, AT4G19010, AT5G55280, AT5G25760, AT5G54090, AT1G33830, AT3G28510, AT2G41700, AT1G33770, AT1G72730, AT1G72340, AT5G07280, AT5G23110, AT4G16970, AT5G22050, AT1G05910, AT2G05830, AT1G22740, AT5G66130, AT5G23910, AT5G35360, AT3G22330, AT3G28520, AT5G24010, AT5G20960, AT5G61460, AT4G02070, AT3G42723, AT4G26480, AT2G33730, AT5G57670, AT1G72330, AT4G08500, AT3G42670, AT4…	533	2785	14806	1.36649	0.0320982	0.01618	0.0830268
SP_PIR_KEYWORDS	atp-binding	90	9.48367	9.08074e-05	AT4G30190, AT4G11460, AT3G01085, AT1G61860, AT5G27470, AT5G10520, AT4G16680, AT5G67630, AT1G07870, AT4G27370, AT4G19010, AT5G42120, AT2G26420, AT5G25760, AT3G28510, AT2G41700, AT1G33770, AT5G64050, AT1G72730, AT1G61310, AT3G01090, AT3G21250, AT5G07280, AT5G06670, AT4G12620, AT1G05910, AT5G02490, AT5G66130, AT1G58390, AT2G30800, AT3G22330, AT4G11470, AT3G28520, AT5G24010, AT1G53050, AT1G77030, AT4…	920	1716	26538	1.51288	0.0253722	0.0127676	0.120199
GOTERM_MF_FAT	GO:0005524~ATP binding	117	12.3288	0.000124812	AT5G27470, AT5G10520, AT4G19010, AT5G25760, AT5G54090, AT3G28510, AT2G41700, AT1G33770, AT1G72730, AT5G07280, AT5G23110, AT5G22050, AT4G16970, AT1G05910, AT5G66130, AT5G23910, AT5G35360, AT3G22330, AT3G28520, AT5G24010, AT5G61460, AT4G02070, AT3G42723, AT4G26480, AT2G33730, AT5G57670, AT1G72330, AT4G08500, AT3G42670, AT1G13210, AT5G43900, AT2G33170, AT4G26510, AT4G21390, AT2G37050, AT2G21940, AT3…	533	2340	14806	1.38893	0.0694885	0.0237211	0.183195
GOTERM_MF_FAT	GO:0032559~adenyl ribonucleotide binding	118	12.4341	0.000135707	AT5G27470, AT5G10520, AT4G19010, AT5G25760, AT5G54090, AT3G28510, AT2G41700, AT1G33770, AT1G72730, AT5G07280, AT5G23110, AT5G22050, AT4G16970, AT1G05910, AT5G66130, AT5G23910, AT5G35360, AT3G22330, AT3G28520, AT5G24010, AT5G61460, AT4G02070, AT3G42723, AT4G26480, AT2G33730, AT5G57670, AT1G72330, AT4G08500, AT3G42670, AT1G13210, AT5G43900, AT2G33170, AT4G26510, AT4G21390, AT2G37050, AT2G21940, AT3…	533	2368	14806	1.38424	0.0753205	0.0193866	0.199171
GOTERM_MF_FAT	GO:0000166~nucleotide binding	156	16.4384	0.000171644	AT5G27470, AT5G10520, AT3G19720, AT4G19010, AT5G55280, AT5G25760, AT5G54090, AT1G33830, AT3G28510, AT2G41700, AT1G33770, AT1G72730, AT1G72340, AT5G07280, AT5G03495, AT5G23110, AT4G16970, AT5G22050, AT1G05910, AT2G05830, AT1G22740, AT5G66130, AT5G23910, AT5G35360, AT3G22330, AT3G28520, AT5G24010, AT5G20960, AT5G61460, AT1G18630, AT4G02070, AT3G42723, AT5G03480, AT2G33730, AT4G26480, AT5G57670, AT4…	533	3333	14806	1.30017	0.0942999	0.0196145	0.251853
GOTERM_MF_FAT	GO:0030554~adenyl nucleotide binding	123	12.961	0.000254163	AT5G27470, AT5G10520, AT4G19010, AT5G25760, AT5G54090, AT3G28510, AT2G41700, AT1G33770, AT1G72730, AT5G07280, AT5G23110, AT5G22050, AT4G16970, AT1G05910, AT5G66130, AT5G23910, AT5G35360, AT3G22330, AT3G28520, AT5G24010, AT5G20960, AT5G61460, AT4G02070, AT3G42723, AT4G26480, AT2G33730, AT5G57670, AT1G72330, AT4G08500, AT3G42670, AT1G13210, AT5G43900, AT2G33170, AT4G26510, AT4G21390, AT2G37050, AT2…	533	2528	14806	1.35157	0.136422	0.0241487	0.372722
GOTERM_MF_FAT	GO:0001883~purine nucleoside binding	123	12.961	0.000254163	AT5G27470, AT5G10520, AT4G19010, AT5G25760, AT5G54090, AT3G28510, AT2G41700, AT1G33770, AT1G72730, AT5G07280, AT5G23110, AT5G22050, AT4G16970, AT1G05910, AT5G66130, AT5G23910, AT5G35360, AT3G22330, AT3G28520, AT5G24010, AT5G20960, AT5G61460, AT4G02070, AT3G42723, AT4G26480, AT2G33730, AT5G57670, AT1G72330, AT4G08500, AT3G42670, AT1G13210, AT5G43900, AT2G33170, AT4G26510, AT4G21390, AT2G37050, AT2…	533	2528	14806	1.35157	0.136422	0.0241487	0.372722
GOTERM_MF_FAT	GO:0001882~nucleoside binding	123	12.961	0.000295176	AT5G27470, AT5G10520, AT4G19010, AT5G25760, AT5G54090, AT3G28510, AT2G41700, AT1G33770, AT1G72730, AT5G07280, AT5G23110, AT5G22050, AT4G16970, AT1G05910, AT5G66130, AT5G23910, AT5G35360, AT3G22330, AT3G28520, AT5G24010, AT5G20960, AT5G61460, AT4G02070, AT3G42723, AT4G26480, AT2G33730, AT5G57670, AT1G72330, AT4G08500, AT3G42670, AT1G13210, AT5G43900, AT2G33170, AT4G26510, AT4G21390, AT2G37050, AT2…	533	2536	14806	1.34731	0.156624	0.0240409	0.432746
Annotation Cluster 2	Enrichment Score: 2.150183433144429
Category	Term	Count	%	PValue	Genes	List Total	Pop Hits	Pop Total	Fold Enrichment	Bonferroni	Benjamini	FDR
GOTERM_BP_FAT	GO:0060249~anatomical structure homeostasis	4	0.421496	0.00707647	AT2G05210, AT3G13445, AT5G57160, AT5G40820	483	12	13998	9.66046	0.999699	0.982665	10.7833
GOTERM_BP_FAT	GO:0032200~telomere organization	4	0.421496	0.00707647	AT2G05210, AT3G13445, AT5G57160, AT5G40820	483	12	13998	9.66046	0.999699	0.982665	10.7833
GOTERM_BP_FAT	GO:0000723~telomere maintenance	4	0.421496	0.00707647	AT2G05210, AT3G13445, AT5G57160, AT5G40820	483	12	13998	9.66046	0.999699	0.982665	10.7833
