# Supplementary material for: Nuclear Localised MORE SULPHUR ACCUMULATION1 Epigenetically Regulates Sulphur Homeostasis in Arabidopsis thaliana
Source: PLoS Genet. 2016 Sep 13;12(9):e1006298. doi: 10.1371/journal.pgen.1006298 (PMC5021336; doi:10.1371/journal.pgen.1006298)
Supplement: S7 Table — (XLSX) [file pgen.1006298.s017.xlsx]

## Sheet: Supplementary Table 7
S7 Table. List of DMGs that are responsive to sulphur starvation or involved in glucosinolate and anthocyanin metabolisms
TAIR ID	Gene description	Methylation status	Expression level1
			1st Experiment				2nd Experiment
			FN/FN	-S/FN	30min/FN	3h/FN	FN/FN	-S/FN	30min/FN	3h/FN
AT3G28740	cytochrome P450, putative	Hypo-methylated in root	0	7.22	6.27	6.94	0	3.5	3.31	3.85
AT4G01870	tolB protein-related	Hyper-methylated in root	0	5.72	5.42	6.19	0	2.4	3.15	4.2
AT1G34670	MYB93	Hyper-methylated in shoot; hyper-methylated in root; hypo-methylated in shoot; hypo-methylated in root	0	5.4	5.6	5.5	0	1.6	1.9	2.3
AT4G21990	5'-adenylylsulfate reductase (APR3)	Hypo-methylated in root	0	4.86	3.36	0.82	0	3.43	1.43	0.12
AT4G08620	SULTR1;1	Hypo-methylated in shoot	0	4.62	4.94	3.12	0	4.87	4.77	3.33
AT1G66760	MATE efflux family protein, putative	Hypo-methylated in shoot	0	4.59	4.88	1.6	0	3.72	3.51	1.11
AT5G13580	ABC transporter-like protein (ABCG6)	Hypo-methylated in shoot	0	4.4	4.54	3.87	0	2.54	2.84	2.38
AT1G78000	SULTR1;2	Hypo-methylated in shoot	0	4.02	3.48	1.77	0	4.05	3.15	1.79
AT5G16770	MYB9	Hypo-methylated in shoot; hyper-methylated in root	0	3.8	3.8	3.2	0	1.6	1.4	1
AT3G27150	galactose oxidase/kelch repeat superfamily protein	Hypo-methylated in shoot	0	3.6	2.92	2.1	0	2.52	2.23	0.88
AT3G44320	nitrilase (NIT3)	Hyper-methylated in shoot	0	2.51	2.47	0.8	0	2.35	1.77	0.58
AT4G39950	cytochrome P450-like protein (CAP79B2)	Hyper-methylated in shoot; hypo-methylated in root	0	-2.52	-1.85	0.689	0	-2.41	-1.62	0.416
AT1G47400	hypothetical protein	Hypo-methylated in shoot; hyper-methylated in root	0	-2.77	-3.18	-3.15	0	-3.27	-3.9	-3.72
AT5G43780	ATP sulphurylase (APS4)	Hyper-methylated in shoot; hypo-methylated in root	0	-2.9	-2.93	-3.05	0	-2.8	-2.81	-3.12
AT3G19710	branched-chain aminotransferase (BCAT4)	Hyper-methylated in shoot	0	-5.76	-5.63	-1.89	0	-5.34	-5.24	-1.08
AT4G09820	Transparent testa 8 (TT8)	Hyper-methylated in shoot; hypo-methylated in root	0	1.22239	1.32193	0.222392	0	2.11548	1.73697	1
AT5G24520	Transparent testa glabra 1 (TTG1)	Hypo-methylated in shoot; hyper-methylated in root	0	0.352881	0.482942	-0.044812	0	0.0639118	-0.0795673	-0.200277
AT1G24100	Udp-glucosyl transferase 74B1 (UGT74B1)	Hypo-methylated in shoot	0	-0.295356	-0.115897	0.460861	0	-0.678279	-0.423335	0.458397
AT3G49680	Branched-chain aminotransferase 3 (BCAT3)	Hyper-methylated in shoot	0	-0.698256	-0.460014	0.506197	0	-0.551042	-0.601932	0.513953
1Gene expression levels are from Bielecka et al., 2014. Plants were grown in full nutrition(FN) medium (3 mM sulfate) for 7 days and then transferred to sulfate depleted medium(0μM sulfate, -S) for 2 days. Plants grown in sulfate depleted condition were supplied with 500 μM sulfate and samples were taken 30 min and 3 h after re-supply. Expression levels are shown as log2 of treatment/FN ratio (Bi…
