# Supplementary material for: Nuclear Localised MORE SULPHUR ACCUMULATION1 Epigenetically Regulates Sulphur Homeostasis in Arabidopsis thaliana
Source: PLoS Genet. 2016 Sep 13;12(9):e1006298. doi: 10.1371/journal.pgen.1006298 (PMC5021336; doi:10.1371/journal.pgen.1006298)
Supplement: S8 Table — The position highlighted with blue and red colours indicate the location of the shoot and root DMRs, respectively. The position highlighted with grey colour indicate the location of primers used for the chop-PCR in Fig 6F. The sequence highlighted with yellow colour are SURE element. (XLSX) [file pgen.1006298.s018.xlsx]

## Sheet: SULTR1;1
S8A Table. Sequence-based methylation level of SULTR1;1in the shoot and root of WT and msa1-1. The position highlighted with blue and red colors indicate the location of the shoot and root DMRs, respectively. The position highlighted with grey color indicate the location of primers used for the chop-PCR in Fig 6F. The sequence highlighted with yellow color are SURE element.
			WT, Shoot			msa1-1, Shoot			WT, Root			msa1-1, Root			Note
Chromosome	Position	Sequence	CG	CHG	CHH	CG	CHG	CHH	CG	CHG	CHH	CG	CHG	CHH
Chr4	5496780	G	0	0	0	0	0	0	0	0	0	0	0	0
Chr4	5496781	C	0	0	0	0	0	0	0	0	0	0	0	0
Chr4	5496782	C	0	0	0	0	0	0	0	0	0	0	0	0
Chr4	5496783	A	0	0	0	0	0	0	0	0	0	0	0	0
Chr4	5496784	A	0	0	0	0	0	0	0	0	0	0	0	0
Chr4	5496785	C	0	0	0	0	0	0	0	0	0	0	0	0
Chr4	5496786	A	0	0	0	0	0	0	0	0	0	0	0	0
Chr4	5496787	C	0	0	0	0	0	0	0	0	0	0	0	0
Chr4	5496788	G	0	0	0	0	0	0	0	0	0	0	0	0
Chr4	5496789	T	0	0	0	0	0	0	0	0	0	0	0	0
Chr4	5496790	T	0	0	0	0	0	0	0	0	0	0	0	0
Chr4	5496791	G	0	0	0	0	0	0	0	0	0	0	0	0
Chr4	5496792	C	0	0	0	0	0	0	0	0	0	0	0	0
Chr4	5496793	A	0	0	0	0	0	0	0	0	0	0	0	0
Chr4	5496794	G	0	0	0	0	0	0	0	0	0	0	0	0
Chr4	5496795	C	0	0	0	0	0	0	0	0	0	0	0	0
Chr4	5496796	T	0	0	0	0	0	0	0	0	0	0	0	0
Chr4	5496797	T	0	0	0	0	0	0	0	0	0	0	0	0
Chr4	5496798	A	0	0	0	0	0	0	0	0	0	0	0	0
Chr4	5496799	G	0	0	0	0	0	0	0	0	0	0	0	0
Chr4	5496800	G	0	0	0	0	0	0	0	0	0	0	0	0
Chr4	5496801	A	0	0	0	0	0	0	0	0	0	0	0	0
Chr4	5496802	G	0	0	0	0	0	0	0	0	0	0	0	0
Chr4	5496803	A	0	0	0	0	0	0	0	0	0	0	0	0
Chr4	5496804	C	0	0	0	0	0	0	0	0	0	0	0	0
Chr4	5496805	G	0	0	0	0	0	0	0	0	0	0	0	0
Chr4	5496806	A	0	0	0	0	0	0	0	0	0	0	0	0
Chr4	5496807	A	0	0	0	0	0	0	0	0	0	0	0	0
Chr4	5496808	A	0	0	0	0	0	0	0	0	0	0	0	0
Chr4	5496809	C	0	0	0	0	0	0	0	0	0	0	0	0
Chr4	5496810	C	0	0	0	0	0	0	0	0	0	0	0	0
Chr4	5496811	A	0	0	0	0	0	0	0	0	0	0	0	0
Chr4	5496812	T	0	0	0	0	0	0	0	0	0	0	0	0
Chr4	5496813	A	0	0	0	0	0	0	0	0	0	0	0	0
Chr4	5496814	T	0	0	0	0	0	0	0	0	0	0	0	0
Chr4	5496815	A	0	0	0	0	0	0	0	0	0	0	0	0
Chr4	5496816	T	0	0	0	0	0	0	0	0	0	0	0	0
Chr4	5496817	G	0	0	0	0	0	0	0	0	0	0	0	0
Chr4	5496818	A	0	0	0	0	0	0	0	0	0	0	0	0
Chr4	5496819	A	0	0	0	0	0	0	0	0	0	0	0	0
Chr4	5496820	C	0	0	0	0	0	0	0	0	0	0	0	0
Chr4	5496821	G	0	0	0	0	0	0	0	0	0	0	0	0
Chr4	5496822	A	0	0	0	0	0	0	0	0	0	0	0	0
Chr4	5496823	A	0	0	0	0	0	0	0	0	0	0	0	0
Chr4	5496824	C	0	0	0	0	0	0	0	0	0	0	0	0
Chr4	5496825	A	0	0	0	0	0	0	0	0	0	0	0	0
Chr4	5496826	T	0	0	0	0	0	0	0	0	0	0	0	0
Chr4	5496827	A	0	0	0	0	0	0	0	0	0	0	0	0
Chr4	5496828	T	0	0	0	0	0	0	0	0	0	0	0	0
Chr4	5496829	T	0	0	0	0	0	0	0	0	0	0	0	0
Chr4	5496830	C	0	0	0	0	0	0	0	0	0	0	0	0
Chr4	5496831	C	0	0	0	0	0	0	0	0	0	0	0	0
Chr4	5496832	T	0	0	0	0	0	0	0	0	0	0	0	0
Chr4	5496833	T	0	0	0	0	0	0	0	0	0	0	0	0
Chr4	5496834	T	0	0	0	0	0	0	0	0	0	0	0	0
Chr4	5496835	A	0	0	0	0	0	0	0	0	0	0	0	0
Chr4	5496836	C	0	0	0	0	0	0	0	0	0	0	0	0
Chr4	5496837	G	0	0	0	0	0	0	0	0	0	0	0	0
Chr4	5496838	A	0	0	0	0	0	0	0	0	0	0	0	0
Chr4	5496839	T	0	0	0	0	0	0	0	0	0	0	0	0
Chr4	5496840	G	0	0	0	0	0	0	0	0	0	0	0	0
Chr4	5496841	A	0	0	0	0	0	0	0	0	0	0	0	0
Chr4	5496842	A	0	0	0	0	0	0	0	0	0	0	0	0
Chr4	5496843	A	0	0	0	0	0	0	0	0	0	0	0	0
Chr4	5496844	A	0	0	0	0	0	0	0	0	0	0	0	0
Chr4	5496845	A	0	0	0	0	0	0	0	0	0	0	0	0
Chr4	5496846	T	0	0	0	0	0	0	0	0	0	0	0	0
Chr4	5496847	A	0	0	0	0	0	0	0	0	0	0	0	0
Chr4	5496848	T	0	0	0	0	0	0	0	0	0	0	0	0
Chr4	5496849	A	0	0	0	0	0	0	0	0	0	0	0	0
Chr4	5496850	T	0	0	0	0	0	0	0	0	0	0	0	0
Chr4	5496851	A	0	0	0	0	0	0	0	0	0	0	0	0
Chr4	5496852	T	0	0	0	0	0	0	0	0	0	0	0	0
Chr4	5496853	A	0	0	0	0	0	0	0	0	0	0	0	0
Chr4	5496854	T	0	0	0	0	0	0	0	0	0	0	0	0
Chr4	5496855	T	0	0	0	0	0	0	0	0	0	0	0	0
Chr4	5496856	T	0	0	0	0	0	0	0	0	0	0	0	0
Chr4	5496857	A	0	0	0	0	0	0	0	0	0	0	0	0
Chr4	5496858	G	0	0	0	0	0	0	0	0	0	0	0	0
Chr4	5496859	T	0	0	0	0	0	0	0	0	0	0	0	0
Chr4	5496860	T	0	0	0	0	0	0	0	0	0	0	0	0
Chr4	5496861	C	0	0	0	0	0	0	0	0	0	0	0	0
Chr4	5496862	G	0	0	0	0	0	0	0	0	0	0	0	0
Chr4	5496863	T	0	0	0	0	0	0	0	0	0	0	0	0
Chr4	5496864	T	0	0	0	0	0	0	0	0	0	0	0	0
Chr4	5496865	A	0	0	0	0	0	0	0	0	0	0	0	0
Chr4	5496866	G	0	0	0	0	0	0	0	0	0	0	0	0
Chr4	5496867	T	0	0	0	0	0	0	0	0	0	0	0	0
Chr4	5496868	A	0	0	0	0	0	0	0	0	0	0	0	0
Chr4	5496869	C	0	0	0	0	0	0	0	0	0	0	0	0
Chr4	5496870	A	0	0	0	0	0	0	0	0	0	0	0	0
Chr4	5496871	A	0	0	0	0	0	0	0	0	0	0	0	0
Chr4	5496872	C	0	0	0	0	0	0	0	0	0	0	0	0
Chr4	5496873	A	0	0	0	0	0	0	0	0	0	0	0	0
Chr4	5496874	A	0	0	0	0	0	0	0	0	0	0	0	0
Chr4	5496875	T	0	0	0	0	0	0	0	0	0	0	0	0
Chr4	5496876	C	0	0	0	0	0	0	0	0	0	0	0	0
Chr4	5496877	A	0	0	0	0	0	0	0	0	0	0	0	0
Chr4	5496878	T	0	0	0	0	0	0	0	0	0	0	0	0
Chr4	5496879	A	0	0	0	0	0	0	0	0	0	0	0	0
Chr4	5496880	G	0	0	0	0	0	0	0	0	0	0	0	0
Chr4	5496881	T	0	0	0	0	0	0	0	0	0	0	0	0
Chr4	5496882	T	0	0	0	0	0	0	0	0	0	0	0	0
Chr4	5496883	T	0	0	0	0	0	0	0	0	0	0	0	0
Chr4	5496884	A	0	0	0	0	0	0	0	0	0	0	0	0
Chr4	5496885	T	0	0	0	0	0	0	0	0	0	0	0	0
Chr4	5496886	A	0	0	0	0	0	0	0	0	0	0	0	0
Chr4	5496887	T	0	0	0	0	0	0	0	0	0	0	0	0
Chr4	5496888	C	0	0	0	0	0	0	0	0	0	0	0	0
Chr4	5496889	T	0	0	0	0	0	0	0	0	0	0	0	0
Chr4	5496890	T	0	0	0	0	0	0	0	0	0	0	0	0
Chr4	5496891	T	0	0	0	0	0	0	0	0	0	0	0	0
Chr4	5496892	T	0	0	0	0	0	0	0	0	0	0	0	0
Chr4	5496893	A	0	0	0	0	0	0	0	0	0	0	0	0
Chr4	5496894	C	0	0	0	0	0	0	0	0	0	0	0	0
Chr4	5496895	A	0	0	0	0	0	0	0	0	0	0	0	0
Chr4	5496896	A	0	0	0	0	0	0	0	0	0	0	0	0
Chr4	5496897	A	0	0	0	0	0	0	0	0	0	0	0	0
Chr4	5496898	A	0	0	0	0	0	0	0	0	0	0	0	0
Chr4	5496899	A	0	0	0	0	0	0	0	0	0	0	0	0
Chr4	5496900	A	0	0	0	0	0	0	0	0	0	0	0	0
Chr4	5496901	A	0	0	0	0	0	0	0	0	0	0	0	0
Chr4	5496902	A	0	0	0	0	0	0	0	0	0	0	0	0
Chr4	5496903	A	0	0	0	0	0	0	0	0	0	0	0	0
Chr4	5496904	A	0	0	0	0	0	0	0	0	0	0	0	0
Chr4	5496905	A	0	0	0	0	0	0	0	0	0	0	0	0
Chr4	5496906	A	0	0	0	0	0	0	0	0	0	0	0	0
Chr4	5496907	A	0	0	0	0	0	0	0	0	0	0	0	0
Chr4	5496908	A	0	0	0	0	0	0	0	0	0	0	0	0
Chr4	5496909	A	0	0	0	0	0	0	0	0	0	0	0	0
Chr4	5496910	C	0	0	0	0	0	0	0	0	0	0	0	0
Chr4	5496911	A	0	0	0	0	0	0	0	0	0	0	0	0
Chr4	5496912	A	0	0	0	0	0	0	0	0	0	0	0	0
Chr4	5496913	T	0	0	0	0	0	0	0	0	0	0	0	0
Chr4	5496914	C	0	0	0	0	0	0	0	0	0	0	0	0
Chr4	5496915	A	0	0	0	0	0	0	0	0	0	0	0	0
Chr4	5496916	T	0	0	0	0	0	0	0	0	0	0	0	0
Chr4	5496917	A	0	0	0	0	0	0	0	0	0	0	0	0
Chr4	5496918	G	0	0	0	0	0	0	0	0	0	0	0	0
Chr4	5496919	T	0	0	0	0	0	0	0	0	0	0	0	0
Chr4	5496920	T	0	0	0	0	0	0	0	0	0	0	0	0
Chr4	5496921	T	0	0	0	0	0	0	0	0	0	0	0	0
Chr4	5496922	A	0	0	0	0	0	0	0	0	0	0	0	0
Chr4	5496923	T	0	0	0	0	0	0	0	0	0	0	0	0
Chr4	5496924	A	0	0	0	0	0	0	0	0	0	0	0	0
Chr4	5496925	T	0	0	0	0	0	0	0	0	0	0	0	0
Chr4	5496926	T	0	0	0	0	0	0	0	0	0	0	0	0
Chr4	5496927	C	0	0	0	0	0	0	0	0	0	0	0	0
Chr4	5496928	T	0	0	0	0	0	0	0	0	0	0	0	0
Chr4	5496929	A	0	0	0	0	0	0	0	0	0	0	0	0
Chr4	5496930	T	0	0	0	0	0	0	0	0	0	0	0	0
Chr4	5496931	A	0	0	0	0	0	0	0	0	0	0	0	0
Chr4	5496932	A	0	0	0	0	0	0	0	0	0	0	0	0
Chr4	5496933	G	0	0	0	0	0	0	0	0	0	0	0	0
Chr4	5496934	T	0	0	0	0	0	0	0	0	0	0	0	0
Chr4	5496935	T	0	0	0	0	0	0	0	0	0	0	0	0
Chr4	5496936	A	0	0	0	0	0	0	0	0	0	0	0	0
Chr4	5496937	G	0	0	0	0	0	0	0	0	0	0	0	0
Chr4	5496938	A	0	0	0	0	0	0	0	0	0	0	0	0
Chr4	5496939	A	0	0	0	0	0	0	0	0	0	0	0	0
Chr4	5496940	T	0	0	0	0	0	0	0	0	0	0	0	0
Chr4	5496941	A	0	0	0	0	0	0	0	0	0	0	0	0
Chr4	5496942	A	0	0	0	0	0	0	0	0	0	0	0	0
Chr4	5496943	G	0	0	0	0	0	0	0	0	0	0	0	0
Chr4	5496944	T	0	0	0	0	0	0	0	0	0	0	0	0
Chr4	5496945	G	0	0	0	0	0	0	0	0	0	0	0	0
Chr4	5496946	T	0	0	0	0	0	0	0	0	0	0	0	0
Chr4	5496947	A	0	0	0	0	0	0	0	0	0	0	0	0
Chr4	5496948	T	0	0	0	0	0	0	0	0	0	0	0	0
Chr4	5496949	C	0	0	0	0	0	0	0	0	0	0	0	0
Chr4	5496950	G	0	0	0	0	0	0	0	0	0	0	0	0
Chr4	5496951	G	0	0	0	0	0	0	0	0	0	0	0	0
Chr4	5496952	A	0	0	0	0	0	0	0	0	0	0	0	0
Chr4	5496953	A	0	0	0	0	0	0	0	0	0	0	0	0
Chr4	5496954	G	0	0	0	0	0	0	0	0	0	0	0	0
Chr4	5496955	T	0	0	0	0	0	0	0	0	0	0	0	0
Chr4	5496956	C	0	0	0	0	0	0	0	0	0	0	0	0
Chr4	5496957	A	0	0	0	0	0	0	0	0	0	0	0	0
Chr4	5496958	T	0	0	0	0	0	0	0	0	0	0	0	0
Chr4	5496959	A	0	0	0	0	0	0	0	0	0	0	0	0
Chr4	5496960	T	0	0	0	0	0	0	0	0	0	0	0	0
Chr4	5496961	T	0	0	0	0	0	0	0	0	0	0	0	0
Chr4	5496962	A	0	0	0	0	0	0	0	0	0	0	0	0
Chr4	5496963	G	0	0	0	0	0	0	0	0	0	0	0	0
Chr4	5496964	T	0	0	0	0	0	0	0	0	0	0	0	0
Chr4	5496965	T	0	0	0	0	0	0	0	0	0	0	0	0
Chr4	5496966	G	0	0	0	0	0	0	0	0	0	0	0	0
Chr4	5496967	G	0	0	0	0	0	0	0	0	0	0	0	0
Chr4	5496968	C	0	0	0	0	0	0	0	0	0	0	0	0.2
Chr4	5496969	A	0	0	0	0	0	0	0	0	0	0	0	0
Chr4	5496970	C	0	0	0	0	0	0	0	0	0	0	0	0
Chr4	5496971	A	0	0	0	0	0	0	0	0	0	0	0	0
Chr4	5496972	T	0	0	0	0	0	0	0	0	0	0	0	0
Chr4	5496973	G	0	0	0	0	0	0	0	0	0	0	0	0
Chr4	5496974	T	0	0	0	0	0	0	0	0	0	0	0	0
Chr4	5496975	T	0	0	0	0	0	0	0	0	0	0	0	0
Chr4	5496976	C	0	0	0	0	0	0	0	0	0	0	0	0
Chr4	5496977	C	0	0	0	0	0	0	0	0	0	0	0	0
Chr4	5496978	T	0	0	0	0	0	0	0	0	0	0	0	0
Chr4	5496979	T	0	0	0	0	0	0	0	0	0	0	0	0
Chr4	5496980	C	0	0	0	0	0	0	0	0	0	0	0	0
Chr4	5496981	A	0	0	0	0	0	0	0	0	0	0	0	0
Chr4	5496982	T	0	0	0	0	0	0	0	0	0	0	0	0
Chr4	5496983	G	0	0	0	0	0	0	0	0	0	0	0	0
Chr4	5496984	G	0	0	0	0	0	0	0	0	0	0	0	0
Chr4	5496985	A	0	0	0	0	0	0	0	0	0	0	0	0
Chr4	5496986	T	0	0	0	0	0	0	0	0	0	0	0	0
Chr4	5496987	A	0	0	0	0	0	0	0	0	0	0	0	0
Chr4	5496988	A	0	0	0	0	0	0	0	0	0	0	0	0
Chr4	5496989	G	0	0	0	0	0	0	0	0	0	0	0	0
Chr4	5496990	A	0	0	0	0	0	0	0	0	0	0	0	0
Chr4	5496991	T	0	0	0	0	0	0	0	0	0	0	0	0
Chr4	5496992	C	0	0	0	0	0	0	0	0	0	0	0	0
Chr4	5496993	C	0	0	0	0	0	0	0	0	0	0	0	0
Chr4	5496994	C	0	0	0	0	0	0	0	0	0	0	0	0
Chr4	5496995	T	0	0	0	0	0	0	0	0	0	0	0	0
Chr4	5496996	T	0	0	0	0	0	0	0	0	0	0	0	0
Chr4	5496997	A	0	0	0	0	0	0	0	0	0	0	0	0	F1
Chr4	5496998	A	0	0	0	0	0	0	0	0	0	0	0	0	F1
Chr4	5496999	A	0	0	0	0	0	0	0	0	0	0	0	0	F1
Chr4	5497000	T	0	0	0	0	0	0	0	0	0	0	0	0	F1
Chr4	5497001	C	0	0	0	0	0	0	0	0	0	0	0	0	F1
Chr4	5497002	A	0	0	0	0	0	0	0	0	0	0	0	0	F1
Chr4	5497003	T	0	0	0	0	0	0	0	0	0	0	0	0	F1
Chr4	5497004	T	0	0	0	0	0	0	0	0	0	0	0	0	F1
Chr4	5497005	G	0	0	0	0	0	0	0	0	0	0	0	0	F1
Chr4	5497006	A	0	0	0	0	0	0	0	0	0	0	0	0	F1
Chr4	5497007	C	0	0	0	0	0	0	0	0	0	0	0	0	F1
Chr4	5497008	A	0	0	0	0	0	0	0	0	0	0	0	0	F1
Chr4	5497009	A	0	0	0	0	0	0	0	0	0	0	0	0	F1
Chr4	5497010	A	0	0	0	0	0	0	0	0	0	0	0	0	F1
Chr4	5497011	A	0	0	0	0	0	0	0	0	0	0	0	0	F1
Chr4	5497012	G	0	0	0	0	0	0	0	0	0	0	0	0	F1
Chr4	5497013	G	0	0	0	0	0	0	0	0	0	0	0	0	F1
Chr4	5497014	A	0	0	0	0	0	0	0	0	0	0	0	0	F1
Chr4	5497015	A	0	0	0	0	0	0	0	0	0	0	0	0	F1
Chr4	5497016	T	0	0	0	0	0	0	0	0	0	0	0	0	F1
Chr4	5497017	C	0	0	0	0	0	0	0	0	0	0	0	0	F1
Chr4	5497018	C	0	0	0	0	0	0	0	0	0	0	0	0	F1
Chr4	5497019	A	0	0	0	0	0	0	0	0	0	0	0	0	F1
Chr4	5497020	C	0	0	0	0	0	0	0	0	0	0	0	0
Chr4	5497021	T	0	0	0	0	0	0	0	0	0	0	0	0
Chr4	5497022	T	0	0	0	0	0	0	0	0	0	0	0	0
Chr4	5497023	A	0	0	0	0	0	0	0	0	0	0	0	0
Chr4	5497024	A	0	0	0	0	0	0	0	0	0	0	0	0
Chr4	5497025	T	0	0	0	0	0	0	0	0	0	0	0	0
Chr4	5497026	C	0	0	0	0	0	0	0	0	0	0	0	0
Chr4	5497027	A	0	0	0	0	0	0	0	0	0	0	0	0
Chr4	5497028	A	0	0	0	0	0	0	0	0	0	0	0	0
Chr4	5497029	G	0	0	0	0	0	0	0	0	0	0	0	0
Chr4	5497030	T	0	0	0	0	0	0	0	0	0	0	0	0
Chr4	5497031	T	0	0	0	0	0	0	0	0	0	0	0	0
Chr4	5497032	C	0	0	0	0	0	0	0	0	0	0	0	0
Chr4	5497033	T	0	0	0	0	0	0	0	0	0	0	0	0
Chr4	5497034	T	0	0	0	0	0	0	0	0	0	0	0	0
Chr4	5497035	A	0	0	0	0	0	0	0	0	0	0	0	0
Chr4	5497036	G	0	0	0	0	0	0	0	0	0	0	0	0
Chr4	5497037	C	0	0	0	0	0	0	0	0	0	0	0	0
Chr4	5497038	T	0	0	0	0	0	0	0	0	0	0	0	0
Chr4	5497039	G	0	0	0	0	0	0	0	0	0	0	0	0
Chr4	5497040	A	0	0	0	0	0	0	0	0	0	0	0	0
Chr4	5497041	T	0	0	0	0	0	0	0	0	0	0	0	0
Chr4	5497042	T	0	0	0	0	0	0	0	0	0	0	0	0
Chr4	5497043	A	0	0	0	0	0	0	0	0	0	0	0	0
Chr4	5497044	T	0	0	0	0	0	0	0	0	0	0	0	0
Chr4	5497045	G	0	0	0	0	0	0	0	0	0	0	0	0
Chr4	5497046	G	0	0	0	0	0	0	0	0	0	0	0	0
Chr4	5497047	A	0	0	0	0	0	0	0	0	0	0	0	0
Chr4	5497048	A	0	0	0	0	0	0	0	0	0	0	0	0
Chr4	5497049	T	0	0	0	0	0	0	0	0	0	0	0	0
Chr4	5497050	T	0	0	0	0	0	0	0	0	0	0	0	0
Chr4	5497051	A	0	0	0	0	0	0	0	0	0	0	0	0
Chr4	5497052	A	0	0	0	0	0	0	0	0	0	0	0	0
Chr4	5497053	T	0	0	0	0	0	0	0	0	0	0	0	0
Chr4	5497054	C	0	0	0	0	0	0	0	0	0	0	0	0
Chr4	5497055	A	0	0	0	0	0	0	0	0	0	0	0	0
Chr4	5497056	T	0	0	0	0	0	0	0	0	0	0	0	0
Chr4	5497057	A	0	0	0	0	0	0	0	0	0	0	0	0
Chr4	5497058	C	0	0	0	0	0	0	0	0	0	0	0	0
Chr4	5497059	T	0	0	0	0	0	0	0	0	0	0	0	0
Chr4	5497060	T	0	0	0	0	0	0	0	0	0	0	0	0
Chr4	5497061	G	0	0	0	0	0	0	0	0	0	0	0	-0.286
Chr4	5497062	G	0	0	0	0	0	0	0	0	0	0	0	0
Chr4	5497063	G	0	0	0	0	0	0	0	0	0	0	0	0
Chr4	5497064	T	0	0	0	0	0	0	0	0	0	0	0	0
Chr4	5497065	T	0	0	0	0	0	0	0	0	0	0	0	0
Chr4	5497066	C	0	0	0	0	0	0	0	0	0	0	0	0
Chr4	5497067	A	0	0	0	0	0	0	0	0	0	0	0	0
Chr4	5497068	A	0	0	0	0	0	0	0	0	0	0	0	0
Chr4	5497069	T	0	0	0	0	0	0	0	0	0	0	0	0
Chr4	5497070	C	0	0	0	0	0	0	0	0	0	0	0	0
Chr4	5497071	G	0	0	0	0	0	0	0	0	0	0	0	0
Chr4	5497072	T	0	0	0	0	0	0	0	0	0	0	0	0
Chr4	5497073	G	0	0	0	0	0	0	0	0	0	0	0	0
Chr4	5497074	A	0	0	0	0	0	0	0	0	0	0	0	0
Chr4	5497075	C	0	0	0	0	0	0	0	0	0	0	0	0
Chr4	5497076	C	0	0	0	0	0	0	0	0	0	0	0	0
Chr4	5497077	A	0	0	0	0	0	0	0	0	0	0	0	0
Chr4	5497078	T	0	0	0	0	0	0	0	0	0	0	0	0
Chr4	5497079	G	0	0	0	0	0	0	0	0	0	0	0	0
Chr4	5497080	T	0	0	0	0	0	0	0	0	0	0	0	0
Chr4	5497081	G	0	0	0	0	0	0	0	0	0	0	0	0
Chr4	5497082	A	0	0	0	0	0	0	0	0	0	0	0	0
Chr4	5497083	A	0	0	0	0	0	0	0	0	0	0	0	0
Chr4	5497084	A	0	0	0	0	0	0	0	0	0	0	0	0
Chr4	5497085	G	0	0	0	0	0	0	0	0	0	0	0	0
Chr4	5497086	A	0	0	0	0	0	0	0	0	0	0	0	0
Chr4	5497087	T	0	0	0	0	0	0	0	0	0	0	0	0
Chr4	5497088	T	0	0	0	0	0	0	0	0	0	0	0	0
Chr4	5497089	G	0	0	0	0	0	0	0	0	0	0	0	0
Chr4	5497090	T	0	0	0	0	0	0	0	0	0	0	0	0
Chr4	5497091	G	0	0	0	0	0	0	0	0	0	0	0	0
Chr4	5497092	T	0	0	0	0	0	0	0	0	0	0	0	0
Chr4	5497093	T	0	0	0	0	0	0	0	0	0	0	0	0
Chr4	5497094	T	0	0	0	0	0	0	0	0	0	0	0	0
Chr4	5497095	A	0	0	0	0	0	0	0	0	0	0	0	0
Chr4	5497096	G	0	0	-0.2	0	0	0	0	0	0	0	0	0
Chr4	5497097	A	0	0	0	0	0	0	0	0	0	0	0	0
Chr4	5497098	G	0	0	0	0	0	0	0	0	0	0	0	0
Chr4	5497099	G	0	0	-0.2	0	0	0	0	0	0	0	0	0
Chr4	5497100	A	0	0	0	0	0	0	0	0	0	0	0	0
Chr4	5497101	C	0	0	0	0	0	0	0	0	0	0	0	0
Chr4	5497102	G	0	0	0	0	0	0	0	0	0	0	0	0
Chr4	5497103	G	0	0	0	0	0	0	0	0	0	0	0	0
Chr4	5497104	C	0	0	0	0	0	0	0	0	0	0	0	0
Chr4	5497105	T	0	0	0	0	0	0	0	0	0	0	0	0
Chr4	5497106	A	0	0	0	0	0	0	0	0	0	0	0	0
Chr4	5497107	C	0	0	0	0	0	0	0	0	0	0	0	0
Chr4	5497108	A	0	0	0	0	0	0	0	0	0	0	0	0
Chr4	5497109	A	0	0	0	0	0	0	0	0	0	0	0	0
Chr4	5497110	C	0	0	0	0	0	0	0	0	0	0	0	0
Chr4	5497111	A	0	0	0	0	0	0	0	0	0	0	0	0
Chr4	5497112	A	0	0	0	0	0	0	0	0	0	0	0	0
Chr4	5497113	A	0	0	0	0	0	0	0	0	0	0	0	0
Chr4	5497114	T	0	0	0	0	0	0	0	0	0	0	0	0
Chr4	5497115	A	0	0	0	0	0	0	0	0	0	0	0	0
Chr4	5497116	A	0	0	0	0	0	0	0	0	0	0	0	0
Chr4	5497117	A	0	0	0	0	0	0	0	0	0	0	0	0
Chr4	5497118	G	0	0	0	0	0	0	0	0	0	0	0	0
Chr4	5497119	C	0	0	0	0	0	0	0	0	0	0	0	0
Chr4	5497120	C	0	0	0	0	0	0	0	0	0	0	0	0
Chr4	5497121	T	0	0	0	0	0	0	0	0	0	0	0	0
Chr4	5497122	T	0	0	0	0	0	0	0	0	0	0	0	0
Chr4	5497123	G	0	0	0	0	0	0	0	0	0	0	0	0
Chr4	5497124	A	0	0	0	0	0	0	0	0	0	0	0	0
Chr4	5497125	A	0	0	0	0	0	0	0	0	0	0	0	0
Chr4	5497126	A	0	0	0	0	0	0	0	0	0	0	0	0
Chr4	5497127	A	0	0	0	0	0	0	0	0	0	0	0	0
Chr4	5497128	A	0	0	0	0	0	0	0	0	0	0	0	0
Chr4	5497129	A	0	0	0	0	0	0	0	0	0	0	0	0
Chr4	5497130	C	0	0	0	0	0	0	0	0	0	0	0	0
Chr4	5497131	A	0	0	0	0	0	0	0	0	0	0	0	0
Chr4	5497132	A	0	0	0	0	0	0	0	0	0	0	0	0
Chr4	5497133	T	0	0	0	0	0	0	0	0	0	0	0	0
Chr4	5497134	A	0	0	0	0	0	0	0	0	0	0	0	0
Chr4	5497135	T	0	0	0	0	0	0	0	0	0	0	0	0
Chr4	5497136	A	0	0	0	0	0	0	0	0	0	0	0	0
Chr4	5497137	A	0	0	0	0	0	0	0	0	0	0	0	0
Chr4	5497138	T	0	0	0	0	0	0	0	0	0	0	0	0
Chr4	5497139	T	0	0	0	0	0	0	0	0	0	0	0	0
Chr4	5497140	A	0	0	0	0	0	0	0	0	0	0	0	0
Chr4	5497141	A	0	0	0	0	0	0	0	0	0	0	0	0
Chr4	5497142	G	0	0	0	0	0	0	0	0	0	0	0	0
Chr4	5497143	A	0	0	0	0	0	0	0	0	0	0	0	0
Chr4	5497144	A	0	0	0	0	0	0	0	0	0	0	0	0
Chr4	5497145	T	0	0	0	0	0	0	0	0	0	0	0	0
Chr4	5497146	A	0	0	0	0	0	0	0	0	0	0	0	0
Chr4	5497147	T	0	0	0	0	0	0	0	0	0	0	0	0
Chr4	5497148	C	0	0	0	0	0	0	0	0	0	0	0	0
Chr4	5497149	A	0	0	0	0	0	0	0	0	0	0	0	0
Chr4	5497150	T	0	0	0	0	0	0	0	0	0	0	0	0
Chr4	5497151	A	0	0	0	0	0	0	0	0	0	0	0	0
Chr4	5497152	T	0	0	0	0	0	0	0	0	0	0	0	0
Chr4	5497153	T	0	0	0	0	0	0	0	0	0	0	0	0
Chr4	5497154	A	0	0	0	0	0	0	0	0	0	0	0	0
Chr4	5497155	A	0	0	0	0	0	0	0	0	0	0	0	0
Chr4	5497156	C	0	0	0	0	0	0	0	0	0	0	0	0
Chr4	5497157	T	0	0	0	0	0	0	0	0	0	0	0	0
Chr4	5497158	T	0	0	0	0	0	0	0	0	0	0	0	0
Chr4	5497159	C	0	0	0	0	0	0	0	0	0	0	0	0
Chr4	5497160	G	0	0	0	0	0	0	0	0	0	0	0	0
Chr4	5497161	T	0	0	0	0	0	0	0	0	0	0	0	0
Chr4	5497162	A	0	0	0	0	0	0	0	0	0	0	0	0
Chr4	5497163	A	0	0	0	0	0	0	0	0	0	0	0	0
Chr4	5497164	T	0	0	0	0	0	0	0	0	0	0	0	0
Chr4	5497165	T	0	0	0	0	0	0	0	0	0	0	0	0
Chr4	5497166	T	0	0	0	0	0	0	0	0	0	0	0	0
Chr4	5497167	T	0	0	0	0	0	0	0	0	0	0	0	0
Chr4	5497168	C	0	0	0	0	0	0	0	0	0	0	0	0
Chr4	5497169	A	0	0	0	0	0	0	0	0	0	0	0	0
Chr4	5497170	A	0	0	0	0	0	0	0	0	0	0	0	0
Chr4	5497171	T	0	0	0	0	0	0	0	0	0	0	0	0
Chr4	5497172	A	0	0	0	0	0	0	0	0	0	0	0	0
Chr4	5497173	G	0	0	0	0	0	0	0	0	0	0	0	0
Chr4	5497174	G	0	0	0	0	0	0	0	0	0	0	0	0
Chr4	5497175	T	0	0	0	0	0	0	0	0	0	0	0	0
Chr4	5497176	T	0	0	0	0	0	0	0	0	0	0	0	0
Chr4	5497177	T	0	0	0	0	0	0	0	0	0	0	0	0
Chr4	5497178	T	0	0	0	0	0	0	0	0	0	0	0	0
Chr4	5497179	T	0	0	0	0	0	0	0	0	0	0	0	0
Chr4	5497180	A	0	0	0	0	0	0	0	0	0	0	0	0
Chr4	5497181	A	0	0	0	0	0	0	0	0	0	0	0	0
Chr4	5497182	T	0	0	0	0	0	0	0	0	0	0	0	0
Chr4	5497183	A	0	0	0	0	0	0	0	0	0	0	0	0
Chr4	5497184	T	0	0	0	0	0	0	0	0	0	0	0	0
Chr4	5497185	G	0	0	0	0	0	0	0	0	0	0	0	0
Chr4	5497186	C	0	0	0	0	0	0	0	0	0	0	0	0
Chr4	5497187	A	0	0	0	0	0	0	0	0	0	0	0	0
Chr4	5497188	T	0	0	0	0	0	0	0	0	0	0	0	0
Chr4	5497189	T	0	0	0	0	0	0	0	0	0	0	0	0
Chr4	5497190	T	0	0	0	0	0	0	0	0	0	0	0	0
Chr4	5497191	T	0	0	0	0	0	0	0	0	0	0	0	0
Chr4	5497192	T	0	0	0	0	0	0	0	0	0	0	0	0
Chr4	5497193	T	0	0	0	0	0	0	0	0	0	0	0	0
Chr4	5497194	C	0	0	0	0	0	0	0	0	0	0	0	0
Chr4	5497195	T	0	0	0	0	0	0	0	0	0	0	0	0
Chr4	5497196	A	0	0	0	0	0	0	0	0	0	0	0	0
Chr4	5497197	C	0	0	0	0	0	0	0	0	0	0	0	0
Chr4	5497198	A	0	0	0	0	0	0	0	0	0	0	0	0
Chr4	5497199	T	0	0	0	0	0	0	0	0	0	0	0	0
Chr4	5497200	T	0	0	0	0	0	0	0	0	0	0	0	0
Chr4	5497201	A	0	0	0	0	0	0	0	0	0	0	0	0
Chr4	5497202	T	0	0	0	0	0	0	0	0	0	0	0	0
Chr4	5497203	T	0	0	0	0	0	0	0	0	0	0	0	0
Chr4	5497204	C	0	0	0	0	0	0	0	0	0	0	0	0
Chr4	5497205	C	0	0	0	0	0	0	0	0	0	0	0	0
Chr4	5497206	C	0	0	0	0	0	0	0	0	0	0	0	0
Chr4	5497207	C	0	0	0	0	0	0	0	0	0	0	0	0
Chr4	5497208	A	0	0	0	0	0	0	0	0	0	0	0	0
Chr4	5497209	A	0	0	0	0	0	0	0	0	0	0	0	0
Chr4	5497210	A	0	0	0	0	0	0	0	0	0	0	0	0
Chr4	5497211	A	0	0	0	0	0	0	0	0	0	0	0	0
Chr4	5497212	T	0	0	0	0	0	0	0	0	0	0	0	0
Chr4	5497213	A	0	0	0	0	0	0	0	0	0	0	0	0
Chr4	5497214	T	0	0	0	0	0	0	0	0	0	0	0	0
Chr4	5497215	G	0	0	-0.125	0	0	0	0	0	0	0	0	0
Chr4	5497216	C	0	0	0	0	0	0	0	0	0	0	0	0
Chr4	5497217	C	0	0	0	0	0	0	0	0	0	0	0	0
Chr4	5497218	T	0	0	0	0	0	0	0	0	0	0	0	0
Chr4	5497219	T	0	0	0	0	0	0	0	0	0	0	0	0
Chr4	5497220	C	0	0	0	0	0	0	0	0	0	0	0	0
Chr4	5497221	T	0	0	0	0	0	0	0	0	0	0	0	0
Chr4	5497222	A	0	0	0	0	0	0	0	0	0	0	0	0
Chr4	5497223	T	0	0	0	0	0	0	0	0	0	0	0	0
Chr4	5497224	T	0	0	0	0	0	0	0	0	0	0	0	0
Chr4	5497225	C	0	0	0	0	0	0	0	0	0	0	0	0
Chr4	5497226	A	0	0	0	0	0	0	0	0	0	0	0	0
Chr4	5497227	T	0	0	0	0	0	0	0	0	0	0	0	0
Chr4	5497228	A	0	0	0	0	0	0	0	0	0	0	0	0
Chr4	5497229	A	0	0	0	0	0	0	0	0	0	0	0	0
Chr4	5497230	T	0	0	0	0	0	0	0	0	0	0	0	0
Chr4	5497231	T	0	0	0	0	0	0	0	0	0	0	0	0
Chr4	5497232	T	0	0	0	0	0	0	0	0	0	0	0	0
Chr4	5497233	A	0	0	0	0	0	0	0	0	0	0	0	0
Chr4	5497234	G	0	0	0	0	0	0	0	0	0	0	0	0
Chr4	5497235	T	0	0	0	0	0	0	0	0	0	0	0	0
Chr4	5497236	T	0	0	0	0	0	0	0	0	0	0	0	0
Chr4	5497237	A	0	0	0	0	0	0	0	0	0	0	0	0
Chr4	5497238	G	0	0	-0.167	0	0	0	0	0	0	0	0	0
Chr4	5497239	T	0	0	0	0	0	0	0	0	0	0	0	0
Chr4	5497240	T	0	0	0	0	0	0	0	0	0	0	0	0
Chr4	5497241	T	0	0	0	0	0	0	0	0	0	0	0	0
Chr4	5497242	A	0	0	0	0	0	0	0	0	0	0	0	0
Chr4	5497243	T	0	0	0	0	0	0	0	0	0	0	0	0
Chr4	5497244	A	0	0	0	0	0	0	0	0	0	0	0	0
Chr4	5497245	C	0	0	0	0	0	0	0	0	0	0	0	0
Chr4	5497246	A	0	0	0	0	0	0	0	0	0	0	0	0
Chr4	5497247	T	0	0	0	0	0	0	0	0	0	0	0	0
Chr4	5497248	G	0	0	-0.167	0	0	0	0	0	0	0	0	0
Chr4	5497249	A	0	0	0	0	0	0	0	0	0	0	0	0
Chr4	5497250	T	0	0	0	0	0	0	0	0	0	0	0	0
Chr4	5497251	T	0	0	0	0	0	0	0	0	0	0	0	0
Chr4	5497252	C	0	0	0	0	0	0	0	0	0	0	0	0
Chr4	5497253	C	0	0	0	0	0	0	0	0	0	0	0	0
Chr4	5497254	T	0	0	0	0	0	0	0	0	0	0	0	0
Chr4	5497255	T	0	0	0	0	0	0	0	0	0	0	0	0
Chr4	5497256	A	0	0	0	0	0	0	0	0	0	0	0	0
Chr4	5497257	A	0	0	0	0	0	0	0	0	0	0	0	0
Chr4	5497258	T	0	0	0	0	0	0	0	0	0	0	0	0
Chr4	5497259	C	0	0	0	0	0	0	0	0	0	0	0	0
Chr4	5497260	A	0	0	0	0	0	0	0	0	0	0	0	0
Chr4	5497261	T	0	0	0	0	0	0	0	0	0	0	0	0
Chr4	5497262	T	0	0	0	0	0	0	0	0	0	0	0	0
Chr4	5497263	C	0	0	0	0	0	0	0	0	0	0	0	0
Chr4	5497264	T	0	0	0	0	0	0	0	0	0	0	0	0
Chr4	5497265	T	0	0	0	0	0	0	0	0	0	0	0	0
Chr4	5497266	A	0	0	0	0	0	0	0	0	0	0	0	0
Chr4	5497267	C	0	0	0	0	0	0	0	0	0	0	0	0
Chr4	5497268	A	0	0	0	0	0	0	0	0	0	0	0	0
Chr4	5497269	A	0	0	0	0	0	0	0	0	0	0	0	0
Chr4	5497270	C	0	0	0	0	0	0	0	0	0	0	0	0
Chr4	5497271	C	0	0	0	0	0	0	0	0	0	0	0	0
Chr4	5497272	T	0	0	0	0	0	0	0	0	0	0	0	0
Chr4	5497273	T	0	0	0	0	0	0	0	0	0	0	0	0
Chr4	5497274	T	0	0	0	0	0	0	0	0	0	0	0	0
Chr4	5497275	T	0	0	0	0	0	0	0	0	0	0	0	0
Chr4	5497276	C	0	0	0	0	0	0	0	0	0	0	0	0
Chr4	5497277	T	0	0	0	0	0	0	0	0	0	0	0	0
Chr4	5497278	T	0	0	0	0	0	0	0	0	0	0	0	0
Chr4	5497279	A	0	0	0	0	0	0	0	0	0	0	0	0
Chr4	5497280	C	0	0	0	0	0	0	0	0	0	0	0	0
Chr4	5497281	T	0	0	0	0	0	0	0	0	0	0	0	0
Chr4	5497282	A	0	0	0	0	0	0	0	0	0	0	0	0
Chr4	5497283	G	0	0	0	0	0	0	0	0	0	0	0	0
Chr4	5497284	A	0	0	0	0	0	0	0	0	0	0	0	0
Chr4	5497285	A	0	0	0	0	0	0	0	0	0	0	0	0
Chr4	5497286	T	0	0	0	0	0	0	0	0	0	0	0	0
Chr4	5497287	C	0	0	0	0	0	0	0	0	0	0	0	0
Chr4	5497288	T	0	0	0	0	0	0	0	0	0	0	0	0
Chr4	5497289	G	0	0	0	0	0	0	0	0	0	0	0	0
Chr4	5497290	A	0	0	0	0	0	0	0	0	0	0	0	0
Chr4	5497291	A	0	0	0	0	0	0	0	0	0	0	0	0
Chr4	5497292	C	0	0	0	0	0	0	0	0	0	0	0	0
Chr4	5497293	T	0	0	0	0	0	0	0	0	0	0	0	0
Chr4	5497294	A	0	0	0	0	0	0	0	0	0	0	0	0
Chr4	5497295	T	0	0	0	0	0	0	0	0	0	0	0	0
Chr4	5497296	G	0	0	0	0	0	0	0	0	0	0	0	0
Chr4	5497297	G	0	0	0	0	0	0	0	0	0	0	0	0
Chr4	5497298	T	0	0	0	0	0	0	0	0	0	0	0	0
Chr4	5497299	A	0	0	0	0	0	0	0	0	0	0	0	0
Chr4	5497300	C	0	0	0	0	0	0	0	0	0	0	0	0
Chr4	5497301	C	0	0	0	0	0	0	0	0	0	0	0	0
Chr4	5497302	C	0	0	0.4	0	0	0	0	0	0	0	0	0
Chr4	5497303	A	0	0	0	0	0	0	0	0	0	0	0	0
Chr4	5497304	A	0	0	0	0	0	0	0	0	0	0	0	0
Chr4	5497305	A	0	0	0	0	0	0	0	0	0	0	0	0
Chr4	5497306	A	0	0	0	0	0	0	0	0	0	0	0	0
Chr4	5497307	A	0	0	0	0	0	0	0	0	0	0	0	0
Chr4	5497308	A	0	0	0	0	0	0	0	0	0	0	0	0
Chr4	5497309	G	0	0	0	0	0	0	0	0	0	0	0	0
Chr4	5497310	T	0	0	0	0	0	0	0	0	0	0	0	0
Chr4	5497311	C	0	0	0	0	0	0	0	0	0	0	0	0
Chr4	5497312	T	0	0	0	0	0	0	0	0	0	0	0	0
Chr4	5497313	C	0	0	0.167	0	0	0	0	0	0.4	0	0	0
Chr4	5497314	T	0	0	0	0	0	0	0	0	0	0	0	0
Chr4	5497315	A	0	0	0	0	0	0	0	0	0	0	0	0
Chr4	5497316	C	0	0	0	0	0	0	0	0	0	0	0	0
Chr4	5497317	A	0	0	0	0	0	0	0	0	0	0	0	0
Chr4	5497318	A	0	0	0	0	0	0	0	0	0	0	0	0
Chr4	5497319	T	0	0	0	0	0	0	0	0	0	0	0	0
Chr4	5497320	T	0	0	0	0	0	0	0	0	0	0	0	0
Chr4	5497321	T	0	0	0	0	0	0	0	0	0	0	0	0
Chr4	5497322	T	0	0	0	0	0	0	0	0	0	0	0	0
Chr4	5497323	A	0	0	0	0	0	0	0	0	0	0	0	0
Chr4	5497324	T	0	0	0	0	0	0	0	0	0	0	0	0
Chr4	5497325	T	0	0	0	0	0	0	0	0	0	0	0	0
Chr4	5497326	T	0	0	0	0	0	0	0	0	0	0	0	0
Chr4	5497327	T	0	0	0	0	0	0	0	0	0	0	0	0
Chr4	5497328	C	0	0	0	0	0	0	0	0	0	0	0	0
Chr4	5497329	T	0	0	0	0	0	0	0	0	0	0	0	0
Chr4	5497330	T	0	0	0	0	0	0	0	0	0	0	0	0
Chr4	5497331	G	0	0	0	0	0	0	0	0	0	0	0	-0.2
Chr4	5497332	C	0	0	0.375	0	0	0	0	0	0	0	0	0.4
Chr4	5497333	A	0	0	0	0	0	0	0	0	0	0	0	0
Chr4	5497334	A	0	0	0	0	0	0	0	0	0	0	0	0
Chr4	5497335	T	0	0	0	0	0	0	0	0	0	0	0	0
Chr4	5497336	C	0	0	0.125	0	0	0	0	0	0	0	0	0.2
Chr4	5497337	T	0	0	0	0	0	0	0	0	0	0	0	0
Chr4	5497338	A	0	0	0	0	0	0	0	0	0	0	0	0
Chr4	5497339	G	0	0	0	0	0	0	0	0	-0.167	0	0	0
Chr4	5497340	T	0	0	0	0	0	0	0	0	0	0	0	0
Chr4	5497341	G	0	0	0	0	0	0	0	0	0	0	0	0
Chr4	5497342	A	0	0	0	0	0	0	0	0	0	0	0	0
Chr4	5497343	A	0	0	0	0	0	0	0	0	0	0	0	0
Chr4	5497344	A	0	0	0	0	0	0	0	0	0	0	0	0
Chr4	5497345	G	0	0	0	0	0	0	0	0	-0.167	0	0	0
Chr4	5497346	A	0	0	0	0	0	0	0	0	0	0	0	0
Chr4	5497347	A	0	0	0	0	0	0	0	0	0	0	0	0
Chr4	5497348	T	0	0	0	0	0	0	0	0	0	0	0	0
Chr4	5497349	G	0	0	0	0	0	0	0	0	0	0	0	0
Chr4	5497350	T	0	0	0	0	0	0	0	0	0	0	0	0
Chr4	5497351	T	0	0	0	0	0	0	0	0	0	0	0	0
Chr4	5497352	T	0	0	0	0	0	0	0	0	0	0	0	0
Chr4	5497353	T	0	0	0	0	0	0	0	0	0	0	0	0
Chr4	5497354	T	0	0	0	0	0	0	0	0	0	0	0	0
Chr4	5497355	A	0	0	0	0	0	0	0	0	0	0	0	0
Chr4	5497356	T	0	0	0	0	0	0	0	0	0	0	0	0
Chr4	5497357	A	0	0	0	0	0	0	0	0	0	0	0	0
Chr4	5497358	G	0	0	0	0	0	0	0	0	-0.2	0	0	0
Chr4	5497359	G	0	0	0	0	0	0	0	0	0	0	0	0
Chr4	5497360	T	0	0	0	0	0	0	0	0	0	0	0	0
Chr4	5497361	A	0	0	0	0	0	0	0	0	0	0	0	0
Chr4	5497362	T	0	0	0	0	0	0	0	0	0	0	0	0
Chr4	5497363	A	0	0	0	0	0	0	0	0	0	0	0	0
Chr4	5497364	T	0	0	0	0	0	0	0	0	0	0	0	0
Chr4	5497365	C	0	0	0.111	0	0	0	0	0	0	0	0	0
Chr4	5497366	A	0	0	0	0	0	0	0	0	0	0	0	0
Chr4	5497367	A	0	0	0	0	0	0	0	0	0	0	0	0
Chr4	5497368	A	0	0	0	0	0	0	0	0	0	0	0	0
Chr4	5497369	T	0	0	0	0	0	0	0	0	0	0	0	0
Chr4	5497370	G	0	0	0	0	0	0	0	0	0	0	0	0
Chr4	5497371	G	0	0	0	0	0	0	0	0	0	0	0	0
Chr4	5497372	C	0	0	0	0	0	0	0	0	0	0	0	0
Chr4	5497373	A	0	0	0	0	0	0	0	0	0	0	0	0
Chr4	5497374	C	0	0	0.3	0	0	0	0	0	0	0	0	0.333
Chr4	5497375	A	0	0	0	0	0	0	0	0	0	0	0	0
Chr4	5497376	A	0	0	0	0	0	0	0	0	0	0	0	0
Chr4	5497377	A	0	0	0	0	0	0	0	0	0	0	0	0
Chr4	5497378	A	0	0	0	0	0	0	0	0	0	0	0	0
Chr4	5497379	C	0	0	0	0	0	0	0	0	0	0	0	0
Chr4	5497380	T	0	0	0	0	0	0	0	0	0	0	0	0
Chr4	5497381	A	0	0	0	0	0	0	0	0	0	0	0	0
Chr4	5497382	G	0	0	0	0	0	0	0	0	0	0	0	0
Chr4	5497383	G	0	0	0	0	0	0	0	0	0	0	0	0
Chr4	5497384	T	0	0	0	0	0	0	0	0	0	0	0	0
Chr4	5497385	T	0	0	0	0	0	0	0	0	0	0	0	0
Chr4	5497386	C	0	0	0.182	0	0	0	0	0	0	0	0	0
Chr4	5497387	T	0	0	0	0	0	0	0	0	0	0	0	0
Chr4	5497388	T	0	0	0	0	0	0	0	0	0	0	0	0
Chr4	5497389	A	0	0	0	0	0	0	0	0	0	0	0	0
Chr4	5497390	A	0	0	0	0	0	0	0	0	0	0	0	0
Chr4	5497391	A	0	0	0	0	0	0	0	0	0	0	0	0
Chr4	5497392	C	0	0	0	0	0	0	0	0	0	0	0	0
Chr4	5497393	T	0	0	0	0	0	0	0	0	0	0	0	0
Chr4	5497394	C	0	0	0.091	0	0	0	0	0	0	0	0	0.111
Chr4	5497395	A	0	0	0	0	0	0	0	0	0	0	0	0
Chr4	5497396	C	0	0	0.273	0	0	0	0	0	0	0	0	0.375
Chr4	5497397	A	0	0	0	0	0	0	0	0	0	0	0	0
Chr4	5497398	A	0	0	0	0	0	0	0	0	0	0	0	0
Chr4	5497399	A	0	0	0	0	0	0	0	0	0	0	0	0
Chr4	5497400	A	0	0	0	0	0	0	0	0	0	0	0	0
Chr4	5497401	A	0	0	0	0	0	0	0	0	0	0	0	0
Chr4	5497402	G	0	0	0	0	0	0	0	0	0	0	0	0
Chr4	5497403	T	0	0	0	0	0	0	0	0	0	0	0	0
Chr4	5497404	T	0	0	0	0	0	0	0	0	0	0	0	0
Chr4	5497405	G	0	0	0	0	0	0	0	0	0	0	0	-0.333
Chr4	5497406	T	0	0	0	0	0	0	0	0	0	0	0	0
Chr4	5497407	T	0	0	0	0	0	0	0	0	0	0	0	0
Chr4	5497408	T	0	0	0	0	0	0	0	0	0	0	0	0
Chr4	5497409	G	0	0	0	0	0	0	0	0	0	0	0	0
Chr4	5497410	T	0	0	0	0	0	0	0	0	0	0	0	0
Chr4	5497411	A	0	0	0	0	0	0	0	0	0	0	0	0
Chr4	5497412	A	0	0	0	0	0	0	0	0	0	0	0	0
Chr4	5497413	A	0	0	0	0	0	0	0	0	0	0	0	0
Chr4	5497414	G	0	0	0	0	0	0	0	0	0	0	0	0
Chr4	5497415	T	0	0	0	0	0	0	0	0	0	0	0	0
Chr4	5497416	A	0	0	0	0	0	0	0	0	0	0	0	0
Chr4	5497417	C	0	0	0	0	0	0	0	0	0	0	0	0
Chr4	5497418	T	0	0	0	0	0	0	0	0	0	0	0	0
Chr4	5497419	A	0	0	0	0	0	0	0	0	0	0	0	0
Chr4	5497420	A	0	0	0	0	0	0	0	0	0	0	0	0
Chr4	5497421	A	0	0	0	0	0	0	0	0	0	0	0	0
Chr4	5497422	T	0	0	0	0	0	0	0	0	0	0	0	0
Chr4	5497423	A	0	0	0	0	0	0	0	0	0	0	0	0
Chr4	5497424	T	0	0	0	0	0	0	0	0	0	0	0	0
Chr4	5497425	T	0	0	0	0	0	0	0	0	0	0	0	0
Chr4	5497426	C	0	0	0	0	0	0	0	0	0	0	0	0
Chr4	5497427	T	0	0	0	0	0	0	0	0	0	0	0	0
Chr4	5497428	C	0	0.083	0	0	0	0	0	0	0	0	0	0
Chr4	5497429	A	0	0	0	0	0	0	0	0	0	0	0	0
Chr4	5497430	G	0	0	0	0	0	0	0	0	0	0	-0.333	0
Chr4	5497431	T	0	0	0	0	0	0	0	0	0	0	0	0
Chr4	5497432	A	0	0	0	0	0	0	0	0	0	0	0	0
Chr4	5497433	T	0	0	0	0	0	0	0	0	0	0	0	0
Chr4	5497434	T	0	0	0	0	0	0	0	0	0	0	0	0
Chr4	5497435	T	0	0	0	0	0	0	0	0	0	0	0	0
Chr4	5497436	A	0	0	0	0	0	0	0	0	0	0	0	0
Chr4	5497437	A	0	0	0	0	0	0	0	0	0	0	0	0
Chr4	5497438	A	0	0	0	0	0	0	0	0	0	0	0	0
Chr4	5497439	A	0	0	0	0	0	0	0	0	0	0	0	0
Chr4	5497440	T	0	0	0	0	0	0	0	0	0	0	0	0
Chr4	5497441	A	0	0	0	0	0	0	0	0	0	0	0	0
Chr4	5497442	G	0	0	0	0	0	0	0	0	0	0	0	-0.6
Chr4	5497443	G	0	0	0	0	0	0	0	0	0	0	0	-0.4
Chr4	5497444	T	0	0	0	0	0	0	0	0	0	0	0	0
Chr4	5497445	A	0	0	0	0	0	0	0	0	0	0	0	0
Chr4	5497446	T	0	0	0	0	0	0	0	0	0	0	0	0
Chr4	5497447	G	0	0	0	0	0	0	0	0	0	0	0	-0.6
Chr4	5497448	A	0	0	0	0	0	0	0	0	0	0	0	0
Chr4	5497449	A	0	0	0	0	0	0	0	0	0	0	0	0
Chr4	5497450	C	0	0	0	0	0	0	0	0	0	0	0	0
Chr4	5497451	A	0	0	0	0	0	0	0	0	0	0	0	0
Chr4	5497452	T	0	0	0	0	0	0	0	0	0	0	0	0
Chr4	5497453	G	0	0	0	0	0	0	0	0	0	0	0	-0.4
Chr4	5497454	T	0	0	0	0	0	0	0	0	0	0	0	0
Chr4	5497455	A	0	0	0	0	0	0	0	0	0	0	0	0
Chr4	5497456	A	0	0	0	0	0	0	0	0	0	0	0	0
Chr4	5497457	A	0	0	0	0	0	0	0	0	0	0	0	0
Chr4	5497458	A	0	0	0	0	0	0	0	0	0	0	0	0
Chr4	5497459	C	0.778	0	0	0.8	0	0	0.692	0	0	0.833	0	0
Chr4	5497460	G	0	0	0	0	0	0	0	0	0	0	0	0
Chr4	5497461	A	0	0	0	0	0	0	0	0	0	0	0	0
Chr4	5497462	T	0	0	0	0	0	0	0	0	0	0	0	0
Chr4	5497463	A	0	0	0	0	0	0	0	0	0	0	0	0
Chr4	5497464	T	0	0	0	0	0	0	0	0	0	0	0	0
Chr4	5497465	C	0	0	0	0	0	0.1	0	0	0.167	0	0	0
Chr4	5497466	A	0	0	0	0	0	0	0	0	0	0	0	0
Chr4	5497467	A	0	0	0	0	0	0	0	0	0	0	0	0
Chr4	5497468	A	0	0	0	0	0	0	0	0	0	0	0	0
Chr4	5497469	C	0	0	0.053	0	0	0.2	0	0	0.167	0	0	0.133
Chr4	5497470	T	0	0	0	0	0	0	0	0	0	0	0	0
Chr4	5497471	A	0	0	0	0	0	0	0	0	0	0	0	0
Chr4	5497472	A	0	0	0	0	0	0	0	0	0	0	0	0
Chr4	5497473	A	0	0	0	0	0	0	0	0	0	0	0	0
Chr4	5497474	C	0	0	0.1	0	0	0.222	0	0	0.333	0	0	0.125
Chr4	5497475	T	0	0	0	0	0	0	0	0	0	0	0	0
Chr4	5497476	A	0	0	0	0	0	0	0	0	0	0	0	0
Chr4	5497477	C	0.895	0	0	0.889	0	0	0.917	0	0	0.875	0	0
Chr4	5497478	G	0	0	0	0	0	0	0	0	0	0	0	0
Chr4	5497479	A	0	0	0	0	0	0	0	0	0	0	0	0
Chr4	5497480	A	0	0	0	0	0	0	0	0	0	0	0	0
Chr4	5497481	T	0	0	0	0	0	0	0	0	0	0	0	0
Chr4	5497482	A	0	0	0	0	0	0	0	0	0	0	0	0
Chr4	5497483	A	0	0	0	0	0	0	0	0	0	0	0	0
Chr4	5497484	T	0	0	0	0	0	0	0	0	0	0	0	0
Chr4	5497485	A	0	0	0	0	0	0	0	0	0	0	0	0
Chr4	5497486	T	0	0	0	0	0	0	0	0	0	0	0	0
Chr4	5497487	G	0	0	0	0	0	-0.4	0	0	0	0	0	0
Chr4	5497488	T	0	0	0	0	0	0	0	0	0	0	0	0
Chr4	5497489	A	0	0	0	0	0	0	0	0	0	0	0	0
Chr4	5497490	T	0	0	0	0	0	0	0	0	0	0	0	0
Chr4	5497491	A	0	0	0	0	0	0	0	0	0	0	0	0
Chr4	5497492	G	0	0	0	0	0	-1	0	0	0	0	0	0
Chr4	5497493	T	0	0	0	0	0	0	0	0	0	0	0	0
Chr4	5497494	G	0	0	0	0	0	-0.8	0	0	0	0	0	0
Chr4	5497495	T	0	0	0	0	0	0	0	0	0	0	0	0
Chr4	5497496	T	0	0	0	0	0	0	0	0	0	0	0	0
Chr4	5497497	T	0	0	0	0	0	0	0	0	0	0	0	0
Chr4	5497498	T	0	0	0	0	0	0	0	0	0	0	0	0
Chr4	5497499	T	0	0	0	0	0	0	0	0	0	0	0	0
Chr4	5497500	T	0	0	0	0	0	0	0	0	0	0	0	0
Chr4	5497501	A	0	0	0	0	0	0	0	0	0	0	0	0
Chr4	5497502	T	0	0	0	0	0	0	0	0	0	0	0	0
Chr4	5497503	T	0	0	0	0	0	0	0	0	0	0	0	0
Chr4	5497504	A	0	0	0	0	0	0	0	0	0	0	0	0
Chr4	5497505	C	0	0.941	0	0	0.889	0	0	0.818	0	0	0.85	0
Chr4	5497506	A	0	0	0	0	0	0	0	0	0	0	0	0
Chr4	5497507	G	0	0	0	0	-1	0	0	0	0	0	0	0
Chr4	5497508	A	0	0	0	0	0	0	0	0	0	0	0	0
Chr4	5497509	C	0	0	0.588	0	0	0.8	0	0	0.75	0	0	0.562
Chr4	5497510	A	0	0	0	0	0	0	0	0	0	0	0	0
Chr4	5497511	A	0	0	0	0	0	0	0	0	0	0	0	0
Chr4	5497512	C	0	0.833	0	0	1	0	0	0.909	0	0	0.941	0
Chr4	5497513	T	0	0	0	0	0	0	0	0	0	0	0	0
Chr4	5497514	G	0	0	0	0	-1	0	0	0	0	0	0	0
Chr4	5497515	T	0	0	0	0	0	0	0	0	0	0	0	0
Chr4	5497516	A	0	0	0	0	0	0	0	0	0	0	0	0
Chr4	5497517	T	0	0	0	0	0	0	0	0	0	0	0	0
Chr4	5497518	A	0	0	0	0	0	0	0	0	0	0	0	0
Chr4	5497519	T	0	0	0	0	0	0	0	0	0	0	0	0
Chr4	5497520	C	0.941	0	0	1	0	0	0.875	0	0	1	0	0
Chr4	5497521	G	0	0	0	-1	0	0	0	0	0	0	0	0
Chr4	5497522	C	0	0.875	0	0	1	0	0	0.875	0	0	0.882	0
Chr4	5497523	T	0	0	0	0	0	0	0	0	0	0	0	0
Chr4	5497524	G	0	0	0	0	-1	0	0	0	0	0	0	0
Chr4	5497525	T	0	0	0	0	0	0	0	0	0	0	0	0
Chr4	5497526	T	0	0	0	0	0	0	0	0	0	0	0	0
Chr4	5497527	A	0	0	0	0	0	0	0	0	0	0	0	0
Chr4	5497528	A	0	0	0	0	0	0	0	0	0	0	0	0
Chr4	5497529	A	0	0	0	0	0	0	0	0	0	0	0	0
Chr4	5497530	T	0	0	0	0	0	0	0	0	0	0	0	0
Chr4	5497531	T	0	0	0	0	0	0	0	0	0	0	0	0
Chr4	5497532	A	0	0	0	0	0	0	0	0	0	0	0	0
Chr4	5497533	T	0	0	0	0	0	0	0	0	0	0	0	0
Chr4	5497534	C	0	0	0.615	0	0	0.8	0	0	0.571	0	0	0.533
Chr4	5497535	T	0	0	0	0	0	0	0	0	0	0	0	0
Chr4	5497536	A	0	0	0	0	0	0	0	0	0	0	0	0
Chr4	5497537	G	0	0	0	0	0	-1	0	0	0	0	0	0
Chr4	5497538	T	0	0	0	0	0	0	0	0	0	0	0	0
Chr4	5497539	T	0	0	0	0	0	0	0	0	0	0	0	0
Chr4	5497540	A	0	0	0	0	0	0	0	0	0	0	0	0
Chr4	5497541	T	0	0	0	0	0	0	0	0	0	0	0	0
Chr4	5497542	G	0	0	0	0	0	-1	0	0	-0.8	0	0	0
Chr4	5497543	C	0	0	0.5	0	0	0.7	0	0	0.5	0	0	0.625
Chr4	5497544	C	0	0.9	0	0	1	0	0	0.714	0	0	0.938	0
Chr4	5497545	A	0	0	0	0	0	0	0	0	0	0	0	0
Chr4	5497546	G	0	0	0	0	-1	0	0	-1	0	0	-1	0
Chr4	5497547	T	0	0	0	0	0	0	0	0	0	0	0	0
Chr4	5497548	T	0	0	0	0	0	0	0	0	0	0	0	0
Chr4	5497549	G	0	0	0	0	0	0	0	0	-1	0	0	-0.8
Chr4	5497550	A	0	0	0	0	0	0	0	0	0	0	0	0
Chr4	5497551	T	0	0	0	0	0	0	0	0	0	0	0	0
Chr4	5497552	A	0	0	0	0	0	0	0	0	0	0	0	0
Chr4	5497553	T	0	0	0	0	0	0	0	0	0	0	0	0
Chr4	5497554	A	0	0	0	0	0	0	0	0	0	0	0	0
Chr4	5497555	T	0	0	0	0	0	0	0	0	0	0	0	0
Chr4	5497556	T	0	0	0	0	0	0	0	0	0	0	0	0
Chr4	5497557	A	0	0	0	0	0	0	0	0	0	0	0	0
Chr4	5497558	A	0	0	0	0	0	0	0	0	0	0	0	0
Chr4	5497559	A	0	0	0	0	0	0	0	0	0	0	0	0
Chr4	5497560	A	0	0	0	0	0	0	0	0	0	0	0	0
Chr4	5497561	A	0	0	0	0	0	0	0	0	0	0	0	0
Chr4	5497562	G	0	0	0	0	0	0	0	0	-0.8	0	0	-0.714
Chr4	5497563	T	0	0	0	0	0	0	0	0	0	0	0	0
Chr4	5497564	T	0	0	0	0	0	0	0	0	0	0	0	0
Chr4	5497565	A	0	0	0	0	0	0	0	0	0	0	0	0
Chr4	5497566	G	0	0	0	0	0	0	0	0	-0.8	0	0	-0.429
Chr4	5497567	A	0	0	0	0	0	0	0	0	0	0	0	0
Chr4	5497568	T	0	0	0	0	0	0	0	0	0	0	0	0
Chr4	5497569	G	0	0	0	0	0	0	0	0	0	0	0	-0.571
Chr4	5497570	A	0	0	0	0	0	0	0	0	0	0	0	0
Chr4	5497571	A	0	0	0	0	0	0	0	0	0	0	0	0
Chr4	5497572	A	0	0	0	0	0	0	0	0	0	0	0	0
Chr4	5497573	G	0	0	0	0	0	0	0	0	0	0	0	-0.571
Chr4	5497574	T	0	0	0	0	0	0	0	0	0	0	0	0
Chr4	5497575	C	0	0	0.333	0	0	0.583	0	0	0.462	0	0	0.625
Chr4	5497576	T	0	0	0	0	0	0	0	0	0	0	0	0
Chr4	5497577	A	0	0	0	0	0	0	0	0	0	0	0	0
Chr4	5497578	C	0	0	0.267	0	0	0.615	0	0	0.308	0	0	0.562
Chr4	5497579	T	0	0	0	0	0	0	0	0	0	0	0	0
Chr4	5497580	C	0.75	0	0	0.923	0	0	0.538	0	0	0.812	0	0
Chr4	5497581	G	0	0	0	0	0	0	0	0	0	-1	0	0
Chr4	5497582	C	0	0.588	0	0	0.692	0	0	0.308	0	0	0.75	0
Chr4	5497583	A	0	0	0	0	0	0	0	0	0	0	0	0
Chr4	5497584	G	0	0	0	0	-0.6	0	0	0	0	0	-0.833	0
Chr4	5497585	A	0	0	0	0	0	0	0	0	0	0	0	0
Chr4	5497586	A	0	0	0	0	0	0	0	0	0	0	0	0
Chr4	5497587	T	0	0	0	0	0	0	0	0	0	0	0	0
Chr4	5497588	C	0.824	0	0	0.846	0	0	0.455	0	0	0.789	0	0
Chr4	5497589	G	0	0	0	0	0	0	0	0	0	-0.8	0	0
Chr4	5497590	T	0	0	0	0	0	0	0	0	0	0	0	0
Chr4	5497591	A	0	0	0	0	0	0	0	0	0	0	0	0
Chr4	5497592	T	0	0	0	0	0	0	0	0	0	0	0	0
Chr4	5497593	G	0	0	0	0	0	-0.2	0	0	0	0	0	-0.6
Chr4	5497594	T	0	0	0	0	0	0	0	0	0	0	0	0
Chr4	5497595	T	0	0	0	0	0	0	0	0	0	0	0	0
Chr4	5497596	A	0	0	0	0	0	0	0	0	0	0	0	0
Chr4	5497597	T	0	0	0	0	0	0	0	0	0	0	0	0
Chr4	5497598	G	0	0	0	0	0	-0.167	0	0	-0.333	0	0	-0.6
Chr4	5497599	A	0	0	0	0	0	0	0	0	0	0	0	0
Chr4	5497600	T	0	0	0	0	0	0	0	0	0	0	0	0
Chr4	5497601	A	0	0	0	0	0	0	0	0	0	0	0	0
Chr4	5497602	T	0	0	0	0	0	0	0	0	0	0	0	0
Chr4	5497603	A	0	0	0	0	0	0	0	0	0	0	0	0
Chr4	5497604	T	0	0	0	0	0	0	0	0	0	0	0	0
Chr4	5497605	G	0	0	0	0	0	0	0	0	-0.333	0	0	-0.2
Chr4	5497606	A	0	0	0	0	0	0	0	0	0	0	0	0
Chr4	5497607	A	0	0	0	0	0	0	0	0	0	0	0	0
Chr4	5497608	A	0	0	0	0	0	0	0	0	0	0	0	0
Chr4	5497609	T	0	0	0	0	0	0	0	0	0	0	0	0
Chr4	5497610	T	0	0	0	0	0	0	0	0	0	0	0	0
Chr4	5497611	T	0	0	0	0	0	0	0	0	0	0	0	0
Chr4	5497612	T	0	0	0	0	0	0	0	0	0	0	0	0
Chr4	5497613	G	0	0	0	0	0	0	0	0	-0.167	0	0	-0.2
Chr4	5497614	A	0	0	0	0	0	0	0	0	0	0	0	0
Chr4	5497615	T	0	0	0	0	0	0	0	0	0	0	0	0
Chr4	5497616	T	0	0	0	0	0	0	0	0	0	0	0	0
Chr4	5497617	C	0	0.083	0	0	0	0	0	0.167	0	0	0.211	0
Chr4	5497618	T	0	0	0	0	0	0	0	0	0	0	0	0
Chr4	5497619	G	0	0	0	0	-0.143	0	0	-0.5	0	0	-0.333	0
Chr4	5497620	T	0	0	0	0	0	0	0	0	0	0	0	0
Chr4	5497621	A	0	0	0	0	0	0	0	0	0	0	0	0
Chr4	5497622	T	0	0	0	0	0	0	0	0	0	0	0	0
Chr4	5497623	A	0	0	0	0	0	0	0	0	0	0	0	0
Chr4	5497624	A	0	0	0	0	0	0	0	0	0	0	0	0
Chr4	5497625	C	0	0	0	0	0	0	0	0	0.167	0	0	0
Chr4	5497626	T	0	0	0	0	0	0	0	0	0	0	0	0
Chr4	5497627	T	0	0	0	0	0	0	0	0	0	0	0	0
Chr4	5497628	G	0	0	-0.4	0	0	0	0	0	-0.2	0	0	-0.333
Chr4	5497629	G	0	0	-0.2	0	0	0	0	0	-0.2	0	0	-0.167
Chr4	5497630	C	0	0	0	0	0	0	0	0	0.167	0	0	0
Chr4	5497631	C	0	0	0	0	0	0	0	0	0.25	0	0	0
Chr4	5497632	T	0	0	0	0	0	0	0	0	0	0	0	0
Chr4	5497633	A	0	0	0	0	0	0	0	0	0	0	0	0
Chr4	5497634	A	0	0	0	0	0	0	0	0	0	0	0	0
Chr4	5497635	G	0	0	0	0	0	0	0	0	-0.2	0	0	0
Chr4	5497636	A	0	0	0	0	0	0	0	0	0	0	0	0
Chr4	5497637	A	0	0	0	0	0	0	0	0	0	0	0	0
Chr4	5497638	A	0	0	0	0	0	0	0	0	0	0	0	0
Chr4	5497639	G	0	0	0	0	0	0	0	0	-0.2	0	0	0
Chr4	5497640	A	0	0	0	0	0	0	0	0	0	0	0	0
Chr4	5497641	G	0	0	0	0	0	0	0	0	-0.167	0	0	0
Chr4	5497642	G	0	0	0	0	0	0	0	0	0	0	0	0
Chr4	5497643	C	0	0	0	0	0	0	0	0	0.091	0	0	0.077
Chr4	5497644	T	0	0	0	0	0	0	0	0	0	0	0	0
Chr4	5497645	A	0	0	0	0	0	0	0	0	0	0	0	0
Chr4	5497646	A	0	0	0	0	0	0	0	0	0	0	0	0
Chr4	5497647	G	0	0	-0.2	0	0	0	0	0	0	0	0	0
Chr4	5497648	A	0	0	0	0	0	0	0	0	0	0	0	0
Chr4	5497649	G	0	0	0	0	0	0	0	0	0	0	0	0
Chr4	5497650	G	0	0	0	0	0	0	0	0	0	0	0	0
Chr4	5497651	C	0	0	0	0	0	0	0	0	0	0	0	0
Chr4	5497652	A	0	0	0	0	0	0	0	0	0	0	0	0
Chr4	5497653	T	0	0	0	0	0	0	0	0	0	0	0	0
Chr4	5497654	A	0	0	0	0	0	0	0	0	0	0	0	0
Chr4	5497655	T	0	0	0	0	0	0	0	0	0	0	0	0
Chr4	5497656	T	0	0	0	0	0	0	0	0	0	0	0	0
Chr4	5497657	A	0	0	0	0	0	0	0	0	0	0	0	0
Chr4	5497658	A	0	0	0	0	0	0	0	0	0	0	0	0
Chr4	5497659	A	0	0	0	0	0	0	0	0	0	0	0	0
Chr4	5497660	C	0	0	0	0	0	0	0	0	0	0	0	0
Chr4	5497661	A	0	0	0	0	0	0	0	0	0	0	0	0
Chr4	5497662	T	0	0	0	0	0	0	0	0	0	0	0	0
Chr4	5497663	C	0	0	0	0	0	0	0	0	0	0	0	0.1
Chr4	5497664	A	0	0	0	0	0	0	0	0	0	0	0	0
Chr4	5497665	A	0	0	0	0	0	0	0	0	0	0	0	0
Chr4	5497666	A	0	0	0	0	0	0	0	0	0	0	0	0
Chr4	5497667	A	0	0	0	0	0	0	0	0	0	0	0	0
Chr4	5497668	G	0	0	-0.2	0	0	0	0	0	0	0	0	0
Chr4	5497669	A	0	0	0	0	0	0	0	0	0	0	0	0
Chr4	5497670	A	0	0	0	0	0	0	0	0	0	0	0	0
Chr4	5497671	T	0	0	0	0	0	0	0	0	0	0	0	0
Chr4	5497672	G	0	0	-0.167	0	0	0	0	0	0	0	0	0
Chr4	5497673	A	0	0	0	0	0	0	0	0	0	0	0	0
Chr4	5497674	G	0	0	-0.167	0	0	0	0	0	0	0	0	0
Chr4	5497675	T	0	0	0	0	0	0	0	0	0	0	0	0
Chr4	5497676	A	0	0	0	0	0	0	0	0	0	0	0	0
Chr4	5497677	T	0	0	0	0	0	0	0	0	0	0	0	0
Chr4	5497678	A	0	0	0	0	0	0	0	0	0	0	0	0
Chr4	5497679	C	0	0	0	0	0	0.091	0	0	0.125	0	0	0.125
Chr4	5497680	T	0	0	0	0	0	0	0	0	0	0	0	0
Chr4	5497681	A	0	0	0	0	0	0	0	0	0	0	0	0
Chr4	5497682	A	0	0	0	0	0	0	0	0	0	0	0	0
Chr4	5497683	T	0	0	0	0	0	0	0	0	0	0	0	0
Chr4	5497684	A	0	0	0	0	0	0	0	0	0	0	0	0
Chr4	5497685	C	0	0	0	0	0	0	0	0	0	0	0	0
Chr4	5497686	C	0	0	0	0	0	0	0	0	0	0	0	0
Chr4	5497687	A	0	0	0	0	0	0	0	0	0	0	0	0
Chr4	5497688	C	0	0	0.167	0	0	0.182	0	0	0.143	0	0	0.091
Chr4	5497689	T	0	0	0	0	0	0	0	0	0	0	0	0
Chr4	5497690	A	0	0	0	0	0	0	0	0	0	0	0	0
Chr4	5497691	T	0	0	0	0	0	0	0	0	0	0	0	0
Chr4	5497692	T	0	0	0	0	0	0	0	0	0	0	0	0
Chr4	5497693	G	0	0	-0.143	0	0	-0.2	0	0	0	0	0	0
Chr4	5497694	A	0	0	0	0	0	0	0	0	0	0	0	0
Chr4	5497695	A	0	0	0	0	0	0	0	0	0	0	0	0
Chr4	5497696	G	0	0	0	0	0	0	0	0	0	0	0	0
Chr4	5497697	A	0	0	0	0	0	0	0	0	0	0	0	0
Chr4	5497698	A	0	0	0	0	0	0	0	0	0	0	0	0
Chr4	5497699	A	0	0	0	0	0	0	0	0	0	0	0	0
Chr4	5497700	C	0	0	0	0	0	0	0	0	0	0	0	0
Chr4	5497701	C	0	0	0.143	0	0	0	0	0	0	0	0	0
Chr4	5497702	A	0	0	0	0	0	0	0	0	0	0	0	0
Chr4	5497703	T	0	0	0	0	0	0	0	0	0	0	0	0
Chr4	5497704	G	0	0	0	0	0	0	0	0	0	0	0	0
Chr4	5497705	A	0	0	0	0	0	0	0	0	0	0	0	0
Chr4	5497706	A	0	0	0	0	0	0	0	0	0	0	0	0
Chr4	5497707	G	0	0	0	0	0	0	0	0	0	0	0	0	SURE
Chr4	5497708	G	0	0	0	0	0	0	0	0	0	0	0	0	SURE
Chr4	5497709	A	0	0	0	0	0	0	0	0	0	0	0	0	SURE
Chr4	5497710	G	0	0	0	0	0	0	0	0	0	0	0	0	SURE
Chr4	5497711	A	0	0	0	0	0	0	0	0	0	0	0	0	SURE
Chr4	5497712	C	0	0	0	0	0	0.143	0	0	0	0	0	0	SURE
Chr4	5497713	A	0	0	0	0	0	0	0	0	0	0	0	0
Chr4	5497714	A	0	0	0	0	0	0	0	0	0	0	0	0
Chr4	5497715	A	0	0	0	0	0	0	0	0	0	0	0	0
Chr4	5497716	G	0	0	0	0	0	0	0	0	0	0	0	0
Chr4	5497717	C	0	0	0	0	0	0	0	0	0	0	0	0
Chr4	5497718	C	0	0	0	0	0	0	0	0	0	0	0	0
Chr4	5497719	T	0	0	0	0	0	0	0	0	0	0	0	0
Chr4	5497720	T	0	0	0	0	0	0	0	0	0	0	0	0
Chr4	5497721	A	0	0	0	0	0	0	0	0	0	0	0	0
Chr4	5497722	A	0	0	0	0	0	0	0	0	0	0	0	0
Chr4	5497723	G	0	0	0	0	0	0	0	0	0	0	0	0
Chr4	5497724	G	0	0	0	0	0	0	0	0	0	0	0	0
Chr4	5497725	A	0	0	0	0	0	0	0	0	0	0	0	0
Chr4	5497726	T	0	0	0	0	0	0	0	0	0	0	0	0
Chr4	5497727	T	0	0	0	0	0	0	0	0	0	0	0	0
Chr4	5497728	G	0	0	0	0	0	0	0	0	0	0	0	0
Chr4	5497729	A	0	0	0	0	0	0	0	0	0	0	0	0
Chr4	5497730	A	0	0	0	0	0	0	0	0	0	0	0	0
Chr4	5497731	C	0	0	0	0	0	0	0	0	0	0	0	0
Chr4	5497732	T	0	0	0	0	0	0	0	0	0	0	0	0
Chr4	5497733	T	0	0	0	0	0	0	0	0	0	0	0	0
Chr4	5497734	G	0	0	0	0	0	0	0	0	0	0	0	0
Chr4	5497735	A	0	0	0	0	0	0	0	0	0	0	0	0
Chr4	5497736	A	0	0	0	0	0	0	0	0	0	0	0	0
Chr4	5497737	C	0	0	0	0	0	0	0	0	0	0	0	0
Chr4	5497738	C	0	0	0	0	0	0	0	0	0	0	0	0
Chr4	5497739	T	0	0	0	0	0	0	0	0	0	0	0	0
Chr4	5497740	A	0	0	0	0	0	0	0	0	0	0	0	0
Chr4	5497741	G	0	0	0	0	0	0	0	0	0	0	0	0
Chr4	5497742	A	0	0	0	0	0	0	0	0	0	0	0	0
Chr4	5497743	C	0	0	0	0	0	0	0	0	0	0	0	0
Chr4	5497744	A	0	0	0	0	0	0	0	0	0	0	0	0
Chr4	5497745	T	0	0	0	0	0	0	0	0	0	0	0	0
Chr4	5497746	T	0	0	0	0	0	0	0	0	0	0	0	0
Chr4	5497747	A	0	0	0	0	0	0	0	0	0	0	0	0
Chr4	5497748	T	0	0	0	0	0	0	0	0	0	0	0	0
Chr4	5497749	T	0	0	0	0	0	0	0	0	0	0	0	0
Chr4	5497750	A	0	0	0	0	0	0	0	0	0	0	0	0
Chr4	5497751	G	0	0	0	0	0	-0.125	0	0	0	0	0	-0.077
Chr4	5497752	G	0	0	0	0	0	0	0	0	0	0	0	0
Chr4	5497753	G	0	0	0	0	0	0	0	0	0	0	0	0
Chr4	5497754	C	0	0	0	0	0	0	0	0	0	0	0	0
Chr4	5497755	T	0	0	0	0	0	0	0	0	0	0	0	0
Chr4	5497756	A	0	0	0	0	0	0	0	0	0	0	0	0
Chr4	5497757	A	0	0	0	0	0	0	0	0	0	0	0	0
Chr4	5497758	A	0	0	0	0	0	0	0	0	0	0	0	0
Chr4	5497759	T	0	0	0	0	0	0	0	0	0	0	0	0
Chr4	5497760	G	0	0	0	0	0	0	0	0	0	0	0	0
Chr4	5497761	C	0	0	0	0	0	0	0	0	0	0	0	0.2
Chr4	5497762	A	0	0	0	0	0	0	0	0	0	0	0	0
Chr4	5497763	T	0	0	0	0	0	0	0	0	0	0	0	0
Chr4	5497764	T	0	0	0	0	0	0	0	0	0	0	0	0
Chr4	5497765	T	0	0	0	0	0	0	0	0	0	0	0	0
Chr4	5497766	T	0	0	0	0	0	0	0	0	0	0	0	0
Chr4	5497767	A	0	0	0	0	0	0	0	0	0	0	0	0
Chr4	5497768	T	0	0	0	0	0	0	0	0	0	0	0	0
Chr4	5497769	C	0	0	0	0	0	0	0	0	0	0	0	0
Chr4	5497770	C	0	0	0	0	0	0	0	0	0	0	0	0
Chr4	5497771	G	0	0	0	0	0	0	0	0	0	0	0	0
Chr4	5497772	A	0	0	0	0	0	0	0	0	0	0	0	0
Chr4	5497773	C	0	0	0	0	0	0	0	0	0	0	0	0
Chr4	5497774	G	0	0	0	0	0	0	0	0	0	0	0	0
Chr4	5497775	T	0	0	0	0	0	0	0	0	0	0	0	0
Chr4	5497776	G	0	0	0	0	0	0	0	0	0	0	0	0
Chr4	5497777	G	0	0	0	0	0	0	0	0	0	0	0	0
Chr4	5497778	C	0	0	0	0	0	0	0	0	0	0	0	0
Chr4	5497779	G	0	0	0	0	0	0	0	0	0	0	0	0
Chr4	5497780	G	0	0	0	0	0	0	0	0	0	0	0	0
Chr4	5497781	C	0	0	0	0	0	0	0	0	0	0	0	0
Chr4	5497782	A	0	0	0	0	0	0	0	0	0	0	0	0
Chr4	5497783	T	0	0	0	0	0	0	0	0	0	0	0	0
Chr4	5497784	C	0	0	0	0	0	0	0	0	0	0	0	0
Chr4	5497785	T	0	0	0	0	0	0	0	0	0	0	0	0
Chr4	5497786	A	0	0	0	0	0	0	0	0	0	0	0	0
Chr4	5497787	T	0	0	0	0	0	0	0	0	0	0	0	0
Chr4	5497788	T	0	0	0	0	0	0	0	0	0	0	0	0
Chr4	5497789	C	0	0	0	0	0	0	0	0	0	0	0	0
Chr4	5497790	A	0	0	0	0	0	0	0	0	0	0	0	0
Chr4	5497791	G	0	0	0	0	0	0	0	0	0	0	0	0
Chr4	5497792	A	0	0	0	0	0	0	0	0	0	0	0	0
Chr4	5497793	T	0	0	0	0	0	0	0	0	0	0	0	0
Chr4	5497794	T	0	0	0	0	0	0	0	0	0	0	0	0
Chr4	5497795	C	0	0	0	0	0	0	0	0	0	0	0	0
Chr4	5497796	T	0	0	0	0	0	0	0	0	0	0	0	0
Chr4	5497797	G	0	0	0	0	0	0	0	0	0	0	0	0
Chr4	5497798	G	0	0	0	0	0	0	0	0	0	0	0	0
Chr4	5497799	G	0	0	0	0	0	0	0	0	0	0	0	0
Chr4	5497800	A	0	0	0	0	0	0	0	0	0	0	0	0
Chr4	5497801	C	0	0	0	0	0	0	0	0	0	0	0	0
Chr4	5497802	C	0	0	0	0	0	0	0	0	0	0	0	0
Chr4	5497803	C	0	0	0	0	0	0	0	0	0	0	0	0
Chr4	5497804	A	0	0	0	0	0	0	0	0	0	0	0	0
Chr4	5497805	C	0	0	0	0	0	0	0	0	0	0	0	0
Chr4	5497806	G	0	0	0	0	0	0	0	0	0	0	0	0
Chr4	5497807	T	0	0	0	0	0	0	0	0	0	0	0	0
Chr4	5497808	T	0	0	0	0	0	0	0	0	0	0	0	0
Chr4	5497809	T	0	0	0	0	0	0	0	0	0	0	0	0
Chr4	5497810	C	0	0	0	0	0	0	0	0	0	0	0	0
Chr4	5497811	A	0	0	0	0	0	0	0	0	0	0	0	0
Chr4	5497812	C	0	0	0	0	0	0.2	0	0	0	0	0	0
Chr4	5497813	A	0	0	0	0	0	0	0	0	0	0	0	0
Chr4	5497814	A	0	0	0	0	0	0	0	0	0	0	0	0
Chr4	5497815	C	0	0	0	0	0	0	0	0	0	0	0	0
Chr4	5497816	C	0	0	0	0	0	0	0	0	0	0	0	0
Chr4	5497817	T	0	0	0	0	0	0	0	0	0	0	0	0
Chr4	5497818	A	0	0	0	0	0	0	0	0	0	0	0	0
Chr4	5497819	T	0	0	0	0	0	0	0	0	0	0	0	0
Chr4	5497820	T	0	0	0	0	0	0	0	0	0	0	0	0
Chr4	5497821	G	0	0	0	0	0	0	0	0	0	0	0	0
Chr4	5497822	G	0	0	0	0	0	0	0	0	0	0	0	0
Chr4	5497823	T	0	0	0	0	0	0	0	0	0	0	0	0
Chr4	5497824	C	0	0	0	0	0	0	0	0	0	0	0	0
Chr4	5497825	A	0	0	0	0	0	0	0	0	0	0	0	0
Chr4	5497826	A	0	0	0	0	0	0	0	0	0	0	0	0
Chr4	5497827	G	0	0	0	0	0	0	0	0	0	0	0	0
Chr4	5497828	A	0	0	0	0	0	0	0	0	0	0	0	0
Chr4	5497829	A	0	0	0	0	0	0	0	0	0	0	0	0
Chr4	5497830	T	0	0	0	0	0	0	0	0	0	0	0	0
Chr4	5497831	C	0	0	0	0	0	0	0	0	0	0	0	0
Chr4	5497832	T	0	0	0	0	0	0	0	0	0	0	0	0
Chr4	5497833	G	0	0	0	0	0	0	0	0	0	0	0	0
Chr4	5497834	T	0	0	0	0	0	0	0	0	0	0	0	0
Chr4	5497835	T	0	0	0	0	0	0	0	0	0	0	0	0
Chr4	5497836	G	0	0	0	0	0	0	0	0	0	0	0	0
Chr4	5497837	C	0	0	0	0	0	0	0	0	0	0	0	0
Chr4	5497838	T	0	0	0	0	0	0	0	0	0	0	0	0
Chr4	5497839	T	0	0	0	0	0	0	0	0	0	0	0	0
Chr4	5497840	A	0	0	0	0	0	0	0	0	0	0	0	0
Chr4	5497841	C	0	0	0	0	0	0	0	0	0	0	0	0
Chr4	5497842	A	0	0	0	0	0	0	0	0	0	0	0	0
Chr4	5497843	G	0	0	0	0	0	0	0	0	0	0	0	0
Chr4	5497844	C	0	0	0	0	0	0	0	0	0	0	0	0
Chr4	5497845	G	0	0	0	0	0	0	0	0	0	0	0	0
Chr4	5497846	C	0	0	0	0	0	0	0	0	0	0	0	0
Chr4	5497847	A	0	0	0	0	0	0	0	0	0	0	0	0
Chr4	5497848	A	0	0	0	0	0	0	0	0	0	0	0	0
Chr4	5497849	A	0	0	0	0	0	0	0	0	0	0	0	0
Chr4	5497850	T	0	0	0	0	0	0	0	0	0	0	0	0
Chr4	5497851	A	0	0	0	0	0	0	0	0	0	0	0	0
Chr4	5497852	C	0	0	0	0	0	0	0	0	0	0	0	0
Chr4	5497853	T	0	0	0	0	0	0	0	0	0	0	0	0
Chr4	5497854	A	0	0	0	0	0	0	0	0	0	0	0	0
Chr4	5497855	T	0	0	0	0	0	0	0	0	0	0	0	0
Chr4	5497856	A	0	0	0	0	0	0	0	0	0	0	0	0
Chr4	5497857	A	0	0	0	0	0	0	0	0	0	0	0	0
Chr4	5497858	T	0	0	0	0	0	0	0	0	0	0	0	0
Chr4	5497859	C	0	0	0	0	0	0	0	0	0	0	0	0
Chr4	5497860	A	0	0	0	0	0	0	0	0	0	0	0	0
Chr4	5497861	A	0	0	0	0	0	0	0	0	0	0	0	0
Chr4	5497862	A	0	0	0	0	0	0	0	0	0	0	0	0
Chr4	5497863	T	0	0	0	0	0	0	0	0	0	0	0	0
Chr4	5497864	T	0	0	0	0	0	0	0	0	0	0	0	0
Chr4	5497865	G	0	0	0	0	0	0	0	0	0	0	0	0
Chr4	5497866	T	0	0	0	0	0	0	0	0	0	0	0	0
Chr4	5497867	T	0	0	0	0	0	0	0	0	0	0	0	0
Chr4	5497868	A	0	0	0	0	0	0	0	0	0	0	0	0
Chr4	5497869	A	0	0	0	0	0	0	0	0	0	0	0	0
Chr4	5497870	G	0	0	0	0	0	0	0	0	0	0	0	0
Chr4	5497871	T	0	0	0	0	0	0	0	0	0	0	0	0
Chr4	5497872	C	0	0	0	0	0	0	0	0	0	0	0	0
Chr4	5497873	A	0	0	0	0	0	0	0	0	0	0	0	0
Chr4	5497874	A	0	0	0	0	0	0	0	0	0	0	0	0
Chr4	5497875	C	0	0	0.4	0	0	0	0	0	0	0	0	0
Chr4	5497876	C	0	0	0	0	0	0	0	0	0	0	0	0
Chr4	5497877	T	0	0	0	0	0	0	0	0	0	0	0	0
Chr4	5497878	C	0	0	0	0	0	0	0	0	0	0	0	0
Chr4	5497879	T	0	0	0	0	0	0	0	0	0	0	0	0
Chr4	5497880	A	0	0	0	0	0	0	0	0	0	0	0	0
Chr4	5497881	T	0	0	0	0	0	0	0	0	0	0	0	0
Chr4	5497882	T	0	0	0	0	0	0	0	0	0	0	0	0
Chr4	5497883	T	0	0	0	0	0	0	0	0	0	0	0	0
Chr4	5497884	T	0	0	0	0	0	0	0	0	0	0	0	0
Chr4	5497885	A	0	0	0	0	0	0	0	0	0	0	0	0
Chr4	5497886	T	0	0	0	0	0	0	0	0	0	0	0	0
Chr4	5497887	G	0	0	0	0	0	0	0	0	0	0	0	0
Chr4	5497888	T	0	0	0	0	0	0	0	0	0	0	0	0
Chr4	5497889	T	0	0	0	0	0	0	0	0	0	0	0	0
Chr4	5497890	G	0	0	0	0	0	0	0	0	0	0	0	0
Chr4	5497891	C	0	0	0	0	0	0	0	0	0	0	0	0
Chr4	5497892	C	0	0	0	0	0	0	0	0	0	0	0	0
Chr4	5497893	A	0	0	0	0	0	0	0	0	0	0	0	0
Chr4	5497894	A	0	0	0	0	0	0	0	0	0	0	0	0
Chr4	5497895	T	0	0	0	0	0	0	0	0	0	0	0	0
Chr4	5497896	G	0	0	0	0	0	0	0	0	0	0	0	0
Chr4	5497897	C	0	0	0	0	0	0	0	0	0	0	0	0
Chr4	5497898	A	0	0	0	0	0	0	0	0	0	0	0	0
Chr4	5497899	C	0	0	0	0	0	0	0	0	0	0	0	0
Chr4	5497900	A	0	0	0	0	0	0	0	0	0	0	0	0
Chr4	5497901	T	0	0	0	0	0	0	0	0	0	0	0	0
Chr4	5497902	A	0	0	0	0	0	0	0	0	0	0	0	0
Chr4	5497903	A	0	0	0	0	0	0	0	0	0	0	0	0
Chr4	5497904	G	0	0	0	0	0	0	0	0	0	0	0	0
Chr4	5497905	T	0	0	0	0	0	0	0	0	0	0	0	0
Chr4	5497906	T	0	0	0	0	0	0	0	0	0	0	0	0
Chr4	5497907	G	0	0	0	0	0	0	0	0	0	0	0	0
Chr4	5497908	T	0	0	0	0	0	0	0	0	0	0	0	0
Chr4	5497909	T	0	0	0	0	0	0	0	0	0	0	0	0
Chr4	5497910	T	0	0	0	0	0	0	0	0	0	0	0	0
Chr4	5497911	T	0	0	0	0	0	0	0	0	0	0	0	0
Chr4	5497912	C	0	0	0	0	0	0	0	0	0	0	0	0
Chr4	5497913	A	0	0	0	0	0	0	0	0	0	0	0	0
Chr4	5497914	A	0	0	0	0	0	0	0	0	0	0	0	0
Chr4	5497915	G	0	0	0	0	0	0	0	0	0	0	0	0
Chr4	5497916	T	0	0	0	0	0	0	0	0	0	0	0	0
Chr4	5497917	A	0	0	0	0	0	0	0	0	0	0	0	0
Chr4	5497918	T	0	0	0	0	0	0	0	0	0	0	0	0
Chr4	5497919	A	0	0	0	0	0	0	0	0	0	0	0	0
Chr4	5497920	G	0	0	0	0	0	0	0	0	0	0	0	0
Chr4	5497921	T	0	0	0	0	0	0	0	0	0	0	0	0
Chr4	5497922	A	0	0	0	0	0	0	0	0	0	0	0	0
Chr4	5497923	A	0	0	0	0	0	0	0	0	0	0	0	0
Chr4	5497924	T	0	0	0	0	0	0	0	0	0	0	0	0
Chr4	5497925	A	0	0	0	0	0	0	0	0	0	0	0	0
Chr4	5497926	C	0	0	0	0	0	0	0	0	0	0	0	0
Chr4	5497927	A	0	0	0	0	0	0	0	0	0	0	0	0
Chr4	5497928	A	0	0	0	0	0	0	0	0	0	0	0	0
Chr4	5497929	A	0	0	0	0	0	0	0	0	0	0	0	0
Chr4	5497930	G	0	0	0	0	0	0	0	0	0	0	0	0
Chr4	5497931	A	0	0	0	0	0	0	0	0	0	0	0	0
Chr4	5497932	A	0	0	0	0	0	0	0	0	0	0	0	0
Chr4	5497933	C	0	0	0	0	0	0	0	0	0	0	0	0
Chr4	5497934	A	0	0	0	0	0	0	0	0	0	0	0	0
Chr4	5497935	T	0	0	0	0	0	0	0	0	0	0	0	0
Chr4	5497936	G	0	0	0	0	0	0	0	0	0	0	0	0
Chr4	5497937	T	0	0	0	0	0	0	0	0	0	0	0	0
Chr4	5497938	A	0	0	0	0	0	0	0	0	0	0	0	0
Chr4	5497939	T	0	0	0	0	0	0	0	0	0	0	0	0
Chr4	5497940	A	0	0	0	0	0	0	0	0	0	0	0	0
Chr4	5497941	G	0	0	0	0	0	0	0	0	0	0	0	0
Chr4	5497942	T	0	0	0	0	0	0	0	0	0	0	0	0
Chr4	5497943	T	0	0	0	0	0	0	0	0	0	0	0	0
Chr4	5497944	G	0	0	0	0	0	0	0	0	0	0	0	0
Chr4	5497945	C	0	0	0.143	0	0	0	0	0	0	0	0	0
Chr4	5497946	T	0	0	0	0	0	0	0	0	0	0	0	0
Chr4	5497947	A	0	0	0	0	0	0	0	0	0	0	0	0
Chr4	5497948	G	0	0	0	0	0	0	0	0	0	0	0	0
Chr4	5497949	A	0	0	0	0	0	0	0	0	0	0	0	0
Chr4	5497950	T	0	0	0	0	0	0	0	0	0	0	0	0
Chr4	5497951	A	0	0	0	0	0	0	0	0	0	0	0	0
Chr4	5497952	T	0	0	0	0	0	0	0	0	0	0	0	0
Chr4	5497953	T	0	0	0	0	0	0	0	0	0	0	0	0
Chr4	5497954	A	0	0	0	0	0	0	0	0	0	0	0	0
Chr4	5497955	T	0	0	0	0	0	0	0	0	0	0	0	0
Chr4	5497956	A	0	0	0	0	0	0	0	0	0	0	0	0
Chr4	5497957	T	0	0	0	0	0	0	0	0	0	0	0	0
Chr4	5497958	A	0	0	0	0	0	0	0	0	0	0	0	0
Chr4	5497959	A	0	0	0	0	0	0	0	0	0	0	0	0
Chr4	5497960	T	0	0	0	0	0	0	0	0	0	0	0	0
Chr4	5497961	T	0	0	0	0	0	0	0	0	0	0	0	0
Chr4	5497962	T	0	0	0	0	0	0	0	0	0	0	0	0
Chr4	5497963	T	0	0	0	0	0	0	0	0	0	0	0	0
Chr4	5497964	A	0	0	0	0	0	0	0	0	0	0	0	0
Chr4	5497965	G	0	0	0	0	0	0	0	0	0	0	0	0
Chr4	5497966	T	0	0	0	0	0	0	0	0	0	0	0	0
Chr4	5497967	T	0	0	0	0	0	0	0	0	0	0	0	0
Chr4	5497968	T	0	0	0	0	0	0	0	0	0	0	0	0
Chr4	5497969	A	0	0	0	0	0	0	0	0	0	0	0	0
Chr4	5497970	T	0	0	0	0	0	0	0	0	0	0	0	0
Chr4	5497971	C	0	0	0	0	0	0	0	0	0	0	0	0
Chr4	5497972	T	0	0	0	0	0	0	0	0	0	0	0	0
Chr4	5497973	C	0	0	0	0	0	0	0	0	0	0	0	0
Chr4	5497974	T	0	0	0	0	0	0	0	0	0	0	0	0
Chr4	5497975	A	0	0	0	0	0	0	0	0	0	0	0	0
Chr4	5497976	A	0	0	0	0	0	0	0	0	0	0	0	0
Chr4	5497977	A	0	0	0	0	0	0	0	0	0	0	0	0
Chr4	5497978	T	0	0	0	0	0	0	0	0	0	0	0	0
Chr4	5497979	G	0	0	0	0	0	0	0	0	0	0	0	0
Chr4	5497980	T	0	0	0	0	0	0	0	0	0	0	0	0
Chr4	5497981	T	0	0	0	0	0	0	0	0	0	0	0	0
Chr4	5497982	G	0	0	0	0	0	0	0	0	0	0	0	0
Chr4	5497983	T	0	0	0	0	0	0	0	0	0	0	0	0
Chr4	5497984	C	0	0	0	0	0	0	0	0	0	0	0	0
Chr4	5497985	C	0	0	0	0	0	0	0	0	0	0	0	0
Chr4	5497986	C	0	0	0	0	0	0	0	0	0	0	0	0
Chr4	5497987	A	0	0	0	0	0	0	0	0	0	0	0	0
Chr4	5497988	G	0	0	0	0	0	0	0	0	0	0	0	0
Chr4	5497989	A	0	0	0	0	0	0	0	0	0	0	0	0
Chr4	5497990	A	0	0	0	0	0	0	0	0	0	0	0	0
Chr4	5497991	A	0	0	0	0	0	0	0	0	0	0	0	0
Chr4	5497992	T	0	0	0	0	0	0	0	0	0	0	0	0
Chr4	5497993	A	0	0	0	0	0	0	0	0	0	0	0	0
Chr4	5497994	T	0	0	0	0	0	0	0	0	0	0	0	0
Chr4	5497995	A	0	0	0	0	0	0	0	0	0	0	0	0
Chr4	5497996	A	0	0	0	0	0	0	0	0	0	0	0	0
Chr4	5497997	A	0	0	0	0	0	0	0	0	0	0	0	0
Chr4	5497998	G	0	0	0	0	0	0	0	0	0	0	0	0
Chr4	5497999	G	0	0	0	0	0	0	0	0	0	0	0	0
Chr4	5498000	A	0	0	0	0	0	0	0	0	0	0	0	0
Chr4	5498001	A	0	0	0	0	0	0	0	0	0	0	0	0
Chr4	5498002	C	0	0	0	0	0	0	0	0	0	0	0	0
Chr4	5498003	T	0	0	0	0	0	0	0	0	0	0	0	0
Chr4	5498004	T	0	0	0	0	0	0	0	0	0	0	0	0
Chr4	5498005	G	0	0	0	0	0	0	0	0	0	0	0	0
Chr4	5498006	G	0	0	0	0	0	0	0	0	0	0	0	0
Chr4	5498007	A	0	0	0	0	0	0	0	0	0	0	0	0
Chr4	5498008	C	0	0	0	0	0	0	0	0	0	0	0	0
Chr4	5498009	A	0	0	0	0	0	0	0	0	0	0	0	0
Chr4	5498010	A	0	0	0	0	0	0	0	0	0	0	0	0
Chr4	5498011	A	0	0	0	0	0	0	0	0	0	0	0	0
Chr4	5498012	A	0	0	0	0	0	0	0	0	0	0	0	0
Chr4	5498013	C	0	0	0	0	0	0	0	0	0	0	0	0	F2
Chr4	5498014	A	0	0	0	0	0	0	0	0	0	0	0	0	F2
Chr4	5498015	A	0	0	0	0	0	0	0	0	0	0	0	0	F2
Chr4	5498016	A	0	0	0	0	0	0	0	0	0	0	0	0	F2
Chr4	5498017	A	0	0	0	0	0	0	0	0	0	0	0	0	F2
Chr4	5498018	A	0	0	0	0	0	0	0	0	0	0	0	0	F2
Chr4	5498019	C	0	0	0	0	0	0	0	0	0	0	0	0	F2
Chr4	5498020	A	0	0	0	0	0	0	0	0	0	0	0	0	F2
Chr4	5498021	T	0	0	0	0	0	0	0	0	0	0	0	0	F2
Chr4	5498022	G	0	0	0	0	0	0	0	0	0	0	0	0	F2
Chr4	5498023	G	0	0	0	0	0	0	0	0	0	0	0	0	F2
Chr4	5498024	G	0	0	0	0	0	0	0	0	0	0	0	0	F2
Chr4	5498025	A	0	0	0	0	0	0	0	0	0	0	0	0	F2
Chr4	5498026	G	0	0	0	0	0	0	0	0	0	0	0	0	F2
Chr4	5498027	G	0	0	0	0	0	0	0	0	0	0	0	0	F2
Chr4	5498028	A	0	0	0	0	0	0	0	0	0	0	0	0	F2
Chr4	5498029	C	0	0	0	0	0	0	0	0	0	0	0	0	F2
Chr4	5498030	A	0	0	0	0	0	0	0	0	0	0	0	0	F2
Chr4	5498031	A	0	0	0	0	0	0	0	0	0	0	0	0	F2
Chr4	5498032	A	0	0	0	0	0	0	0	0	0	0	0	0	F2
Chr4	5498033	A	0	0	0	0	0	0	0	0	0	0	0	0	F2
Chr4	5498034	C	0	0	0	0	0	0	0	0	0	0	0	0
Chr4	5498035	A	0	0	0	0	0	0	0	0	0	0	0	0
Chr4	5498036	A	0	0	0	0	0	0	0	0	0	0	0	0
Chr4	5498037	T	0	0	0	0	0	0	0	0	0	0	0	0
Chr4	5498038	T	0	0	0	0	0	0	0	0	0	0	0	0
Chr4	5498039	G	0	0	0	0	0	0	0	0	0	0	0	0
Chr4	5498040	C	0	0	0	0	0	0	0	0	0	0	0	0
Chr4	5498041	A	0	0	0	0	0	0	0	0	0	0	0	0
Chr4	5498042	C	0	0	0	0	0	0	0	0	0	0	0	0
Chr4	5498043	A	0	0	0	0	0	0	0	0	0	0	0	0
Chr4	5498044	T	0	0	0	0	0	0	0	0	0	0	0	0
Chr4	5498045	C	0	0	0	0	0	0	0	0	0	0	0	0
Chr4	5498046	A	0	0	0	0	0	0	0	0	0	0	0	0
Chr4	5498047	A	0	0	0	0	0	0	0	0	0	0	0	0
Chr4	5498048	T	0	0	0	0	0	0	0	0	0	0	0	0
Chr4	5498049	C	0	0	0	0	0	0	0	0	0	0	0	0
Chr4	5498050	A	0	0	0	0	0	0	0	0	0	0	0	0
Chr4	5498051	T	0	0	0	0	0	0	0	0	0	0	0	0
Chr4	5498052	T	0	0	0	0	0	0	0	0	0	0	0	0
Chr4	5498053	T	0	0	0	0	0	0	0	0	0	0	0	0
Chr4	5498054	C	0	0	0	0	0	0	0	0	0	0	0	0
Chr4	5498055	T	0	0	0	0	0	0	0	0	0	0	0	0
Chr4	5498056	A	0	0	0	0	0	0	0	0	0	0	0	0
Chr4	5498057	A	0	0	0	0	0	0	0	0	0	0	0	0
Chr4	5498058	T	0	0	0	0	0	0	0	0	0	0	0	0
Chr4	5498059	A	0	0	0	0	0	0	0	0	0	0	0	0
Chr4	5498060	G	0	0	0	0	0	0	0	0	0	0	0	0
Chr4	5498061	A	0	0	0	0	0	0	0	0	0	0	0	0
Chr4	5498062	T	0	0	0	0	0	0	0	0	0	0	0	0
Chr4	5498063	T	0	0	0	0	0	0	0	0	0	0	0	0
Chr4	5498064	G	0	0	0	0	0	0	0	0	0	0	0	0
Chr4	5498065	C	0	0	0	0	0	0	0	0	0	0	0	0
Chr4	5498066	A	0	0	0	0	0	0	0	0	0	0	0	0
Chr4	5498067	T	0	0	0	0	0	0	0	0	0	0	0	0
Chr4	5498068	A	0	0	0	0	0	0	0	0	0	0	0	0
Chr4	5498069	A	0	0	0	0	0	0	0	0	0	0	0	0
Chr4	5498070	A	0	0	0	0	0	0	0	0	0	0	0	0
Chr4	5498071	A	0	0	0	0	0	0	0	0	0	0	0	0
Chr4	5498072	T	0	0	0	0	0	0	0	0	0	0	0	0
Chr4	5498073	A	0	0	0	0	0	0	0	0	0	0	0	0
Chr4	5498074	A	0	0	0	0	0	0	0	0	0	0	0	0
Chr4	5498075	T	0	0	0	0	0	0	0	0	0	0	0	0
Chr4	5498076	A	0	0	0	0	0	0	0	0	0	0	0	0
Chr4	5498077	T	0	0	0	0	0	0	0	0	0	0	0	0
Chr4	5498078	A	0	0	0	0	0	0	0	0	0	0	0	0
Chr4	5498079	T	0	0	0	0	0	0	0	0	0	0	0	0
Chr4	5498080	G	0	0	0	0	0	0	0	0	0	0	0	0
Chr4	5498081	T	0	0	0	0	0	0	0	0	0	0	0	0
Chr4	5498082	T	0	0	0	0	0	0	0	0	0	0	0	0
Chr4	5498083	A	0	0	0	0	0	0	0	0	0	0	0	0
Chr4	5498084	C	0	0	0	0	0	0	0	0	0	0	0	0
Chr4	5498085	T	0	0	0	0	0	0	0	0	0	0	0	0
Chr4	5498086	A	0	0	0	0	0	0	0	0	0	0	0	0
Chr4	5498087	A	0	0	0	0	0	0	0	0	0	0	0	0
Chr4	5498088	A	0	0	0	0	0	0	0	0	0	0	0	0
Chr4	5498089	A	0	0	0	0	0	0	0	0	0	0	0	0
Chr4	5498090	T	0	0	0	0	0	0	0	0	0	0	0	0
Chr4	5498091	A	0	0	0	0	0	0	0	0	0	0	0	0
Chr4	5498092	A	0	0	0	0	0	0	0	0	0	0	0	0
Chr4	5498093	T	0	0	0	0	0	0	0	0	0	0	0	0
Chr4	5498094	C	0	0	0	0	0	0	0	0	0	0	0	0
Chr4	5498095	T	0	0	0	0	0	0	0	0	0	0	0	0
Chr4	5498096	A	0	0	0	0	0	0	0	0	0	0	0	0
Chr4	5498097	T	0	0	0	0	0	0	0	0	0	0	0	0
Chr4	5498098	T	0	0	0	0	0	0	0	0	0	0	0	0
Chr4	5498099	G	0	0	0	0	0	0	0	0	0	0	0	0
Chr4	5498100	G	0	0	0	0	0	0	0	0	0	0	0	0
Chr4	5498101	C	0	0	0	0	0	0	0	0	0	0	0	0
Chr4	5498102	A	0	0	0	0	0	0	0	0	0	0	0	0
Chr4	5498103	G	0	0	0	0	0	0	0	0	0	0	0	0
Chr4	5498104	T	0	0	0	0	0	0	0	0	0	0	0	0
Chr4	5498105	A	0	0	0	0	0	0	0	0	0	0	0	0
Chr4	5498106	G	0	0	0	0	0	0	0	0	0	0	0	0
Chr4	5498107	A	0	0	0	0	0	0	0	0	0	0	0	0
Chr4	5498108	T	0	0	0	0	0	0	0	0	0	0	0	0
Chr4	5498109	G	0	0	0	0	0	0	0	0	0	0	0	0
Chr4	5498110	A	0	0	0	0	0	0	0	0	0	0	0	0
Chr4	5498111	A	0	0	0	0	0	0	0	0	0	0	0	0
Chr4	5498112	T	0	0	0	0	0	0	0	0	0	0	0	0
Chr4	5498113	A	0	0	0	0	0	0	0	0	0	0	0	0
Chr4	5498114	G	0	0	0	0	0	0	0	0	0	0	0	0
Chr4	5498115	T	0	0	0	0	0	0	0	0	0	0	0	0
Chr4	5498116	T	0	0	0	0	0	0	0	0	0	0	0	0
Chr4	5498117	T	0	0	0	0	0	0	0	0	0	0	0	0
Chr4	5498118	T	0	0	0	0	0	0	0	0	0	0	0	0
Chr4	5498119	G	0	0	0	0	0	0	0	0	0	0	0	0
Chr4	5498120	C	0	0	0	0	0	0	0	0	0	0	0	0
Chr4	5498121	T	0	0	0	0	0	0	0	0	0	0	0	0
Chr4	5498122	A	0	0	0	0	0	0	0	0	0	0	0	0
Chr4	5498123	C	0	0	0	0	0	0	0	0	0	0	0	0
Chr4	5498124	A	0	0	0	0	0	0	0	0	0	0	0	0
Chr4	5498125	T	0	0	0	0	0	0	0	0	0	0	0	0
Chr4	5498126	A	0	0	0	0	0	0	0	0	0	0	0	0
Chr4	5498127	T	0	0	0	0	0	0	0	0	0	0	0	0
Chr4	5498128	T	0	0	0	0	0	0	0	0	0	0	0	0
Chr4	5498129	T	0	0	0	0	0	0	0	0	0	0	0	0
Chr4	5498130	C	0	0	0	0	0	0	0	0	0	0	0	0
Chr4	5498131	T	0	0	0	0	0	0	0	0	0	0	0	0
Chr4	5498132	A	0	0	0	0	0	0	0	0	0	0	0	0
Chr4	5498133	T	0	0	0	0	0	0	0	0	0	0	0	0
Chr4	5498134	T	0	0	0	0	0	0	0	0	0	0	0	0
Chr4	5498135	C	0	0	0	0	0	0	0	0	0	0	0	0
Chr4	5498136	T	0	0	0	0	0	0	0	0	0	0	0	0
Chr4	5498137	T	0	0	0	0	0	0	0	0	0	0	0	0
Chr4	5498138	T	0	0	0	0	0	0	0	0	0	0	0	0
Chr4	5498139	T	0	0	0	0	0	0	0	0	0	0	0	0
Chr4	5498140	G	0	0	0	0	0	0	0	0	0	0	0	0
Chr4	5498141	A	0	0	0	0	0	0	0	0	0	0	0	0
Chr4	5498142	T	0	0	0	0	0	0	0	0	0	0	0	0
Chr4	5498143	T	0	0	0	0	0	0	0	0	0	0	0	0
Chr4	5498144	A	0	0	0	0	0	0	0	0	0	0	0	0
Chr4	5498145	T	0	0	0	0	0	0	0	0	0	0	0	0
Chr4	5498146	T	0	0	0	0	0	0	0	0	0	0	0	0
Chr4	5498147	T	0	0	0	0	0	0	0	0	0	0	0	0
Chr4	5498148	T	0	0	0	0	0	0	0	0	0	0	0	0
Chr4	5498149	A	0	0	0	0	0	0	0	0	0	0	0	0
Chr4	5498150	T	0	0	0	0	0	0	0	0	0	0	0	0
Chr4	5498151	A	0	0	0	0	0	0	0	0	0	0	0	0
Chr4	5498152	A	0	0	0	0	0	0	0	0	0	0	0	0
Chr4	5498153	A	0	0	0	0	0	0	0	0	0	0	0	0
Chr4	5498154	A	0	0	0	0	0	0	0	0	0	0	0	0
Chr4	5498155	G	0	0	0	0	0	0	0	0	0	0	0	0	R1
Chr4	5498156	C	0	0	0	0	0	0	0	0	0	0	0	0	R1
Chr4	5498157	T	0	0	0	0	0	0	0	0	0	0	0	0	R1
Chr4	5498158	G	0	0	0	0	0	0	0	0	0	0	0	0	R1
Chr4	5498159	T	0	0	0	0	0	0	0	0	0	0	0	0	R1
Chr4	5498160	C	0	0	0	0	0	0	0	0	0	0	0	0	R1
Chr4	5498161	C	0	0	0	0	0	0	0	0	0	0	0	0	R1
Chr4	5498162	C	0	0	0	0	0	0	0	0	0	0	0	0	R1
Chr4	5498163	A	0	0	0	0	0	0	0	0	0	0	0	0	R1
Chr4	5498164	C	0	0	0	0	0	0	0	0	0	0	0	0	R1
Chr4	5498165	C	0	0	0	0	0	0	0	0	0	0	0	0	R1
Chr4	5498166	A	0	0	0	0	0	0	0	0	0	0	0	0	R1
Chr4	5498167	A	0	0	0	0	0	0	0	0	0	0	0	0	R1
Chr4	5498168	T	0	0	0	0	0	0	0	0	0	0	0	0	R1
Chr4	5498169	A	0	0	0	0	0	0	0	0	0	0	0	0	R1
Chr4	5498170	G	0	0	0	0	0	0	0	0	0	0	0	0	R1
Chr4	5498171	A	0	0	0	0	0	0	0	0	0	0	0	0	R1
Chr4	5498172	C	0	0	0	0	0	0	0	0	0	0	0	0	R1
Chr4	5498173	C	0	0	0	0	0	0	0	0	0	0	0	0	R1
Chr4	5498174	T	0	0	0	0	0	0	0	0	0	0	0	0	R1
Chr4	5498175	T	0	0	0	0	0	0	0	0	0	0	0	0
Chr4	5498176	T	0	0	0	0	0	0	0	0	0	0	0	0
Chr4	5498177	T	0	0	0	0	0	0	0	0	0	0	0	0
Chr4	5498178	T	0	0	0	0	0	0	0	0	0	0	0	0
Chr4	5498179	A	0	0	0	0	0	0	0	0	0	0	0	0
Chr4	5498180	A	0	0	0	0	0	0	0	0	0	0	0	0
Chr4	5498181	T	0	0	0	0	0	0	0	0	0	0	0	0
Chr4	5498182	G	0	0	0	0	0	0	0	0	0	0	0	0
Chr4	5498183	G	0	0	0	0	0	0	0	0	0	0	0	0
Chr4	5498184	A	0	0	0	0	0	0	0	0	0	0	0	0
Chr4	5498185	G	0	0	0	0	0	0	0	0	0	0	0	0
Chr4	5498186	G	0	0	0	0	0	0	0	0	0	0	0	0
Chr4	5498187	A	0	0	0	0	0	0	0	0	0	0	0	0
Chr4	5498188	A	0	0	0	0	0	0	0	0	0	0	0	0
Chr4	5498189	C	0	0	0	0	0	0	0	0	0	0	0	0
Chr4	5498190	T	0	0	0	0	0	0	0	0	0	0	0	0
Chr4	5498191	T	0	0	0	0	0	0	0	0	0	0	0	0
Chr4	5498192	T	0	0	0	0	0	0	0	0	0	0	0	0
Chr4	5498193	G	0	0	0	0	0	0	0	0	0	0	0	0
Chr4	5498194	G	0	0	0	0	0	0	0	0	0	0	0	0
Chr4	5498195	A	0	0	0	0	0	0	0	0	0	0	0	0
Chr4	5498196	A	0	0	0	0	0	0	0	0	0	0	0	0
Chr4	5498197	G	0	0	0	0	0	0	0	0	0	0	0	0
Chr4	5498198	A	0	0	0	0	0	0	0	0	0	0	0	0
Chr4	5498199	A	0	0	0	0	0	0	0	0	0	0	0	0
Chr4	5498200	A	0	0	0	0	0	0	0	0	0	0	0	0
Chr4	5498201	A	0	0	0	0	0	0	0	0	0	0	0	0
Chr4	5498202	A	0	0	0	0	0	0	0	0	0	0	0	0
Chr4	5498203	G	0	0	0	0	0	0	0	0	0	0	0	0
Chr4	5498204	A	0	0	0	0	0	0	0	0	0	0	0	0
Chr4	5498205	A	0	0	0	0	0	0	0	0	0	0	0	0
Chr4	5498206	T	0	0	0	0	0	0	0	0	0	0	0	0
Chr4	5498207	T	0	0	0	0	0	0	0	0	0	0	0	0
Chr4	5498208	A	0	0	0	0	0	0	0	0	0	0	0	0
Chr4	5498209	A	0	0	0	0	0	0	0	0	0	0	0	0
Chr4	5498210	G	0	0	0	0	0	0	0	0	0	0	0	0
Chr4	5498211	A	0	0	0	0	0	0	0	0	0	0	0	0
Chr4	5498212	A	0	0	0	0	0	0	0	0	0	0	0	0
Chr4	5498213	G	0	0	0	0	0	0	0	0	0	0	0	0
Chr4	5498214	A	0	0	0	0	0	0	0	0	0	0	0	0
Chr4	5498215	A	0	0	0	0	0	0	0	0	0	0	0	0
Chr4	5498216	A	0	0	0	0	0	0	0	0	0	0	0	0
Chr4	5498217	G	0	0	0	0	0	0	0	0	0	0	0	0
Chr4	5498218	A	0	0	0	0	0	0	0	0	0	0	0	0
Chr4	5498219	C	0	0	0	0	0	0	0	0	0	0	0	0
Chr4	5498220	G	0	0	0	0	0	0	0	0	0	0	0	0
Chr4	5498221	A	0	0	0	0	0	0	0	0	0	0	0	0
Chr4	5498222	G	0	0	0	0	0	0	0	0	0	0	0	0
Chr4	5498223	A	0	0	0	0	0	0	0	0	0	0	0	0
Chr4	5498224	A	0	0	0	0	0	0	0	0	0	0	0	0
Chr4	5498225	G	0	0	0	0	0	0	0	0	0	0	0	0
Chr4	5498226	A	0	0	0	0	0	0	0	0	0	0	0	0
Chr4	5498227	T	0	0	0	0	0	0	0	0	0	0	0	0
Chr4	5498228	T	0	0	0	0	0	0	0	0	0	0	0	0
Chr4	5498229	T	0	0	0	0	0	0	0	0	0	0	0	0
Chr4	5498230	A	0	0	0	0	0	0	0	0	0	0	0	0
Chr4	5498231	T	0	0	0	0	0	0	0	0	0	0	0	0
Chr4	5498232	A	0	0	0	0	0	0	0	0	0	0	0	0
Chr4	5498233	T	0	0	0	0	0	0	0	0	0	0	0	0
Chr4	5498234	G	0	0	0	0	0	0	0	0	0	0	0	0
Chr4	5498235	T	0	0	0	0	0	0	0	0	0	0	0	0
Chr4	5498236	G	0	0	0	0	0	0	0	0	0	0	0	0
Chr4	5498237	A	0	0	0	0	0	0	0	0	0	0	0	0
Chr4	5498238	C	0	0	0	0	0	0	0	0	0	0	0	0
Chr4	5498239	A	0	0	0	0	0	0	0	0	0	0	0	0
Chr4	5498240	T	0	0	0	0	0	0	0	0	0	0	0	0
Chr4	5498241	G	0	0	0	0	0	0	0	0	0	0	0	0
Chr4	5498242	A	0	0	0	0	0	0	0	0	0	0	0	0
Chr4	5498243	A	0	0	0	0	0	0	0	0	0	0	0	0
Chr4	5498244	A	0	0	0	0	0	0	0	0	0	0	0	0
Chr4	5498245	A	0	0	0	0	0	0	0	0	0	0	0	0
Chr4	5498246	T	0	0	0	0	0	0	0	0	0	0	0	0
Chr4	5498247	T	0	0	0	0	0	0	0	0	0	0	0	0
Chr4	5498248	G	0	0	0	0	0	0	0	0	0	0	0	0
Chr4	5498249	C	0	0	0	0	0	0	0	0	0	0	0	0
Chr4	5498250	T	0	0	0	0	0	0	0	0	0	0	0	0
Chr4	5498251	T	0	0	0	0	0	0	0	0	0	0	0	0
Chr4	5498252	A	0	0	0	0	0	0	0	0	0	0	0	0
Chr4	5498253	C	0	0	0	0	0	0	0	0	0	0	0	0
Chr4	5498254	A	0	0	0	0	0	0	0	0	0	0	0	0
Chr4	5498255	A	0	0	0	0	0	0	0	0	0	0	0	0
Chr4	5498256	T	0	0	0	0	0	0	0	0	0	0	0	0
Chr4	5498257	T	0	0	0	0	0	0	0	0	0	0	0	0
Chr4	5498258	T	0	0	0	0	0	0	0	0	0	0	0	0
Chr4	5498259	C	0	0	0	0	0	0	0	0	0	0	0	0
Chr4	5498260	A	0	0	0	0	0	0	0	0	0	0	0	0
Chr4	5498261	C	0	0	0	0	0	0	0	0	0	0	0	0
Chr4	5498262	A	0	0	0	0	0	0	0	0	0	0	0	0
Chr4	5498263	T	0	0	0	0	0	0	0	0	0	0	0	0
Chr4	5498264	C	0	0	0	0	0	0	0	0	0	0	0	0
Chr4	5498265	A	0	0	0	0	0	0	0	0	0	0	0	0
Chr4	5498266	T	0	0	0	0	0	0	0	0	0	0	0	0
Chr4	5498267	A	0	0	0	0	0	0	0	0	0	0	0	0
Chr4	5498268	A	0	0	0	0	0	0	0	0	0	0	0	0
Chr4	5498269	G	0	0	0	0	0	0	0	0	0	0	0	0
Chr4	5498270	C	0	0	0	0	0	0	0	0	0	0	0	0
Chr4	5498271	A	0	0	0	0	0	0	0	0	0	0	0	0
Chr4	5498272	A	0	0	0	0	0	0	0	0	0	0	0	0
Chr4	5498273	T	0	0	0	0	0	0	0	0	0	0	0	0
Chr4	5498274	T	0	0	0	0	0	0	0	0	0	0	0	0
Chr4	5498275	T	0	0	0	0	0	0	0	0	0	0	0	0
Chr4	5498276	C	0	0	0	0	0	0	0	0	0	0	0	0
Chr4	5498277	T	0	0	0	0	0	0	0	0	0	0	0	0
Chr4	5498278	T	0	0	0	0	0	0	0	0	0	0	0	0
Chr4	5498279	C	0	0	0	0	0	0	0	0	0	0	0	0
Chr4	5498280	A	0	0	0	0	0	0	0	0	0	0	0	0
Chr4	5498281	A	0	0	0	0	0	0	0	0	0	0	0	0
Chr4	5498282	A	0	0	0	0	0	0	0	0	0	0	0	0
Chr4	5498283	T	0	0	0	0	0	0	0	0	0	0	0	0
Chr4	5498284	A	0	0	0	0	0	0	0	0	0	0	0	0
Chr4	5498285	T	0	0	0	0	0	0	0	0	0	0	0	0
Chr4	5498286	C	0	0	0	0	0	0	0	0	0	0	0	0
Chr4	5498287	T	0	0	0	0	0	0	0	0	0	0	0	0
Chr4	5498288	A	0	0	0	0	0	0	0	0	0	0	0	0
Chr4	5498289	A	0	0	0	0	0	0	0	0	0	0	0	0
Chr4	5498290	G	0	0	0	0	0	0	0	0	0	0	0	0
Chr4	5498291	A	0	0	0	0	0	0	0	0	0	0	0	0
Chr4	5498292	A	0	0	0	0	0	0	0	0	0	0	0	0
Chr4	5498293	A	0	0	0	0	0	0	0	0	0	0	0	0
Chr4	5498294	G	0	0	0	0	0	0	0	0	0	0	0	0
Chr4	5498295	A	0	0	0	0	0	0	0	0	0	0	0	0
Chr4	5498296	A	0	0	0	0	0	0	0	0	0	0	0	0
Chr4	5498297	T	0	0	0	0	0	0	0	0	0	0	0	0
Chr4	5498298	T	0	0	0	0	0	0	0	0	0	0	0	0
Chr4	5498299	A	0	0	0	0	0	0	0	0	0	0	0	0
Chr4	5498300	A	0	0	0	0	0	0	0	0	0	0	0	0
Chr4	5498301	A	0	0	0	0	0	0	0	0	0	0	0	0
Chr4	5498302	A	0	0	0	0	0	0	0	0	0	0	0	0
Chr4	5498303	T	0	0	0	0	0	0	0	0	0	0	0	0
Chr4	5498304	A	0	0	0	0	0	0	0	0	0	0	0	0
Chr4	5498305	A	0	0	0	0	0	0	0	0	0	0	0	0
Chr4	5498306	A	0	0	0	0	0	0	0	0	0	0	0	0
Chr4	5498307	T	0	0	0	0	0	0	0	0	0	0	0	0
Chr4	5498308	A	0	0	0	0	0	0	0	0	0	0	0	0
Chr4	5498309	A	0	0	0	0	0	0	0	0	0	0	0	0
Chr4	5498310	G	0	0	0	0	0	0	0	0	0	0	0	0
Chr4	5498311	A	0	0	0	0	0	0	0	0	0	0	0	0
Chr4	5498312	T	0	0	0	0	0	0	0	0	0	0	0	0
Chr4	5498313	T	0	0	0	0	0	0	0	0	0	0	0	0
Chr4	5498314	T	0	0	0	0	0	0	0	0	0	0	0	0
Chr4	5498315	A	0	0	0	0	0	0	0	0	0	0	0	0
Chr4	5498316	T	0	0	0	0	0	0	0	0	0	0	0	0
Chr4	5498317	C	0	0	0	0	0	0	0	0	0	0	0	0
Chr4	5498318	C	0	0	0	0	0	0	0	0	0	0	0	0
Chr4	5498319	A	0	0	0	0	0	0	0	0	0	0	0	0
Chr4	5498320	C	0	0	0	0	0	0	0	0	0	0	0	0
Chr4	5498321	A	0	0	0	0	0	0	0	0	0	0	0	0
Chr4	5498322	A	0	0	0	0	0	0	0	0	0	0	0	0
Chr4	5498323	A	0	0	0	0	0	0	0	0	0	0	0	0
Chr4	5498324	A	0	0	0	0	0	0	0	0	0	0	0	0
Chr4	5498325	A	0	0	0	0	0	0	0	0	0	0	0	0
Chr4	5498326	A	0	0	0	0	0	0	0	0	0	0	0	0
Chr4	5498327	A	0	0	0	0	0	0	0	0	0	0	0	0
Chr4	5498328	A	0	0	0	0	0	0	0	0	0	0	0	0
Chr4	5498329	C	0	0	0	0	0	0	0	0	0	0	0	0
Chr4	5498330	C	0	0	0	0	0	0	0	0	0	0	0	0
Chr4	5498331	A	0	0	0	0	0	0	0	0	0	0	0	0
Chr4	5498332	A	0	0	0	0	0	0	0	0	0	0	0	0
Chr4	5498333	G	0	0	0	0	0	0	0	0	0	0	0	0
Chr4	5498334	A	0	0	0	0	0	0	0	0	0	0	0	0
Chr4	5498335	A	0	0	0	0	0	0	0	0	0	0	0	0
Chr4	5498336	A	0	0	0	0	0	0	0	0	0	0	0	0
Chr4	5498337	A	0	0	0	0	0	0	0	0	0	0	0	0
Chr4	5498338	T	0	0	0	0	0	0	0	0	0	0	0	0
Chr4	5498339	G	0	0	0	0	0	0	0	0	0	0	0	0
Chr4	5498340	A	0	0	0	0	0	0	0	0	0	0	0	0
Chr4	5498341	A	0	0	0	0	0	0	0	0	0	0	0	0
Chr4	5498342	G	0	0	0	0	0	0	0	0	0	0	0	0
Chr4	5498343	G	0	0	0	0	0	0	0	0	0	0	0	0
Chr4	5498344	G	0	0	0	0	0	0	0	0	0	0	0	0
Chr4	5498345	C	0	0	0	0	0	0	0	0	0	0	0	0
Chr4	5498346	A	0	0	0	0	0	0	0	0	0	0	0	0
Chr4	5498347	A	0	0	0	0	0	0	0	0	0	0	0	0
Chr4	5498348	T	0	0	0	0	0	0	0	0	0	0	0	0
Chr4	5498349	T	0	0	0	0	0	0	0	0	0	0	0	0
Chr4	5498350	C	0	0	0	0	0	0	0	0	0	0	0	0
Chr4	5498351	T	0	0	0	0	0	0	0	0	0	0	0	0
Chr4	5498352	C	0	0	0	0	0	0	0	0	0	0	0	0
Chr4	5498353	A	0	0	0	0	0	0	0	0	0	0	0	0
Chr4	5498354	C	0	0	0	0	0	0	0	0	0	0	0	0
Chr4	5498355	A	0	0	0	0	0	0	0	0	0	0	0	0
Chr4	5498356	A	0	0	0	0	0	0	0	0	0	0	0	0
Chr4	5498357	A	0	0	0	0	0	0	0	0	0	0	0	0
Chr4	5498358	T	0	0	0	0	0	0	0	0	0	0	0	0
Chr4	5498359	A	0	0	0	0	0	0	0	0	0	0	0	0
Chr4	5498360	G	0	0	0	0	0	0	0	0	0	0	0	0
Chr4	5498361	C	0	0	0	0	0	0	0	0	0	0	0	0
Chr4	5498362	T	0	0	0	0	0	0	0	0	0	0	0	0
Chr4	5498363	G	0	0	0	0	0	0	0	0	0	0	0	0
Chr4	5498364	T	0	0	0	0	0	0	0	0	0	0	0	0
Chr4	5498365	T	0	0	0	0	0	0	0	0	0	0	0	0
Chr4	5498366	T	0	0	0	0	0	0	0	0	0	0	0	0
Chr4	5498367	C	0	0	0	0	0	0	0	0	0	0	0	0
Chr4	5498368	T	0	0	0	0	0	0	0	0	0	0	0	0
Chr4	5498369	T	0	0	0	0	0	0	0	0	0	0	0	0
Chr4	5498370	T	0	0	0	0	0	0	0	0	0	0	0	0
Chr4	5498371	A	0	0	0	0	0	0	0	0	0	0	0	0
Chr4	5498372	G	0	0	0	0	0	0	0	0	0	0	0	0
Chr4	5498373	G	0	0	0	0	0	0	0	0	0	0	0	0
Chr4	5498374	G	0	0	0	0	0	0	0	0	0	0	0	0
Chr4	5498375	T	0	0	0	0	0	0	0	0	0	0	0	0
Chr4	5498376	T	0	0	0	0	0	0	0	0	0	0	0	0
Chr4	5498377	T	0	0	0	0	0	0	0	0	0	0	0	0
Chr4	5498378	A	0	0	0	0	0	0	0	0	0	0	0	0
Chr4	5498379	G	0	0	0	0	0	0	0	0	0	0	0	0
Chr4	5498380	T	0	0	0	0	0	0	0	0	0	0	0	0
Chr4	5498381	A	0	0	0	0	0	0	0	0	0	0	0	0
Chr4	5498382	T	0	0	0	0	0	0	0	0	0	0	0	0
Chr4	5498383	A	0	0	0	0	0	0	0	0	0	0	0	0
Chr4	5498384	G	0	0	0	0	0	0	0	0	0	0	0	0
Chr4	5498385	T	0	0	0	0	0	0	0	0	0	0	0	0
Chr4	5498386	T	0	0	0	0	0	0	0	0	0	0	0	0
Chr4	5498387	G	0	0	0	0	0	0	0	0	0	0	0	0
Chr4	5498388	A	0	0	0	0	0	0	0	0	0	0	0	0
Chr4	5498389	A	0	0	0	0	0	0	0	0	0	0	0	0
Chr4	5498390	T	0	0	0	0	0	0	0	0	0	0	0	0
Chr4	5498391	T	0	0	0	0	0	0	0	0	0	0	0	0
Chr4	5498392	T	0	0	0	0	0	0	0	0	0	0	0	0
Chr4	5498393	G	0	0	0	0	0	0	0	0	0	0	0	0
Chr4	5498394	T	0	0	0	0	0	0	0	0	0	0	0	0
Chr4	5498395	T	0	0	0	0	0	0	0	0	0	0	0	0
Chr4	5498396	T	0	0	0	0	0	0	0	0	0	0	0	0
Chr4	5498397	T	0	0	0	0	0	0	0	0	0	0	0	0
Chr4	5498398	A	0	0	0	0	0	0	0	0	0	0	0	0
Chr4	5498399	T	0	0	0	0	0	0	0	0	0	0	0	0
Chr4	5498400	G	0	0	0	0	0	0	0	0	0	0	0	0
Chr4	5498401	T	0	0	0	0	0	0	0	0	0	0	0	0
Chr4	5498402	T	0	0	0	0	0	0	0	0	0	0	0	0
Chr4	5498403	C	0	0	0	0	0	0	0	0	0	0	0	0
Chr4	5498404	C	0	0	0	0	0	0	0	0	0	0	0	0
Chr4	5498405	T	0	0	0	0	0	0	0	0	0	0	0	0
Chr4	5498406	A	0	0	0	0	0	0	0	0	0	0	0	0
Chr4	5498407	T	0	0	0	0	0	0	0	0	0	0	0	0
Chr4	5498408	A	0	0	0	0	0	0	0	0	0	0	0	0
Chr4	5498409	A	0	0	0	0	0	0	0	0	0	0	0	0
Chr4	5498410	A	0	0	0	0	0	0	0	0	0	0	0	0
Chr4	5498411	T	0	0	0	0	0	0	0	0	0	0	0	0
Chr4	5498412	G	0	0	0	0	0	0	0	0	0	0	0	0
Chr4	5498413	A	0	0	0	0	0	0	0	0	0	0	0	0
Chr4	5498414	C	0	0	0	0	0	0	0	0	0	0	0	0
Chr4	5498415	A	0	0	0	0	0	0	0	0	0	0	0	0
Chr4	5498416	C	0	0	0	0	0	0	0	0	0	0	0	0
Chr4	5498417	A	0	0	0	0	0	0	0	0	0	0	0	0
Chr4	5498418	A	0	0	0	0	0	0	0	0	0	0	0	0
Chr4	5498419	T	0	0	0	0	0	0	0	0	0	0	0	0
Chr4	5498420	G	0	0	0	0	0	0	0	0	0	0	0	0
Chr4	5498421	A	0	0	0	0	0	0	0	0	0	0	0	0
Chr4	5498422	A	0	0	0	0	0	0	0	0	0	0	0	0
Chr4	5498423	C	0	0	0	0	0	0	0	0	0	0	0	0
Chr4	5498424	C	0	0	0	0	0	0	0	0	0	0	0	0
Chr4	5498425	T	0	0	0	0	0	0	0	0	0	0	0	0
Chr4	5498426	G	0	0	0	0	0	0	0	0	0	0	0	0
Chr4	5498427	G	0	0	0	0	0	0	0	0	0	0	0	0
Chr4	5498428	A	0	0	0	0	0	0	0	0	0	0	0	0
Chr4	5498429	C	0	0	0	0	0	0	0	0	0	0	0	0
Chr4	5498430	G	0	0	0	0	0	0	0	0	0	0	0	0
Chr4	5498431	G	0	0	0	0	0	0	0	0	0	0	0	0
Chr4	5498432	A	0	0	0	0	0	0	0	0	0	0	0	0
Chr4	5498433	G	0	0	0	0	0	0	0	0	0	0	0	0
Chr4	5498434	T	0	0	0	0	0	0	0	0	0	0	0	0
Chr4	5498435	G	0	0	0	0	0	0	0	0	0	0	0	0
Chr4	5498436	A	0	0	0	0	0	0	0	0	0	0	0	0
Chr4	5498437	G	0	0	0	0	0	0	0	0	0	0	0	0
Chr4	5498438	A	0	0	0	0	0	0	0	0	0	0	0	0
Chr4	5498439	G	0	0	0	0	0	0	0	0	0	0	0	0
Chr4	5498440	A	0	0	0	0	0	0	0	0	0	0	0	0
Chr4	5498441	G	0	0	0	0	0	0	0	0	0	0	0	0
Chr4	5498442	A	0	0	0	0	0	0	0	0	0	0	0	0
Chr4	5498443	A	0	0	0	0	0	0	0	0	0	0	0	0
Chr4	5498444	A	0	0	0	0	0	0	0	0	0	0	0	0
Chr4	5498445	C	0	0	0	0	0	0	0	0	0	0	0	0
Chr4	5498446	A	0	0	0	0	0	0	0	0	0	0	0	0
Chr4	5498447	A	0	0	0	0	0	0	0	0	0	0	0	0
Chr4	5498448	T	0	0	0	0	0	0	0	0	0	0	0	0
Chr4	5498449	T	0	0	0	0	0	0	0	0	0	0	0	0
Chr4	5498450	C	0	0	0	0	0	0	0	0	0	0	0	0
Chr4	5498451	T	0	0	0	0	0	0	0	0	0	0	0	0
Chr4	5498452	A	0	0	0	0	0	0	0	0	0	0	0	0
Chr4	5498453	T	0	0	0	0	0	0	0	0	0	0	0	0
Chr4	5498454	G	0	0	0	0	0	0	0	0	0	0	0	0
Chr4	5498455	A	0	0	0	0	0	0	0	0	0	0	0	0
Chr4	5498456	G	0	0	0	0	0	0	0	0	0	0	0	0
Chr4	5498457	C	0	0	0	0	0	0	0	0	0	0	0	0
Chr4	5498458	A	0	0	0	0	0	0	0	0	0	0	0	0
Chr4	5498459	C	0	0	0	0	0	0	0	0	0	0	0	0.2
Chr4	5498460	A	0	0	0	0	0	0	0	0	0	0	0	0
Chr4	5498461	C	0	0	0.167	0	0	0	0	0	0	0	0	0.2
Chr4	5498462	T	0	0	0	0	0	0	0	0	0	0	0	0
Chr4	5498463	T	0	0	0	0	0	0	0	0	0	0	0	0
Chr4	5498464	G	0	0	0	0	0	0	0	0	0	0	0	0
Chr4	5498465	T	0	0	0	0	0	0	0	0	0	0	0	0
Chr4	5498466	A	0	0	0	0	0	0	0	0	0	0	0	0
Chr4	5498467	T	0	0	0	0	0	0	0	0	0	0	0	0
Chr4	5498468	T	0	0	0	0	0	0	0	0	0	0	0	0
Chr4	5498469	T	0	0	0	0	0	0	0	0	0	0	0	0
Chr4	5498470	G	0	0	0	0	0	0	0	0	0	0	0	0
Chr4	5498471	T	0	0	0	0	0	0	0	0	0	0	0	0
Chr4	5498472	A	0	0	0	0	0	0	0	0	0	0	0	0
Chr4	5498473	C	0	0	0	0	0	0	0	0	0	0	0	0
Chr4	5498474	A	0	0	0	0	0	0	0	0	0	0	0	0
Chr4	5498475	A	0	0	0	0	0	0	0	0	0	0	0	0
Chr4	5498476	T	0	0	0	0	0	0	0	0	0	0	0	0
Chr4	5498477	T	0	0	0	0	0	0	0	0	0	0	0	0
Chr4	5498478	T	0	0	0	0	0	0	0	0	0	0	0	0
Chr4	5498479	A	0	0	0	0	0	0	0	0	0	0	0	0
Chr4	5498480	A	0	0	0	0	0	0	0	0	0	0	0	0
Chr4	5498481	T	0	0	0	0	0	0	0	0	0	0	0	0
Chr4	5498482	G	0	0	0	0	0	0	0	0	0	0	0	0
Chr4	5498483	G	0	0	0	0	0	0	0	0	0	0	0	0
Chr4	5498484	G	0	0	0	0	0	0	0	0	0	0	0	0
Chr4	5498485	A	0	0	0	0	0	0	0	0	0	0	0	0
Chr4	5498486	T	0	0	0	0	0	0	0	0	0	0	0	0
Chr4	5498487	G	0	0	0	0	0	0	0	0	0	0	0	0
Chr4	5498488	A	0	0	0	0	0	0	0	0	0	0	0	0
Chr4	5498489	C	0	0	0	0	0	0	0	0	0	0	0	0
Chr4	5498490	A	0	0	0	0	0	0	0	0	0	0	0	0
Chr4	5498491	G	0	0	0	0	0	0	0	0	0	0	0	0
Chr4	5498492	C	0	0	0	0	0	0	0	0	0	0	0	0
Chr4	5498493	A	0	0	0	0	0	0	0	0	0	0	0	0
Chr4	5498494	G	0	0	0	0	0	0	0	0	0	0	0	0
Chr4	5498495	T	0	0	0	0	0	0	0	0	0	0	0	0
Chr4	5498496	A	0	0	0	0	0	0	0	0	0	0	0	0
Chr4	5498497	G	0	0	0	0	0	0	0	0	0	0	0	0
Chr4	5498498	A	0	0	0	0	0	0	0	0	0	0	0	0
Chr4	5498499	A	0	0	0	0	0	0	0	0	0	0	0	0
Chr4	5498500	G	0	0	0	0	0	0	0	0	0	0	0	0
Chr4	5498501	A	0	0	0	0	0	0	0	0	0	0	0	0
Chr4	5498502	C	0	0	0	0	0	0	0	0	0	0	0	0
Chr4	5498503	A	0	0	0	0	0	0	0	0	0	0	0	0
Chr4	5498504	A	0	0	0	0	0	0	0	0	0	0	0	0
Chr4	5498505	A	0	0	0	0	0	0	0	0	0	0	0	0
Chr4	5498506	A	0	0	0	0	0	0	0	0	0	0	0	0
Chr4	5498507	C	0	0	0	0	0	0	0	0	0	0	0	0
Chr4	5498508	A	0	0	0	0	0	0	0	0	0	0	0	0
Chr4	5498509	G	0	0	0	0	0	0	0	0	0	0	0	0
Chr4	5498510	T	0	0	0	0	0	0	0	0	0	0	0	0
Chr4	5498511	T	0	0	0	0	0	0	0	0	0	0	0	0
Chr4	5498512	G	0	0	0	0	0	0	0	0	0	0	0	0
Chr4	5498513	T	0	0	0	0	0	0	0	0	0	0	0	0
Chr4	5498514	A	0	0	0	0	0	0	0	0	0	0	0	0
Chr4	5498515	A	0	0	0	0	0	0	0	0	0	0	0	0
Chr4	5498516	T	0	0	0	0	0	0	0	0	0	0	0	0
Chr4	5498517	T	0	0	0	0	0	0	0	0	0	0	0	0
Chr4	5498518	G	0	0	0	0	0	0	0	0	0	0	0	0
Chr4	5498519	T	0	0	0	0	0	0	0	0	0	0	0	0
Chr4	5498520	A	0	0	0	0	0	0	0	0	0	0	0	0
Chr4	5498521	C	0	0	0	0	0	0	0	0	0	0	0	0
Chr4	5498522	T	0	0	0	0	0	0	0	0	0	0	0	0
Chr4	5498523	A	0	0	0	0	0	0	0	0	0	0	0	0
Chr4	5498524	C	0	0	0	0	0	0	0	0	0	0	0	0
Chr4	5498525	A	0	0	0	0	0	0	0	0	0	0	0	0
Chr4	5498526	C	0	0	0	0	0	0	0	0	0	0	0	0
Chr4	5498527	C	0	0	0	0	0	0	0	0	0	0	0	0
Chr4	5498528	T	0	0	0	0	0	0	0	0	0	0	0	0
Chr4	5498529	T	0	0	0	0	0	0	0	0	0	0	0	0
Chr4	5498530	T	0	0	0	0	0	0	0	0	0	0	0	0
Chr4	5498531	G	0	0	0	0	0	0	0	0	0	0	0	0
Chr4	5498532	A	0	0	0	0	0	0	0	0	0	0	0	0
Chr4	5498533	C	0	0	0	0	0	0	0	0	0	0	0	0
Chr4	5498534	T	0	0	0	0	0	0	0	0	0	0	0	0
Chr4	5498535	T	0	0	0	0	0	0	0	0	0	0	0	0
Chr4	5498536	T	0	0	0	0	0	0	0	0	0	0	0	0
Chr4	5498537	C	0	0	0	0	0	0	0	0	0	0	0	0
Chr4	5498538	C	0	0	0	0	0	0	0	0	0	0	0	0
Chr4	5498539	A	0	0	0	0	0	0	0	0	0	0	0	0
Chr4	5498540	T	0	0	0	0	0	0	0	0	0	0	0	0
Chr4	5498541	T	0	0	0	0	0	0	0	0	0	0	0	0
Chr4	5498542	T	0	0	0	0	0	0	0	0	0	0	0	0
Chr4	5498543	T	0	0	0	0	0	0	0	0	0	0	0	0
Chr4	5498544	C	0	0	0	0	0	0	0	0	0	0	0	0
Chr4	5498545	A	0	0	0	0	0	0	0	0	0	0	0	0
Chr4	5498546	T	0	0	0	0	0	0	0	0	0	0	0	0
Chr4	5498547	G	0	0	0	0	0	0	0	0	0	0	0	0
Chr4	5498548	T	0	0	0	0	0	0	0	0	0	0	0	0
Chr4	5498549	C	0	0	0	0	0	0	0	0	0	0	0	0
Chr4	5498550	C	0	0	0	0	0	0	0	0	0	0	0	0
Chr4	5498551	A	0	0	0	0	0	0	0	0	0	0	0	0
Chr4	5498552	A	0	0	0	0	0	0	0	0	0	0	0	0
Chr4	5498553	A	0	0	0	0	0	0	0	0	0	0	0	0
Chr4	5498554	G	0	0	0	0	0	0	0	0	0	0	0	0
Chr4	5498555	T	0	0	0	0	0	0	0	0	0	0	0	0
Chr4	5498556	T	0	0	0	0	0	0	0	0	0	0	0	0
Chr4	5498557	T	0	0	0	0	0	0	0	0	0	0	0	0
Chr4	5498558	C	0	0	0	0	0	0	0	0	0	0	0	0
Chr4	5498559	C	0	0	0	0	0	0	0	0	0	0	0	0
Chr4	5498560	C	0	0	0	0	0	0	0	0	0	0	0	0
Chr4	5498561	C	0	0	0	0	0	0	0	0	0	0	0	0
Chr4	5498562	A	0	0	0	0	0	0	0	0	0	0	0	0
Chr4	5498563	A	0	0	0	0	0	0	0	0	0	0	0	0
Chr4	5498564	A	0	0	0	0	0	0	0	0	0	0	0	0
Chr4	5498565	T	0	0	0	0	0	0	0	0	0	0	0	0
Chr4	5498566	A	0	0	0	0	0	0	0	0	0	0	0	0
Chr4	5498567	A	0	0	0	0	0	0	0	0	0	0	0	0
Chr4	5498568	C	0	0	0	0	0	0	0	0	0	0	0	0
Chr4	5498569	T	0	0	0	0	0	0	0	0	0	0	0	0
Chr4	5498570	C	0	0	0	0	0	0	0	0	0	0	0	0
Chr4	5498571	A	0	0	0	0	0	0	0	0	0	0	0	0
Chr4	5498572	G	0	0	0	0	0	0	0	0	0	0	0	0
Chr4	5498573	A	0	0	0	0	0	0	0	0	0	0	0	0
Chr4	5498574	T	0	0	0	0	0	0	0	0	0	0	0	0
Chr4	5498575	A	0	0	0	0	0	0	0	0	0	0	0	0
Chr4	5498576	T	0	0	0	0	0	0	0	0	0	0	0	0
Chr4	5498577	T	0	0	0	0	0	0	0	0	0	0	0	0
Chr4	5498578	T	0	0	0	0	0	0	0	0	0	0	0	0
Chr4	5498579	T	0	0	0	0	0	0	0	0	0	0	0	0
Chr4	5498580	T	0	0	0	0	0	0	0	0	0	0	0	0
Chr4	5498581	T	0	0	0	0	0	0	0	0	0	0	0	0
Chr4	5498582	A	0	0	0	0	0	0	0	0	0	0	0	0
Chr4	5498583	T	0	0	0	0	0	0	0	0	0	0	0	0
Chr4	5498584	A	0	0	0	0	0	0	0	0	0	0	0	0
Chr4	5498585	T	0	0	0	0	0	0	0	0	0	0	0	0
Chr4	5498586	T	0	0	0	0	0	0	0	0	0	0	0	0
Chr4	5498587	T	0	0	0	0	0	0	0	0	0	0	0	0
Chr4	5498588	G	0	0	0	0	0	0	0	0	0	0	0	0
Chr4	5498589	T	0	0	0	0	0	0	0	0	0	0	0	0
Chr4	5498590	T	0	0	0	0	0	0	0	0	0	0	0	0
Chr4	5498591	T	0	0	0	0	0	0	0	0	0	0	0	0
Chr4	5498592	T	0	0	0	0	0	0	0	0	0	0	0	0
Chr4	5498593	T	0	0	0	0	0	0	0	0	0	0	0	0
Chr4	5498594	G	0	0	0	0	0	0	0	0	0	0	0	0
Chr4	5498595	T	0	0	0	0	0	0	0	0	0	0	0	0
Chr4	5498596	T	0	0	0	0	0	0	0	0	0	0	0	0
Chr4	5498597	A	0	0	0	0	0	0	0	0	0	0	0	0
Chr4	5498598	A	0	0	0	0	0	0	0	0	0	0	0	0
Chr4	5498599	A	0	0	0	0	0	0	0	0	0	0	0	0
Chr4	5498600	A	0	0	0	0	0	0	0	0	0	0	0	0
Chr4	5498601	T	0	0	0	0	0	0	0	0	0	0	0	0
Chr4	5498602	A	0	0	0	0	0	0	0	0	0	0	0	0
Chr4	5498603	T	0	0	0	0	0	0	0	0	0	0	0	0
Chr4	5498604	A	0	0	0	0	0	0	0	0	0	0	0	0
Chr4	5498605	T	0	0	0	0	0	0	0	0	0	0	0	0
Chr4	5498606	C	0	0	0	0	0	0	0	0	0	0	0	0
Chr4	5498607	T	0	0	0	0	0	0	0	0	0	0	0	0
Chr4	5498608	T	0	0	0	0	0	0	0	0	0	0	0	0
Chr4	5498609	T	0	0	0	0	0	0	0	0	0	0	0	0
Chr4	5498610	T	0	0	0	0	0	0	0	0	0	0	0	0
Chr4	5498611	A	0	0	0	0	0	0	0	0	0	0	0	0
Chr4	5498612	T	0	0	0	0	0	0	0	0	0	0	0	0
Chr4	5498613	A	0	0	0	0	0	0	0	0	0	0	0	0
Chr4	5498614	T	0	0	0	0	0	0	0	0	0	0	0	0
Chr4	5498615	A	0	0	0	0	0	0	0	0	0	0	0	0
Chr4	5498616	A	0	0	0	0	0	0	0	0	0	0	0	0
Chr4	5498617	A	0	0	0	0	0	0	0	0	0	0	0	0
Chr4	5498618	G	0	0	0	0	0	0	0	0	0	0	0	0
Chr4	5498619	A	0	0	0	0	0	0	0	0	0	0	0	0
Chr4	5498620	A	0	0	0	0	0	0	0	0	0	0	0	0
Chr4	5498621	C	0	0	0	0	0	0	0	0	0	0	0	0
Chr4	5498622	C	0	0	0	0	0	0	0	0	0	0	0	0
Chr4	5498623	A	0	0	0	0	0	0	0	0	0	0	0	0
Chr4	5498624	A	0	0	0	0	0	0	0	0	0	0	0	0
Chr4	5498625	A	0	0	0	0	0	0	0	0	0	0	0	0
Chr4	5498626	A	0	0	0	0	0	0	0	0	0	0	0	0
Chr4	5498627	T	0	0	0	0	0	0	0	0	0	0	0	0
Chr4	5498628	A	0	0	0	0	0	0	0	0	0	0	0	0
Chr4	5498629	A	0	0	0	0	0	0	0	0	0	0	0	0
Chr4	5498630	A	0	0	0	0	0	0	0	0	0	0	0	0
Chr4	5498631	T	0	0	0	0	0	0	0	0	0	0	0	0
Chr4	5498632	C	0	0	0	0	0	0	0	0	0	0	0	0
Chr4	5498633	A	0	0	0	0	0	0	0	0	0	0	0	0
Chr4	5498634	T	0	0	0	0	0	0	0	0	0	0	0	0
Chr4	5498635	A	0	0	0	0	0	0	0	0	0	0	0	0
Chr4	5498636	T	0	0	0	0	0	0	0	0	0	0	0	0
Chr4	5498637	C	0	0	0	0	0	0	0	0	0	0	0	0
Chr4	5498638	A	0	0	0	0	0	0	0	0	0	0	0	0
Chr4	5498639	A	0	0	0	0	0	0	0	0	0	0	0	0
Chr4	5498640	T	0	0	0	0	0	0	0	0	0	0	0	0
Chr4	5498641	T	0	0	0	0	0	0	0	0	0	0	0	0
Chr4	5498642	A	0	0	0	0	0	0	0	0	0	0	0	0
Chr4	5498643	A	0	0	0	0	0	0	0	0	0	0	0	0
Chr4	5498644	G	0	0	0	0	0	0	0	0	0	0	0	0
Chr4	5498645	A	0	0	0	0	0	0	0	0	0	0	0	0
Chr4	5498646	A	0	0	0	0	0	0	0	0	0	0	0	0
Chr4	5498647	A	0	0	0	0	0	0	0	0	0	0	0	0
Chr4	5498648	A	0	0	0	0	0	0	0	0	0	0	0	0
Chr4	5498649	A	0	0	0	0	0	0	0	0	0	0	0	0
Chr4	5498650	A	0	0	0	0	0	0	0	0	0	0	0	0
Chr4	5498651	G	0	0	0	0	0	0	0	0	0	0	0	0
Chr4	5498652	A	0	0	0	0	0	0	0	0	0	0	0	0
Chr4	5498653	A	0	0	0	0	0	0	0	0	0	0	0	0
Chr4	5498654	T	0	0	0	0	0	0	0	0	0	0	0	0
Chr4	5498655	T	0	0	0	0	0	0	0	0	0	0	0	0
Chr4	5498656	T	0	0	0	0	0	0	0	0	0	0	0	0
Chr4	5498657	A	0	0	0	0	0	0	0	0	0	0	0	0
Chr4	5498658	T	0	0	0	0	0	0	0	0	0	0	0	0
Chr4	5498659	T	0	0	0	0	0	0	0	0	0	0	0	0
Chr4	5498660	T	0	0	0	0	0	0	0	0	0	0	0	0
Chr4	5498661	T	0	0	0	0	0	0	0	0	0	0	0	0
Chr4	5498662	G	0	0	0	0	0	0	0	0	0	0	0	0
Chr4	5498663	A	0	0	0	0	0	0	0	0	0	0	0	0
Chr4	5498664	C	0	0	0	0	0	0	0	0	0	0	0	0
Chr4	5498665	T	0	0	0	0	0	0	0	0	0	0	0	0
Chr4	5498666	G	0	0	0	0	0	0	0	0	0	0	0	0
Chr4	5498667	C	0	0	0	0	0	0	0	0	0	0	0	0
Chr4	5498668	T	0	0	0	0	0	0	0	0	0	0	0	0
Chr4	5498669	T	0	0	0	0	0	0	0	0	0	0	0	0
Chr4	5498670	T	0	0	0	0	0	0	0	0	0	0	0	0
Chr4	5498671	T	0	0	0	0	0	0	0	0	0	0	0	0
Chr4	5498672	A	0	0	0	0	0	0	0	0	0	0	0	0
Chr4	5498673	T	0	0	0	0	0	0	0	0	0	0	0	0
Chr4	5498674	A	0	0	0	0	0	0	0	0	0	0	0	0
Chr4	5498675	A	0	0	0	0	0	0	0	0	0	0	0	0
Chr4	5498676	T	0	0	0	0	0	0	0	0	0	0	0	0
Chr4	5498677	C	0	0	0	0	0	0	0	0	0	0	0	0
Chr4	5498678	T	0	0	0	0	0	0	0	0	0	0	0	0
Chr4	5498679	T	0	0	0	0	0	0	0	0	0	0	0	0
Chr4	5498680	T	0	0	0	0	0	0	0	0	0	0	0	0
Chr4	5498681	A	0	0	0	0	0	0	0	0	0	0	0	0
Chr4	5498682	C	0	0	0	0	0	0	0	0	0	0	0	0
Chr4	5498683	C	0	0	0	0	0	0	0	0	0	0	0	0
Chr4	5498684	A	0	0	0	0	0	0	0	0	0	0	0	0
Chr4	5498685	T	0	0	0	0	0	0	0	0	0	0	0	0
Chr4	5498686	T	0	0	0	0	0	0	0	0	0	0	0	0
Chr4	5498687	T	0	0	0	0	0	0	0	0	0	0	0	0
Chr4	5498688	T	0	0	0	0	0	0	0	0	0	0	0	0
Chr4	5498689	G	0	0	0	0	0	0	0	0	0	0	0	0
Chr4	5498690	T	0	0	0	0	0	0	0	0	0	0	0	0
Chr4	5498691	C	0	0	0	0	0	0	0	0	0	0	0	0
Chr4	5498692	A	0	0	0	0	0	0	0	0	0	0	0	0
Chr4	5498693	A	0	0	0	0	0	0	0	0	0	0	0	0
Chr4	5498694	A	0	0	0	0	0	0	0	0	0	0	0	0
Chr4	5498695	A	0	0	0	0	0	0	0	0	0	0	0	0
Chr4	5498696	A	0	0	0	0	0	0	0	0	0	0	0	0
Chr4	5498697	A	0	0	0	0	0	0	0	0	0	0	0	0
Chr4	5498698	A	0	0	0	0	0	0	0	0	0	0	0	0
Chr4	5498699	C	0	0	0	0	0	0	0	0	0	0	0	0
Chr4	5498700	T	0	0	0	0	0	0	0	0	0	0	0	0
Chr4	5498701	T	0	0	0	0	0	0	0	0	0	0	0	0
Chr4	5498702	T	0	0	0	0	0	0	0	0	0	0	0	0
Chr4	5498703	C	0	0	0	0	0	0	0	0	0	0	0	0
Chr4	5498704	G	0	0	0	0	0	0	0	0	0	0	0	0
Chr4	5498705	A	0	0	0	0	0	0	0	0	0	0	0	0
Chr4	5498706	A	0	0	0	0	0	0	0	0	0	0	0	0
Chr4	5498707	A	0	0	0	0	0	0	0	0	0	0	0	0
Chr4	5498708	T	0	0	0	0	0	0	0	0	0	0	0	0
Chr4	5498709	T	0	0	0	0	0	0	0	0	0	0	0	0
Chr4	5498710	T	0	0	0	0	0	0	0	0	0	0	0	0
Chr4	5498711	C	0	0	0	0	0	0	0	0	0	0	0	0
Chr4	5498712	C	0	0	0	0	0	0	0	0	0	0	0	0
Chr4	5498713	A	0	0	0	0	0	0	0	0	0	0	0	0
Chr4	5498714	T	0	0	0	0	0	0	0	0	0	0	0	0
Chr4	5498715	T	0	0	0	0	0	0	0	0	0	0	0	0
Chr4	5498716	T	0	0	0	0	0	0	0	0	0	0	0	0
Chr4	5498717	T	0	0	0	0	0	0	0	0	0	0	0	0
Chr4	5498718	A	0	0	0	0	0	0	0	0	0	0	0	0
Chr4	5498719	A	0	0	0	0	0	0	0	0	0	0	0	0
Chr4	5498720	A	0	0	0	0	0	0	0	0	0	0	0	0
Chr4	5498721	A	0	0	0	0	0	0	0	0	0	0	0	0
Chr4	5498722	A	0	0	0	0	0	0	0	0	0	0	0	0
Chr4	5498723	C	0	0	0	0	0	0	0.083	0	0	0	0	0
Chr4	5498724	G	0	0	0	0	0	0	0	0	0	0	0	0
Chr4	5498725	G	0	0	0	0	0	0	0	0	0	0	0	0
Chr4	5498726	C	0	0	0	0	0	0	0	0	0	0	0	0
Chr4	5498727	C	0	0	0	0	0	0	0	0	0	0	0	0
Chr4	5498728	A	0	0	0	0	0	0	0	0	0	0	0	0
Chr4	5498729	A	0	0	0	0	0	0	0	0	0	0	0	0
Chr4	5498730	A	0	0	0	0	0	0	0	0	0	0	0	0
Chr4	5498731	T	0	0	0	0	0	0	0	0	0	0	0	0
Chr4	5498732	G	0	0	0	0	0	0	0	0	0	0	0	0
Chr4	5498733	G	0	0	0	0	0	0	0	0	0	0	0	-0.2
Chr4	5498734	T	0	0	0	0	0	0	0	0	0	0	0	0
Chr4	5498735	A	0	0	0	0	0	0	0	0	0	0	0	0
Chr4	5498736	A	0	0	0	0	0	0	0	0	0	0	0	0
Chr4	5498737	A	0	0	0	0	0	0	0	0	0	0	0	0
Chr4	5498738	T	0	0	0	0	0	0	0	0	0	0	0	0
Chr4	5498739	T	0	0	0	0	0	0	0	0	0	0	0	0
Chr4	5498740	T	0	0	0	0	0	0	0	0	0	0	0	0
Chr4	5498741	G	0	0	0	0	0	0	0	0	0	0	0	0
Chr4	5498742	A	0	0	0	0	0	0	0	0	0	0	0	0
Chr4	5498743	A	0	0	0	0	0	0	0	0	0	0	0	0
Chr4	5498744	A	0	0	0	0	0	0	0	0	0	0	0	0
Chr4	5498745	A	0	0	0	0	0	0	0	0	0	0	0	0
Chr4	5498746	A	0	0	0	0	0	0	0	0	0	0	0	0
Chr4	5498747	A	0	0	0	0	0	0	0	0	0	0	0	0
Chr4	5498748	T	0	0	0	0	0	0	0	0	0	0	0	0
Chr4	5498749	G	0	0	0	0	0	0	0	0	0	0	0	0
Chr4	5498750	T	0	0	0	0	0	0	0	0	0	0	0	0
Chr4	5498751	A	0	0	0	0	0	0	0	0	0	0	0	0
Chr4	5498752	G	0	0	0	0	0	0	0	0	0	0	0	0
Chr4	5498753	A	0	0	0	0	0	0	0	0	0	0	0	0
Chr4	5498754	A	0	0	0	0	0	0	0	0	0	0	0	0
Chr4	5498755	A	0	0	0	0	0	0	0	0	0	0	0	0
Chr4	5498756	A	0	0	0	0	0	0	0	0	0	0	0	0
Chr4	5498757	A	0	0	0	0	0	0	0	0	0	0	0	0
Chr4	5498758	T	0	0	0	0	0	0	0	0	0	0	0	0
Chr4	5498759	G	0	0	0	0	0	0	0	0	0	0	0	0
Chr4	5498760	G	0	0	0	0	0	0	0	0	0	0	0	0
Chr4	5498761	C	0	0	0	0	0	0	0	0	0	0	0	0
Chr4	5498762	A	0	0	0	0	0	0	0	0	0	0	0	0
Chr4	5498763	A	0	0	0	0	0	0	0	0	0	0	0	0
Chr4	5498764	A	0	0	0	0	0	0	0	0	0	0	0	0
Chr4	5498765	T	0	0	0	0	0	0	0	0	0	0	0	0
Chr4	5498766	T	0	0	0	0	0	0	0	0	0	0	0	0
Chr4	5498767	T	0	0	0	0	0	0	0	0	0	0	0	0
Chr4	5498768	T	0	0	0	0	0	0	0	0	0	0	0	0
Chr4	5498769	A	0	0	0	0	0	0	0	0	0	0	0	0
Chr4	5498770	T	0	0	0	0	0	0	0	0	0	0	0	0
Chr4	5498771	T	0	0	0	0	0	0	0	0	0	0	0	0
Chr4	5498772	A	0	0	0	0	0	0	0	0	0	0	0	0
Chr4	5498773	A	0	0	0	0	0	0	0	0	0	0	0	0
Chr4	5498774	A	0	0	0	0	0	0	0	0	0	0	0	0
Chr4	5498775	A	0	0	0	0	0	0	0	0	0	0	0	0
Chr4	5498776	G	0	0	0	0	0	0	0	0	0	0	0	0
[truncated: 8,206 more rows]

## Sheet: SULTR1;2
S8B Table. Sequence-based methylation level of SULTR1;2in the shoot and root of WT and msa1-1. The position highlighted with blue color indicates the location of the shoot DMR.
			WT, Shoot			msa1-1, Shoot			WT, Root			msa1-1, Root			Note
Chromosome	Position	Sequence	CG	CHG	CHH	CG	CHG	CHH	CG	CHG	CHH	CG	CHG	CHH
chr1	29328889	G	0	0	0	0	0	0	0	0	0	0	0	0
chr1	29328890	G	0	0	0	0	0	0	0	0	0	0	0	0
chr1	29328891	T	0	0	0	0	0	0	0	0	0	0	0	0
chr1	29328892	T	0	0	0	0	0	0	0	0	0	0	0	0
chr1	29328893	A	0	0	0	0	0	0	0	0	0	0	0	0
chr1	29328894	A	0	0	0	0	0	0	0	0	0	0	0	0
chr1	29328895	T	0	0	0	0	0	0	0	0	0	0	0	0
chr1	29328896	T	0	0	0	0	0	0	0	0	0	0	0	0
chr1	29328897	C	0	0	0	0	0	0	0	0	0	0	0	0
chr1	29328898	C	0	0	0	0	0	0	0	0	0	0	0	0
chr1	29328899	T	0	0	0	0	0	0	0	0	0	0	0	0
chr1	29328900	T	0	0	0	0	0	0	0	0	0	0	0	0
chr1	29328901	A	0	0	0	0	0	0	0	0	0	0	0	0
chr1	29328902	G	0	0	0	0	0	0	0	0	0	0	0	0
chr1	29328903	A	0	0	0	0	0	0	0	0	0	0	0	0
chr1	29328904	A	0	0	0	0	0	0	0	0	0	0	0	0
chr1	29328905	A	0	0	0	0	0	0	0	0	0	0	0	0
chr1	29328906	A	0	0	0	0	0	0	0	0	0	0	0	0
chr1	29328907	A	0	0	0	0	0	0	0	0	0	0	0	0
chr1	29328908	C	0	0	0	0	0	0	0	0	0	0	0	0
chr1	29328909	T	0	0	0	0	0	0	0	0	0	0	0	0
chr1	29328910	T	0	0	0	0	0	0	0	0	0	0	0	0
chr1	29328911	A	0	0	0	0	0	0	0	0	0	0	0	0
chr1	29328912	G	0	0	0	0	0	0	0	0	0	0	0	0
chr1	29328913	G	0	0	0	0	0	0	0	0	0	0	0	0
chr1	29328914	T	0	0	0	0	0	0	0	0	0	0	0	0
chr1	29328915	T	0	0	0	0	0	0	0	0	0	0	0	0
chr1	29328916	G	0	0	0	0	0	0	0	0	0	0	0	0
chr1	29328917	A	0	0	0	0	0	0	0	0	0	0	0	0
chr1	29328918	A	0	0	0	0	0	0	0	0	0	0	0	0
chr1	29328919	A	0	0	0	0	0	0	0	0	0	0	0	0
chr1	29328920	A	0	0	0	0	0	0	0	0	0	0	0	0
chr1	29328921	T	0	0	0	0	0	0	0	0	0	0	0	0
chr1	29328922	G	0	0	0	0	0	0	0	0	0	0	0	0
chr1	29328923	A	0	0	0	0	0	0	0	0	0	0	0	0
chr1	29328924	A	0	0	0	0	0	0	0	0	0	0	0	0
chr1	29328925	T	0	0	0	0	0	0	0	0	0	0	0	0
chr1	29328926	T	0	0	0	0	0	0	0	0	0	0	0	0
chr1	29328927	G	0	0	0	0	0	0	0	0	0	0	0	0
chr1	29328928	C	0	0	0	0	0	0	0	0	0	0	0	0
chr1	29328929	G	0	0	0	0	0	0	0	0	0	0	0	0
chr1	29328930	G	0	0	0	0	0	0	0	0	0	0	0	0
chr1	29328931	C	0	0	0	0	0	0	0	0	0	0	0	0
chr1	29328932	T	0	0	0	0	0	0	0	0	0	0	0	0
chr1	29328933	A	0	0	0	0	0	0	0	0	0	0	0	0
chr1	29328934	G	0	0	0	0	0	0	0	0	0	0	0	0
chr1	29328935	T	0	0	0	0	0	0	0	0	0	0	0	0
chr1	29328936	T	0	0	0	0	0	0	0	0	0	0	0	0
chr1	29328937	T	0	0	0	0	0	0	0	0	0	0	0	0
chr1	29328938	T	0	0	0	0	0	0	0	0	0	0	0	0
chr1	29328939	T	0	0	0	0	0	0	0	0	0	0	0	0
chr1	29328940	A	0	0	0	0	0	0	0	0	0	0	0	0
chr1	29328941	T	0	0	0	0	0	0	0	0	0	0	0	0
chr1	29328942	A	0	0	0	0	0	0	0	0	0	0	0	0
chr1	29328943	A	0	0	0	0	0	0	0	0	0	0	0	0
chr1	29328944	T	0	0	0	0	0	0	0	0	0	0	0	0
chr1	29328945	A	0	0	0	0	0	0	0	0	0	0	0	0
chr1	29328946	A	0	0	0	0	0	0	0	0	0	0	0	0
chr1	29328947	T	0	0	0	0	0	0	0	0	0	0	0	0
chr1	29328948	C	0	0	0	0	0	0	0	0	0	0	0	0
chr1	29328949	A	0	0	0	0	0	0	0	0	0	0	0	0
chr1	29328950	T	0	0	0	0	0	0	0	0	0	0	0	0
chr1	29328951	G	0	0	0	0	0	0	0	0	0	0	0	0
chr1	29328952	T	0	0	0	0	0	0	0	0	0	0	0	0
chr1	29328953	C	0	0	0	0	0	0	0	0	0	0	0	0
chr1	29328954	A	0	0	0	0	0	0	0	0	0	0	0	0
chr1	29328955	T	0	0	0	0	0	0	0	0	0	0	0	0
chr1	29328956	T	0	0	0	0	0	0	0	0	0	0	0	0
chr1	29328957	G	0	0	0	0	0	0	0	0	0	0	0	0
chr1	29328958	T	0	0	0	0	0	0	0	0	0	0	0	0
chr1	29328959	C	0	0	0	0	0	0	0	0	0	0	0	0
chr1	29328960	C	0	0	0	0	0	0	0	0	0	0	0	0
chr1	29328961	A	0	0	0	0	0	0	0	0	0	0	0	0
chr1	29328962	T	0	0	0	0	0	0	0	0	0	0	0	0
chr1	29328963	C	0	0	0	0	0	0	0	0	0	0	0	0
chr1	29328964	A	0	0	0	0	0	0	0	0	0	0	0	0
chr1	29328965	A	0	0	0	0	0	0	0	0	0	0	0	0
chr1	29328966	C	0	0	0	0	0	0	0	0	0	0	0	0
chr1	29328967	T	0	0	0	0	0	0	0	0	0	0	0	0
chr1	29328968	T	0	0	0	0	0	0	0	0	0	0	0	0
chr1	29328969	G	0	0	0	0	0	0	0	0	0	0	0	0
chr1	29328970	C	0	0	0	0	0	0	0	0	0	0	0	0
chr1	29328971	A	0	0	0	0	0	0	0	0	0	0	0	0
chr1	29328972	C	0	0	0	0	0	0	0	0	0	0	0	0
chr1	29328973	A	0	0	0	0	0	0	0	0	0	0	0	0
chr1	29328974	A	0	0	0	0	0	0	0	0	0	0	0	0
chr1	29328975	G	0	0	0	0	0	0	0	0	0	0	0	0
chr1	29328976	T	0	0	0	0	0	0	0	0	0	0	0	0
chr1	29328977	T	0	0	0	0	0	0	0	0	0	0	0	0
chr1	29328978	A	0	0	0	0	0	0	0	0	0	0	0	0
chr1	29328979	A	0	0	0	0	0	0	0	0	0	0	0	0
chr1	29328980	A	0	0	0	0	0	0	0	0	0	0	0	0
chr1	29328981	G	0	0	0	0	0	0	0	0	0	0	0	0
chr1	29328982	C	0	0	0	0	0	0	0	0	0	0	0	0
chr1	29328983	T	0	0	0	0	0	0	0	0	0	0	0	0
chr1	29328984	T	0	0	0	0	0	0	0	0	0	0	0	0
chr1	29328985	T	0	0	0	0	0	0	0	0	0	0	0	0
chr1	29328986	T	0	0	0	0	0	0	0	0	0	0	0	0
chr1	29328987	G	0	0	0	0	0	0	0	0	0	0	0	0
chr1	29328988	T	0	0	0	0	0	0	0	0	0	0	0	0
chr1	29328989	C	0	0	0	0	0	0	0	0	0	0	0	0
chr1	29328990	T	0	0	0	0	0	0	0	0	0	0	0	0
chr1	29328991	A	0	0	0	0	0	0	0	0	0	0	0	0
chr1	29328992	A	0	0	0	0	0	0	0	0	0	0	0	0
chr1	29328993	A	0	0	0	0	0	0	0	0	0	0	0	0
chr1	29328994	A	0	0	0	0	0	0	0	0	0	0	0	0
chr1	29328995	A	0	0	0	0	0	0	0	0	0	0	0	0
chr1	29328996	A	0	0	0	0	0	0	0	0	0	0	0	0
chr1	29328997	T	0	0	0	0	0	0	0	0	0	0	0	0
chr1	29328998	G	0	0	0	0	0	0	0	0	0	0	0	0
chr1	29328999	G	0	0	0	0	0	0	0	0	0	0	0	0
chr1	29329000	G	0	0	0	0	0	0	0	0	0	0	0	0
chr1	29329001	T	0	0	0	0	0	0	0	0	0	0	0	0
chr1	29329002	G	0	0	0	0	0	0	0	0	0	0	0	0
chr1	29329003	A	0	0	0	0	0	0	0	0	0	0	0	0
chr1	29329004	T	0	0	0	0	0	0	0	0	0	0	0	0
chr1	29329005	T	0	0	0	0	0	0	0	0	0	0	0	0
chr1	29329006	T	0	0	0	0	0	0	0	0	0	0	0	0
chr1	29329007	A	0	0	0	0	0	0	0	0	0	0	0	0
chr1	29329008	A	0	0	0	0	0	0	0	0	0	0	0	0
chr1	29329009	A	0	0	0	0	0	0	0	0	0	0	0	0
chr1	29329010	A	0	0	0	0	0	0	0	0	0	0	0	0
chr1	29329011	T	0	0	0	0	0	0	0	0	0	0	0	0
chr1	29329012	G	0	0	0	0	0	0	0	0	0	0	0	0
chr1	29329013	T	0	0	0	0	0	0	0	0	0	0	0	0
chr1	29329014	T	0	0	0	0	0	0	0	0	0	0	0	0
chr1	29329015	G	0	0	0	0	0	0	0	0	0	0	0	0
chr1	29329016	G	0	0	0	0	0	0	0	0	0	0	0	0
chr1	29329017	T	0	0	0	0	0	0	0	0	0	0	0	0
chr1	29329018	T	0	0	0	0	0	0	0	0	0	0	0	0
chr1	29329019	T	0	0	0	0	0	0	0	0	0	0	0	0
chr1	29329020	A	0	0	0	0	0	0	0	0	0	0	0	0
chr1	29329021	A	0	0	0	0	0	0	0	0	0	0	0	0
chr1	29329022	T	0	0	0	0	0	0	0	0	0	0	0	0
chr1	29329023	G	0	0	0	0	0	0	0	0	0	0	0	0
chr1	29329024	C	0	0	0	0	0	0	0	0	0	0	0	0
chr1	29329025	A	0	0	0	0	0	0	0	0	0	0	0	0
chr1	29329026	T	0	0	0	0	0	0	0	0	0	0	0	0
chr1	29329027	T	0	0	0	0	0	0	0	0	0	0	0	0
chr1	29329028	C	0	0	0	0	0	0	0	0	0	0	0	0
chr1	29329029	T	0	0	0	0	0	0	0	0	0	0	0	0
chr1	29329030	A	0	0	0	0	0	0	0	0	0	0	0	0
chr1	29329031	A	0	0	0	0	0	0	0	0	0	0	0	0
chr1	29329032	T	0	0	0	0	0	0	0	0	0	0	0	0
chr1	29329033	G	0	0	0	0	0	0	0	0	0	0	0	0
chr1	29329034	A	0	0	0	0	0	0	0	0	0	0	0	0
chr1	29329035	A	0	0	0	0	0	0	0	0	0	0	0	0
chr1	29329036	C	0	0	0	0	0	0	0	0	0	0	0	0
chr1	29329037	A	0	0	0	0	0	0	0	0	0	0	0	0
chr1	29329038	A	0	0	0	0	0	0	0	0	0	0	0	0
chr1	29329039	G	0	0	0	0	0	0	0	0	0	0	0	0
chr1	29329040	T	0	0	0	0	0	0	0	0	0	0	0	0
chr1	29329041	C	0	0	0	0	0	0	0	0	0	0	0	0
chr1	29329042	A	0	0	0	0	0	0	0	0	0	0	0	0
chr1	29329043	A	0	0	0	0	0	0	0	0	0	0	0	0
chr1	29329044	T	0	0	0	0	0	0	0	0	0	0	0	0
chr1	29329045	A	0	0	0	0	0	0	0	0	0	0	0	0
chr1	29329046	T	0	0	0	0	0	0	0	0	0	0	0	0
chr1	29329047	G	0	0	0	0	0	0	0	0	0	0	0	0
chr1	29329048	C	0	0	0	0	0	0	0	0	0	0	0	0
chr1	29329049	T	0	0	0	0	0	0	0	0	0	0	0	0
chr1	29329050	G	0	0	0	0	0	0	0	0	0	0	0	0
chr1	29329051	G	0	0	0	0	0	0	0	0	0	0	0	0
chr1	29329052	T	0	0	0	0	0	0	0	0	0	0	0	0
chr1	29329053	A	0	0	0	0	0	0	0	0	0	0	0	0
chr1	29329054	T	0	0	0	0	0	0	0	0	0	0	0	0
chr1	29329055	T	0	0	0	0	0	0	0	0	0	0	0	0
chr1	29329056	G	0	0	0	0	0	0	0	0	0	0	0	0
chr1	29329057	A	0	0	0	0	0	0	0	0	0	0	0	0
chr1	29329058	C	0	0	0	0	0	0	0	0	0	0	0	0
chr1	29329059	A	0	0	0	0	0	0	0	0	0	0	0	0
chr1	29329060	G	0	0	0	0	0	0	0	0	0	0	0	0
chr1	29329061	A	0	0	0	0	0	0	0	0	0	0	0	0
chr1	29329062	A	0	0	0	0	0	0	0	0	0	0	0	0
chr1	29329063	C	0	0	0	0	0	0	0	0	0	0	0	0
chr1	29329064	A	0	0	0	0	0	0	0	0	0	0	0	0
chr1	29329065	T	0	0	0	0	0	0	0	0	0	0	0	0
chr1	29329066	C	0	0	0	0	0	0	0	0	0	0	0	0
chr1	29329067	T	0	0	0	0	0	0	0	0	0	0	0	0
chr1	29329068	A	0	0	0	0	0	0	0	0	0	0	0	0
chr1	29329069	C	0	0	0	0	0	0	0	0	0	0	0	0
chr1	29329070	A	0	0	0	0	0	0	0	0	0	0	0	0
chr1	29329071	T	0	0	0	0	0	0	0	0	0	0	0	0
chr1	29329072	A	0	0	0	0	0	0	0	0	0	0	0	0
chr1	29329073	G	0	0	0	0	0	0	0	0	0	0	0	0
chr1	29329074	A	0	0	0	0	0	0	0	0	0	0	0	0
chr1	29329075	G	0	0	0	0	0	0	0	0	0	0	0	0
chr1	29329076	T	0	0	0	0	0	0	0	0	0	0	0	0
chr1	29329077	T	0	0	0	0	0	0	0	0	0	0	0	0
chr1	29329078	T	0	0	0	0	0	0	0	0	0	0	0	0
chr1	29329079	G	0	0	0	0	0	0	0	0	0	0	0	0
chr1	29329080	G	0	0	0	0	0	0	0	0	0	0	0	0
chr1	29329081	A	0	0	0	0	0	0	0	0	0	0	0	0
chr1	29329082	C	0	0	0	0	0	0	0	0	0	0	0	0
chr1	29329083	A	0	0	0	0	0	0	0	0	0	0	0	0
chr1	29329084	A	0	0	0	0	0	0	0	0	0	0	0	0
chr1	29329085	G	0	0	0	0	0	0	0	0	0	0	0	0
chr1	29329086	A	0	0	0	0	0	0	0	0	0	0	0	0
chr1	29329087	G	0	0	0	0	0	0	0	0	0	0	0	0
chr1	29329088	A	0	0	0	0	0	0	0	0	0	0	0	0
chr1	29329089	T	0	0	0	0	0	0	0	0	0	0	0	0
chr1	29329090	C	0	0	0.111	0	0	0	0	0	0	0	0	0
chr1	29329091	A	0	0	0	0	0	0	0	0	0	0	0	0
chr1	29329092	A	0	0	0	0	0	0	0	0	0	0	0	0
chr1	29329093	G	0	0	0	0	0	0	0	0	0	0	0	0
chr1	29329094	T	0	0	0	0	0	0	0	0	0	0	0	0
chr1	29329095	C	0	0	0	0	0	0	0	0	0	0	0	0
chr1	29329096	C	0	0	0	0	0	0	0	0	0	0	0	0
chr1	29329097	C	0	0	0	0	0	0	0	0	0.125	0	0	0
chr1	29329098	A	0	0	0	0	0	0	0	0	0	0	0	0
chr1	29329099	A	0	0	0	0	0	0	0	0	0	0	0	0
chr1	29329100	T	0	0	0	0	0	0	0	0	0	0	0	0
chr1	29329101	T	0	0	0	0	0	0	0	0	0	0	0	0
chr1	29329102	A	0	0	0	0	0	0	0	0	0	0	0	0
chr1	29329103	G	0	0	0	0	0	0	0	0	0	0	0	0
chr1	29329104	A	0	0	0	0	0	0	0	0	0	0	0	0
chr1	29329105	A	0	0	0	0	0	0	0	0	0	0	0	0
chr1	29329106	C	0	0	0	0	0	0	0	0	0	0	0	0
chr1	29329107	C	0	0	0	0	0	0.167	0	0	0	0	0	0
chr1	29329108	A	0	0	0	0	0	0	0	0	0	0	0	0
chr1	29329109	C	0	0	0	0	0	0	0	0	0	0	0	0
chr1	29329110	C	0	0	0	0	0	0	0	0	0	0	0	0
chr1	29329111	A	0	0	0	0	0	0	0	0	0	0	0	0
chr1	29329112	A	0	0	0	0	0	0	0	0	0	0	0	0
chr1	29329113	A	0	0	0	0	0	0	0	0	0	0	0	0
chr1	29329114	A	0	0	0	0	0	0	0	0	0	0	0	0
chr1	29329115	A	0	0	0	0	0	0	0	0	0	0	0	0
chr1	29329116	A	0	0	0	0	0	0	0	0	0	0	0	0
chr1	29329117	G	0	0	0	0	0	0	0	0	0	0	0	0
chr1	29329118	A	0	0	0	0	0	0	0	0	0	0	0	0
chr1	29329119	A	0	0	0	0	0	0	0	0	0	0	0	0
chr1	29329120	C	0	0	0	0	0	0	0	0	0	0	0	0
chr1	29329121	A	0	0	0	0	0	0	0	0	0	0	0	0
chr1	29329122	T	0	0	0	0	0	0	0	0	0	0	0	0
chr1	29329123	A	0	0	0	0	0	0	0	0	0	0	0	0
chr1	29329124	T	0	0	0	0	0	0	0	0	0	0	0	0
chr1	29329125	G	0	0	0	0	0	0	0	0	0	0	0	0
chr1	29329126	A	0	0	0	0	0	0	0	0	0	0	0	0
chr1	29329127	A	0	0	0	0	0	0	0	0	0	0	0	0
chr1	29329128	T	0	0	0	0	0	0	0	0	0	0	0	0
chr1	29329129	T	0	0	0	0	0	0	0	0	0	0	0	0
chr1	29329130	A	0	0	0	0	0	0	0	0	0	0	0	0
chr1	29329131	G	0	0	0	0	0	0	0	0	0	0	0	0
chr1	29329132	G	0	0	0	0	0	0	0	0	0	0	0	0
chr1	29329133	T	0	0	0	0	0	0	0	0	0	0	0	0
chr1	29329134	T	0	0	0	0	0	0	0	0	0	0	0	0
chr1	29329135	T	0	0	0	0	0	0	0	0	0	0	0	0
chr1	29329136	T	0	0	0	0	0	0	0	0	0	0	0	0
chr1	29329137	A	0	0	0	0	0	0	0	0	0	0	0	0
chr1	29329138	T	0	0	0	0	0	0	0	0	0	0	0	0
chr1	29329139	A	0	0	0	0	0	0	0	0	0	0	0	0
chr1	29329140	T	0	0	0	0	0	0	0	0	0	0	0	0
chr1	29329141	A	0	0	0	0	0	0	0	0	0	0	0	0
chr1	29329142	A	0	0	0	0	0	0	0	0	0	0	0	0
chr1	29329143	T	0	0	0	0	0	0	0	0	0	0	0	0
chr1	29329144	A	0	0	0	0	0	0	0	0	0	0	0	0
chr1	29329145	G	0	0	0	0	0	0	0	0	0	0	0	0
chr1	29329146	C	0	0	0	0	0	0	0	0	0	0	0	0
chr1	29329147	C	0	0	0	0	0	0	0	0	0	0	0	0
chr1	29329148	T	0	0	0	0	0	0	0	0	0	0	0	0
chr1	29329149	T	0	0	0	0	0	0	0	0	0	0	0	0
chr1	29329150	T	0	0	0	0	0	0	0	0	0	0	0	0
chr1	29329151	T	0	0	0	0	0	0	0	0	0	0	0	0
chr1	29329152	A	0	0	0	0	0	0	0	0	0	0	0	0
chr1	29329153	G	0	0	0	0	0	0	0	0	0	0	0	0
chr1	29329154	G	0	0	0	0	0	0	0	0	0	0	0	0
chr1	29329155	T	0	0	0	0	0	0	0	0	0	0	0	0
chr1	29329156	A	0	0	0	0	0	0	0	0	0	0	0	0
chr1	29329157	T	0	0	0	0	0	0	0	0	0	0	0	0
chr1	29329158	T	0	0	0	0	0	0	0	0	0	0	0	0
chr1	29329159	C	0	0	0	0	0	0	0	0	0	0	0	0
chr1	29329160	T	0	0	0	0	0	0	0	0	0	0	0	0
chr1	29329161	T	0	0	0	0	0	0	0	0	0	0	0	0
chr1	29329162	T	0	0	0	0	0	0	0	0	0	0	0	0
chr1	29329163	C	0	0	0	0	0	0	0	0	0	0	0	0
chr1	29329164	C	0	0	0	0	0	0	0	0	0	0	0	0
chr1	29329165	A	0	0	0	0	0	0	0	0	0	0	0	0
chr1	29329166	A	0	0	0	0	0	0	0	0	0	0	0	0
chr1	29329167	A	0	0	0	0	0	0	0	0	0	0	0	0
chr1	29329168	T	0	0	0	0	0	0	0	0	0	0	0	0
chr1	29329169	T	0	0	0	0	0	0	0	0	0	0	0	0
chr1	29329170	T	0	0	0	0	0	0	0	0	0	0	0	0
chr1	29329171	C	0	0	0	0	0	0	0	0	0	0	0	0
chr1	29329172	T	0	0	0	0	0	0	0	0	0	0	0	0
chr1	29329173	G	0	0	0	0	0	0	0	0	0	0	0	0
chr1	29329174	T	0	0	0	0	0	0	0	0	0	0	0	0
chr1	29329175	T	0	0	0	0	0	0	0	0	0	0	0	0
chr1	29329176	C	0	0	0	0	0	0	0	0	0	0	0	0
chr1	29329177	A	0	0	0	0	0	0	0	0	0	0	0	0
chr1	29329178	G	0	0	0	0	0	0	0	0	0	0	0	0
chr1	29329179	T	0	0	0	0	0	0	0	0	0	0	0	0
chr1	29329180	T	0	0	0	0	0	0	0	0	0	0	0	0
chr1	29329181	A	0	0	0	0	0	0	0	0	0	0	0	0
chr1	29329182	G	0	0	0	0	0	0	0	0	0	0	0	0
chr1	29329183	G	0	0	0	0	0	0	0	0	0	0	0	0
chr1	29329184	T	0	0	0	0	0	0	0	0	0	0	0	0
chr1	29329185	T	0	0	0	0	0	0	0	0	0	0	0	0
chr1	29329186	T	0	0	0	0	0	0	0	0	0	0	0	0
chr1	29329187	G	0	0	0	0	0	0	0	0	0	0	0	0
chr1	29329188	T	0	0	0	0	0	0	0	0	0	0	0	0
chr1	29329189	T	0	0	0	0	0	0	0	0	0	0	0	0
chr1	29329190	T	0	0	0	0	0	0	0	0	0	0	0	0
chr1	29329191	T	0	0	0	0	0	0	0	0	0	0	0	0
chr1	29329192	C	0	0	0	0	0	0	0	0	0	0	0	0
chr1	29329193	T	0	0	0	0	0	0	0	0	0	0	0	0
chr1	29329194	A	0	0	0	0	0	0	0	0	0	0	0	0
chr1	29329195	A	0	0	0	0	0	0	0	0	0	0	0	0
chr1	29329196	G	0	0	0	0	0	0	0	0	0	0	0	0
chr1	29329197	T	0	0	0	0	0	0	0	0	0	0	0	0
chr1	29329198	T	0	0	0	0	0	0	0	0	0	0	0	0
chr1	29329199	T	0	0	0	0	0	0	0	0	0	0	0	0
chr1	29329200	T	0	0	0	0	0	0	0	0	0	0	0	0
chr1	29329201	C	0	0	0	0	0	0	0	0	0	0	0	0
chr1	29329202	T	0	0	0	0	0	0	0	0	0	0	0	0
chr1	29329203	T	0	0	0	0	0	0	0	0	0	0	0	0
chr1	29329204	A	0	0	0	0	0	0	0	0	0	0	0	0
chr1	29329205	A	0	0	0	0	0	0	0	0	0	0	0	0
chr1	29329206	G	0	0	0	0	0	0	0	0	0	0	0	0
chr1	29329207	T	0	0	0	0	0	0	0	0	0	0	0	0
chr1	29329208	C	0	0	0	0	0	0	0	0	0	0	0	0
chr1	29329209	C	0	0	0	0	0	0	0	0	0	0	0	0
chr1	29329210	T	0	0	0	0	0	0	0	0	0	0	0	0
chr1	29329211	T	0	0	0	0	0	0	0	0	0	0	0	0
chr1	29329212	T	0	0	0	0	0	0	0	0	0	0	0	0
chr1	29329213	T	0	0	0	0	0	0	0	0	0	0	0	0
chr1	29329214	C	0	0	0	0	0	0	0	0	0	0	0	0
chr1	29329215	T	0	0	0	0	0	0	0	0	0	0	0	0
chr1	29329216	A	0	0	0	0	0	0	0	0	0	0	0	0
chr1	29329217	A	0	0	0	0	0	0	0	0	0	0	0	0
chr1	29329218	A	0	0	0	0	0	0	0	0	0	0	0	0
chr1	29329219	G	0	0	0	0	0	0	0	0	0	0	0	0
chr1	29329220	T	0	0	0	0	0	0	0	0	0	0	0	0
chr1	29329221	T	0	0	0	0	0	0	0	0	0	0	0	0
chr1	29329222	T	0	0	0	0	0	0	0	0	0	0	0	0
chr1	29329223	A	0	0	0	0	0	0	0	0	0	0	0	0
chr1	29329224	T	0	0	0	0	0	0	0	0	0	0	0	0
chr1	29329225	G	0	0	0	0	0	0	0	0	0	0	0	0
chr1	29329226	T	0	0	0	0	0	0	0	0	0	0	0	0
chr1	29329227	C	0	0	0	0	0	0	0	0	0	0	0	0
chr1	29329228	C	0	0	0	0	0	0	0	0	0	0	0	0
chr1	29329229	A	0	0	0	0	0	0	0	0	0	0	0	0
chr1	29329230	A	0	0	0	0	0	0	0	0	0	0	0	0
chr1	29329231	C	0	0	0	0	0	0	0	0	0	0	0	0
chr1	29329232	C	0	0	0	0	0	0	0	0	0	0	0	0
chr1	29329233	C	0	0	0	0	0	0	0	0	0	0	0	0
chr1	29329234	A	0	0	0	0	0	0	0	0	0	0	0	0
chr1	29329235	A	0	0	0	0	0	0	0	0	0	0	0	0
chr1	29329236	A	0	0	0	0	0	0	0	0	0	0	0	0
chr1	29329237	A	0	0	0	0	0	0	0	0	0	0	0	0
chr1	29329238	C	0	0	0	0	0	0	0	0	0	0	0	0
chr1	29329239	G	0	0	0	0	0	0	0	0	0	0	0	0
chr1	29329240	A	0	0	0	0	0	0	0	0	0	0	0	0
chr1	29329241	T	0	0	0	0	0	0	0	0	0	0	0	0
chr1	29329242	G	0	0	0	0	0	0	0	0	0	0	0	0
chr1	29329243	A	0	0	0	0	0	0	0	0	0	0	0	0
chr1	29329244	T	0	0	0	0	0	0	0	0	0	0	0	0
chr1	29329245	A	0	0	0	0	0	0	0	0	0	0	0	0
chr1	29329246	A	0	0	0	0	0	0	0	0	0	0	0	0
chr1	29329247	A	0	0	0	0	0	0	0	0	0	0	0	0
chr1	29329248	A	0	0	0	0	0	0	0	0	0	0	0	0
chr1	29329249	A	0	0	0	0	0	0	0	0	0	0	0	0
chr1	29329250	A	0	0	0	0	0	0	0	0	0	0	0	0
chr1	29329251	A	0	0	0	0	0	0	0	0	0	0	0	0
chr1	29329252	T	0	0	0	0	0	0	0	0	0	0	0	0
chr1	29329253	C	0	0	0	0	0	0	0	0	0	0	0	0
chr1	29329254	C	0	0	0	0	0	0	0	0	0	0	0	0
chr1	29329255	A	0	0	0	0	0	0	0	0	0	0	0	0
chr1	29329256	G	0	0	0	0	0	0	0	0	0	0	0	0
chr1	29329257	A	0	0	0	0	0	0	0	0	0	0	0	0
chr1	29329258	A	0	0	0	0	0	0	0	0	0	0	0	0
chr1	29329259	A	0	0	0	0	0	0	0	0	0	0	0	0
chr1	29329260	T	0	0	0	0	0	0	0	0	0	0	0	0
chr1	29329261	C	0	0	0	0	0	0	0	0	0	0	0	0
chr1	29329262	A	0	0	0	0	0	0	0	0	0	0	0	0
chr1	29329263	A	0	0	0	0	0	0	0	0	0	0	0	0
chr1	29329264	A	0	0	0	0	0	0	0	0	0	0	0	0
chr1	29329265	T	0	0	0	0	0	0	0	0	0	0	0	0
chr1	29329266	G	0	0	0	0	0	0	0	0	0	0	0	0
chr1	29329267	T	0	0	0	0	0	0	0	0	0	0	0	0
chr1	29329268	T	0	0	0	0	0	0	0	0	0	0	0	0
chr1	29329269	A	0	0	0	0	0	0	0	0	0	0	0	0
chr1	29329270	A	0	0	0	0	0	0	0	0	0	0	0	0
chr1	29329271	T	0	0	0	0	0	0	0	0	0	0	0	0
chr1	29329272	T	0	0	0	0	0	0	0	0	0	0	0	0
chr1	29329273	A	0	0	0	0	0	0	0	0	0	0	0	0
chr1	29329274	A	0	0	0	0	0	0	0	0	0	0	0	0
chr1	29329275	T	0	0	0	0	0	0	0	0	0	0	0	0
chr1	29329276	A	0	0	0	0	0	0	0	0	0	0	0	0
chr1	29329277	A	0	0	0	0	0	0	0	0	0	0	0	0
chr1	29329278	G	0	0	0	0	0	0	0	0	0	0	0	0
chr1	29329279	G	0	0	0	0	0	0	0	0	0	0	0	0
chr1	29329280	T	0	0	0	0	0	0	0	0	0	0	0	0
chr1	29329281	T	0	0	0	0	0	0	0	0	0	0	0	0
chr1	29329282	C	0	0	0	0	0	0	0	0	0	0	0	0
chr1	29329283	T	0	0	0	0	0	0	0	0	0	0	0	0
chr1	29329284	C	0	0	0	0	0	0	0	0	0	0	0	0
chr1	29329285	T	0	0	0	0	0	0	0	0	0	0	0	0
chr1	29329286	T	0	0	0	0	0	0	0	0	0	0	0	0
chr1	29329287	C	0	0	0	0	0	0	0	0	0	0	0	0
chr1	29329288	G	0	0	0	0	0	0	0	0	0	0	0	0
chr1	29329289	T	0	0	0	0	0	0	0	0	0	0	0	0
chr1	29329290	C	0	0	0	0	0	0	0	0	0	0	0	0
chr1	29329291	T	0	0	0	0	0	0	0	0	0	0	0	0
chr1	29329292	A	0	0	0	0	0	0	0	0	0	0	0	0
chr1	29329293	C	0	0	0	0	0	0	0	0	0	0	0	0
chr1	29329294	T	0	0	0	0	0	0	0	0	0	0	0	0
chr1	29329295	C	0	0	0	0	0	0	0	0	0	0	0	0
chr1	29329296	T	0	0	0	0	0	0	0	0	0	0	0	0
chr1	29329297	T	0	0	0	0	0	0	0	0	0	0	0	0
chr1	29329298	A	0	0	0	0	0	0	0	0	0	0	0	0
chr1	29329299	G	0	0	0	0	0	0	0	0	0	0	0	0
chr1	29329300	C	0	0	0	0	0	0	0	0	0	0	0	0
chr1	29329301	T	0	0	0	0	0	0	0	0	0	0	0	0
chr1	29329302	A	0	0	0	0	0	0	0	0	0	0	0	0
chr1	29329303	A	0	0	0	0	0	0	0	0	0	0	0	0
chr1	29329304	A	0	0	0	0	0	0	0	0	0	0	0	0
chr1	29329305	A	0	0	0	0	0	0	0	0	0	0	0	0
chr1	29329306	T	0	0	0	0	0	0	0	0	0	0	0	0
chr1	29329307	T	0	0	0	0	0	0	0	0	0	0	0	0
chr1	29329308	A	0	0	0	0	0	0	0	0	0	0	0	0
chr1	29329309	A	0	0	0	0	0	0	0	0	0	0	0	0
chr1	29329310	A	0	0	0	0	0	0	0	0	0	0	0	0
chr1	29329311	T	0	0	0	0	0	0	0	0	0	0	0	0
chr1	29329312	T	0	0	0	0	0	0	0	0	0	0	0	0
chr1	29329313	A	0	0	0	0	0	0	0	0	0	0	0	0
chr1	29329314	T	0	0	0	0	0	0	0	0	0	0	0	0
chr1	29329315	T	0	0	0	0	0	0	0	0	0	0	0	0
chr1	29329316	T	0	0	0	0	0	0	0	0	0	0	0	0
chr1	29329317	T	0	0	0	0	0	0	0	0	0	0	0	0
chr1	29329318	A	0	0	0	0	0	0	0	0	0	0	0	0
chr1	29329319	T	0	0	0	0	0	0	0	0	0	0	0	0
chr1	29329320	A	0	0	0	0	0	0	0	0	0	0	0	0
chr1	29329321	A	0	0	0	0	0	0	0	0	0	0	0	0
chr1	29329322	A	0	0	0	0	0	0	0	0	0	0	0	0
chr1	29329323	A	0	0	0	0	0	0	0	0	0	0	0	0
chr1	29329324	A	0	0	0	0	0	0	0	0	0	0	0	0
chr1	29329325	A	0	0	0	0	0	0	0	0	0	0	0	0
chr1	29329326	A	0	0	0	0	0	0	0	0	0	0	0	0
chr1	29329327	A	0	0	0	0	0	0	0	0	0	0	0	0
chr1	29329328	A	0	0	0	0	0	0	0	0	0	0	0	0
chr1	29329329	A	0	0	0	0	0	0	0	0	0	0	0	0
chr1	29329330	A	0	0	0	0	0	0	0	0	0	0	0	0
chr1	29329331	C	0	0	0	0	0	0	0	0	0	0	0	0
chr1	29329332	G	0	0	0	0	0	0	0	0	0	0	0	0
chr1	29329333	A	0	0	0	0	0	0	0	0	0	0	0	0
chr1	29329334	A	0	0	0	0	0	0	0	0	0	0	0	0
chr1	29329335	A	0	0	0	0	0	0	0	0	0	0	0	0
chr1	29329336	G	0	0	0	0	0	0	0	0	0	0	0	0
chr1	29329337	G	0	0	0	0	0	0	0	0	0	0	0	0
chr1	29329338	A	0	0	0	0	0	0	0	0	0	0	0	0
chr1	29329339	T	0	0	0	0	0	0	0	0	0	0	0	0
chr1	29329340	A	0	0	0	0	0	0	0	0	0	0	0	0
chr1	29329341	T	0	0	0	0	0	0	0	0	0	0	0	0
chr1	29329342	G	0	0	0	0	0	0	0	0	0	0	0	0
chr1	29329343	A	0	0	0	0	0	0	0	0	0	0	0	0
chr1	29329344	T	0	0	0	0	0	0	0	0	0	0	0	0
chr1	29329345	T	0	0	0	0	0	0	0	0	0	0	0	0
chr1	29329346	A	0	0	0	0	0	0	0	0	0	0	0	0
chr1	29329347	A	0	0	0	0	0	0	0	0	0	0	0	0
chr1	29329348	C	0	0	0	0	0	0	0	0	0	0	0	0
chr1	29329349	G	0	0	0	0	0	0	0	0	0	0	0	0
chr1	29329350	T	0	0	0	0	0	0	0	0	0	0	0	0
chr1	29329351	T	0	0	0	0	0	0	0	0	0	0	0	0
chr1	29329352	A	0	0	0	0	0	0	0	0	0	0	0	0
chr1	29329353	G	0	0	0	0	0	0	0	0	0	0	0	0
chr1	29329354	T	0	0	0	0	0	0	0	0	0	0	0	0
chr1	29329355	T	0	0	0	0	0	0	0	0	0	0	0	0
chr1	29329356	C	0	0	0	0	0	0	0	0	0	0	0	0
chr1	29329357	T	0	0	0	0	0	0	0	0	0	0	0	0
chr1	29329358	T	0	0	0	0	0	0	0	0	0	0	0	0
chr1	29329359	C	0	0	0	0	0	0	0	0	0	0	0	0
chr1	29329360	C	0	0	0	0	0	0	0	0	0	0	0	0
chr1	29329361	T	0	0	0	0	0	0	0	0	0	0	0	0
chr1	29329362	C	0	0	0	0	0	0	0	0	0	0	0	0
chr1	29329363	G	0	0	0	0	0	0	0	0	0	0	0	0
chr1	29329364	T	0	0	0	0	0	0	0	0	0	0	0	0
chr1	29329365	T	0	0	0	0	0	0	0	0	0	0	0	0
chr1	29329366	T	0	0	0	0	0	0	0	0	0	0	0	0
chr1	29329367	A	0	0	0	0	0	0	0	0	0	0	0	0
chr1	29329368	T	0	0	0	0	0	0	0	0	0	0	0	0
chr1	29329369	T	0	0	0	0	0	0	0	0	0	0	0	0
chr1	29329370	G	0	0	0	0	0	0	0	0	0	0	0	0
chr1	29329371	A	0	0	0	0	0	0	0	0	0	0	0	0
chr1	29329372	G	0	0	0	0	0	0	0	0	0	0	0	0
chr1	29329373	G	0	0	0	0	0	0	0	0	0	0	0	0
chr1	29329374	G	0	0	0	0	0	0	0	0	0	0	0	0
chr1	29329375	A	0	0	0	0	0	0	0	0	0	0	0	0
chr1	29329376	T	0	0	0	0	0	0	0	0	0	0	0	0
chr1	29329377	A	0	0	0	0	0	0	0	0	0	0	0	0
chr1	29329378	A	0	0	0	0	0	0	0	0	0	0	0	0
chr1	29329379	C	0	0	0	0	0	0	0	0	0	0	0	0
chr1	29329380	T	0	0	0	0	0	0	0	0	0	0	0	0
chr1	29329381	G	0	0	0	0	0	0	0	0	0	0	0	0
chr1	29329382	T	0	0	0	0	0	0	0	0	0	0	0	0
chr1	29329383	T	0	0	0	0	0	0	0	0	0	0	0	0
chr1	29329384	G	0	0	0	0	0	0	0	0	0	0	0	0
chr1	29329385	C	0	0	0	0	0	0	0	0	0	0	0	0
chr1	29329386	A	0	0	0	0	0	0	0	0	0	0	0	0
chr1	29329387	T	0	0	0	0	0	0	0	0	0	0	0	0
chr1	29329388	T	0	0	0	0	0	0	0	0	0	0	0	0
chr1	29329389	T	0	0	0	0	0	0	0	0	0	0	0	0
chr1	29329390	T	0	0	0	0	0	0	0	0	0	0	0	0
chr1	29329391	T	0	0	0	0	0	0	0	0	0	0	0	0
chr1	29329392	A	0	0	0	0	0	0	0	0	0	0	0	0
chr1	29329393	A	0	0	0	0	0	0	0	0	0	0	0	0
chr1	29329394	A	0	0	0	0	0	0	0	0	0	0	0	0
chr1	29329395	A	0	0	0	0	0	0	0	0	0	0	0	0
chr1	29329396	A	0	0	0	0	0	0	0	0	0	0	0	0
chr1	29329397	A	0	0	0	0	0	0	0	0	0	0	0	0
chr1	29329398	T	0	0	0	0	0	0	0	0	0	0	0	0
chr1	29329399	C	0	0	0	0	0	0	0	0	0	0	0	0
chr1	29329400	T	0	0	0	0	0	0	0	0	0	0	0	0
chr1	29329401	C	0	0	0	0	0	0	0	0	0	0	0	0
chr1	29329402	A	0	0	0	0	0	0	0	0	0	0	0	0
chr1	29329403	C	0	0	0	0	0	0	0	0	0	0	0	0
chr1	29329404	T	0	0	0	0	0	0	0	0	0	0	0	0
chr1	29329405	A	0	0	0	0	0	0	0	0	0	0	0	0
chr1	29329406	T	0	0	0	0	0	0	0	0	0	0	0	0
chr1	29329407	G	0	0	0	0	0	0	0	0	0	0	0	0
chr1	29329408	T	0	0	0	0	0	0	0	0	0	0	0	0
chr1	29329409	G	0	0	0	0	0	0	0	0	0	0	0	0
chr1	29329410	C	0	0	0	0	0	0	0	0	0	0	0	0
chr1	29329411	C	0	0	0	0	0	0	0	0	0	0	0	0
chr1	29329412	A	0	0	0	0	0	0	0	0	0	0	0	0
chr1	29329413	C	0	0	0	0	0	0	0	0	0	0	0	0
chr1	29329414	G	0	0	0	0	0	0	0	0	0	0	0	0
chr1	29329415	T	0	0	0	0	0	0	0	0	0	0	0	0
chr1	29329416	G	0	0	0	0	0	-0.167	0	0	0	0	0	-0.111
chr1	29329417	G	0	0	0	0	0	0	0	0	0	0	0	0
chr1	29329418	C	0	0	0	0	0	0	0	0	0	0	0	0
chr1	29329419	T	0	0	0	0	0	0	0	0	0	0	0	0
chr1	29329420	A	0	0	0	0	0	0	0	0	0	0	0	0
chr1	29329421	T	0	0	0	0	0	0	0	0	0	0	0	0
chr1	29329422	T	0	0	0	0	0	0	0	0	0	0	0	0
chr1	29329423	C	0	0	0	0	0	0	0	0	0	0	0	0
chr1	29329424	T	0	0	0	0	0	0	0	0	0	0	0	0
chr1	29329425	G	0	0	0	0	0	0	0	0	0	0	0	0
chr1	29329426	G	0	0	0	0	0	0	0	0	0	0	0	0
chr1	29329427	T	0	0	0	0	0	0	0	0	0	0	0	0
chr1	29329428	C	0	0	0	0	0	0	0	0	0	0	0	0
chr1	29329429	A	0	0	0	0	0	0	0	0	0	0	0	0
chr1	29329430	A	0	0	0	0	0	0	0	0	0	0	0	0
chr1	29329431	C	0	0	0	0	0	0	0	0	0	0	0	0
chr1	29329432	T	0	0	0	0	0	0	0	0	0	0	0	0
chr1	29329433	A	0	0	0	0	0	0	0	0	0	0	0	0
chr1	29329434	T	0	0	0	0	0	0	0	0	0	0	0	0
chr1	29329435	C	0	0	0	0	0	0	0	0	0	0	0	0
chr1	29329436	T	0	0	0	0	0	0	0	0	0	0	0	0
chr1	29329437	C	0	0	0	0	0	0	0	0	0	0	0	0
chr1	29329438	T	0	0	0	0	0	0	0	0	0	0	0	0
chr1	29329439	C	0	0	0	0	0	0	0	0	0	0	0	0
chr1	29329440	C	0	0	0	0	0	0	0	0	0	0	0	0
chr1	29329441	T	0	0	0	0	0	0	0	0	0	0	0	0
chr1	29329442	T	0	0	0	0	0	0	0	0	0	0	0	0
chr1	29329443	A	0	0	0	0	0	0	0	0	0	0	0	0
chr1	29329444	T	0	0	0	0	0	0	0	0	0	0	0	0
chr1	29329445	A	0	0	0	0	0	0	0	0	0	0	0	0
chr1	29329446	G	0	0	0	0	0	0	0	0	0	0	0	0
chr1	29329447	C	0	0	0	0	0	0	0	0	0	0	0	0
chr1	29329448	A	0	0	0	0	0	0	0	0	0	0	0	0
chr1	29329449	A	0	0	0	0	0	0	0	0	0	0	0	0
chr1	29329450	A	0	0	0	0	0	0	0	0	0	0	0	0
chr1	29329451	A	0	0	0	0	0	0	0	0	0	0	0	0
chr1	29329452	A	0	0	0	0	0	0	0	0	0	0	0	0
chr1	29329453	A	0	0	0	0	0	0	0	0	0	0	0	0
chr1	29329454	G	0	0	0	0	0	0	0	0	0	0	0	0
chr1	29329455	T	0	0	0	0	0	0	0	0	0	0	0	0
chr1	29329456	A	0	0	0	0	0	0	0	0	0	0	0	0
chr1	29329457	A	0	0	0	0	0	0	0	0	0	0	0	0
chr1	29329458	A	0	0	0	0	0	0	0	0	0	0	0	0
chr1	29329459	C	0	0	0	0	0	0	0	0	0	0	0	0
chr1	29329460	G	0	0	0	0	0	0	0	0	0	0	0	0
chr1	29329461	A	0	0	0	0	0	0	0	0	0	0	0	0
chr1	29329462	G	0	0	0	0	0	0	0	0	0	0	0	0
chr1	29329463	A	0	0	0	0	0	0	0	0	0	0	0	0
chr1	29329464	T	0	0	0	0	0	0	0	0	0	0	0	0
chr1	29329465	C	0	0	0	0	0	0	0	0	0	0	0	0
chr1	29329466	A	0	0	0	0	0	0	0	0	0	0	0	0
chr1	29329467	T	0	0	0	0	0	0	0	0	0	0	0	0
chr1	29329468	T	0	0	0	0	0	0	0	0	0	0	0	0
chr1	29329469	G	0	0	0	0	0	0	0	0	0	0	0	0
chr1	29329470	A	0	0	0	0	0	0	0	0	0	0	0	0
chr1	29329471	A	0	0	0	0	0	0	0	0	0	0	0	0
chr1	29329472	T	0	0	0	0	0	0	0	0	0	0	0	0
chr1	29329473	T	0	0	0	0	0	0	0	0	0	0	0	0
chr1	29329474	G	0	0	0	0	0	0	0	0	0	0	0	0
chr1	29329475	A	0	0	0	0	0	0	0	0	0	0	0	0
chr1	29329476	G	0	0	0	0	0	0	0	0	0	0	0	0
chr1	29329477	A	0	0	0	0	0	0	0	0	0	0	0	0
chr1	29329478	T	0	0	0	0	0	0	0	0	0	0	0	0
chr1	29329479	T	0	0	0	0	0	0	0	0	0	0	0	0
chr1	29329480	G	0	0	0	0	0	0	0	0	0	0	0	0
chr1	29329481	T	0	0	0	0	0	0	0	0	0	0	0	0
chr1	29329482	T	0	0	0	0	0	0	0	0	0	0	0	0
chr1	29329483	T	0	0	0	0	0	0	0	0	0	0	0	0
chr1	29329484	T	0	0	0	0	0	0	0	0	0	0	0	0
chr1	29329485	C	0	0	0	0	0	0	0	0	0	0	0	0
chr1	29329486	A	0	0	0	0	0	0	0	0	0	0	0	0
chr1	29329487	G	0	0	0	0	0	0	0	0	0	0	0	0
chr1	29329488	T	0	0	0	0	0	0	0	0	0	0	0	0
chr1	29329489	A	0	0	0	0	0	0	0	0	0	0	0	0
chr1	29329490	T	0	0	0	0	0	0	0	0	0	0	0	0
chr1	29329491	T	0	0	0	0	0	0	0	0	0	0	0	0
chr1	29329492	G	0	0	-0.062	0	0	0	0	0	0	0	0	0
chr1	29329493	C	0	0	0	0	0	0	0	0	0	0	0	0
chr1	29329494	A	0	0	0	0	0	0	0	0	0	0	0	0
chr1	29329495	C	0	0	0	0	0	0	0	0	0	0	0	0
chr1	29329496	A	0	0	0	0	0	0	0	0	0	0	0	0
chr1	29329497	C	0	0	0	0	0	0	0	0	0	0	0	0
chr1	29329498	A	0	0	0	0	0	0	0	0	0	0	0	0
chr1	29329499	A	0	0	0	0	0	0	0	0	0	0	0	0
chr1	29329500	A	0	0	0	0	0	0	0	0	0	0	0	0
chr1	29329501	G	0	0	0	0	0	0	0	0	0	0	0	-0.111
chr1	29329502	T	0	0	0	0	0	0	0	0	0	0	0	0
chr1	29329503	T	0	0	0	0	0	0	0	0	0	0	0	0
chr1	29329504	T	0	0	0	0	0	0	0	0	0	0	0	0
chr1	29329505	G	0	0	0	0	0	0	0	0	0	0	0	0
chr1	29329506	C	0	0	0	0	0	0	0	0	0	0	0	0
chr1	29329507	C	0	0	0	0	0	0	0	0	0	0	0	0
chr1	29329508	A	0	0	0	0	0	0	0	0	0	0	0	0
chr1	29329509	C	0	0	0	0	0	0	0	0	0	0	0	0
chr1	29329510	A	0	0	0	0	0	0	0	0	0	0	0	0
chr1	29329511	G	0	0	0	0	0	0	0	0	0	0	0	0
chr1	29329512	A	0	0	0	0	0	0	0	0	0	0	0	0
chr1	29329513	A	0	0	0	0	0	0	0	0	0	0	0	0
chr1	29329514	A	0	0	0	0	0	0	0	0	0	0	0	0
chr1	29329515	C	0	0	0	0	0	0	0	0	0	0	0	0
chr1	29329516	C	0	0	0	0	0	0	0	0	0	0	0	0
chr1	29329517	A	0	0	0	0	0	0	0	0	0	0	0	0
chr1	29329518	T	0	0	0	0	0	0	0	0	0	0	0	0
chr1	29329519	T	0	0	0	0	0	0	0	0	0	0	0	0
chr1	29329520	G	0	0	0	0	0	0	0	0	0	0	0	0
chr1	29329521	A	0	0	0	0	0	0	0	0	0	0	0	0
chr1	29329522	C	0	0	0	0	0	0	0	0	0	0	0	0
chr1	29329523	T	0	0	0	0	0	0	0	0	0	0	0	0
chr1	29329524	T	0	0	0	0	0	0	0	0	0	0	0	0
chr1	29329525	A	0	0	0	0	0	0	0	0	0	0	0	0
chr1	29329526	A	0	0	0	0	0	0	0	0	0	0	0	0
chr1	29329527	T	0	0	0	0	0	0	0	0	0	0	0	0
chr1	29329528	T	0	0	0	0	0	0	0	0	0	0	0	0
chr1	29329529	T	0	0	0	0	0	0	0	0	0	0	0	0
chr1	29329530	G	0	0	0	0	0	0	0	0	0	0	0	0
chr1	29329531	T	0	0	0	0	0	0	0	0	0	0	0	0
chr1	29329532	T	0	0	0	0	0	0	0	0	0	0	0	0
chr1	29329533	T	0	0	0	0	0	0	0	0	0	0	0	0
chr1	29329534	A	0	0	0	0	0	0	0	0	0	0	0	0
chr1	29329535	A	0	0	0	0	0	0	0	0	0	0	0	0
chr1	29329536	A	0	0	0	0	0	0	0	0	0	0	0	0
chr1	29329537	C	0	0	0	0	0	0	0	0	0	0	0	0
chr1	29329538	T	0	0	0	0	0	0	0	0	0	0	0	0
chr1	29329539	T	0	0	0	0	0	0	0	0	0	0	0	0
chr1	29329540	T	0	0	0	0	0	0	0	0	0	0	0	0
chr1	29329541	A	0	0	0	0	0	0	0	0	0	0	0	0
chr1	29329542	A	0	0	0	0	0	0	0	0	0	0	0	0
chr1	29329543	T	0	0	0	0	0	0	0	0	0	0	0	0
chr1	29329544	G	0	0	0	0	0	0	0	0	0	0	0	0
chr1	29329545	T	0	0	0	0	0	0	0	0	0	0	0	0
chr1	29329546	C	0	0	0	0	0	0	0	0	0	0	0	0
chr1	29329547	G	0	0	0	0	0	0	0	0	0	0	0	0
chr1	29329548	A	0	0	0	0	0	0	0	0	0	0	0	0
chr1	29329549	T	0	0	0	0	0	0	0	0	0	0	0	0
chr1	29329550	C	0	0	0	0	0	0	0	0	0	0	0	0
chr1	29329551	A	0	0	0	0	0	0	0	0	0	0	0	0
chr1	29329552	A	0	0	0	0	0	0	0	0	0	0	0	0
chr1	29329553	C	0	0	0	0	0	0	0	0	0	0	0	0
chr1	29329554	G	0	0	0	0	0	0	0	0	0	0	0	0
chr1	29329555	C	0	0	0	0	0	0	0	0	0	0	0	0
chr1	29329556	C	0	0	0	0	0	0	0	0	0	0	0	0
chr1	29329557	A	0	0	0	0	0	0	0	0	0	0	0	0
chr1	29329558	A	0	0	0	0	0	0	0	0	0	0	0	0
chr1	29329559	T	0	0	0	0	0	0	0	0	0	0	0	0
chr1	29329560	T	0	0	0	0	0	0	0	0	0	0	0	0
chr1	29329561	A	0	0	0	0	0	0	0	0	0	0	0	0
chr1	29329562	A	0	0	0	0	0	0	0	0	0	0	0	0
chr1	29329563	A	0	0	0	0	0	0	0	0	0	0	0	0
chr1	29329564	A	0	0	0	0	0	0	0	0	0	0	0	0
chr1	29329565	A	0	0	0	0	0	0	0	0	0	0	0	0
chr1	29329566	T	0	0	0	0	0	0	0	0	0	0	0	0
chr1	29329567	T	0	0	0	0	0	0	0	0	0	0	0	0
chr1	29329568	G	0	0	0	0	0	0	0	0	0	0	0	0
chr1	29329569	C	0	0	0	0	0	0	0	0	0	0	0	0
chr1	29329570	A	0	0	0	0	0	0	0	0	0	0	0	0
chr1	29329571	T	0	0	0	0	0	0	0	0	0	0	0	0
chr1	29329572	C	0	0	0	0	0	0	0	0	0	0	0	0
chr1	29329573	T	0	0	0	0	0	0	0	0	0	0	0	0
chr1	29329574	T	0	0	0	0	0	0	0	0	0	0	0	0
chr1	29329575	T	0	0	0	0	0	0	0	0	0	0	0	0
chr1	29329576	T	0	0	0	0	0	0	0	0	0	0	0	0
chr1	29329577	C	0	0	0	0	0	0	0	0	0	0	0	0
chr1	29329578	T	0	0	0	0	0	0	0	0	0	0	0	0
chr1	29329579	A	0	0	0	0	0	0	0	0	0	0	0	0
chr1	29329580	G	0	0	0	0	0	0	0	0	0	0	0	0
chr1	29329581	T	0	0	0	0	0	0	0	0	0	0	0	0
chr1	29329582	T	0	0	0	0	0	0	0	0	0	0	0	0
chr1	29329583	A	0	0	0	0	0	0	0	0	0	0	0	0
chr1	29329584	G	0	0	0	0	0	0	0	0	0	0	0	0
chr1	29329585	A	0	0	0	0	0	0	0	0	0	0	0	0
chr1	29329586	C	0	0	0	0	0	0	0	0	0	0	0	0
chr1	29329587	T	0	0	0	0	0	0	0	0	0	0	0	0
chr1	29329588	T	0	0	0	0	0	0	0	0	0	0	0	0
chr1	29329589	T	0	0	0	0	0	0	0	0	0	0	0	0
chr1	29329590	T	0	0	0	0	0	0	0	0	0	0	0	0
chr1	29329591	T	0	0	0	0	0	0	0	0	0	0	0	0
chr1	29329592	T	0	0	0	0	0	0	0	0	0	0	0	0
chr1	29329593	C	0	0	0	0	0	0	0	0	0	0	0	0
chr1	29329594	A	0	0	0	0	0	0	0	0	0	0	0	0
chr1	29329595	A	0	0	0	0	0	0	0	0	0	0	0	0
chr1	29329596	T	0	0	0	0	0	0	0	0	0	0	0	0
chr1	29329597	G	0	0	0	0	0	0	0	0	0	0	0	0
chr1	29329598	T	0	0	0	0	0	0	0	0	0	0	0	0
chr1	29329599	T	0	0	0	0	0	0	0	0	0	0	0	0
chr1	29329600	C	0	0	0	0	0	0	0	0	0	0	0	0
chr1	29329601	T	0	0	0	0	0	0	0	0	0	0	0	0
chr1	29329602	T	0	0	0	0	0	0	0	0	0	0	0	0
chr1	29329603	A	0	0	0	0	0	0	0	0	0	0	0	0
chr1	29329604	A	0	0	0	0	0	0	0	0	0	0	0	0
chr1	29329605	T	0	0	0	0	0	0	0	0	0	0	0	0
chr1	29329606	G	0	0	0	0	0	-0.077	0	0	0	0	0	0
chr1	29329607	T	0	0	0	0	0	0	0	0	0	0	0	0
chr1	29329608	A	0	0	0	0	0	0	0	0	0	0	0	0
chr1	29329609	C	0	0	0	0	0	0	0	0	0	0	0	0
chr1	29329610	T	0	0	0	0	0	0	0	0	0	0	0	0
chr1	29329611	T	0	0	0	0	0	0	0	0	0	0	0	0
chr1	29329612	G	0	0	0	0	0	0	0	0	0	0	0	0
chr1	29329613	G	0	0	0	0	0	0	0	0	0	0	0	-0.036
chr1	29329614	T	0	0	0	0	0	0	0	0	0	0	0	0
chr1	29329615	C	0	0	0	0	0	0	0	0	0	0	0	0
chr1	29329616	T	0	0	0	0	0	0	0	0	0	0	0	0
chr1	29329617	C	0	0	0	0	0	0	0	0	0	0	0	0
chr1	29329618	T	0	0	0	0	0	0	0	0	0	0	0	0
chr1	29329619	T	0	0	0	0	0	0	0	0	0	0	0	0
chr1	29329620	A	0	0	0	0	0	0	0	0	0	0	0	0
chr1	29329621	G	0	0	0	0	0	0	0	0	0	0	0	0
chr1	29329622	T	0	0	0	0	0	0	0	0	0	0	0	0
chr1	29329623	A	0	0	0	0	0	0	0	0	0	0	0	0
chr1	29329624	A	0	0	0	0	0	0	0	0	0	0	0	0
chr1	29329625	T	0	0	0	0	0	0	0	0	0	0	0	0
chr1	29329626	C	0	0	0	0	0	0	0	0	0	0	0	0
chr1	29329627	C	0	0	0	0	0	0	0	0	0	0	0	0
chr1	29329628	A	0	0	0	0	0	0	0	0	0	0	0	0
chr1	29329629	G	0	0	0	0	0	0	0	-0.036	0	0	0	0
chr1	29329630	A	0	0	0	0	0	0	0	0	0	0	0	0
chr1	29329631	T	0	0	0	0	0	0	0	0	0	0	0	0
chr1	29329632	T	0	0	0	0	0	0	0	0	0	0	0	0
chr1	29329633	C	0	0	0	0	0	0	0	0	0	0	0	0
chr1	29329634	A	0	0	0	0	0	0	0	0	0	0	0	0
chr1	29329635	T	0	0	0	0	0	0	0	0	0	0	0	0
chr1	29329636	C	0	0	0	0	0	0	0	0	0	0	0	0
chr1	29329637	A	0	0	0	0	0	0	0	0	0	0	0	0
chr1	29329638	A	0	0	0	0	0	0	0	0	0	0	0	0
chr1	29329639	A	0	0	0	0	0	0	0	0	0	0	0	0
chr1	29329640	T	0	0	0	0	0	0	0	0	0	0	0	0
chr1	29329641	T	0	0	0	0	0	0	0	0	0	0	0	0
chr1	29329642	G	0	0	0	0	0	0	0	0	0	0	0	-0.029
chr1	29329643	T	0	0	0	0	0	0	0	0	0	0	0	0
chr1	29329644	A	0	0	0	0	0	0	0	0	0	0	0	0
chr1	29329645	T	0	0	0	0	0	0	0	0	0	0	0	0
chr1	29329646	A	0	0	0	0	0	0	0	0	0	0	0	0
chr1	29329647	T	0	0	0	0	0	0	0	0	0	0	0	0
chr1	29329648	G	0	0	0	0	0	0	0	0	0	0	0	0
chr1	29329649	A	0	0	0	0	0	0	0	0	0	0	0	0
chr1	29329650	C	0	0	0	0	0	0	0	0	0	0	0	0
chr1	29329651	C	0	0	0	0	0	0	0	0	0	0	0	0
chr1	29329652	A	0	0	0	0	0	0	0	0	0	0	0	0
chr1	29329653	C	0	0	0	0	0	0	0	0	0	0	0	0
chr1	29329654	C	0	0	0	0	0	0	0	0	0	0	0	0
chr1	29329655	A	0	0	0	0	0	0	0	0	0	0	0	0
chr1	29329656	C	0	0	0	0	0	0	0	0	0	0	0	0
chr1	29329657	T	0	0	0	0	0	0	0	0	0	0	0	0
chr1	29329658	C	0	0	0	0	0	0	0	0	0	0	0	0
chr1	29329659	T	0	0	0	0	0	0	0	0	0	0	0	0
chr1	29329660	C	0	0	0	0	0	0	0	0	0	0	0	0
chr1	29329661	T	0	0	0	0	0	0	0	0	0	0	0	0
chr1	29329662	T	0	0	0	0	0	0	0	0	0	0	0	0
chr1	29329663	A	0	0	0	0	0	0	0	0	0	0	0	0
chr1	29329664	T	0	0	0	0	0	0	0	0	0	0	0	0
chr1	29329665	C	0	0	0	0	0	0	0	0	0	0	0	0
chr1	29329666	A	0	0	0	0	0	0	0	0	0	0	0	0
chr1	29329667	T	0	0	0	0	0	0	0	0	0	0	0	0
chr1	29329668	T	0	0	0	0	0	0	0	0	0	0	0	0
chr1	29329669	A	0	0	0	0	0	0	0	0	0	0	0	0
chr1	29329670	A	0	0	0	0	0	0	0	0	0	0	0	0
chr1	29329671	A	0	0	0	0	0	0	0	0	0	0	0	0
chr1	29329672	T	0	0	0	0	0	0	0	0	0	0	0	0
chr1	29329673	T	0	0	0	0	0	0	0	0	0	0	0	0
chr1	29329674	A	0	0	0	0	0	0	0	0	0	0	0	0
chr1	29329675	A	0	0	0	0	0	0	0	0	0	0	0	0
chr1	29329676	A	0	0	0	0	0	0	0	0	0	0	0	0
chr1	29329677	A	0	0	0	0	0	0	0	0	0	0	0	0
chr1	29329678	C	0	0	0	0	0	0	0	0	0	0	0	0
chr1	29329679	A	0	0	0	0	0	0	0	0	0	0	0	0
chr1	29329680	A	0	0	0	0	0	0	0	0	0	0	0	0
chr1	29329681	A	0	0	0	0	0	0	0	0	0	0	0	0
chr1	29329682	A	0	0	0	0	0	0	0	0	0	0	0	0
chr1	29329683	C	0	0	0	0	0	0	0	0	0	0	0	0
chr1	29329684	T	0	0	0	0	0	0	0	0	0	0	0	0
chr1	29329685	A	0	0	0	0	0	0	0	0	0	0	0	0
chr1	29329686	T	0	0	0	0	0	0	0	0	0	0	0	0
chr1	29329687	C	0	0	0	0	0	0	0	0	0	0	0	0
chr1	29329688	C	0	0	0	0	0	0	0	0	0	0	0	0
chr1	29329689	T	0	0	0	0	0	0	0	0	0	0	0	0
chr1	29329690	A	0	0	0	0	0	0	0	0	0	0	0	0
chr1	29329691	A	0	0	0	0	0	0	0	0	0	0	0	0
chr1	29329692	A	0	0	0	0	0	0	0	0	0	0	0	0
chr1	29329693	C	0	0	0	0	0	0	0	0	0	0	0	0
chr1	29329694	T	0	0	0	0	0	0	0	0	0	0	0	0
chr1	29329695	T	0	0	0	0	0	0	0	0	0	0	0	0
chr1	29329696	T	0	0	0	0	0	0	0	0	0	0	0	0
chr1	29329697	C	0	0	0	0	0	0	0	0	0	0	0	0
chr1	29329698	G	0	0	0	0	0	0	0	0	0	0	0	0
chr1	29329699	T	0	0	0	0	0	0	0	0	0	0	0	0
chr1	29329700	T	0	0	0	0	0	0	0	0	0	0	0	0
chr1	29329701	A	0	0	0	0	0	0	0	0	0	0	0	0
chr1	29329702	T	0	0	0	0	0	0	0	0	0	0	0	0
chr1	29329703	A	0	0	0	0	0	0	0	0	0	0	0	0
chr1	29329704	A	0	0	0	0	0	0	0	0	0	0	0	0
chr1	29329705	A	0	0	0	0	0	0	0	0	0	0	0	0
chr1	29329706	T	0	0	0	0	0	0	0	0	0	0	0	0
chr1	29329707	A	0	0	0	0	0	0	0	0	0	0	0	0
chr1	29329708	A	0	0	0	0	0	0	0	0	0	0	0	0
chr1	29329709	G	0	0	0	0	0	0	0	0	0	0	0	0
chr1	29329710	C	0	0	0	0	0	0	0	0	0	0	0	0
chr1	29329711	T	0	0	0	0	0	0	0	0	0	0	0	0
chr1	29329712	T	0	0	0	0	0	0	0	0	0	0	0	0
chr1	29329713	C	0	0	0	0	0	0	0	0	0	0	0	0
chr1	29329714	A	0	0	0	0	0	0	0	0	0	0	0	0
chr1	29329715	T	0	0	0	0	0	0	0	0	0	0	0	0
chr1	29329716	C	0	0	0	0	0	0	0	0	0	0	0	0
chr1	29329717	A	0	0	0	0	0	0	0	0	0	0	0	0
chr1	29329718	A	0	0	0	0	0	0	0	0	0	0	0	0
chr1	29329719	T	0	0	0	0	0	0	0	0	0	0	0	0
chr1	29329720	G	0	0	-0.065	0	0	0	0	0	0	0	0	-0.023
chr1	29329721	T	0	0	0	0	0	0	0	0	0	0	0	0
chr1	29329722	T	0	0	0	0	0	0	0	0	0	0	0	0
chr1	29329723	G	0	0	0	0	0	0	0	0	0	0	0	0
chr1	29329724	C	0	0	0	0	0	0	0	0	0	0	0	0
chr1	29329725	T	0	0	0	0	0	0	0	0	0	0	0	0
chr1	29329726	C	0	0	0	0	0	0	0	0	0	0	0	0
chr1	29329727	C	0	0	0	0	0	0	0	0	0	0	0	0
chr1	29329728	A	0	0	0	0	0	0	0	0	0	0	0	0
chr1	29329729	A	0	0	0	0	0	0	0	0	0	0	0	0
chr1	29329730	A	0	0	0	0	0	0	0	0	0	0	0	0
chr1	29329731	A	0	0	0	0	0	0	0	0	0	0	0	0
chr1	29329732	T	0	0	0	0	0	0	0	0	0	0	0	0
chr1	29329733	T	0	0	0	0	0	0	0	0	0	0	0	0
chr1	29329734	C	0	0	0	0	0	0	0	0	0	0	0	0
chr1	29329735	A	0	0	0	0	0	0	0	0	0	0	0	0
chr1	29329736	C	0	0	0	0	0	0	0	0	0	0	0	0
chr1	29329737	A	0	0	0	0	0	0	0	0	0	0	0	0
chr1	29329738	C	0	0	0	0	0	0	0	0	0	0	0	0
chr1	29329739	T	0	0	0	0	0	0	0	0	0	0	0	0
chr1	29329740	T	0	0	0	0	0	0	0	0	0	0	0	0
chr1	29329741	A	0	0	0	0	0	0	0	0	0	0	0	0
chr1	29329742	A	0	0	0	0	0	0	0	0	0	0	0	0
chr1	29329743	A	0	0	0	0	0	0	0	0	0	0	0	0
chr1	29329744	A	0	0	0	0	0	0	0	0	0	0	0	0
chr1	29329745	G	0	0	0	0	0	0	0	0	0	0	0	0
chr1	29329746	T	0	0	0	0	0	0	0	0	0	0	0	0
chr1	29329747	C	0	0	0	0	0	0	0	0	0	0	0	0
chr1	29329748	A	0	0	0	0	0	0	0	0	0	0	0	0
chr1	29329749	T	0	0	0	0	0	0	0	0	0	0	0	0
chr1	29329750	C	0	0	0	0	0	0	0	0	0	0	0	0
chr1	29329751	T	0	0	0	0	0	0	0	0	0	0	0	0
chr1	29329752	T	0	0	0	0	0	0	0	0	0	0	0	0
chr1	29329753	T	0	0	0	0	0	0	0	0	0	0	0	0
chr1	29329754	C	0	0	0	0	0	0	0	0	0	0	0	0
chr1	29329755	A	0	0	0	0	0	0	0	0	0	0	0	0
chr1	29329756	A	0	0	0	0	0	0	0	0	0	0	0	0
chr1	29329757	C	0	0	0	0	0	0	0	0	0	0	0	0
chr1	29329758	C	0	0	0	0	0	0	0	0	0	0	0	0
chr1	29329759	C	0	0	0	0	0	0	0	0	0	0	0	0
chr1	29329760	A	0	0	0	0	0	0	0	0	0	0	0	0
chr1	29329761	A	0	0	0	0	0	0	0	0	0	0	0	0
chr1	29329762	T	0	0	0	0	0	0	0	0	0	0	0	0
chr1	29329763	T	0	0	0	0	0	0	0	0	0	0	0	0
chr1	29329764	A	0	0	0	0	0	0	0	0	0	0	0	0
chr1	29329765	T	0	0	0	0	0	0	0	0	0	0	0	0
chr1	29329766	C	0	0	0	0	0	0	0	0	0	0	0	0
chr1	29329767	T	0	0	0	0	0	0	0	0	0	0	0	0
chr1	29329768	C	0	0	0	0	0	0	0	0	0	0	0	0
chr1	29329769	T	0	0	0	0	0	0	0	0	0	0	0	0
chr1	29329770	A	0	0	0	0	0	0	0	0	0	0	0	0
chr1	29329771	T	0	0	0	0	0	0	0	0	0	0	0	0
chr1	29329772	C	0	0	0	0	0	0	0	0	0	0	0	0
chr1	29329773	C	0	0	0	0	0	0	0	0	0	0	0	0
chr1	29329774	T	0	0	0	0	0	0	0	0	0	0	0	0
chr1	29329775	T	0	0	0	0	0	0	0	0	0	0	0	0
chr1	29329776	T	0	0	0	0	0	0	0	0	0	0	0	0
chr1	29329777	C	0	0	0	0	0	0	0	0	0	0	0	0
chr1	29329778	T	0	0	0	0	0	0	0	0	0	0	0	0
chr1	29329779	C	0	0	0	0	0	0	0	0	0	0	0	0
chr1	29329780	C	0	0	0	0	0	0	0	0	0	0	0	0
chr1	29329781	T	0	0	0	0	0	0	0	0	0	0	0	0
chr1	29329782	G	0	0	0	0	0	0	0	0	0	0	0	0
chr1	29329783	G	0	0	0	0	0	0	0	0	0	0	0	0
chr1	29329784	T	0	0	0	0	0	0	0	0	0	0	0	0
chr1	29329785	T	0	0	0	0	0	0	0	0	0	0	0	0
chr1	29329786	C	0	0	0	0	0	0	0	0	0	0	0	0
chr1	29329787	G	-0.028	0	0	0	0	0	0	0	0	0	0	0
chr1	29329788	A	0	0	0	0	0	0	0	0	0	0	0	0
chr1	29329789	T	0	0	0	0	0	0	0	0	0	0	0	0
chr1	29329790	A	0	0	0	0	0	0	0	0	0	0	0	0
chr1	29329791	C	0	0	0	0	0	0	0	0	0	0	0	0
chr1	29329792	C	0	0	0	0	0	0	0	0	0	0	0	0
chr1	29329793	A	0	0	0	0	0	0	0	0	0	0	0	0
chr1	29329794	T	0	0	0	0	0	0	0	0	0	0	0	0
chr1	29329795	T	0	0	0	0	0	0	0	0	0	0	0	0
chr1	29329796	A	0	0	0	0	0	0	0	0	0	0	0	0
chr1	29329797	C	0	0	0	0	0	0	0	0	0	0	0	0
chr1	29329798	T	0	0	0	0	0	0	0	0	0	0	0	0
chr1	29329799	C	0	0	0	0	0	0	0	0	0	0	0	0
chr1	29329800	C	0	0	0	0	0	0	0	0	0	0	0	0
chr1	29329801	A	0	0	0	0	0	0	0	0	0	0	0	0
chr1	29329802	T	0	0	0	0	0	0	0	0	0	0	0	0
chr1	29329803	C	0	0	0	0	0	0	0	0	0	0	0	0
chr1	29329804	C	0	0	0	0	0	0	0	0	0	0	0	0
chr1	29329805	A	0	0	0	0	0	0	0	0	0	0	0	0
chr1	29329806	C	0	0	0	0	0	0	0	0	0	0	0	0
chr1	29329807	A	0	0	0	0	0	0	0	0	0	0	0	0
chr1	29329808	C	0	0	0	0	0	0	0	0	0	0	0	0
chr1	29329809	A	0	0	0	0	0	0	0	0	0	0	0	0
chr1	29329810	A	0	0	0	0	0	0	0	0	0	0	0	0
chr1	29329811	T	0	0	0	0	0	0	0	0	0	0	0	0
chr1	29329812	T	0	0	0	0	0	0	0	0	0	0	0	0
chr1	29329813	T	0	0	0	0	0	0	0	0	0	0	0	0
chr1	29329814	A	0	0	0	0	0	0	0	0	0	0	0	0
chr1	29329815	T	0	0	0	0	0	0	0	0	0	0	0	0
chr1	29329816	A	0	0	0	0	0	0	0	0	0	0	0	0
chr1	29329817	T	0	0	0	0	0	0	0	0	0	0	0	0
chr1	29329818	A	0	0	0	0	0	0	0	0	0	0	0	0
chr1	29329819	A	0	0	0	0	0	0	0	0	0	0	0	0
chr1	29329820	T	0	0	0	0	0	0	0	0	0	0	0	0
chr1	29329821	C	0	0	0	0	0	0	0	0	0	0	0	0
chr1	29329822	T	0	0	0	0	0	0	0	0	0	0	0	0
chr1	29329823	C	0	0	0	0	0	0	0	0	0	0	0	0
chr1	29329824	A	0	0	0	0	0	0	0	0	0	0	0	0
chr1	29329825	A	0	0	0	0	0	0	0	0	0	0	0	0
chr1	29329826	A	0	0	0	0	0	0	0	0	0	0	0	0
chr1	29329827	A	0	0	0	0	0	0	0	0	0	0	0	0
chr1	29329828	A	0	0	0	0	0	0	0	0	0	0	0	0
chr1	29329829	C	0	0	0	0	0	0	0	0	0	0	0	0
chr1	29329830	T	0	0	0	0	0	0	0	0	0	0	0	0
chr1	29329831	T	0	0	0	0	0	0	0	0	0	0	0	0
chr1	29329832	G	0	0	0	0	0	0	0	0	0	0	0	0
chr1	29329833	C	0	0	0	0	0	0	0	0	0	0	0	0
chr1	29329834	A	0	0	0	0	0	0	0	0	0	0	0	0
chr1	29329835	A	0	0	0	0	0	0	0	0	0	0	0	0
chr1	29329836	A	0	0	0	0	0	0	0	0	0	0	0	0
chr1	29329837	G	0	0	0	0	0	0	0	0	0	0	0	0
chr1	29329838	T	0	0	0	0	0	0	0	0	0	0	0	0
chr1	29329839	A	0	0	0	0	0	0	0	0	0	0	0	0
chr1	29329840	A	0	0	0	0	0	0	0	0	0	0	0	0
chr1	29329841	A	0	0	0	0	0	0	0	0	0	0	0	0
chr1	29329842	G	0	0	-0.032	0	0	0	0	0	0	0	0	0
chr1	29329843	T	0	0	0	0	0	0	0	0	0	0	0	0
chr1	29329844	A	0	0	0	0	0	0	0	0	0	0	0	0
chr1	29329845	C	0	0	0	0	0	0	0	0	0	0	0	0
chr1	29329846	T	0	0	0	0	0	0	0	0	0	0	0	0
chr1	29329847	A	0	0	0	0	0	0	0	0	0	0	0	0
chr1	29329848	A	0	0	0	0	0	0	0	0	0	0	0	0
chr1	29329849	T	0	0	0	0	0	0	0	0	0	0	0	0
chr1	29329850	C	0	0	0	0	0	0	0	0	0	0	0	0
chr1	29329851	T	0	0	0	0	0	0	0	0	0	0	0	0
chr1	29329852	A	0	0	0	0	0	0	0	0	0	0	0	0
chr1	29329853	A	0	0	0	0	0	0	0	0	0	0	0	0
chr1	29329854	G	0	0	-0.029	0	0	0	0	0	0	0	0	0
chr1	29329855	T	0	0	0	0	0	0	0	0	0	0	0	0
chr1	29329856	A	0	0	0	0	0	0	0	0	0	0	0	0
chr1	29329857	G	0	0	0	0	0	0	0	0	0	0	0	0
chr1	29329858	T	0	0	0	0	0	0	0	0	0	0	0	0
chr1	29329859	C	0	0	0	0	0	0	0	0	0	0	0	0
chr1	29329860	T	0	0	0	0	0	0	0	0	0	0	0	0
chr1	29329861	C	0	0	0	0	0	0	0	0	0	0	0	0
chr1	29329862	C	0	0	0	0	0	0	0	0	0	0	0	0
chr1	29329863	T	0	0	0	0	0	0	0	0	0	0	0	0
chr1	29329864	G	0	0	0	0	0	0	0	-0.04	0	0	0	0
chr1	29329865	T	0	0	0	0	0	0	0	0	0	0	0	0
chr1	29329866	T	0	0	0	0	0	0	0	0	0	0	0	0
chr1	29329867	C	0	0	0	0	0	0	0	0	0	0	0	0
chr1	29329868	T	0	0	0	0	0	0	0	0	0	0	0	0
chr1	29329869	G	0	0	0	0	0	0	0	0	0	0	0	0
chr1	29329870	T	0	0	0	0	0	0	0	0	0	0	0	0
chr1	29329871	T	0	0	0	0	0	0	0	0	0	0	0	0
chr1	29329872	T	0	0	0	0	0	0	0	0	0	0	0	0
chr1	29329873	G	0	0	0	0	0	0	0	0	0	0	0	0
chr1	29329874	C	0	0	0	0	0	0	0	0	0	0	0	0
chr1	29329875	A	0	0	0	0	0	0	0	0	0	0	0	0
chr1	29329876	G	0	0	0	0	0	0	0	0	0	0	0	0
chr1	29329877	A	0	0	0	0	0	0	0	0	0	0	0	0
chr1	29329878	G	0	0	0	0	0	0	0	0	0	0	0	0
chr1	29329879	T	0	0	0	0	0	0	0	0	0	0	0	0
chr1	29329880	T	0	0	0	0	0	0	0	0	0	0	0	0
chr1	29329881	A	0	0	0	0	0	0	0	0	0	0	0	0
chr1	29329882	C	0	0	0	0	0	0	0	0	0	0	0	0
chr1	29329883	A	0	0	0	0	0	0	0	0	0	0	0	0
chr1	29329884	T	0	0	0	0	0	0	0	0	0	0	0	0
chr1	29329885	A	0	0	0	0	0	0	0	0	0	0	0	0
chr1	29329886	G	0	0	0	0	0	0	0	0	0	0	0	0
chr1	29329887	C	0	0	0	0	0	0	0	0	0	0	0	0
chr1	29329888	T	0	0	0	0	0	0	0	0	0	0	0	0
chr1	29329889	A	0	0	0	0	0	0	0	0	0	0	0	0
chr1	29329890	T	0	0	0	0	0	0	0	0	0	0	0	0
chr1	29329891	G	0	0	0	0	0	0	0	0	0	0	0	0
chr1	29329892	T	0	0	0	0	0	0	0	0	0	0	0	0
chr1	29329893	C	0	0	0	0	0	0	0	0	0	0	0	0
chr1	29329894	G	0	0	0	0	0	0	0	0	0	0	0	0
chr1	29329895	T	0	0	0	0	0	0	0	0	0	0	0	0
chr1	29329896	C	0	0	0	0	0	0	0	0	0	0	0	0
chr1	29329897	A	0	0	0	0	0	0	0	0	0	0	0	0
chr1	29329898	A	0	0	0	0	0	0	0	0	0	0	0	0
chr1	29329899	G	0	0	0	0	0	0	0	0	0	0	0	0
chr1	29329900	A	0	0	0	0	0	0	0	0	0	0	0	0
chr1	29329901	G	0	0	0	0	0	0	0	0	0	0	0	0
chr1	29329902	C	0	0	0	0	0	0	0	0	0	0	0	0
chr1	29329903	T	0	0	0	0	0	0	0	0	0	0	0	0
chr1	29329904	C	0	0	0	0	0	0	0	0	0	0	0	0
chr1	29329905	A	0	0	0	0	0	0	0	0	0	0	0	0
chr1	29329906	C	0	0	0	0	0	0	0	0	0	0	0	0
chr1	29329907	C	0	0	0	0	0	0	0	0	0	0	0	0
chr1	29329908	C	0	0	0	0	0	0	0	0	0	0	0	0
chr1	29329909	T	0	0	0	0	0	0	0	0	0	0	0	0
chr1	29329910	G	0	0	0	0	0	0	0	0	0	0	0	0
chr1	29329911	T	0	0	0	0	0	0	0	0	0	0	0	0
chr1	29329912	G	0	0	0	0	0	0	0	0	0	0	0	-0.043
chr1	29329913	G	0	0	0	0	0	0	0	0	0	0	0	0
chr1	29329914	A	0	0	0	0	0	0	0	0	0	0	0	0
chr1	29329915	C	0.111	0	0	0	0	0	0	0	0	0	0	0
chr1	29329916	G	0	0	0	0	0	0	0	0	0	0	0	0
chr1	29329917	G	0	0	0	0	0	0	0	0	0	0	0	0
chr1	29329918	A	0	0	0	0	0	0	0	0	0	0	0	0
chr1	29329919	A	0	0	0	0	0	0	0	0	0	0	0	0
chr1	29329920	G	0	0	-0.027	0	0	-0.1	0	0	0	0	0	0
chr1	29329921	T	0	0	0	0	0	0	0	0	0	0	0	0
chr1	29329922	C	0	0	0	0	0	0	0	0	0	0	0	0
chr1	29329923	C	0	0	0	0	0	0	0	0	0	0	0	0
chr1	29329924	G	0	0	0	0	0	0	0	0	0	0	0	0
chr1	29329925	G	0	0	0	0	0	0	0	0	0	0	0	0
chr1	29329926	C	0	0	0	0	0	0	0	0	0	0	0	0
chr1	29329927	G	0	0	0	0	0	0	0	0	0	-0.04	0	0
chr1	29329928	A	0	0	0	0	0	0	0	0	0	0	0	0
chr1	29329929	C	0	0	0	0	0	0	0	0	0	0	0	0
chr1	29329930	G	0	0	0	0	0	0	0	0	0	0	0	0
chr1	29329931	G	0	0	0	0	0	0	0	0	0	0	0	0
chr1	29329932	A	0	0	0	0	0	0	0	0	0	0	0	0
chr1	29329933	C	0	0	0	0	0	0	0	0	0	0	0	0
chr1	29329934	G	0	0	0	0	0	0	0	0	0	0	0	0
chr1	29329935	G	0	0	0	0	0	0	0	0	0	0	0	0
chr1	29329936	T	0	0	0	0	0	0	0	0	0	0	0	0
chr1	29329937	G	0	0	0	0	0	0	0	0	0	0	0	0
chr1	29329938	G	0	0	0	0	0	0	0	0	0	0	0	0
chr1	29329939	A	0	0	0	0	0	0	0	0	0	0	0	0
chr1	29329940	C	0	0	0	0	0	0	0	0	0	0	0	0
chr1	29329941	A	0	0	0	0	0	0	0	0	0	0	0	0
chr1	29329942	T	0	0	0	0	0	0	0	0	0	0	0	0
chr1	29329943	G	0	0	0	0	0	0	0	0	0	0	0	0
chr1	29329944	T	0	0	0	0	0	0	0	0	0	0	0	0
chr1	29329945	T	0	0	0	0	0	0	0	0	0	0	0	0
chr1	29329946	C	0	0	0	0	0	0	0	0	0	0	0	0
chr1	29329947	C	0	0	0	0	0	0	0	0	0	0	0	0
chr1	29329948	G	0	0	0	0	0	0	0	0	0	-0.043	0	0
chr1	29329949	A	0	0	0	0	0	0	0	0	0	0	0	0
chr1	29329950	T	0	0	0	0	0	0	0	0	0	0	0	0
chr1	29329951	G	0	0	-0.038	0	0	0	0	0	0	0	0	0
chr1	29329952	A	0	0	0	0	0	0	0	0	0	0	0	0
chr1	29329953	A	0	0	0	0	0	0	0	0	0	0	0	0
chr1	29329954	A	0	0	0	0	0	0	0	0	0	0	0	0
chr1	29329955	C	0	0	0	0	0	0	0	0	0	0	0	0
chr1	29329956	C	0	0	0	0	0	0	0	0	0	0	0	0
chr1	29329957	T	0	0	0	0	0	0	0	0	0	0	0	0
chr1	29329958	T	0	0	0	0	0	0	0	0	0	0	0	0
chr1	29329959	C	0	0	0	0	0	0	0	0	0	0	0	0
chr1	29329960	A	0	0	0	0	0	0	0	0	0	0	0	0
chr1	29329961	C	0	0	0	0	0	0	0	0	0	0	0	0
chr1	29329962	C	0	0	0	0	0	0	0	0	0	0	0	0
chr1	29329963	C	0	0	0	0	0	0	0	0	0	0	0	0
chr1	29329964	A	0	0	0	0	0	0	0	0	0	0	0	0
chr1	29329965	C	0	0	0	0	0	0	0	0	0	0	0	0
chr1	29329966	T	0	0	0	0	0	0	0	0	0	0	0	0
chr1	29329967	C	0	0	0	0	0	0	0	0	0	0	0	0
chr1	29329968	G	0	0	0	-0.062	0	0	0	0	0	0	0	0
chr1	29329969	G	0	0	0	0	0	0	0	0	0	0	0	0
chr1	29329970	C	0	0	0	0	0	0	0	0	0	0	0	0
chr1	29329971	A	0	0	0	0	0	0	0	0	0	0	0	0
chr1	29329972	T	0	0	0	0	0	0	0	0	0	0	0	0
chr1	29329973	A	0	0	0	0	0	0	0	0	0	0	0	0
chr1	29329974	A	0	0	0	0	0	0	0	0	0	0	0	0
chr1	29329975	A	0	0	0	0	0	0	0	0	0	0	0	0
chr1	29329976	G	0	0	0	0	0	0	0	0	0	0	0	0
chr1	29329977	T	0	0	0	0	0	0	0	0	0	0	0	0
chr1	29329978	T	0	0	0	0	0	0	0	0	0	0	0	0
chr1	29329979	G	0	0	-0.042	0	0	0	0	0	0	0	0	0
chr1	29329980	G	0	0	0	0	0	0	0	0	0	0	0	0
chr1	29329981	A	0	0	0	0	0	0	0	0	0	0	0	0
chr1	29329982	A	0	0	0	0	0	0	0	0	0	0	0	0
chr1	29329983	T	0	0	0	0	0	0	0	0	0	0	0	0
chr1	29329984	C	0	0	0	0	0	0	0	0	0	0	0	0
chr1	29329985	C	0	0	0	0	0	0	0	0	0	0	0	0
chr1	29329986	C	0	0	0	0	0	0.143	0	0	0	0	0	0
chr1	29329987	A	0	0	0	0	0	0	0	0	0	0	0	0
chr1	29329988	C	0	0	0	0	0	0	0	0	0	0	0	0
chr1	29329989	C	0	0	0	0	0	0.143	0	0	0	0	0	0
chr1	29329990	A	0	0	0	0	0	0	0	0	0	0	0	0
chr1	29329991	A	0	0	0	0	0	0	0	0	0	0	0	0
chr1	29329992	A	0	0	0	0	0	0	0	0	0	0	0	0
chr1	29329993	G	0	0	0	0	0	0	0	0	0	0	0	0
chr1	29329994	C	0	0	0	0	0	0.167	0	0	0	0	0	0
chr1	29329995	A	0	0	0	0	0	0	0	0	0	0	0	0
chr1	29329996	A	0	0	0	0	0	0	0	0	0	0	0	0
chr1	29329997	A	0	0	0	0	0	0	0	0	0	0	0	0
chr1	29329998	A	0	0	0	0	0	0	0	0	0	0	0	0
chr1	29329999	C	0	0	0	0	0	0	0	0	0	0	0	0
chr1	29330000	A	0	0	0	0	0	0	0	0	0	0	0	0
chr1	29330001	T	0	0	0	0	0	0	0	0	0	0	0	0
chr1	29330002	G	0	0	0	0	0	0	0	0	0	0	0	0
chr1	29330003	T	0	0	0	0	0	0	0	0	0	0	0	0
chr1	29330004	T	0	0	0	0	0	0	0	0	0	0	0	0
chr1	29330005	C	0	0	0	0	0	0.143	0	0	0	0	0	0
chr1	29330006	A	0	0	0	0	0	0	0	0	0	0	0	0
chr1	29330007	A	0	0	0	0	0	0	0	0	0	0	0	0
chr1	29330008	G	0	0	0	0	0	0	0	0	0	0	0	-0.03
chr1	29330009	G	0	0	0	0	0	0	0	0	0	0	0	0
chr1	29330010	A	0	0	0	0	0	0	0	0	0	0	0	0
chr1	29330011	T	0	0	0	0	0	0	0	0	0	0	0	0
chr1	29330012	T	0	0	0	0	0	0	0	0	0	0	0	0
chr1	29330013	T	0	0	0	0	0	0	0	0	0	0	0	0
chr1	29330014	C	0	0	0	0	0	0	0	0	0	0	0	0
chr1	29330015	A	0	0	0	0	0	0	0	0	0	0	0	0
chr1	29330016	T	0	0	0	0	0	0	0	0	0	0	0	0
chr1	29330017	G	0	0	0	0	0	0	0	0	-0.032	0	0	0
chr1	29330018	T	0	0	0	0	0	0	0	0	0	0	0	0
chr1	29330019	A	0	0	0	0	0	0	0	0	0	0	0	0
chr1	29330020	C	0	0	0	0	0	0.125	0	0	0	0	0	0.167
chr1	29330021	A	0	0	0	0	0	0	0	0	0	0	0	0
chr1	29330022	C	0	0	0	0	0	0.125	0	0	0	0	0	0
chr1	29330023	A	0	0	0	0	0	0	0	0	0	0	0	0
chr1	29330024	T	0	0	0	0	0	0	0	0	0	0	0	0
chr1	29330025	T	0	0	0	0	0	0	0	0	0	0	0	0
chr1	29330026	C	0	0	0	0	0	0	0	0	0	0	0	0
chr1	29330027	A	0	0	0	0	0	0	0	0	0	0	0	0
chr1	29330028	A	0	0	0	0	0	0	0	0	0	0	0	0
chr1	29330029	A	0	0	0	0	0	0	0	0	0	0	0	0
chr1	29330030	G	0	0	0	0	0	0	0	0	0	0	0	0
chr1	29330031	A	0	0	0	0	0	0	0	0	0	0	0	0
chr1	29330032	A	0	0	0	0	0	0	0	0	0	0	0	0
chr1	29330033	A	0	0	0	0	0	0	0	0	0	0	0	0
chr1	29330034	C	0	0	0	0	0	0.1	0	0	0	0	0	0
chr1	29330035	T	0	0	0	0	0	0	0	0	0	0	0	0
chr1	29330036	T	0	0	0	0	0	0	0	0	0	0	0	0
chr1	29330037	T	0	0	0	0	0	0	0	0	0	0	0	0
chr1	29330038	C	0	0	0	0	0	0	0	0	0	0	0	0
chr1	29330039	T	0	0	0	0	0	0	0	0	0	0	0	0
chr1	29330040	T	0	0	0	0	0	0	0	0	0	0	0	0
chr1	29330041	T	0	0	0	0	0	0	0	0	0	0	0	0
chr1	29330042	C	0	0	0	0	0	0.091	0	0	0	0	0	0
chr1	29330043	A	0	0	0	0	0	0	0	0	0	0	0	0
chr1	29330044	T	0	0	0	0	0	0	0	0	0	0	0	0
chr1	29330045	G	0	0	0	0	0	0	0	0	0	0	0	0
chr1	29330046	A	0	0	0	0	0	0	0	0	0	0	0	0
chr1	29330047	T	0	0	0	0	0	0	0	0	0	0	0	0
chr1	29330048	G	0	0	-0.032	0	0	0	0	0	-0.03	0	0	0
chr1	29330049	A	0	0	0	0	0	0	0	0	0	0	0	0
chr1	29330050	T	0	0	0	0	0	0	0	0	0	0	0	0
chr1	29330051	C	0	0	0	0	0	0.1	0	0	0	0	0	0
chr1	29330052	C	0	0	0	0	0	0	0	0	0	0	0	0
chr1	29330053	T	0	0	0	0	0	0	0	0	0	0	0	0
chr1	29330054	C	0	0	0	0	0	0	0	0	0	0	0	0
chr1	29330055	T	0	0	0	0	0	0	0	0	0	0	0	0
chr1	29330056	T	0	0	0	0	0	0	0	0	0	0	0	0
chr1	29330057	A	0	0	0	0	0	0	0	0	0	0	0	0
chr1	29330058	G	0	0	0	0	0	0	0	0	0	0	0	0
chr1	29330059	G	0	0	0	0	0	0	0	0	0	0	0	-0.029
chr1	29330060	G	0	0	0	0	0	0	0	0	0	0	0	0
chr1	29330061	A	0	0	0	0	0	0	0	0	0	0	0	0
chr1	29330062	T	0	0	0	0	0	0	0	0	0	0	0	0
chr1	29330063	T	0	0	0	0	0	0	0	0	0	0	0	0
chr1	29330064	T	0	0	0	0	0	0	0	0	0	0	0	0
chr1	29330065	T	0	0	0	0	0	0	0	0	0	0	0	0
chr1	29330066	A	0	0	0	0	0	0	0	0	0	0	0	0
chr1	29330067	A	0	0	0	0	0	0	0	0	0	0	0	0
chr1	29330068	G	0	0	0	0	0	0	0	0	0	0	0	0
chr1	29330069	G	0	0	0	0	0	-0.026	0	0	0	0	0	0
chr1	29330070	A	0	0	0	0	0	0	0	0	0	0	0	0
chr1	29330071	T	0	0	0	0	0	0	0	0	0	0	0	0
chr1	29330072	C	0	0	0	0	0	0	0	0	0	0	0	0
chr1	29330073	A	0	0	0	0	0	0	0	0	0	0	0	0
chr1	29330074	G	0	0	0	0	0	0	0	0	0	0	0	0
chr1	29330075	C	0	0	0	0	0	0	0	0	0	0	0	0
chr1	29330076	C	0	0	0	0	0	0	0	0	0	0	0	0
chr1	29330077	T	0	0	0	0	0	0	0	0	0	0	0	0
chr1	29330078	A	0	0	0	0	0	0	0	0	0	0	0	0
chr1	29330079	A	0	0	0	0	0	0	0	0	0	0	0	0
chr1	29330080	G	0	0	-0.029	0	0	0	0	0	0	0	0	0
chr1	29330081	T	0	0	0	0	0	0	0	0	0	0	0	0
chr1	29330082	C	0	0	0	0	0	0	0	0	0	0	0	0
chr1	29330083	T	0	0	0	0	0	0	0	0	0	0	0	0
chr1	29330084	A	0	0	0	0	0	0	0	0	0	0	0	0
chr1	29330085	A	0	0	0	0	0	0	0	0	0	0	0	0
chr1	29330086	G	0	0	0	0	0	0	0	0	0	0	0	0
chr1	29330087	C	0	0	0	0	0	0	0	0	0	0	0	0
chr1	29330088	A	0	0	0	0	0	0	0	0	0	0	0	0
chr1	29330089	G	0	0	0	0	0	0	0	0	0	0	0	0
chr1	29330090	T	0	0	0	0	0	0	0	0	0	0	0	0
chr1	29330091	T	0	0	0	0	0	0	0	0	0	0	0	0
chr1	29330092	T	0	0	0	0	0	0	0	0	0	0	0	0
chr1	29330093	A	0	0	0	0	0	0	0	0	0	0	0	0
chr1	29330094	T	0	0	0	0	0	0	0	0	0	0	0	0
chr1	29330095	G	0	0	0	0	0	0	0	0	0	0	0	0
chr1	29330096	C	0	0	0	0	0	0	0	0	0	0	0	0
chr1	29330097	T	0	0	0	0	0	0	0	0	0	0	0	0
chr1	29330098	C	0	0	0	0	0	0	0	0	0	0	0	0
chr1	29330099	G	0	0	0	0	0	0	0	0	0	0	0	0
chr1	29330100	G	0	0	0	0	0	0	0	0	0	0	0	0
chr1	29330101	T	0	0	0	0	0	0	0	0	0	0	0	0
chr1	29330102	C	0	0	0	0	0	0	0	0	0	0	0	0
chr1	29330103	T	0	0	0	0	0	0	0	0	0	0	0	0
chr1	29330104	C	0	0	0	0	0	0	0	0	0	0	0	0
chr1	29330105	C	0	0	0	0	0	0	0	0	0	0	0	0
chr1	29330106	A	0	0	0	0	0	0	0	0	0	0	0	0
chr1	29330107	A	0	0	0	0	0	0	0	0	0	0	0	0
chr1	29330108	T	0	0	0	0	0	0	0	0	0	0	0	0
chr1	29330109	C	0	0	0	0	0	0	0	0	0	0	0	0
chr1	29330110	C	0	0	0	0	0	0	0	0	0	0	0	0
chr1	29330111	G	0	0	0	0	0	0	0	0	0	0	0	0
chr1	29330112	T	0	0	0	0	0	0	0	0	0	0	0	0
chr1	29330113	C	0	0	0	0	0	0	0	0	0	0	0	0
chr1	29330114	T	0	0	0	0	0	0	0	0	0	0	0	0
chr1	29330115	T	0	0	0	0	0	0	0	0	0	0	0	0
chr1	29330116	C	0	0	0	0	0	0.091	0	0	0	0	0	0
chr1	29330117	C	0	0	0	0	0	0	0	0	0	0	0	0
chr1	29330118	C	0	0	0	0	0	0	0	0	0	0	0	0
chr1	29330119	G	0	0	0	-0.036	0	0	0	0	0	0	0	0
chr1	29330120	G	0	0	0	0	-0.034	0	0	0	0	0	0	0
chr1	29330121	T	0	0	0	0	0	0	0	0	0	0	0	0
chr1	29330122	C	0	0	0	0	0	0	0	0	0	0	0	0
chr1	29330123	T	0	0	0	0	0	0	0	0	0	0	0	0
chr1	29330124	T	0	0	0	0	0	0	0	0	0	0	0	0
chr1	29330125	C	0	0	0	0	0	0	0	0	0	0	0	0
chr1	29330126	G	0	0	0	0	0	0	-0.042	0	0	0	0	0
chr1	29330127	A	0	0	0	0	0	0	0	0	0	0	0	0
chr1	29330128	T	0	0	0	0	0	0	0	0	0	0	0	0
chr1	29330129	T	0	0	0	0	0	0	0	0	0	0	0	0
chr1	29330130	G	0	0	-0.111	0	0	0	0	0	0	0	0	0
chr1	29330131	G	0	0	-0.056	0	0	0	0	0	0	0	0	0
chr1	29330132	G	0	0	0	0	0	0	0	0	0	0	0	0
chr1	29330133	G	0	0	0	0	0	-0.043	0	0	0	0	0	0
chr1	29330134	A	0	0	0	0	0	0	0	0	0	0	0	0
chr1	29330135	C	0	0	0	0	0	0	0	0	0	0	0	0
chr1	29330136	G	0	0	0	0	0	0	0	0	0	0	0	0
chr1	29330137	T	0	0	0	0	0	0	0	0	0	0	0	0
chr1	29330138	A	0	0	0	0	0	0	0	0	0	0	0	0
chr1	29330139	A	0	0	0	0	0	0	0	0	0	0	0	0
chr1	29330140	C	0	0	0	0	0	0	0	0	0	0	0	0
chr1	29330141	T	0	0	0	0	0	0	0	0	0	0	0	0
chr1	29330142	A	0	0	0	0	0	0	0	0	0	0	0	0
chr1	29330143	C	0	0	0	0	0	0	0	0	0	0	0	0
chr1	29330144	A	0	0	0	0	0	0	0	0	0	0	0	0
chr1	29330145	C	0	0	0	0	0	0.125	0	0	0	0	0	0
chr1	29330146	T	0	0	0	0	0	0	0	0	0	0	0	0
chr1	29330147	T	0	0	0	0	0	0	0	0	0	0	0	0
chr1	29330148	T	0	0	0	0	0	0	0	0	0	0	0	0
chr1	29330149	C	0	0	0	0	0	0	0	0	0	0	0	0
chr1	29330150	A	0	0	0	0	0	0	0	0	0	0	0	0
chr1	29330151	A	0	0	0	0	0	0	0	0	0	0	0	0
chr1	29330152	G	0	0	0	0	0	0	0	0	-0.037	0	0	0
chr1	29330153	A	0	0	0	0	0	0	0	0	0	0	0	0
chr1	29330154	A	0	0	0	0	0	0	0	0	0	0	0	0
chr1	29330155	G	0	0	0	0	0	0	0	0	0	0	0	0
chr1	29330156	T	0	0	0	0	0	0	0	0	0	0	0	0
chr1	29330157	T	0	0	0	0	0	0	0	0	0	0	0	0
chr1	29330158	C	0	0	0	0	0	0	0	0	0	0	0	0
chr1	29330159	C	0	0	0	0	0	0	0	0	0	0	0	0
chr1	29330160	G	0	0	0	0	0	0	0	0	0	0	0	0
chr1	29330161	A	0	0	0	0	0	0	0	0	0	0	0	0
chr1	29330162	G	0	0	-0.043	0	0	0	0	0	0	0	0	0
chr1	29330163	G	0	0	0	0	0	0	0	0	0	0	0	0
chr1	29330164	T	0	0	0	0	0	0	0	0	0	0	0	0
chr1	29330165	G	0	0	-0.048	0	0	0	0	0	0	0	0	0
chr1	29330166	A	0	0	0	0	0	0	0	0	0	0	0	0
chr1	29330167	T	0	0	0	0	0	0	0	0	0	0	0	0
chr1	29330168	C	0	0	0	0	0	0.125	0	0	0.143	0	0	0
chr1	29330169	T	0	0	0	0	0	0	0	0	0	0	0	0
chr1	29330170	C	0	0	0	0	0	0	0	0	0.125	0	0	0
chr1	29330171	A	0	0	0	0	0	0	0	0	0	0	0	0
chr1	29330172	T	0	0	0	0	0	0	0	0	0	0	0	0
chr1	29330173	C	0	0	0	0	0	0.125	0	0	0	0	0	0
chr1	29330174	T	0	0	0	0	0	0	0	0	0	0	0	0
chr1	29330175	C	0	0	0	0	0.125	0	0	0	0	0	0	0
chr1	29330176	C	0	0	0	0	0	0	0	0	0	0	0	0
chr1	29330177	G	0	0	0	0	0	0	0	0	0	0	0	0
chr1	29330178	G	0	0	0	0	0	0	0	0	0	0	0	0
chr1	29330179	T	0	0	0	0	0	0	0	0	0	0	0	0
chr1	29330180	T	0	0	0	0	0	0	0	0	0	0	0	0
chr1	29330181	T	0	0	0	0	0	0	0	0	0	0	0	0
chr1	29330182	A	0	0	0	0	0	0	0	0	0	0	0	0
chr1	29330183	A	0	0	0	0	0	0	0	0	0	0	0	0
chr1	29330184	C	0	0	0	0	0	0	0	0	0	0	0	0
chr1	29330185	C	0	0	0	0	0	0	0	0	0	0	0	0
chr1	29330186	A	0	0	0	0	0	0	0	0	0	0	0	0
chr1	29330187	T	0	0	0	0	0	0	0	0	0	0	0	0
chr1	29330188	T	0	0	0	0	0	0	0	0	0	0	0	0
chr1	29330189	G	0	0	0	0	0	0	0	0	0	0	0	0
chr1	29330190	C	0	0	0.125	0	0	0.111	0	0	0	0	0	0
chr1	29330191	A	0	0	0	0	0	0	0	0	0	0	0	0
chr1	29330192	A	0	0	0	0	0	0	0	0	0	0	0	0
chr1	29330193	G	0	0	0	0	0	0	0	0	0	0	0	0
chr1	29330194	T	0	0	0	0	0	0	0	0	0	0	0	0
chr1	29330195	C	0	0	0	0	0	0.125	0	0	0	0	0	0
chr1	29330196	T	0	0	0	0	0	0	0	0	0	0	0	0
chr1	29330197	C	0	0	0	0	0	0	0	0	0	0	0	0
chr1	29330198	T	0	0	0	0	0	0	0	0	0	0	0	0
chr1	29330199	G	0	0	0	0	0	0	0	0	0	0	0	0
chr1	29330200	C	0	0	0	0	0	0	0	0	0	0	0	0
chr1	29330201	A	0	0	0	0	0	0	0	0	0	0	0	0
chr1	29330202	T	0	0	0	0	0	0	0	0	0	0	0	0
chr1	29330203	T	0	0	0	0	0	0	0	0	0	0	0	0
chr1	29330204	C	0	0	0	0	0	0	0	0	0	0	0	0
chr1	29330205	C	0	0	0	0	0	0	0	0	0	0	0	0.1
chr1	29330206	T	0	0	0	0	0	0	0	0	0	0	0	0
chr1	29330207	C	0	0	0	0	0	0	0	0	0	0	0	0
chr1	29330208	A	0	0	0	0	0	0	0	0	0	0	0	0
chr1	29330209	G	0	0	0	0	0	0	0	0	0	0	0	0
chr1	29330210	G	0	0	0	0	0	0	0	0	0	0	0	0
chr1	29330211	T	0	0	0	0	0	0	0	0	0	0	0	0
chr1	29330212	G	0	0	0	0	0	0	0	0	0	0	0	0
chr1	29330213	A	0	0	0	0	0	0	0	0	0	0	0	0
chr1	29330214	A	0	0	0	0	0	0	0	0	0	0	0	0
chr1	29330215	A	0	0	0	0	0	0	0	0	0	0	0	0
chr1	29330216	A	0	0	0	0	0	0	0	0	0	0	0	0
chr1	29330217	A	0	0	0	0	0	0	0	0	0	0	0	0
chr1	29330218	C	0	0	0	0	0	0	0	0	0	0	0	0
chr1	29330219	C	0	0	0.125	0	0	0	0	0	0	0	0	0
chr1	29330220	T	0	0	0	0	0	0	0	0	0	0	0	0
chr1	29330221	A	0	0	0	0	0	0	0	0	0	0	0	0
chr1	29330222	A	0	0	0	0	0	0	0	0	0	0	0	0
chr1	29330223	A	0	0	0	0	0	0	0	0	0	0	0	0
chr1	29330224	C	0	0	0	0	0	0	0	0	0	0	0	0
chr1	29330225	T	0	0	0	0	0	0	0	0	0	0	0	0
chr1	29330226	C	0	0	0	0	0	0	0	0	0	0	0	0
chr1	29330227	A	0	0	0	0	0	0	0	0	0	0	0	0
chr1	29330228	A	0	0	0	0	0	0	0	0	0	0	0	0
chr1	29330229	G	0	0	0	0	0	0	0	0	0	0	0	0
chr1	29330230	T	0	0	0	0	0	0	0	0	0	0	0	0
chr1	29330231	A	0	0	0	0	0	0	0	0	0	0	0	0
chr1	29330232	C	0	0	0	0	0	0	0	0	0	0	0	0
chr1	29330233	T	0	0	0	0	0	0	0	0	0	0	0	0
chr1	29330234	T	0	0	0	0	0	0	0	0	0	0	0	0
chr1	29330235	G	0	0	0	0	0	0	0	0	0	0	0	0
chr1	29330236	T	0	0	0	0	0	0	0	0	0	0	0	0
chr1	29330237	A	0	0	0	0	0	0	0	0	0	0	0	0
chr1	29330238	T	0	0	0	0	0	0	0	0	0	0	0	0
chr1	29330239	C	0	0	0	0	0	0	0	0	0	0	0	0
chr1	29330240	A	0	0	0	0	0	0	0	0	0	0	0	0
chr1	29330241	C	0	0	0	0	0	0	0	0	0	0	0	0
chr1	29330242	A	0	0	0	0	0	0	0	0	0	0	0	0
chr1	29330243	A	0	0	0	0	0	0	0	0	0	0	0	0
chr1	29330244	G	0	0	0	0	0	0	0	0	0	0	0	0
chr1	29330245	T	0	0	0	0	0	0	0	0	0	0	0	0
chr1	29330246	T	0	0	0	0	0	0	0	0	0	0	0	0
chr1	29330247	A	0	0	0	0	0	0	0	0	0	0	0	0
chr1	29330248	T	0	0	0	0	0	0	0	0	0	0	0	0
chr1	29330249	C	0	0	0	0	0	0	0	0	0	0	0	0
chr1	29330250	T	0	0	0	0	0	0	0	0	0	0	0	0
chr1	29330251	G	0	0	0	0	0	0	0	0	0	0	0	0
chr1	29330252	T	0	0	0	0	0	0	0	0	0	0	0	0
chr1	29330253	A	0	0	0	0	0	0	0	0	0	0	0	0
chr1	29330254	C	0	0	0	0	0	0	0	0	0	0	0	0
chr1	29330255	T	0	0	0	0	0	0	0	0	0	0	0	0
chr1	29330256	T	0	0	0	0	0	0	0	0	0	0	0	0
chr1	29330257	G	0	0	0	0	0	0	0	0	0	0	0	0
chr1	29330258	C	0	0	0	0	0	0	0	0	0	0	0	0
chr1	29330259	T	0	0	0	0	0	0	0	0	0	0	0	0
chr1	29330260	T	0	0	0	0	0	0	0	0	0	0	0	0
chr1	29330261	G	0	0	0	0	0	0	0	0	0	0	0	0
chr1	29330262	T	0	0	0	0	0	0	0	0	0	0	0	0
chr1	29330263	T	0	0	0	0	0	0	0	0	0	0	0	0
chr1	29330264	T	0	0	0	0	0	0	0	0	0	0	0	0
chr1	29330265	C	0	0	0	0	0	0	0	0	0	0	0	0
chr1	29330266	T	0	0	0	0	0	0	0	0	0	0	0	0
chr1	29330267	T	0	0	0	0	0	0	0	0	0	0	0	0
chr1	29330268	A	0	0	0	0	0	0	0	0	0	0	0	0
chr1	29330269	T	0	0	0	0	0	0	0	0	0	0	0	0
chr1	29330270	G	0	0	0	0	0	0	0	0	0	0	0	0
chr1	29330271	T	0	0	0	0	0	0	0	0	0	0	0	0
chr1	29330272	A	0	0	0	0	0	0	0	0	0	0	0	0
chr1	29330273	T	0	0	0	0	0	0	0	0	0	0	0	0
chr1	29330274	A	0	0	0	0	0	0	0	0	0	0	0	0
chr1	29330275	T	0	0	0	0	0	0	0	0	0	0	0	0
chr1	29330276	T	0	0	0	0	0	0	0	0	0	0	0	0
chr1	29330277	C	0	0	0	0	0	0	0	0	0	0	0	0
chr1	29330278	C	0	0	0	0	0	0	0	0	0.083	0	0	0
chr1	29330279	T	0	0	0	0	0	0	0	0	0	0	0	0
chr1	29330280	T	0	0	0	0	0	0	0	0	0	0	0	0
chr1	29330281	G	0	0	0	0	0	0	0	0	0	0	0	0
chr1	29330282	A	0	0	0	0	0	0	0	0	0	0	0	0
chr1	29330283	T	0	0	0	0	0	0	0	0	0	0	0	0
chr1	29330284	G	0	0	0	0	0	0	0	0	0	0	0	0
chr1	29330285	A	0	0	0	0	0	0	0	0	0	0	0	0
chr1	29330286	T	0	0	0	0	0	0	0	0	0	0	0	0
chr1	29330287	T	0	0	0	0	0	0	0	0	0	0	0	0
chr1	29330288	T	0	0	0	0	0	0	0	0	0	0	0	0
chr1	29330289	C	0	0	0	0	0	0	0	0	0	0	0	0
chr1	29330290	A	0	0	0	0	0	0	0	0	0	0	0	0
chr1	29330291	G	0	0	0	0	0	0	0	0	0	0	0	0
chr1	29330292	G	0	0	0	0	0	0	0	0	0	0	0	0
chr1	29330293	A	0	0	0	0	0	0	0	0	0	0	0	0
chr1	29330294	T	0	0	0	0	0	0	0	0	0	0	0	0
chr1	29330295	A	0	0	0	0	0	0	0	0	0	0	0	0
chr1	29330296	T	0	0	0	0	0	0	0	0	0	0	0	0
chr1	29330297	T	0	0	0	0	0	0	0	0	0	0	0	0
chr1	29330298	G	0	0	0	0	0	0	0	0	0	0	0	0
chr1	29330299	G	0	0	0	0	0	0	0	0	0	0	0	0
chr1	29330300	A	0	0	0	0	0	0	0	0	0	0	0	0
chr1	29330301	T	0	0	0	0	0	0	0	0	0	0	0	0
chr1	29330302	A	0	0	0	0	0	0	0	0	0	0	0	0
chr1	29330303	C	0	0	0	0	0	0	0	0	0	0	0	0
chr1	29330304	G	0	0	0	0	0	0	0	0	0	0	0	0
chr1	29330305	C	0	0	0	0	0	0	0	0	0	0	0	0
chr1	29330306	T	0	0	0	0	0	0	0	0	0	0	0	0
chr1	29330307	A	0	0	0	0	0	0	0	0	0	0	0	0
chr1	29330308	A	0	0	0	0	0	0	0	0	0	0	0	0
chr1	29330309	G	0	0	0	0	0	0	0	0	0	0	0	0
chr1	29330310	T	0	0	0	0	0	0	0	0	0	0	0	0
chr1	29330311	T	0	0	0	0	0	0	0	0	0	0	0	0
chr1	29330312	G	0	0	0	0	0	0	0	0	0	0	0	0
chr1	29330313	G	0	0	0	0	0	0	0	0	0	0	0	0
chr1	29330314	C	0	0	0	0	0	0	0.062	0	0	0	0	0
chr1	29330315	G	0	0	0	0	0	0	0	0	0	0	0	0
chr1	29330316	A	0	0	0	0	0	0	0	0	0	0	0	0
chr1	29330317	A	0	0	0	0	0	0	0	0	0	0	0	0
chr1	29330318	T	0	0	0	0	0	0	0	0	0	0	0	0
chr1	29330319	C	0	0	0	0	0	0	0	0	0	0	0	0
chr1	29330320	T	0	0	0	0	0	0	0	0	0	0	0	0
chr1	29330321	T	0	0	0	0	0	0	0	0	0	0	0	0
chr1	29330322	G	0	0	0	0	0	0	0	0	0	0	0	0
chr1	29330323	A	0	0	0	0	0	0	0	0	0	0	0	0
chr1	29330324	T	0	0	0	0	0	0	0	0	0	0	0	0
chr1	29330325	C	0	0	0	0	0	0	0	0	0	0	0	0
chr1	29330326	C	0	0	0	0	0	0	0	0	0	0	0	0
chr1	29330327	C	0	0	0	0	0	0	0	0	0	0	0	0
chr1	29330328	A	0	0	0	0	0	0	0	0	0	0	0	0
chr1	29330329	A	0	0	0	0	0	0	0	0	0	0	0	0
chr1	29330330	A	0	0	0	0	0	0	0	0	0	0	0	0
chr1	29330331	T	0	0	0	0	0	0	0	0	0	0	0	0
chr1	29330332	A	0	0	0	0	0	0	0	0	0	0	0	0
chr1	29330333	C	0	0	0	0	0	0	0	0	0	0	0	0
chr1	29330334	G	0	0	0	0	0	0	0	0	0	0	0	0
chr1	29330335	G	0	0	0	0	0	0	0	0	0	0	0	0
chr1	29330336	T	0	0	0	0	0	0	0	0	0	0	0	0
chr1	29330337	T	0	0	0	0	0	0	0	0	0	0	0	0
chr1	29330338	T	0	0	0	0	0	0	0	0	0	0	0	0
chr1	29330339	A	0	0	0	0	0	0	0	0	0	0	0	0
chr1	29330340	T	0	0	0	0	0	0	0	0	0	0	0	0
chr1	29330341	G	0	0	0	0	0	0	0	0	0	0	0	0
chr1	29330342	T	0	0	0	0	0	0	0	0	0	0	0	0
chr1	29330343	A	0	0	0	0	0	0	0	0	0	0	0	0
chr1	29330344	A	0	0	0	0	0	0	0	0	0	0	0	0
chr1	29330345	G	0	0	0	0	0	0	0	0	0	0	0	0
chr1	29330346	T	0	0	0	0	0	0	0	0	0	0	0	0
chr1	29330347	T	0	0	0	0	0	0	0	0	0	0	0	0
chr1	29330348	T	0	0	0	0	0	0	0	0	0	0	0	0
chr1	29330349	G	0	0	0	0	0	0	0	0	0	0	0	0
chr1	29330350	A	0	0	0	0	0	0	0	0	0	0	0	0
chr1	29330351	T	0	0	0	0	0	0	0	0	0	0	0	0
chr1	29330352	T	0	0	0	0	0	0	0	0	0	0	0	0
chr1	29330353	T	0	0	0	0	0	0	0	0	0	0	0	0
chr1	29330354	T	0	0	0	0	0	0	0	0	0	0	0	0
chr1	29330355	G	0	0	0	0	0	0	0	0	0	0	0	0
chr1	29330356	A	0	0	0	0	0	0	0	0	0	0	0	0
chr1	29330357	C	0	0	0.062	0	0	0	0	0	0	0	0	0
chr1	29330358	A	0	0	0	0	0	0	0	0	0	0	0	0
chr1	29330359	T	0	0	0	0	0	0	0	0	0	0	0	0
chr1	29330360	G	0	0	0	0	0	0	0	0	0	0	0	0
chr1	29330361	C	0	0	0	0	0	0	0	0	0	0	0	0
chr1	29330362	T	0	0	0	0	0	0	0	0	0	0	0	0
chr1	29330363	C	0	0	0	0	0	0	0	0	0	0	0	0.053
chr1	29330364	A	0	0	0	0	0	0	0	0	0	0	0	0
chr1	29330365	C	0	0	0	0	0	0	0	0	0	0	0	0.056
chr1	29330366	A	0	0	0	0	0	0	0	0	0	0	0	0
chr1	29330367	C	0	0	0	0	0	0	0	0	0	0	0	0
chr1	29330368	T	0	0	0	0	0	0	0	0	0	0	0	0
chr1	29330369	T	0	0	0	0	0	0	0	0	0	0	0	0
chr1	29330370	G	0	0	0	0	0	0	0	0	0	0	0	0
chr1	29330371	A	0	0	0	0	0	0	0	0	0	0	0	0
chr1	29330372	T	0	0	0	0	0	0	0	0	0	0	0	0
chr1	29330373	T	0	0	0	0	0	0	0	0	0	0	0	0
chr1	29330374	G	0	0	0	0	0	0	0	0	0	0	0	0
chr1	29330375	A	0	0	0	0	0	0	0	0	0	0	0	0
chr1	29330376	C	0	0	0	0	0	0	0	0	0	0	0	0
chr1	29330377	C	0	0	0	0	0	0	0	0	0	0	0	0
chr1	29330378	T	0	0	0	0	0	0	0	0	0	0	0	0
chr1	29330379	C	0	0	0	0	0	0	0	0	0	0	0	0
chr1	29330380	A	0	0	0	0	0	0	0	0	0	0	0	0
chr1	29330381	T	0	0	0	0	0	0	0	0	0	0	0	0
chr1	29330382	T	0	0	0	0	0	0	0	0	0	0	0	0
chr1	29330383	T	0	0	0	0	0	0	0	0	0	0	0	0
chr1	29330384	G	0	0	0	0	0	0	0	0	0	0	0	0
chr1	29330385	A	0	0	0	0	0	0	0	0	0	0	0	0
chr1	29330386	T	0	0	0	0	0	0	0	0	0	0	0	0
chr1	29330387	A	0	0	0	0	0	0	0	0	0	0	0	0
chr1	29330388	A	0	0	0	0	0	0	0	0	0	0	0	0
chr1	29330389	A	0	0	0	0	0	0	0	0	0	0	0	0
chr1	29330390	A	0	0	0	0	0	0	0	0	0	0	0	0
chr1	29330391	C	0	0	0	0	0	0	0	0	0	0	0	0
chr1	29330392	A	0	0	0	0	0	0	0	0	0	0	0	0
chr1	29330393	T	0	0	0	0	0	0	0	0	0	0	0	0
chr1	29330394	T	0	0	0	0	0	0	0	0	0	0	0	0
chr1	29330395	G	0	0	0	0	0	0	0	0	0	0	0	0
chr1	29330396	G	0	0	0	0	0	0	0	0	0	0	0	0
chr1	29330397	A	0	0	0	0	0	0	0	0	0	0	0	0
chr1	29330398	T	0	0	0	0	0	0	0	0	0	0	0	0
chr1	29330399	A	0	0	0	0	0	0	0	0	0	0	0	0
chr1	29330400	C	0	0	0	0	0	0	0	0	0	0	0	0
chr1	29330401	T	0	0	0	0	0	0	0	0	0	0	0	0
chr1	29330402	C	0	0	0	0	0	0	0	0	0	0	0	0
chr1	29330403	A	0	0	0	0	0	0	0	0	0	0	0	0
chr1	29330404	A	0	0	0	0	0	0	0	0	0	0	0	0
chr1	29330405	A	0	0	0	0	0	0	0	0	0	0	0	0
chr1	29330406	A	0	0	0	0	0	0	0	0	0	0	0	0
chr1	29330407	T	0	0	0	0	0	0	0	0	0	0	0	0
chr1	29330408	A	0	0	0	0	0	0	0	0	0	0	0	0
chr1	29330409	T	0	0	0	0	0	0	0	0	0	0	0	0
chr1	29330410	G	0	0	0	0	0	0	0	0	0	0	0	0
chr1	29330411	T	0	0	0	0	0	0	0	0	0	0	0	0
chr1	29330412	T	0	0	0	0	0	0	0	0	0	0	0	0
chr1	29330413	T	0	0	0	0	0	0	0	0	0	0	0	0
chr1	29330414	C	0	0	0	0	0	0	0	0	0	0	0	0
chr1	29330415	T	0	0	0	0	0	0	0	0	0	0	0	0
chr1	29330416	T	0	0	0	0	0	0	0	0	0	0	0	0
chr1	29330417	G	0	0	0	0	0	0	0	0	0	0	0	0
chr1	29330418	A	0	0	0	0	0	0	0	0	0	0	0	0
chr1	29330419	T	0	0	0	0	0	0	0	0	0	0	0	0
chr1	29330420	G	0	0	0	0	0	0	0	0	0	0	0	0
chr1	29330421	T	0	0	0	0	0	0	0	0	0	0	0	0
chr1	29330422	T	0	0	0	0	0	0	0	0	0	0	0	0
chr1	29330423	A	0	0	0	0	0	0	0	0	0	0	0	0
chr1	29330424	C	0	0.1	0	0	0	0	0	0	0	0	0	0
chr1	29330425	A	0	0	0	0	0	0	0	0	0	0	0	0
chr1	29330426	G	0	0	0	0	0	0	0	0	0	0	0	0
chr1	29330427	A	0	0	0	0	0	0	0	0	0	0	0	0
chr1	29330428	T	0	0	0	0	0	0	0	0	0	0	0	0
chr1	29330429	T	0	0	0	0	0	0	0	0	0	0	0	0
chr1	29330430	C	0.048	0	0	0.933	0	0	0.545	0	0	0	0	0
chr1	29330431	G	0	0	0	-0.8	0	0	-0.6	0	0	0	0	0
chr1	29330432	A	0	0	0	0	0	0	0	0	0	0	0	0
chr1	29330433	G	0	0	0	0	0	0	0	0	0	0	0	0
chr1	29330434	T	0	0	0	0	0	0	0	0	0	0	0	0
chr1	29330435	T	0	0	0	0	0	0	0	0	0	0	0	0
chr1	29330436	T	0	0	0	0	0	0	0	0	0	0	0	0
chr1	29330437	T	0	0	0	0	0	0	0	0	0	0	0	0
chr1	29330438	G	0	0	0	0	0	0	0	0	0	0	0	0
chr1	29330439	T	0	0	0	0	0	0	0	0	0	0	0	0
chr1	29330440	T	0	0	0	0	0	0	0	0	0	0	0	0
chr1	29330441	C	0	0	0	0	0	0	0	0	0	0	0	0
chr1	29330442	C	0	0	0	0	0	0	0	0	0	0	0	0
chr1	29330443	T	0	0	0	0	0	0	0	0	0	0	0	0
chr1	29330444	C	0	0	0	0	0	0	0	0	0	0	0	0
chr1	29330445	C	0	0	0	0	0	0	0	0	0	0	0	0
chr1	29330446	A	0	0	0	0	0	0	0	0	0	0	0	0
chr1	29330447	T	0	0	0	0	0	0	0	0	0	0	0	0
chr1	29330448	T	0	0	0	0	0	0	0	0	0	0	0	0
chr1	29330449	G	0	0	0	0	0	0	0	0	0	0	0	0
chr1	29330450	G	0	0	0	0	0	0	0	0	0	0	0	0
chr1	29330451	T	0	0	0	0	0	0	0	0	0	0	0	0
chr1	29330452	G	0	0	0	0	0	0	0	0	0	0	0	0
chr1	29330453	T	0	0	0	0	0	0	0	0	0	0	0	0
chr1	29330454	A	0	0	0	0	0	0	0	0	0	0	0	0
chr1	29330455	T	0	0	0	0	0	0	0	0	0	0	0	0
chr1	29330456	G	0	0	0	0	0	0	0	0	0	0	0	0
chr1	29330457	C	0	0	0	0	0	0	0	0	0	0	0	0
chr1	29330458	T	0	0	0	0	0	0	0	0	0	0	0	0
chr1	29330459	T	0	0	0	0	0	0	0	0	0	0	0	0
chr1	29330460	G	0	0	0	0	0	0	0	0	0	0	0	-0.167
chr1	29330461	T	0	0	0	0	0	0	0	0	0	0	0	0
chr1	29330462	A	0	0	0	0	0	0	0	0	0	0	0	0
chr1	29330463	T	0	0	0	0	0	0	0	0	0	0	0	0
chr1	29330464	G	0	0	0	0	0	0	0	0	0	0	0	0
chr1	29330465	G	0	0	0	0	0	0	0	0	0	0	0	0
chr1	29330466	G	0	0	0	0	0	0	0	0	0	0	0	0
chr1	29330467	A	0	0	0	0	0	0	0	0	0	0	0	0
chr1	29330468	A	0	0	0	0	0	0	0	0	0	0	0	0
chr1	29330469	G	0	0	0	0	0	-0.167	0	0	0	0	0	0
chr1	29330470	T	0	0	0	0	0	0	0	0	0	0	0	0
chr1	29330471	T	0	0	0	0	0	0	0	0	0	0	0	0
chr1	29330472	C	0	0	0	0	0	0.053	0	0	0	0	0	0
chr1	29330473	T	0	0	0	0	0	0	0	0	0	0	0	0
chr1	29330474	A	0	0	0	0	0	0	0	0	0	0	0	0
chr1	29330475	G	0	0	0	0	0	0	0	0	0	0	0	0
chr1	29330476	G	0	0	0	0	0	0	0	0	0	0	0	0
chr1	29330477	G	0	0	0	0	0	0	0	0	0	0	0	0
chr1	29330478	A	0	0	0	0	0	0	0	0	0	0	0	0
chr1	29330479	T	0	0	0	0	0	0	0	0	0	0	0	0
chr1	29330480	A	0	0	0	0	0	0	0	0	0	0	0	0
chr1	29330481	T	0	0	0	0	0	0	0	0	0	0	0	0
chr1	29330482	A	0	0	0	0	0	0	0	0	0	0	0	0
chr1	29330483	G	0	0	0	0	0	0	0	0	0	0	0	0
chr1	29330484	C	0	0	0	0	0	0	0	0	0	0	0	0
chr1	29330485	A	0	0	0	0	0	0	0	0	0	0	0	0
chr1	29330486	A	0	0	0	0	0	0	0	0	0	0	0	0
chr1	29330487	T	0	0	0	0	0	0	0	0	0	0	0	0
chr1	29330488	A	0	0	0	0	0	0	0	0	0	0	0	0
chr1	29330489	G	0	0	0	0	0	0	0	0	0	0	0	0
chr1	29330490	G	0	0	0	0	0	0	0	0	0	0	0	0
chr1	29330491	A	0	0	0	0	0	0	0	0	0	0	0	0
chr1	29330492	C	0	0	0	0	0	0	0	0	0	0	0	0
chr1	29330493	C	0	0	0	0	0	0	0	0	0	0	0	0
chr1	29330494	T	0	0	0	0	0	0	0	0	0	0	0	0
chr1	29330495	G	0	0	0	0	0	0	0	0	0	0	0	0
chr1	29330496	T	0	0	0	0	0	0	0	0	0	0	0	0
chr1	29330497	C	0	0	0	0	0	0	0	0	0	0	0	0
chr1	29330498	G	0	0	0	0	0	0	0	0	0	0	0	0
chr1	29330499	C	0	0	0	0	0	0	0	0	0	0	0	0
chr1	29330500	T	0	0	0	0	0	0	0	0	0	0	0	0
chr1	29330501	G	0	0	0	0	0	0	0	0	0	0	0	0
chr1	29330502	T	0	0	0	0	0	0	0	0	0	0	0	0
chr1	29330503	G	0	0	-0.062	0	0	0	0	0	0	0	0	0
chr1	29330504	G	0	0	0	0	0	0	0	0	0	0	0	0
chr1	29330505	T	0	0	0	0	0	0	0	0	0	0	0	0
chr1	29330506	T	0	0	0	0	0	0	0	0	0	0	0	0
chr1	29330507	T	0	0	0	0	0	0	0	0	0	0	0	0
chr1	29330508	C	0.091	0	0	0	0	0	0	0	0	0	0	0
chr1	29330509	G	0	0	0	0	0	0	0	0	0	0	0	0
chr1	29330510	C	0	0	0	0	0	0	0	0	0	0	0.077	0
chr1	29330511	T	0	0	0	0	0	0	0	0	0	0	0	0
chr1	29330512	G	0	0	0	0	0	0	0	0	0	0	0	0
chr1	29330513	T	0	0	0	0	0	0	0	0	0	0	0	0
chr1	29330514	T	0	0	0	0	0	0	0	0	0	0	0	0
chr1	29330515	G	0	0	0	0	0	0	0	0	0	0	0	0
chr1	29330516	C	0	0	0	0	0	0	0	0	0	0	0	0
chr1	29330517	T	0	0	0	0	0	0	0	0	0	0	0	0
chr1	29330518	A	0	0	0	0	0	0	0	0	0	0	0	0
chr1	29330519	G	0	0	0	0	0	0	0	0	0	0	0	0
chr1	29330520	G	0	0	0	0	0	0	0	0	0	0	0	0
chr1	29330521	C	0	0	0	0	0	0	0	0	0	0	0	0
chr1	29330522	A	0	0	0	0	0	0	0	0	0	0	0	0
chr1	29330523	C	0	0	0	0	0	0	0	0	0	0	0	0
chr1	29330524	A	0	0	0	0	0	0	0	0	0	0	0	0
chr1	29330525	T	0	0	0	0	0	0	0	0	0	0	0	0
chr1	29330526	T	0	0	0	0	0	0	0	0	0	0	0	0
chr1	29330527	G	0	0	-0.056	0	0	0	0	0	0	0	0	0
chr1	29330528	C	0	0	0	0	0	0	0	0	0	0	0	0.083
chr1	29330529	T	0	0	0	0	0	0	0	0	0	0	0	0
chr1	29330530	T	0	0	0	0	0	0	0	0	0	0	0	0
chr1	29330531	C	0	0	0	0	0	0	0	0	0	0	0	0
chr1	29330532	G	0	0	0	0	0	0	0	0	0	0	0	0
chr1	29330533	A	0	0	0	0	0	0	0	0	0	0	0	0
chr1	29330534	G	0	0	0	0	0	0	0	0	0	0	0	-0.067
chr1	29330535	C	0	0	0	0	0	0	0	0	0	0	0	0
chr1	29330536	T	0	0	0	0	0	0	0	0	0	0	0	0
chr1	29330537	G	0	0	0	0	0	0	0	0	0	0	0	0
chr1	29330538	A	0	0	0	0	0	0	0	0	0	0	0	0
chr1	29330539	G	0	0	0	0	0	-0.077	0	0	0	0	0	0
chr1	29330540	A	0	0	0	0	0	0	0	0	0	0	0	0
chr1	29330541	T	0	0	0	0	0	0	0	0	0	0	0	0
chr1	29330542	T	0	0	0	0	0	0	0	0	0	0	0	0
chr1	29330543	G	0	0	0	0	0	0	0	0	0	0	0	0
chr1	29330544	A	0	0	0	0	0	0	0	0	0	0	0	0
chr1	29330545	T	0	0	0	0	0	0	0	0	0	0	0	0
chr1	29330546	C	0	0	0	0	0	0	0	0	0	0	0	0
chr1	29330547	C	0	0	0.1	0	0	0	0	0	0	0	0	0
chr1	29330548	A	0	0	0	0	0	0	0	0	0	0	0	0
chr1	29330549	A	0	0	0	0	0	0	0	0	0	0	0	0
chr1	29330550	A	0	0	0	0	0	0	0	0	0	0	0	0
chr1	29330551	C	0	0	0	0	0	0	0	0	0	0	0	0
chr1	29330552	A	0	0	0	0	0	0	0	0	0	0	0	0
chr1	29330553	C	0	0	0	0	0	0	0	0	0	0	0	0
chr1	29330554	A	0	0	0	0	0	0	0	0	0	0	0	0
chr1	29330555	A	0	0	0	0	0	0	0	0	0	0	0	0
chr1	29330556	G	0	0	0	0	0	0	0	0	0	0	0	0
chr1	29330557	T	0	0	0	0	0	0	0	0	0	0	0	0
chr1	29330558	C	0	0	0	0	0	0	0	0	0	0	0	0
chr1	29330559	C	0	0	0	0	0	0	0	0	0	0	0	0
chr1	29330560	A	0	0	0	0	0	0	0	0	0	0	0	0
chr1	29330561	G	0	0	0	0	0	0	0	0	0	0	0	0
chr1	29330562	A	0	0	0	0	0	0	0	0	0	0	0	0
chr1	29330563	T	0	0	0	0	0	0	0	0	0	0	0	0
chr1	29330564	G	0	0	0	0	0	0	0	0	0	0	0	0
chr1	29330565	A	0	0	0	0	0	0	0	0	0	0	0	0
chr1	29330566	A	0	0	0	0	0	0	0	0	0	0	0	0
chr1	29330567	T	0	0	0	0	0	0	0	0	0	0	0	0
chr1	29330568	A	0	0	0	0	0	0	0	0	0	0	0	0
chr1	29330569	T	0	0	0	0	0	0	0	0	0	0	0	0
chr1	29330570	C	0	0	0	0	0	0	0	0	0	0	0	0
chr1	29330571	T	0	0	0	0	0	0	0	0	0	0	0	0
chr1	29330572	C	0	0	0	0	0	0	0	0	0	0	0	0
chr1	29330573	C	0	0	0	0	0	0	0	0	0	0	0	0
chr1	29330574	G	0	0	0	0	0	0	0	0	0	0	0	0
chr1	29330575	C	0	0	0	0	0	0	0	0	0	0	0	0
chr1	29330576	C	0	0	0	0	0	0	0	0	0	0	0	0
chr1	29330577	T	0	0	0	0	0	0	0	0	0	0	0	0
chr1	29330578	T	0	0	0	0	0	0	0	0	0	0	0	0
chr1	29330579	G	0	0	0	0	0	0	0	0	-0.059	0	0	0
chr1	29330580	C	0	0	0	0	0	0	0	0	0	0	0	0
chr1	29330581	C	0	0	0	0	0	0	0	0	0	0	0	0
chr1	29330582	T	0	0	0	0	0	0	0	0	0	0	0	0
chr1	29330583	T	0	0	0	0	0	0	0	0	0	0	0	0
chr1	29330584	C	0	0	0	0	0	0	0	0	0	0	0	0
chr1	29330585	A	0	0	0	0	0	0	0	0	0	0	0	0
chr1	29330586	C	0	0	0	0	0	0	0	0	0	0	0	0
chr1	29330587	T	0	0	0	0	0	0	0	0	0	0	0	0
chr1	29330588	G	0	0	0	0	0	0	0	0	0	0	0	0
chr1	29330589	C	0	0	0	0	0	0	0	0	0	0	0	0
chr1	29330590	T	0	0	0	0	0	0	0	0	0	0	0	0
chr1	29330591	A	0	0	0	0	0	0	0	0	0	0	0	0
chr1	29330592	C	0	0	0	0	0	0	0	0	0	0	0	0
chr1	29330593	G	-0.056	0	0	0	0	0	0	0	0	0	0	0
chr1	29330594	T	0	0	0	0	0	0	0	0	0	0	0	0
chr1	29330595	T	0	0	0	0	0	0	0	0	0	0	0	0
chr1	29330596	T	0	0	0	0	0	0	0	0	0	0	0	0
chr1	29330597	T	0	0	0	0	0	0	0	0	0	0	0	0
chr1	29330598	T	0	0	0	0	0	0	0	0	0	0	0	0
chr1	29330599	C	0.667	0	0	0	0	0	0	0	0	0.769	0	0
chr1	29330600	G	-0.889	0	0	0	0	0	0	0	0	-0.667	0	0
chr1	29330601	C	0	0	0	0	0	0	0	0	0	0	0	0
chr1	29330602	C	0.556	0	0	0	0	0	0	0	0	0.154	0	0
chr1	29330603	G	-0.667	0	0	0	0	0	0	0	0	-0.357	0	0
chr1	29330604	G	0	0	0	0	0	0	0	0	0	0	0	0
chr1	29330605	T	0	0	0	0	0	0	0	0	0	0	0	0
chr1	29330606	A	0	0	0	0	0	0	0	0	0	0	0	0
chr1	29330607	T	0	0	0	0	0	0	0	0	0	0	0	0
chr1	29330608	A	0	0	0	0	0	0	0	0	0	0	0	0
chr1	29330609	A	0	0	0	0	0	0	0	0	0	0	0	0
chr1	29330610	C	0	0	0	0	0	0	0	0	0	0	0	0
chr1	29330611	C	0.714	0	0	0	0	0	0	0	0	0.308	0	0
chr1	29330612	G	-0.632	0	0	0	0	0	0	0	0	0	0	0
chr1	29330613	A	0	0	0	0	0	0	0	0	0	0	0	0
chr1	29330614	A	0	0	0	0	0	0	0	0	0	0	0	0
chr1	29330615	G	0	0	0	0	0	0	0	0	0	0	0	0
chr1	29330616	C	0	0	0	0	0	0	0	0	0	0	0	0
chr1	29330617	A	0	0	0	0	0	0	0	0	0	0	0	0
chr1	29330618	G	0	0	0	0	0	0	0	0	0	0	0	0
chr1	29330619	C	0	0	0	0	0	0	0	0	0	0	0	0
chr1	29330620	C	0	0	0	0	0	0	0	0	0.111	0	0	0
chr1	29330621	C	0	0	0	0	0	0	0	0	0	0	0	0
chr1	29330622	T	0	0	0	0	0	0	0	0	0	0	0	0
chr1	29330623	T	0	0	0	0	0	0	0	0	0	0	0	0
chr1	29330624	G	0	0	0	0	0	0	0	0	0	0	0	0
chr1	29330625	G	0	0	0	0	0	0	0	0	0	0	0	0
chr1	29330626	A	0	0	0	0	0	0	0	0	0	0	0	0
chr1	29330627	T	0	0	0	0	0	0	0	0	0	0	0	0
chr1	29330628	T	0	0	0	0	0	0	0	0	0	0	0	0
chr1	29330629	C	0	0	0	0	0	0	0	0	0	0	0	0
chr1	29330630	T	0	0	0	0	0	0	0	0	0	0	0	0
chr1	29330631	T	0	0	0	0	0	0	0	0	0	0	0	0
chr1	29330632	C	0	0	0	0	0	0	0	0	0	0	0	0
chr1	29330633	A	0	0	0	0	0	0	0	0	0	0	0	0
chr1	29330634	G	0	0	0	0	0	0	0	0	0	0	0	0
chr1	29330635	G	0	0	0	0	0	0	0	0	0	0	0	0
chr1	29330636	T	0	0	0	0	0	0	0	0	0	0	0	0
chr1	29330637	A	0	0	0	0	0	0	0	0	0	0	0	0
chr1	29330638	A	0	0	0	0	0	0	0	0	0	0	0	0
chr1	29330639	A	0	0	0	0	0	0	0	0	0	0	0	0
chr1	29330640	A	0	0	0	0	0	0	0	0	0	0	0	0
chr1	29330641	A	0	0	0	0	0	0	0	0	0	0	0	0
chr1	29330642	A	0	0	0	0	0	0	0	0	0	0	0	0
chr1	29330643	T	0	0	0	0	0	0	0	0	0	0	0	0
chr1	29330644	T	0	0	0	0	0	0	0	0	0	0	0	0
chr1	29330645	G	0	0	0	0	0	0	0	0	0	0	0	0
chr1	29330646	A	0	0	0	0	0	0	0	0	0	0	0	0
chr1	29330647	T	0	0	0	0	0	0	0	0	0	0	0	0
chr1	29330648	C	0	0	0	0	0	0	0	0	0	0	0	0
chr1	29330649	T	0	0	0	0	0	0	0	0	0	0	0	0
chr1	29330650	C	0	0	0	0	0	0	0	0	0	0	0	0
chr1	29330651	T	0	0	0	0	0	0	0	0	0	0	0	0
chr1	29330652	T	0	0	0	0	0	0	0	0	0	0	0	0
chr1	29330653	A	0	0	0	0	0	0	0	0	0	0	0	0
chr1	29330654	T	0	0	0	0	0	0	0	0	0	0	0	0
chr1	29330655	C	0	0	0	0	0	0	0	0	0	0	0	0
chr1	29330656	T	0	0	0	0	0	0	0	0	0	0	0	0
chr1	29330657	A	0	0	0	0	0	0	0	0	0	0	0	0
chr1	29330658	T	0	0	0	0	0	0	0	0	0	0	0	0
chr1	29330659	T	0	0	0	0	0	0	0	0	0	0	0	0
chr1	29330660	A	0	0	0	0	0	0	0	0	0	0	0	0
chr1	29330661	A	0	0	0	0	0	0	0	0	0	0	0	0
chr1	29330662	C	0	0	0	0	0	0	0	0	0	0	0	0
chr1	29330663	A	0	0	0	0	0	0	0	0	0	0	0	0
chr1	29330664	A	0	0	0	0	0	0	0	0	0	0	0	0
chr1	29330665	T	0	0	0	0	0	0	0	0	0	0	0	0
chr1	29330666	T	0	0	0	0	0	0	0	0	0	0	0	0
chr1	29330667	T	0	0	0	0	0	0	0	0	0	0	0	0
chr1	29330668	C	0	0	0	0	0	0	0	0	0	0	0	0
chr1	29330669	T	0	0	0	0	0	0	0	0	0	0	0	0
chr1	29330670	T	0	0	0	0	0	0	0	0	0	0	0	0
chr1	29330671	C	0	0	0	0	0	0	0	0	0	0	0	0
chr1	29330672	C	0	0	0	0	0	0	0	0	0	0	0	0
chr1	29330673	T	0	0	0	0	0	0	0	0	0	0	0	0
chr1	29330674	T	0	0	0	0	0	0	0	0	0	0	0	0
chr1	29330675	C	0	0	0	0	0	0	0	0	0	0	0	0
chr1	29330676	T	0	0	0	0	0	0	0	0	0	0	0	0
chr1	29330677	T	0	0	0	0	0	0	0	0	0	0	0	0
chr1	29330678	T	0	0	0	0	0	0	0	0	0	0	0	0
chr1	29330679	C	0	0	0	0	0	0	0	0	0	0	0	0
chr1	29330680	A	0	0	0	0	0	0	0	0	0	0	0	0
chr1	29330681	T	0	0	0	0	0	0	0	0	0	0	0	0
chr1	29330682	G	0	0	0	0	0	0	0	0	0	0	0	0
chr1	29330683	G	0	0	-0.042	0	0	0	0	0	0	0	0	0
chr1	29330684	T	0	0	0	0	0	0	0	0	0	0	0	0
chr1	29330685	T	0	0	0	0	0	0	0	0	0	0	0	0
chr1	29330686	G	0	0	0	0	0	0	0	0	-0.027	0	0	0
chr1	29330687	A	0	0	0	0	0	0	0	0	0	0	0	0
chr1	29330688	A	0	0	0	0	0	0	0	0	0	0	0	0
chr1	29330689	A	0	0	0	0	0	0	0	0	0	0	0	0
chr1	29330690	A	0	0	0	0	0	0	0	0	0	0	0	0
chr1	29330691	G	0	0	0	0	0	0	0	0	0	0	0	0
chr1	29330692	G	0	0	0	0	0	0	0	0	0	0	0	0
chr1	29330693	C	0	0	0	0	0	0	0	0	0	0	0	0
chr1	29330694	T	0	0	0	0	0	0	0	0	0	0	0	0
chr1	29330695	C	0	0	0	0	0	0	0	0	0	0	0	0
chr1	29330696	T	0	0	0	0	0	0	0	0	0	0	0	0
chr1	29330697	C	0	0	0	0	0	0	0	0	0	0	0	0
chr1	29330698	A	0	0	0	0	0	0	0	0	0	0	0	0
chr1	29330699	A	0	0	0	0	0	0	0	0	0	0	0	0
chr1	29330700	A	0	0	0	0	0	0	0	0	0	0	0	0
chr1	29330701	A	0	0	0	0	0	0	0	0	0	0	0	0
chr1	29330702	T	0	0	0	0	0	0	0	0	0	0	0	0
chr1	29330703	G	0	0	0	0	0	0	0	0	0	0	0	0
chr1	29330704	T	0	0	0	0	0	0	0	0	0	0	0	0
chr1	29330705	T	0	0	0	0	0	0	0	0	0	0	0	0
chr1	29330706	C	0	0	0	0	0	0	0	0	0	0	0	0
chr1	29330707	A	0	0	0	0	0	0	0	0	0	0	0	0
chr1	29330708	T	0	0	0	0	0	0	0	0	0	0	0	0
chr1	29330709	C	0	0	0	0	0	0	0	0	0	0	0	0
chr1	29330710	T	0	0	0	0	0	0	0	0	0	0	0	0
chr1	29330711	T	0	0	0	0	0	0	0	0	0	0	0	0
chr1	29330712	C	0	0	0	0	0	0	0	0	0	0	0	0
chr1	29330713	T	0	0	0	0	0	0	0	0	0	0	0	0
chr1	29330714	T	0	0	0	0	0	0	0	0	0	0	0	0
chr1	29330715	C	0	0	0	0	0	0	0	0	0	0	0	0
chr1	29330716	C	0	0	0	0	0	0	0	0	0	0	0	0
chr1	29330717	T	0	0	0	0	0	0	0	0	0	0	0	0
chr1	29330718	T	0	0	0	0	0	0	0	0	0	0	0	0
chr1	29330719	A	0	0	0	0	0	0	0	0	0	0	0	0
chr1	29330720	C	0	0	0	0	0	0	0	0	0	0	0	0
chr1	29330721	T	0	0	0	0	0	0	0	0	0	0	0	0
chr1	29330722	A	0	0	0	0	0	0	0	0	0	0	0	0
chr1	29330723	C	0	0	0	0	0	0	0	0	0	0	0	0
chr1	29330724	T	0	0	0	0	0	0	0	0	0	0	0	0
chr1	29330725	C	0	0	0	0	0	0	0	0	0	0	0	0
chr1	29330726	T	0	0	0	0	0	0	0	0	0	0	0	0
chr1	29330727	C	0	0	0	0	0	0	0	0	0	0	0	0
chr1	29330728	A	0	0	0	0	0	0	0	0	0	0	0	0
chr1	29330729	G	0	0	0	0	0	0	0	0	0	0	0	0
chr1	29330730	A	0	0	0	0	0	0	0	0	0	0	0	0
chr1	29330731	T	0	0	0	0	0	0	0	0	0	0	0	0
chr1	29330732	T	0	0	0	0	0	0	0	0	0	0	0	0
chr1	29330733	A	0	0	0	0	0	0	0	0	0	0	0	0
chr1	29330734	G	0	0	0	0	0	0	0	0	0	0	0	0
chr1	29330735	G	0	0	0	0	0	0	0	0	-0.023	0	0	0
chr1	29330736	A	0	0	0	0	0	0	0	0	0	0	0	0
chr1	29330737	T	0	0	0	0	0	0	0	0	0	0	0	0
chr1	29330738	T	0	0	0	0	0	0	0	0	0	0	0	0
chr1	29330739	C	0	0	0	0	0	0	0	0	0	0	0	0
chr1	29330740	T	0	0	0	0	0	0	0	0	0	0	0	0
chr1	29330741	T	0	0	0	0	0	0	0	0	0	0	0	0
chr1	29330742	G	0	0	0	0	0	0	0	0	0	0	0	0
chr1	29330743	A	0	0	0	0	0	0	0	0	0	0	0	0
chr1	29330744	T	0	0	0	0	0	0	0	0	0	0	0	0
chr1	29330745	C	0	0	0	0	0	0	0	0	0	0	0	0
chr1	29330746	G	0	0	0	0	0	0	0	0	0	0	0	0
chr1	29330747	A	0	0	0	0	0	0	0	0	0	0	0	0
chr1	29330748	T	0	0	0	0	0	0	0	0	0	0	0	0
chr1	29330749	T	0	0	0	0	0	0	0	0	0	0	0	0
chr1	29330750	T	0	0	0	0	0	0	0	0	0	0	0	0
chr1	29330751	C	0	0	0	0	0	0	0	0	0	0	0	0
chr1	29330752	C	0	0	0	0	0	0	0	0	0	0	0	0
chr1	29330753	T	0	0	0	0	0	0	0	0	0	0	0	0
chr1	29330754	T	0	0	0	0	0	0	0	0	0	0	0	0
chr1	29330755	T	0	0	0	0	0	0	0	0	0	0	0	0
chr1	29330756	C	0	0	0	0	0	0	0	0	0	0	0	0
chr1	29330757	C	0	0	0	0	0	0	0	0	0	0	0	0
chr1	29330758	C	0	0	0	0	0	0	0	0	0	0	0	0
chr1	29330759	A	0	0	0	0	0	0	0	0	0	0	0	0
chr1	29330760	C	0	0	0	0	0	0	0	0	0	0	0	0
chr1	29330761	G	0	0	0	-0.045	0	0	0	0	0	0	0	0
chr1	29330762	C	0	0	0	0	0	0	0	0	0	0	0	0
chr1	29330763	G	0	0	0	0	0	0	0	0	0	0	0	0
chr1	29330764	G	0	0	0	0	0	0	0	0	0	0	0	0
chr1	29330765	C	0	0	0	0	0	0	0	0	0	0	0	0
chr1	29330766	T	0	0	0	0	0	0	0	0	0	0	0	0
chr1	29330767	G	0	0	0	0	0	0	0	0	0	0	0	0
chr1	29330768	T	0	0	0	0	0	0	0	0	0	0	0	0
chr1	29330769	G	0	0	0	0	0	0	0	0	-0.029	0	0	0
chr1	29330770	G	0	0	0	0	0	0	0	0	0	0	0	0
chr1	29330771	T	0	0	0	0	0	0	0	0	0	0	0	0
chr1	29330772	T	0	0	0	0	0	0	0	0	0	0	0	0
chr1	29330773	G	0	0	0	0	0	0	0	0	0	0	0	0
chr1	29330774	G	0	0	0	0	0	0	0	0	0	0	0	0
chr1	29330775	C	0	0	0	0	0	0	0	0	0	0	0	0
chr1	29330776	T	0	0	0	0	0	0	0	0	0	0	0	0
chr1	29330777	T	0	0	0	0	0	0	0	0	0	0	0	0
chr1	29330778	C	0	0	0	0	0	0	0	0	0	0	0	0
chr1	29330779	A	0	0	0	0	0	0	0	0	0	0	0	0
chr1	29330780	T	0	0	0	0	0	0	0	0	0	0	0	0
chr1	29330781	G	0	0	0	0	0	-0.043	0	0	0	0	0	0
chr1	29330782	G	0	0	0	0	0	0	0	0	0	0	0	0
chr1	29330783	G	0	0	0	0	0	0	0	0	0	0	0	0
chr1	29330784	C	0	0	0	0	0	0	0	0	0	0	0	0
chr1	29330785	G	0	0	0	0	0	0	0	0	0	0	0	0
chr1	29330786	G	0	0	0	0	0	0	0	0	0	0	0	0
chr1	29330787	C	0	0	0	0	0	0	0	0	0	0	0	0
chr1	29330788	G	0	0	0	0	0	0	0	0	0	0	0	0
chr1	29330789	C	0	0	0	0	0	0	0	0	0	0	0	0
chr1	29330790	A	0	0	0	0	0	0	0	0	0	0	0	0
chr1	29330791	G	0	0	0	0	0	0	0	0	0	0	0	0
chr1	29330792	C	0	0	0	0	0	0	0	0	0	0	0	0
chr1	29330793	C	0	0	0	0	0	0	0	0	0	0	0	0
chr1	29330794	A	0	0	0	0	0	0	0	0	0	0	0	0
chr1	29330795	T	0	0	0	0	0	0	0	0	0	0	0	0
chr1	29330796	C	0	0	0	0	0	0	0	0	0	0	0	0
chr1	29330797	A	0	0	0	0	0	0	0	0	0	0	0	0
chr1	29330798	C	0	0	0	0	0	0	0	0	0	0	0	0
chr1	29330799	T	0	0	0	0	0	0	0	0	0	0	0	0
chr1	29330800	A	0	0	0	0	0	0	0	0	0	0	0	0
chr1	29330801	T	0	0	0	0	0	0	0	0	0	0	0	0
chr1	29330802	C	0	0	0	0	0	0	0	0	0	0	0	0
chr1	29330803	G	-0.048	0	0	-0.048	0	0	0	0	0	0	0	0
chr1	29330804	C	0	0	0	0	0	0	0	0	0	0	0	0
chr1	29330805	T	0	0	0	0	0	0	0	0	0	0	0	0
chr1	29330806	C	0	0	0	0	0	0	0	0	0	0	0	0
chr1	29330807	T	0	0	0	0	0	0	0	0	0	0	0	0
chr1	29330808	T	0	0	0	0	0	0	0	0	0	0	0	0
chr1	29330809	C	0	0	0	0	0	0	0	0	0	0	0	0
chr1	29330810	A	0	0	0	0	0	0	0	0	0	0	0	0
chr1	29330811	G	0	0	0	0	0	0	0	0	0	0	0	0
chr1	29330812	C	0	0	0	0	0	0	0	0	0	0	0	0
chr1	29330813	A	0	0	0	0	0	0	0	0	0	0	0	0
chr1	29330814	G	0	0	0	0	0	0	0	0	0	0	0	0
chr1	29330815	C	0	0	0	0	0	0	0	0	0	0	0	0
chr1	29330816	T	0	0	0	0	0	0	0	0	0	0	0	0
chr1	29330817	T	0	0	0	0	0	0	0	0	0	0	0	0
chr1	29330818	A	0	0	0	0	0	0	0	0	0	0	0	0
chr1	29330819	A	0	0	0	0	0	0	0	0	0	0	0	0
chr1	29330820	A	0	0	0	0	0	0	0	0	0	0	0	0
chr1	29330821	G	0	0	0	0	0	0	0	0	0	0	0	0
chr1	29330822	G	0	0	0	0	0	-0.042	0	0	0	0	0	0
chr1	29330823	C	0	0	0	0	0	0	0	0	0	0	0	0
chr1	29330824	T	0	0	0	0	0	0	0	0	0	0	0	0
chr1	29330825	T	0	0	0	0	0	0	0	0	0	0	0	0
chr1	29330826	C	0	0	0	0	0	0	0	0	0	0	0	0
chr1	29330827	C	0	0	0	0	0	0	0	0	0	0	0	0
chr1	29330828	T	0	0	0	0	0	0	0	0	0	0	0	0
chr1	29330829	C	0	0	0	0	0	0	0	0	0	0	0	0
chr1	29330830	G	0	0	0	0	0	0	0	0	0	0	0	0
chr1	29330831	G	0	0	0	0	0	0	0	0	0	0	0	0
chr1	29330832	G	0	0	0	0	0	0	0	0	0	0	0	0
chr1	29330833	A	0	0	0	0	0	0	0	0	0	0	0	0
chr1	29330834	T	0	0	0	0	0	0	0	0	0	0	0	0
chr1	29330835	C	0	0	0	0	0	0	0	0	0	0	0	0
chr1	29330836	A	0	0	0	0	0	0	0	0	0	0	0	0
chr1	29330837	A	0	0	0	0	0	0	0	0	0	0	0	0
chr1	29330838	G	0	0	0	0	0	0	0	0	0	0	0	0
chr1	29330839	A	0	0	0	0	0	0	0	0	0	0	0	0
chr1	29330840	A	0	0	0	0	0	0	0	0	0	0	0	0
chr1	29330841	A	0	0	0	0	0	0	0	0	0	0	0	0
chr1	29330842	T	0	0	0	0	0	0	0	0	0	0	0	0
chr1	29330843	T	0	0	0	0	0	0	0	0	0	0	0	0
chr1	29330844	C	0	0	0	0	0	0	0	0	0	0	0	0
chr1	29330845	A	0	0	0	0	0	0	0	0	0	0	0	0
chr1	29330846	C	0	0	0	0	0	0	0	0	0	0	0	0
chr1	29330847	C	0	0	0	0	0	0	0	0	0	0	0	0
chr1	29330848	A	0	0	0	0	0	0	0	0	0	0	0	0
chr1	29330849	A	0	0	0	0	0	0	0	0	0	0	0	0
chr1	29330850	G	0	0	0	0	0	0	0	0	0	0	0	0
chr1	29330851	A	0	0	0	0	0	0	0	0	0	0	0	0
chr1	29330852	A	0	0	0	0	0	0	0	0	0	0	0	0
chr1	29330853	A	0	0	0	0	0	0	0	0	0	0	0	0
chr1	29330854	A	0	0	0	0	0	0	0	0	0	0	0	0
chr1	29330855	C	0	0	0	0	0	0	0	0	0	0	0	0
chr1	29330856	T	0	0	0	0	0	0	0	0	0	0	0	0
chr1	29330857	G	0	0	0	0	-0.077	0	0	0	0	0	0	0
chr1	29330858	A	0	0	0	0	0	0	0	0	0	0	0	0
chr1	29330859	T	0	0	0	0	0	0	0	0	0	0	0	0
chr1	29330860	A	0	0	0	0	0	0	0	0	0	0	0	0
chr1	29330861	T	0	0	0	0	0	0	0	0	0	0	0	0
chr1	29330862	T	0	0	0	0	0	0	0	0	0	0	0	0
chr1	29330863	A	0	0	0	0	0	0	0	0	0	0	0	0
chr1	29330864	T	0	0	0	0	0	0	0	0	0	0	0	0
chr1	29330865	T	0	0	0	0	0	0	0	0	0	0	0	0
chr1	29330866	T	0	0	0	0	0	0	0	0	0	0	0	0
chr1	29330867	C	0	0	0	0	0	0	0	0	0	0	0	0
chr1	29330868	T	0	0	0	0	0	0	0	0	0	0	0	0
chr1	29330869	G	0	0	0	0	0	0	0	0	0	0	0	0
chr1	29330870	T	0	0	0	0	0	0	0	0	0	0	0	0
chr1	29330871	T	0	0	0	0	0	0	0	0	0	0	0	0
chr1	29330872	C	0	0	0	0	0	0	0	0	0	0	0	0
chr1	29330873	T	0	0	0	0	0	0	0	0	0	0	0	0
chr1	29330874	T	0	0	0	0	0	0	0	0	0	0	0	0
chr1	29330875	G	0	0	0	0	0	-0.031	0	0	0	0	0	0
chr1	29330876	A	0	0	0	0	0	0	0	0	0	0	0	0
chr1	29330877	A	0	0	0	0	0	0	0	0	0	0	0	0
chr1	29330878	T	0	0	0	0	0	0	0	0	0	0	0	0
chr1	29330879	C	0	0	0	0	0	0	0	0	0	0	0	0
chr1	29330880	C	0	0	0	0	0	0	0	0	0	0	0	0
chr1	29330881	G	0	0	0	0	0	0	0	0	0	0	0	0
chr1	29330882	T	0	0	0	0	0	0	0	0	0	0	0	0
chr1	29330883	T	0	0	0	0	0	0	0	0	0	0	0	0
chr1	29330884	T	0	0	0	0	0	0	0	0	0	0	0	0
chr1	29330885	T	0	0	0	0	0	0	0	0	0	0	0	0
[truncated: 2,992 more rows]

## Sheet: APR3
S8C Table. Sequence-based methylation level of APR3in the shoot and root of WT and msa1-1. The position highlighted with red color indicates the location of the root DMR.
			WT, Shoot			msa1-1, Shoot			WT, Root			msa1-1, Root			Note
Chromosome	Position	Sequence	CG	CHG	CHH	CG	CHG	CHH	CG	CHG	CHH	CG	CHG	CHH
chr4	11655284	G	0	0	0	0	0	-0.833	0	0	-0.5	0	0	0
chr4	11655285	C	0	0	0	0	0	0	0	0	0	0	0	0
chr4	11655286	G	0	0	0	-1	0	0	-1	0	0	0	0	0
chr4	11655287	G	0	0	0	0	-0.667	0	0	-0.5	0	0	0	0
chr4	11655288	A	0	0	0	0	0	0	0	0	0	0	0	0
chr4	11655289	T	0	0	0	0	0	0	0	0	0	0	0	0
chr4	11655290	T	0	0	0	0	0	0	0	0	0	0	0	0
chr4	11655291	A	0	0	0	0	0	0	0	0	0	0	0	0
chr4	11655292	T	0	0	0	0	0	0	0	0	0	0	0	0
chr4	11655293	T	0	0	0	0	0	0	0	0	0	0	0	0
chr4	11655294	T	0	0	0	0	0	0	0	0	0	0	0	0
chr4	11655295	G	0	0	0	0	0	-0.333	0	0	-0.556	0	0	-0.2
chr4	11655296	G	0	0	0	0	0	-0.8	0	0	-0.4	0	0	-0.2
chr4	11655297	C	0	0	0	0	0	0	0	0	0	0	0	0
chr4	11655298	A	0	0	0	0	0	0	0	0	0	0	0	0
chr4	11655299	C	0	0	0	0	0	0	0	0	0	0	0	0
chr4	11655300	G	0	0	0	-0.833	0	0	-0.909	0	0	-0.8	0	0
chr4	11655301	A	0	0	0	0	0	0	0	0	0	0	0	0
chr4	11655302	A	0	0	0	0	0	0	0	0	0	0	0	0
chr4	11655303	A	0	0	0	0	0	0	0	0	0	0	0	0
chr4	11655304	A	0	0	0	0	0	0	0	0	0	0	0	0
chr4	11655305	A	0	0	0	0	0	0	0	0	0	0	0	0
chr4	11655306	T	0	0	0	0	0	0	0	0	0	0	0	0
chr4	11655307	T	0	0	0	0	0	0	0	0	0	0	0	0
chr4	11655308	C	0	0	0	0	0	0	0	0	0	0	0	0
chr4	11655309	G	0	0	0	-0.714	0	0	-0.636	0	0	-0.167	0	0
chr4	11655310	T	0	0	0	0	0	0	0	0	0	0	0	0
chr4	11655311	G	0	0	0	0	0	-0.667	0	0	-0.364	0	0	-0.167
chr4	11655312	C	0	0	0	0	0	0	0	0	0	0	0	0
chr4	11655313	G	0	0	0	-0.8	0	0	-1	0	0	-0.833	0	0
chr4	11655314	G	0	0	0	0	-0.6	0	0	-0.364	0	0	-0.167	0
chr4	11655315	A	0	0	0	0	0	0	0	0	0	0	0	0
chr4	11655316	A	0	0	0	0	0	0	0	0	0	0	0	0
chr4	11655317	C	0	0	0	0	0	0	0	0	0	0	0	0
chr4	11655318	C	0	0	0	0	0	0	0	0	0	0	0	0
chr4	11655319	G	0	0	0	-0.6	0	0	-0.818	0	0	-0.5	0	0
chr4	11655320	C	0	0	0	0	0	0	0	0	0	0	0	0
chr4	11655321	T	0	0	0	0	0	0	0	0	0	0	0	0
chr4	11655322	A	0	0	0	0	0	0	0	0	0	0	0	0
chr4	11655323	C	0	0	0	0	0	0	0	0	0	0	0	0
chr4	11655324	A	0	0	0	0	0	0	0	0	0	0	0	0
chr4	11655325	T	0	0	0	0	0	0	0	0	0	0	0	0
chr4	11655326	A	0	0	0	0	0	0	0	0	0	0	0	0
chr4	11655327	T	0	0	0	0	0	0	0	0	0	0	0	0
chr4	11655328	C	0	0	0	0	0	0	0	0	0	0	0	0
chr4	11655329	A	0	0	0	0	0	0	0	0	0	0	0	0
chr4	11655330	T	0	0	0	0	0	0	0	0	0	0	0	0
chr4	11655331	T	0	0	0	0	0	0	0	0	0	0	0	0
chr4	11655332	T	0	0	0	0	0	0	0	0	0	0	0	0
chr4	11655333	T	0	0	0	0	0	0	0	0	0	0	0	0
chr4	11655334	T	0	0	0	0	0	0	0	0	0	0	0	0
chr4	11655335	G	0	0	-0.4	0	0	-0.4	0	0	-0.333	0	0	-0.167
chr4	11655336	T	0	0	0	0	0	0	0	0	0	0	0	0
chr4	11655337	A	0	0	0	0	0	0	0	0	0	0	0	0
chr4	11655338	A	0	0	0	0	0	0	0	0	0	0	0	0
chr4	11655339	A	0	0	0	0	0	0	0	0	0	0	0	0
chr4	11655340	T	0	0	0	0	0	0	0	0	0	0	0	0
chr4	11655341	A	0	0	0	0	0	0	0	0	0	0	0	0
chr4	11655342	A	0	0	0	0	0	0	0	0	0	0	0	0
chr4	11655343	T	0	0	0	0	0	0	0	0	0	0	0	0
chr4	11655344	T	0	0	0	0	0	0	0	0	0	0	0	0
chr4	11655345	T	0	0	0	0	0	0	0	0	0	0	0	0
chr4	11655346	T	0	0	0	0	0	0	0	0	0	0	0	0
chr4	11655347	C	0	0	0	0	0	0	0	0	0	0	0	0
chr4	11655348	T	0	0	0	0	0	0	0	0	0	0	0	0
chr4	11655349	T	0	0	0	0	0	0	0	0	0	0	0	0
chr4	11655350	C	0	0	0	0	0	0	0	0	0	0	0	0
chr4	11655351	A	0	0	0	0	0	0	0	0	0	0	0	0
chr4	11655352	A	0	0	0	0	0	0	0	0	0	0	0	0
chr4	11655353	A	0	0	0	0	0	0	0	0	0	0	0	0
chr4	11655354	A	0	0	0	0	0	0	0	0	0	0	0	0
chr4	11655355	T	0	0	0	0	0	0	0	0	0	0	0	0
chr4	11655356	T	0	0	0	0	0	0	0	0	0	0	0	0
chr4	11655357	G	0	0	-0.167	0	0	-0.8	0	0	-0.273	0	0	0
chr4	11655358	G	0	0	-0.333	0	0	-0.4	0	0	-0.364	0	0	0
chr4	11655359	C	0	0	0	0	0	0	0	0	0	0	0	0
chr4	11655360	T	0	0	0	0	0	0	0	0	0	0	0	0
chr4	11655361	C	0	0	0	0	0	0	0	0	0	0	0	0
chr4	11655362	G	-1	0	0	-0.6	0	0	-1	0	0	0	0	0
chr4	11655363	T	0	0	0	0	0	0	0	0	0	0	0	0
chr4	11655364	T	0	0	0	0	0	0	0	0	0	0	0	0
chr4	11655365	T	0	0	0	0	0	0	0	0	0	0	0	0
chr4	11655366	G	0	0	-0.667	0	0	-0.8	0	0	-0.333	0	0	0
chr4	11655367	A	0	0	0	0	0	0	0	0	0	0	0	0
chr4	11655368	G	0	0	-0.333	0	0	-0.6	0	0	-0.333	0	0	0
chr4	11655369	T	0	0	0	0	0	0	0	0	0	0	0	0
chr4	11655370	C	0	0	0	0	0	0	0	0	0	0	0	0
chr4	11655371	A	0	0	0	0	0	0	0	0	0	0	0	0
chr4	11655372	T	0	0	0	0	0	0	0	0	0	0	0	0
chr4	11655373	A	0	0	0	0	0	0	0	0	0	0	0	0
chr4	11655374	A	0	0	0	0	0	0	0	0	0	0	0	0
chr4	11655375	A	0	0	0	0	0	0	0	0	0	0	0	0
chr4	11655376	T	0	0	0	0	0	0	0	0	0	0	0	0
chr4	11655377	A	0	0	0	0	0	0	0	0	0	0	0	0
chr4	11655378	A	0	0	0	0	0	0	0	0	0	0	0	0
chr4	11655379	C	0	0	0	0	0	0	0	0	0	0	0	0
chr4	11655380	A	0	0	0	0	0	0	0	0	0	0	0	0
chr4	11655381	C	0	0	0	0	0	0	0	0	0	0	0	0
chr4	11655382	C	0	0	0	0	0	0	0	0	0	0	0	0
chr4	11655383	T	0	0	0	0	0	0	0	0	0	0	0	0
chr4	11655384	G	0	-0.2	0	0	-0.4	0	0	-0.143	0	0	0	0
chr4	11655385	A	0	0	0	0	0	0	0	0	0	0	0	0
chr4	11655386	T	0	0	0	0	0	0	0	0	0	0	0	0
chr4	11655387	G	0	0	0	0	0	-0.2	0	0	-0.2	0	0	0
chr4	11655388	A	0	0	0	0	0	0	0	0	0	0	0	0
chr4	11655389	C	0	0	0	0	0	0	0	0	0	0	0	0
chr4	11655390	A	0	0	0	0	0	0	0	0	0	0	0	0
chr4	11655391	A	0	0	0	0	0	0	0	0	0	0	0	0
chr4	11655392	A	0	0	0	0	0	0	0	0	0	0	0	0
chr4	11655393	A	0	0	0	0	0	0	0	0	0	0	0	0
chr4	11655394	A	0	0	0	0	0	0	0	0	0	0	0	0
chr4	11655395	A	0	0	0	0	0	0	0	0	0	0	0	0
chr4	11655396	A	0	0	0	0	0	0	0	0	0	0	0	0
chr4	11655397	A	0	0	0	0	0	0	0	0	0	0	0	0
chr4	11655398	A	0	0	0	0	0	0	0	0	0	0	0	0
chr4	11655399	A	0	0	0	0	0	0	0	0	0	0	0	0
chr4	11655400	A	0	0	0	0	0	0	0	0	0	0	0	0
chr4	11655401	A	0	0	0	0	0	0	0	0	0	0	0	0
chr4	11655402	A	0	0	0	0	0	0	0	0	0	0	0	0
chr4	11655403	A	0	0	0	0	0	0	0	0	0	0	0	0
chr4	11655404	A	0	0	0	0	0	0	0	0	0	0	0	0
chr4	11655405	A	0	0	0	0	0	0	0	0	0	0	0	0
chr4	11655406	T	0	0	0	0	0	0	0	0	0	0	0	0
chr4	11655407	T	0	0	0	0	0	0	0	0	0	0	0	0
chr4	11655408	T	0	0	0	0	0	0	0	0	0	0	0	0
chr4	11655409	T	0	0	0	0	0	0	0	0	0	0	0	0
chr4	11655410	T	0	0	0	0	0	0	0	0	0	0	0	0
chr4	11655411	T	0	0	0	0	0	0	0	0	0	0	0	0
chr4	11655412	T	0	0	0	0	0	0	0	0	0	0	0	0
chr4	11655413	G	0	0	0	0	0	0	0	0	0	0	0	0
chr4	11655414	T	0	0	0	0	0	0	0	0	0	0	0	0
chr4	11655415	T	0	0	0	0	0	0	0	0	0	0	0	0
chr4	11655416	A	0	0	0	0	0	0	0	0	0	0	0	0
chr4	11655417	C	0	0	0	0	0	0	0	0	0	0	0	0
chr4	11655418	T	0	0	0	0	0	0	0	0	0	0	0	0
chr4	11655419	T	0	0	0	0	0	0	0	0	0	0	0	0
chr4	11655420	T	0	0	0	0	0	0	0	0	0	0	0	0
chr4	11655421	G	0	0	0	0	0	0	0	0	0	0	0	0
chr4	11655422	T	0	0	0	0	0	0	0	0	0	0	0	0
chr4	11655423	A	0	0	0	0	0	0	0	0	0	0	0	0
chr4	11655424	A	0	0	0	0	0	0	0	0	0	0	0	0
chr4	11655425	A	0	0	0	0	0	0	0	0	0	0	0	0
chr4	11655426	C	0	0	0	0	0	0	0	0	0	0	0	0
chr4	11655427	T	0	0	0	0	0	0	0	0	0	0	0	0
chr4	11655428	T	0	0	0	0	0	0	0	0	0	0	0	0
chr4	11655429	T	0	0	0	0	0	0	0	0	0	0	0	0
chr4	11655430	T	0	0	0	0	0	0	0	0	0	0	0	0
chr4	11655431	G	0	0	0	0	0	0	0	0	-0.111	0	0	0
chr4	11655432	C	0	0	0	0	0	0	0	0	0	0	0	0
chr4	11655433	T	0	0	0	0	0	0	0	0	0	0	0	0
chr4	11655434	A	0	0	0	0	0	0	0	0	0	0	0	0
chr4	11655435	A	0	0	0	0	0	0	0	0	0	0	0	0
chr4	11655436	C	0	0	0	0	0	0	0	0	0	0	0	0
chr4	11655437	C	0	0	0	0	0	0	0	0	0	0	0	0
chr4	11655438	A	0	0	0	0	0	0	0	0	0	0	0	0
chr4	11655439	A	0	0	0	0	0	0	0	0	0	0	0	0
chr4	11655440	A	0	0	0	0	0	0	0	0	0	0	0	0
chr4	11655441	G	0	0	0	0	0	0	0	0	0	0	0	0
chr4	11655442	C	0	0	0	0	0	0	0	0	0	0	0	0
chr4	11655443	C	0	0	0	0	0	0	0	0	0	0	0	0
chr4	11655444	T	0	0	0	0	0	0	0	0	0	0	0	0
chr4	11655445	A	0	0	0	0	0	0	0	0	0	0	0	0
chr4	11655446	T	0	0	0	0	0	0	0	0	0	0	0	0
chr4	11655447	A	0	0	0	0	0	0	0	0	0	0	0	0
chr4	11655448	T	0	0	0	0	0	0	0	0	0	0	0	0
chr4	11655449	A	0	0	0	0	0	0	0	0	0	0	0	0
chr4	11655450	A	0	0	0	0	0	0	0	0	0	0	0	0
chr4	11655451	A	0	0	0	0	0	0	0	0	0	0	0	0
chr4	11655452	G	0	0	0	0	0	-0.125	0	0	0	0	0	0
chr4	11655453	G	0	0	0	0	0	0	0	0	-0.111	0	0	0
chr4	11655454	C	0	0	0	0	0	0	0	0	0	0	0	0
chr4	11655455	C	0	0	0	0	0	0	0	0	0	0	0	0
chr4	11655456	C	0	0	0	0	0	0	0	0	0	0	0	0
chr4	11655457	A	0	0	0	0	0	0	0	0	0	0	0	0
chr4	11655458	A	0	0	0	0	0	0	0	0	0	0	0	0
chr4	11655459	T	0	0	0	0	0	0	0	0	0	0	0	0
chr4	11655460	T	0	0	0	0	0	0	0	0	0	0	0	0
chr4	11655461	A	0	0	0	0	0	0	0	0	0	0	0	0
chr4	11655462	G	0	0	0	0	0	0	0	0	0	0	0	0
chr4	11655463	C	0	0	0	0	0	0	0	0	0	0	0	0
chr4	11655464	C	0	0	0	0	0	0	0	0	0	0	0	0
chr4	11655465	C	0	0	0	0	0	0	0	0	0	0	0	0
chr4	11655466	A	0	0	0	0	0	0	0	0	0	0	0	0
chr4	11655467	A	0	0	0	0	0	0	0	0	0	0	0	0
chr4	11655468	A	0	0	0	0	0	0	0	0	0	0	0	0
chr4	11655469	A	0	0	0	0	0	0	0	0	0	0	0	0
chr4	11655470	C	0	0	0	0	0	0	0	0	0	0	0	0
chr4	11655471	G	0	0	0	0	0	0	0	0	0	0	0	0
chr4	11655472	A	0	0	0	0	0	0	0	0	0	0	0	0
chr4	11655473	C	0	0	0	0	0	0	0	0	0	0	0	0
chr4	11655474	A	0	0	0	0	0	0	0	0	0	0	0	0
chr4	11655475	C	0	0	0	0	0	0	0	0	0	0	0	0
chr4	11655476	A	0	0	0	0	0	0	0	0	0	0	0	0
chr4	11655477	A	0	0	0	0	0	0	0	0	0	0	0	0
chr4	11655478	A	0	0	0	0	0	0	0	0	0	0	0	0
chr4	11655479	A	0	0	0	0	0	0	0	0	0	0	0	0
chr4	11655480	A	0	0	0	0	0	0	0	0	0	0	0	0
chr4	11655481	T	0	0	0	0	0	0	0	0	0	0	0	0
chr4	11655482	G	0	0	0	0	0	0	0	0	0	0	0	0
chr4	11655483	T	0	0	0	0	0	0	0	0	0	0	0	0
chr4	11655484	G	0	0	0	0	0	0	0	0	0	0	0	0
chr4	11655485	T	0	0	0	0	0	0	0	0	0	0	0	0
chr4	11655486	G	0	0	0	0	0	0	0	0	0	0	0	0
chr4	11655487	A	0	0	0	0	0	0	0	0	0	0	0	0
chr4	11655488	A	0	0	0	0	0	0	0	0	0	0	0	0
chr4	11655489	G	0	0	0	0	0	0	0	0	0	0	0	0
chr4	11655490	A	0	0	0	0	0	0	0	0	0	0	0	0
chr4	11655491	A	0	0	0	0	0	0	0	0	0	0	0	0
chr4	11655492	A	0	0	0	0	0	0	0	0	0	0	0	0
chr4	11655493	T	0	0	0	0	0	0	0	0	0	0	0	0
chr4	11655494	A	0	0	0	0	0	0	0	0	0	0	0	0
chr4	11655495	A	0	0	0	0	0	0	0	0	0	0	0	0
chr4	11655496	A	0	0	0	0	0	0	0	0	0	0	0	0
chr4	11655497	C	0	0	0	0	0	0	0	0	0	0	0	0
chr4	11655498	A	0	0	0	0	0	0	0	0	0	0	0	0
chr4	11655499	G	0	0	0	0	0	0	0	0	0	0	0	0
chr4	11655500	A	0	0	0	0	0	0	0	0	0	0	0	0
chr4	11655501	T	0	0	0	0	0	0	0	0	0	0	0	0
chr4	11655502	G	0	0	0	0	0	0	0	0	0	0	0	0
chr4	11655503	G	0	0	0	0	0	0	0	0	0	0	0	0
chr4	11655504	T	0	0	0	0	0	0	0	0	0	0	0	0
chr4	11655505	G	0	0	0	0	0	0	0	0	0	0	0	0
chr4	11655506	G	0	0	0	0	0	0	0	0	0	0	0	0
chr4	11655507	T	0	0	0	0	0	0	0	0	0	0	0	0
chr4	11655508	G	0	0	0	0	0	0	0	0	0	0	0	0
chr4	11655509	A	0	0	0	0	0	0	0	0	0	0	0	0
chr4	11655510	C	0	0	0	0	0	0	0	0	0	0	0	0
chr4	11655511	G	0	0	0	0	0	0	0	0	0	0	0	0
chr4	11655512	T	0	0	0	0	0	0	0	0	0	0	0	0
chr4	11655513	A	0	0	0	0	0	0	0	0	0	0	0	0
chr4	11655514	A	0	0	0	0	0	0	0	0	0	0	0	0
chr4	11655515	G	0	0	0	0	0	0	0	0	0	0	0	0
chr4	11655516	A	0	0	0	0	0	0	0	0	0	0	0	0
chr4	11655517	C	0	0	0	0	0	0	0	0	0	0	0	0
chr4	11655518	A	0	0	0	0	0	0	0	0	0	0	0	0
chr4	11655519	A	0	0	0	0	0	0	0	0	0	0	0	0
chr4	11655520	G	0	0	0	0	0	0	0	0	0	0	0	0
chr4	11655521	T	0	0	0	0	0	0	0	0	0	0	0	0
chr4	11655522	G	0	0	0	0	0	0	0	0	0	0	0	0
chr4	11655523	T	0	0	0	0	0	0	0	0	0	0	0	0
chr4	11655524	A	0	0	0	0	0	0	0	0	0	0	0	0
chr4	11655525	A	0	0	0	0	0	0	0	0	0	0	0	0
chr4	11655526	G	0	0	0	0	0	0	0	0	0	0	0	0
chr4	11655527	A	0	0	0	0	0	0	0	0	0	0	0	0
chr4	11655528	G	0	0	0	0	0	0	0	0	0	0	0	0
chr4	11655529	A	0	0	0	0	0	0	0	0	0	0	0	0
chr4	11655530	T	0	0	0	0	0	0	0	0	0	0	0	0
chr4	11655531	T	0	0	0	0	0	0	0	0	0	0	0	0
chr4	11655532	T	0	0	0	0	0	0	0	0	0	0	0	0
chr4	11655533	C	0	0	0	0	0	0	0	0	0	0	0	0
chr4	11655534	T	0	0	0	0	0	0	0	0	0	0	0	0
chr4	11655535	T	0	0	0	0	0	0	0	0	0	0	0	0
chr4	11655536	G	0	0	0	0	0	0	0	0	0	0	0	0
chr4	11655537	T	0	0	0	0	0	0	0	0	0	0	0	0
chr4	11655538	A	0	0	0	0	0	0	0	0	0	0	0	0
chr4	11655539	A	0	0	0	0	0	0	0	0	0	0	0	0
chr4	11655540	T	0	0	0	0	0	0	0	0	0	0	0	0
chr4	11655541	C	0	0	0	0	0	0	0	0	0	0	0	0
chr4	11655542	C	0	0	0	0	0	0	0	0	0	0	0	0
chr4	11655543	A	0	0	0	0	0	0	0	0	0	0	0	0
chr4	11655544	A	0	0	0	0	0	0	0	0	0	0	0	0
chr4	11655545	T	0	0	0	0	0	0	0	0	0	0	0	0
chr4	11655546	C	0	0	0	0	0	0	0	0	0	0	0	0
chr4	11655547	A	0	0	0	0	0	0	0	0	0	0	0	0
chr4	11655548	A	0	0	0	0	0	0	0	0	0	0	0	0
chr4	11655549	C	0	0	0	0	0	0	0	0	0	0	0	0
chr4	11655550	A	0	0	0	0	0	0	0	0	0	0	0	0
chr4	11655551	A	0	0	0	0	0	0	0	0	0	0	0	0
chr4	11655552	A	0	0	0	0	0	0	0	0	0	0	0	0
chr4	11655553	T	0	0	0	0	0	0	0	0	0	0	0	0
chr4	11655554	A	0	0	0	0	0	0	0	0	0	0	0	0
chr4	11655555	A	0	0	0	0	0	0	0	0	0	0	0	0
chr4	11655556	T	0	0	0	0	0	0	0	0	0	0	0	0
chr4	11655557	A	0	0	0	0	0	0	0	0	0	0	0	0
chr4	11655558	A	0	0	0	0	0	0	0	0	0	0	0	0
chr4	11655559	T	0	0	0	0	0	0	0	0	0	0	0	0
chr4	11655560	A	0	0	0	0	0	0	0	0	0	0	0	0
chr4	11655561	A	0	0	0	0	0	0	0	0	0	0	0	0
chr4	11655562	A	0	0	0	0	0	0	0	0	0	0	0	0
chr4	11655563	C	0	0	0	0	0	0	0	0	0	0	0	0
chr4	11655564	G	0	0	0	0	0	0	0	0	0	0	0	0
chr4	11655565	A	0	0	0	0	0	0	0	0	0	0	0	0
chr4	11655566	A	0	0	0	0	0	0	0	0	0	0	0	0
chr4	11655567	T	0	0	0	0	0	0	0	0	0	0	0	0
chr4	11655568	T	0	0	0	0	0	0	0	0	0	0	0	0
chr4	11655569	C	0	0	0	0	0	0	0	0	0	0	0	0
chr4	11655570	C	0	0	0	0	0	0	0	0	0	0	0	0
chr4	11655571	A	0	0	0	0	0	0	0	0	0	0	0	0
chr4	11655572	A	0	0	0	0	0	0	0	0	0	0	0	0
chr4	11655573	G	0	0	0	0	0	0	0	0	0	0	0	0
chr4	11655574	T	0	0	0	0	0	0	0	0	0	0	0	0
chr4	11655575	G	0	0	0	0	0	0	0	0	0	0	0	0
chr4	11655576	G	0	0	0	0	0	0	0	0	0	0	0	0
chr4	11655577	T	0	0	0	0	0	0	0	0	0	0	0	0
chr4	11655578	T	0	0	0	0	0	0	0	0	0	0	0	0
chr4	11655579	T	0	0	0	0	0	0	0	0	0	0	0	0
chr4	11655580	A	0	0	0	0	0	0	0	0	0	0	0	0
chr4	11655581	C	0	0	0	0	0	0	0	0	0	0	0	0
chr4	11655582	T	0	0	0	0	0	0	0	0	0	0	0	0
chr4	11655583	T	0	0	0	0	0	0	0	0	0	0	0	0
chr4	11655584	A	0	0	0	0	0	0	0	0	0	0	0	0
chr4	11655585	T	0	0	0	0	0	0	0	0	0	0	0	0
chr4	11655586	T	0	0	0	0	0	0	0	0	0	0	0	0
chr4	11655587	C	0	0	0	0	0	0	0	0	0	0	0	0
chr4	11655588	C	0	0	0	0	0	0	0	0	0	0	0	0
chr4	11655589	A	0	0	0	0	0	0	0	0	0	0	0	0
chr4	11655590	G	0	0	0	0	0	0	0	0	0	0	0	0
chr4	11655591	A	0	0	0	0	0	0	0	0	0	0	0	0
chr4	11655592	A	0	0	0	0	0	0	0	0	0	0	0	0
chr4	11655593	A	0	0	0	0	0	0	0	0	0	0	0	0
chr4	11655594	C	0	0	0	0	0	0	0	0	0	0	0	0
chr4	11655595	A	0	0	0	0	0	0	0	0	0	0	0	0
chr4	11655596	G	0	0	0	0	0	0	0	0	0	0	0	0
chr4	11655597	T	0	0	0	0	0	0	0	0	0	0	0	0
chr4	11655598	T	0	0	0	0	0	0	0	0	0	0	0	0
chr4	11655599	C	0	0	0	0	0	0	0	0	0	0	0	0
chr4	11655600	C	0	0	0	0	0	0	0	0	0	0	0	0
chr4	11655601	G	0	0	0	0	0	0	-0.05	0	0	0	0	0
chr4	11655602	T	0	0	0	0	0	0	0	0	0	0	0	0
chr4	11655603	G	0	0	0	0	0	0	0	0	-0.045	0	0	0
chr4	11655604	T	0	0	0	0	0	0	0	0	0	0	0	0
chr4	11655605	A	0	0	0	0	0	0	0	0	0	0	0	0
chr4	11655606	G	0	0	0	0	0	-0.033	0	0	0	0	0	0
chr4	11655607	G	0	0	0	0	0	0	0	0	0	0	0	0
chr4	11655608	C	0	0	0	0	0	0	0	0	0	0	0	0
chr4	11655609	A	0	0	0	0	0	0	0	0	0	0	0	0
chr4	11655610	A	0	0	0	0	0	0	0	0	0	0	0	0
chr4	11655611	C	0	0	0	0	0	0	0	0	0	0	0	0
chr4	11655612	C	0	0	0	0	0	0	0	0	0	0	0	0
chr4	11655613	A	0	0	0	0	0	0	0	0	0	0	0	0
chr4	11655614	T	0	0	0	0	0	0	0	0	0	0	0	0
chr4	11655615	T	0	0	0	0	0	0	0	0	0	0	0	0
chr4	11655616	A	0	0	0	0	0	0	0	0	0	0	0	0
chr4	11655617	G	0	0	0	0	0	0	0	0	0	0	0	0
chr4	11655618	G	0	0	0	0	0	-0.036	0	0	-0.048	0	0	0
chr4	11655619	A	0	0	0	0	0	0	0	0	0	0	0	0
chr4	11655620	A	0	0	0	0	0	0	0	0	0	0	0	0
chr4	11655621	A	0	0	0	0	0	0	0	0	0	0	0	0
chr4	11655622	A	0	0	0	0	0	0	0	0	0	0	0	0
chr4	11655623	C	0	0	0	0	0	0	0	0	0	0	0	0
chr4	11655624	C	0	0	0	0	0	0	0	0	0	0	0	0
chr4	11655625	C	0	0	0	0	0	0	0	0	0	0	0	0
chr4	11655626	T	0	0	0	0	0	0	0	0	0	0	0	0
chr4	11655627	A	0	0	0	0	0	0	0	0	0	0	0	0
chr4	11655628	A	0	0	0	0	0	0	0	0	0	0	0	0
chr4	11655629	C	0	0	0	0	0	0	0	0	0	0	0	0
chr4	11655630	T	0	0	0	0	0	0	0	0	0	0	0	0
chr4	11655631	A	0	0	0	0	0	0	0	0	0	0	0	0
chr4	11655632	A	0	0	0	0	0	0	0	0	0	0	0	0
chr4	11655633	A	0	0	0	0	0	0	0	0	0	0	0	0
chr4	11655634	T	0	0	0	0	0	0	0	0	0	0	0	0
chr4	11655635	T	0	0	0	0	0	0	0	0	0	0	0	0
chr4	11655636	C	0	0	0	0	0	0	0	0	0	0	0	0
chr4	11655637	C	0	0	0	0	0	0	0	0	0	0	0	0
chr4	11655638	A	0	0	0	0	0	0	0	0	0	0	0	0
chr4	11655639	T	0	0	0	0	0	0	0	0	0	0	0	0
chr4	11655640	T	0	0	0	0	0	0	0	0	0	0	0	0
chr4	11655641	A	0	0	0	0	0	0	0	0	0	0	0	0
chr4	11655642	T	0	0	0	0	0	0	0	0	0	0	0	0
chr4	11655643	T	0	0	0	0	0	0	0	0	0	0	0	0
chr4	11655644	A	0	0	0	0	0	0	0	0	0	0	0	0
chr4	11655645	A	0	0	0	0	0	0	0	0	0	0	0	0
chr4	11655646	T	0	0	0	0	0	0	0	0	0	0	0	0
chr4	11655647	T	0	0	0	0	0	0	0	0	0	0	0	0
chr4	11655648	T	0	0	0	0	0	0	0	0	0	0	0	0
chr4	11655649	C	0	0	0	0	0	0	0	0	0	0	0	0
chr4	11655650	T	0	0	0	0	0	0	0	0	0	0	0	0
chr4	11655651	T	0	0	0	0	0	0	0	0	0	0	0	0
chr4	11655652	T	0	0	0	0	0	0	0	0	0	0	0	0
chr4	11655653	T	0	0	0	0	0	0	0	0	0	0	0	0
chr4	11655654	A	0	0	0	0	0	0	0	0	0	0	0	0
chr4	11655655	T	0	0	0	0	0	0	0	0	0	0	0	0
chr4	11655656	A	0	0	0	0	0	0	0	0	0	0	0	0
chr4	11655657	A	0	0	0	0	0	0	0	0	0	0	0	0
chr4	11655658	T	0	0	0	0	0	0	0	0	0	0	0	0
chr4	11655659	C	0	0	0	0	0	0	0	0	0	0	0	0
chr4	11655660	C	0	0	0	0	0	0	0	0	0	0	0	0
chr4	11655661	C	0	0	0	0	0	0	0	0	0	0	0	0
chr4	11655662	T	0	0	0	0	0	0	0	0	0	0	0	0
chr4	11655663	T	0	0	0	0	0	0	0	0	0	0	0	0
chr4	11655664	T	0	0	0	0	0	0	0	0	0	0	0	0
chr4	11655665	C	0	0	0	0	0	0	0	0	0	0	0	0
chr4	11655666	T	0	0	0	0	0	0	0	0	0	0	0	0
chr4	11655667	C	0	0	0	0	0	0	0	0	0	0	0	0
chr4	11655668	T	0	0	0	0	0	0	0	0	0	0	0	0
chr4	11655669	T	0	0	0	0	0	0	0	0	0	0	0	0
chr4	11655670	G	0	0	0	0	0	0	0	0	0	0	0	0
chr4	11655671	A	0	0	0	0	0	0	0	0	0	0	0	0
chr4	11655672	C	0	0	0	0	0	0	0	0	0	0	0	0
chr4	11655673	A	0	0	0	0	0	0	0	0	0	0	0	0
chr4	11655674	T	0	0	0	0	0	0	0	0	0	0	0	0
chr4	11655675	T	0	0	0	0	0	0	0	0	0	0	0	0
chr4	11655676	G	0	0	0	0	0	0	0	0	0	0	0	0
chr4	11655677	A	0	0	0	0	0	0	0	0	0	0	0	0
chr4	11655678	C	0	0	0	0	0	0	0	0	0	0	0	0
chr4	11655679	T	0	0	0	0	0	0	0	0	0	0	0	0
chr4	11655680	T	0	0	0	0	0	0	0	0	0	0	0	0
chr4	11655681	C	0	0	0	0	0	0	0	0	0	0	0	0
chr4	11655682	T	0	0	0	0	0	0	0	0	0	0	0	0
chr4	11655683	C	0	0	0	0	0	0	0	0	0	0	0	0
chr4	11655684	T	0	0	0	0	0	0	0	0	0	0	0	0
chr4	11655685	C	0	0	0	0	0	0	0	0	0	0	0	0
chr4	11655686	T	0	0	0	0	0	0	0	0	0	0	0	0
chr4	11655687	C	0	0	0	0	0	0	0	0	0	0	0	0
chr4	11655688	T	0	0	0	0	0	0	0	0	0	0	0	0
chr4	11655689	C	0	0	0	0	0	0	0	0	0	0	0	0
chr4	11655690	G	0	0	0	0	0	0	0	0	0	0	0	0
chr4	11655691	A	0	0	0	0	0	0	0	0	0	0	0	0
chr4	11655692	T	0	0	0	0	0	0	0	0	0	0	0	0
chr4	11655693	T	0	0	0	0	0	0	0	0	0	0	0	0
chr4	11655694	C	0	0	0	0	0	0	0	0	0	0	0	0
chr4	11655695	T	0	0	0	0	0	0	0	0	0	0	0	0
chr4	11655696	T	0	0	0	0	0	0	0	0	0	0	0	0
chr4	11655697	C	0	0	0	0	0	0	0	0	0	0	0	0
chr4	11655698	T	0	0	0	0	0	0	0	0	0	0	0	0
chr4	11655699	T	0	0	0	0	0	0	0	0	0	0	0	0
chr4	11655700	C	0	0	0	0	0	0	0	0	0	0	0	0
chr4	11655701	T	0	0	0	0	0	0	0	0	0	0	0	0
chr4	11655702	C	0	0	0	0	0	0	0	0	0	0	0	0
chr4	11655703	C	0	0	0	0	0	0	0	0	0	0	0	0
chr4	11655704	A	0	0	0	0	0	0	0	0	0	0	0	0
chr4	11655705	G	0	0	0	0	0	0	0	0	0	0	0	0
chr4	11655706	T	0	0	0	0	0	0	0	0	0	0	0	0
chr4	11655707	T	0	0	0	0	0	0	0	0	0	0	0	0
chr4	11655708	T	0	0	0	0	0	0	0	0	0	0	0	0
chr4	11655709	C	0	0	0	0	0	0	0	0	0	0	0	0
chr4	11655710	A	0	0	0	0	0	0	0	0	0	0	0	0
chr4	11655711	A	0	0	0	0	0	0	0	0	0	0	0	0
chr4	11655712	T	0	0	0	0	0	0	0	0	0	0	0	0
chr4	11655713	C	0	0	0	0	0	0	0	0	0	0	0	0
chr4	11655714	A	0	0	0	0	0	0	0	0	0	0	0	0
chr4	11655715	A	0	0	0	0	0	0	0	0	0	0	0	0
chr4	11655716	A	0	0	0	0	0	0	0	0	0	0	0	0
chr4	11655717	C	0	0	0	0	0	0	0	0	0	0	0	0
chr4	11655718	T	0	0	0	0	0	0	0	0	0	0	0	0
chr4	11655719	C	0	0	0	0	0	0	0	0	0	0	0	0
chr4	11655720	A	0	0	0	0	0	0	0	0	0	0	0	0
chr4	11655721	A	0	0	0	0	0	0	0	0	0	0	0	0
chr4	11655722	T	0	0	0	0	0	0	0	0	0	0	0	0
chr4	11655723	T	0	0	0	0	0	0	0	0	0	0	0	0
chr4	11655724	T	0	0	0	0	0	0	0	0	0	0	0	0
chr4	11655725	C	0	0	0	0	0	0	0	0	0	0	0	0
chr4	11655726	T	0	0	0	0	0	0	0	0	0	0	0	0
chr4	11655727	T	0	0	0	0	0	0	0	0	0	0	0	0
chr4	11655728	C	0	0	0	0	0	0	0	0	0	0	0	0
chr4	11655729	T	0	0	0	0	0	0	0	0	0	0	0	0
chr4	11655730	C	0	0	0	0	0	0	0	0	0	0	0	0
chr4	11655731	A	0	0	0	0	0	0	0	0	0	0	0	0
chr4	11655732	A	0	0	0	0	0	0	0	0	0	0	0	0
chr4	11655733	C	0	0	0	0	0	0	0	0	0	0	0	0
chr4	11655734	G	0	0	0	0	0	0	0	0	0	0	0	0
chr4	11655735	A	0	0	0	0	0	0	0	0	0	0	0	0
chr4	11655736	A	0	0	0	0	0	0	0	0	0	0	0	0
chr4	11655737	C	0	0	0	0	0	0	0	0	0	0	0	0
chr4	11655738	C	0	0	0	0	0	0	0	0	0	0	0	0
chr4	11655739	C	0	0	0	0	0	0	0	0	0	0	0	0
chr4	11655740	T	0	0	0	0	0	0	0	0	0	0	0	0
chr4	11655741	A	0	0	0	0	0	0	0	0	0	0	0	0
chr4	11655742	A	0	0	0	0	0	0	0	0	0	0	0	0
chr4	11655743	T	0	0	0	0	0	0	0	0	0	0	0	0
chr4	11655744	T	0	0	0	0	0	0	0	0	0	0	0	0
chr4	11655745	T	0	0	0	0	0	0	0	0	0	0	0	0
chr4	11655746	C	0	0	0	0	0	0	0	0	0	0	0	0
chr4	11655747	C	0	0	0	0	0	0	0	0	0	0	0	0
chr4	11655748	A	0	0	0	0	0	0	0	0	0	0	0	0
chr4	11655749	A	0	0	0	0	0	0	0	0	0	0	0	0
chr4	11655750	C	0	0	0	0	0	0	0	0	0	0	0	0
chr4	11655751	A	0	0	0	0	0	0	0	0	0	0	0	0
chr4	11655752	A	0	0	0	0	0	0	0	0	0	0	0	0
chr4	11655753	A	0	0	0	0	0	0	0	0	0	0	0	0
chr4	11655754	T	0	0	0	0	0	0	0	0	0	0	0	0
chr4	11655755	C	0	0	0	0	0	0	0	0	0	0	0	0
chr4	11655756	G	0	0	0	-0.028	0	0	0	0	0	-0.038	0	0
chr4	11655757	G	0	-0.038	0	0	0	0	0	0	0	0	0	0
chr4	11655758	A	0	0	0	0	0	0	0	0	0	0	0	0
chr4	11655759	T	0	0	0	0	0	0	0	0	0	0	0	0
chr4	11655760	T	0	0	0	0	0	0	0	0	0	0	0	0
chr4	11655761	C	0	0	0	0	0	0	0	0	0	0	0	0
chr4	11655762	A	0	0	0	0	0	0	0	0	0	0	0	0
chr4	11655763	G	0	0	0	0	0	0	0	0	0	0	0	0
chr4	11655764	T	0	0	0	0	0	0	0	0	0	0	0	0
chr4	11655765	T	0	0	0	0	0	0	0	0	0	0	0	0
chr4	11655766	T	0	0	0	0	0	0	0	0	0	0	0	0
chr4	11655767	C	0	0	0	0	0	0	0	0	0	0	0	0
chr4	11655768	T	0	0	0	0	0	0	0	0	0	0	0	0
chr4	11655769	T	0	0	0	0	0	0	0	0	0	0	0	0
chr4	11655770	C	0	0	0	0	0	0	0	0	0	0	0	0
chr4	11655771	T	0	0	0	0	0	0	0	0	0	0	0	0
chr4	11655772	T	0	0	0	0	0	0	0	0	0	0	0	0
chr4	11655773	C	0	0	0	0	0	0	0	0	0	0	0	0
chr4	11655774	G	0	0	0	0	0	0	0	0	0	0	0	0
chr4	11655775	G	0	0	0	0	0	0	0	0	0	0	0	0
chr4	11655776	G	0	0	0	0	0	0	0	0	0	0	0	0
chr4	11655777	T	0	0	0	0	0	0	0	0	0	0	0	0
chr4	11655778	A	0	0	0	0	0	0	0	0	0	0	0	0
chr4	11655779	T	0	0	0	0	0	0	0	0	0	0	0	0
chr4	11655780	G	0	0	0	0	0	0	0	0	0	0	0	-0.036
chr4	11655781	T	0	0	0	0	0	0	0	0	0	0	0	0
chr4	11655782	T	0	0	0	0	0	0	0	0	0	0	0	0
chr4	11655783	T	0	0	0	0	0	0	0	0	0	0	0	0
chr4	11655784	C	0	0	0	0	0	0	0	0	0	0	0	0
chr4	11655785	T	0	0	0	0	0	0	0	0	0	0	0	0
chr4	11655786	T	0	0	0	0	0	0	0	0	0	0	0	0
chr4	11655787	C	0	0	0	0	0	0	0	0	0	0	0	0
chr4	11655788	T	0	0	0	0	0	0	0	0	0	0	0	0
chr4	11655789	C	0	0	0	0	0	0	0	0	0	0	0	0
chr4	11655790	A	0	0	0	0	0	0	0	0	0	0	0	0
chr4	11655791	C	0	0	0	0	0	0	0	0	0	0	0	0
chr4	11655792	C	0	0	0	0	0	0	0	0	0	0	0	0
chr4	11655793	A	0	0	0	0	0	0	0	0	0	0	0	0
chr4	11655794	A	0	0	0	0	0	0	0	0	0	0	0	0
chr4	11655795	T	0	0	0	0	0	0	0	0	0	0	0	0
chr4	11655796	A	0	0	0	0	0	0	0	0	0	0	0	0
chr4	11655797	A	0	0	0	0	0	0	0	0	0	0	0	0
chr4	11655798	A	0	0	0	0	0	0	0	0	0	0	0	0
chr4	11655799	T	0	0	0	0	0	0	0	0	0	0	0	0
chr4	11655800	T	0	0	0	0	0	0	0	0	0	0	0	0
chr4	11655801	C	0	0	0	0	0	0	0.167	0	0	0	0	0
chr4	11655802	G	0	0	0	0	0	0	0	0	0	0	0	0
chr4	11655803	A	0	0	0	0	0	0	0	0	0	0	0	0
chr4	11655804	G	0	0	0	0	0	0	0	0	0	0	0	0
chr4	11655805	A	0	0	0	0	0	0	0	0	0	0	0	0
chr4	11655806	T	0	0	0	0	0	0	0	0	0	0	0	0
chr4	11655807	C	0	0	0	0	0	0	0	0	0	0	0	0
chr4	11655808	T	0	0	0	0	0	0	0	0	0	0	0	0
chr4	11655809	T	0	0	0	0	0	0	0	0	0	0	0	0
chr4	11655810	T	0	0	0	0	0	0	0	0	0	0	0	0
chr4	11655811	T	0	0	0	0	0	0	0	0	0	0	0	0
chr4	11655812	A	0	0	0	0	0	0	0	0	0	0	0	0
chr4	11655813	G	0	0	-0.04	0	0	0	0	0	0	0	0	0
chr4	11655814	G	0	0	-0.083	0	0	0	0	0	0	0	0	0
chr4	11655815	G	0	0	0	0	0	0	0	0	0	0	0	0
chr4	11655816	T	0	0	0	0	0	0	0	0	0	0	0	0
chr4	11655817	T	0	0	0	0	0	0	0	0	0	0	0	0
chr4	11655818	T	0	0	0	0	0	0	0	0	0	0	0	0
chr4	11655819	T	0	0	0	0	0	0	0	0	0	0	0	0
chr4	11655820	C	0	0	0	0	0	0	0	0	0	0	0	0
chr4	11655821	T	0	0	0	0	0	0	0	0	0	0	0	0
chr4	11655822	G	0	-0.043	0	0	-0.043	0	0	0	0	0	0	0
chr4	11655823	G	0	0	0	0	0	0	0	0	0	0	0	0
chr4	11655824	G	0	0	0	0	0	0	0	0	0	0	0	0
chr4	11655825	T	0	0	0	0	0	0	0	0	0	0	0	0
chr4	11655826	T	0	0	0	0	0	0	0	0	0	0	0	0
chr4	11655827	T	0	0	0	0	0	0	0	0	0	0	0	0
chr4	11655828	G	0	0	0	0	0	0	0	0	0	0	0	0
chr4	11655829	T	0	0	0	0	0	0	0	0	0	0	0	0
chr4	11655830	T	0	0	0	0	0	0	0	0	0	0	0	0
chr4	11655831	T	0	0	0	0	0	0	0	0	0	0	0	0
chr4	11655832	C	0	0	0	0	0	0	0	0	0	0	0	0
chr4	11655833	T	0	0	0	0	0	0	0	0	0	0	0	0
chr4	11655834	C	0	0	0	0	0	0	0	0	0	0	0	0
chr4	11655835	C	0	0	0	0	0	0	0	0	0	0	0	0
chr4	11655836	C	0	0	0	0	0	0	0	0	0	0	0	0
chr4	11655837	C	0	0	0	0	0	0	0	0	0	0	0	0
chr4	11655838	C	0	0	0	0	0	0	0	0	0	0	0	0
chr4	11655839	G	0	0	0	0	0	0	0	0	0	0	0	0
chr4	11655840	A	0	0	0	0	0	0	0	0	0	0	0	0
chr4	11655841	T	0	0	0	0	0	0	0	0	0	0	0	0
chr4	11655842	C	0	0	0	0	0	0	0	0	0	0	0	0
chr4	11655843	T	0	0	0	0	0	0	0	0	0	0	0	0
chr4	11655844	A	0	0	0	0	0	0	0	0	0	0	0	0
chr4	11655845	G	0	0	0	0	0	0	0	0	0	0	0	0
chr4	11655846	C	0	0	0	0	0	0	0	0	0	0	0	0
chr4	11655847	A	0	0	0	0	0	0	0	0	0	0	0	0
chr4	11655848	G	0	0	0	0	0	0	0	0	0	0	0	0
chr4	11655849	A	0	0	0	0	0	0	0	0	0	0	0	0
chr4	11655850	C	0	0	0	0	0	0	0	0	0	0	0	0
chr4	11655851	G	0	0	0	0	0	0	0	0	0	0	0	0
chr4	11655852	A	0	0	0	0	0	0	0	0	0	0	0	0
chr4	11655853	T	0	0	0	0	0	0	0	0	0	0	0	0
chr4	11655854	C	0	0	0	0.167	0	0	0	0	0	0	0	0
chr4	11655855	G	0	0	0	0	0	0	0	0	0	0	0	0
chr4	11655856	A	0	0	0	0	0	0	0	0	0	0	0	0
chr4	11655857	G	0	0	0	0	0	0	0	0	0	0	0	0
chr4	11655858	T	0	0	0	0	0	0	0	0	0	0	0	0
chr4	11655859	T	0	0	0	0	0	0	0	0	0	0	0	0
chr4	11655860	T	0	0	0	0	0	0	0	0	0	0	0	0
chr4	11655861	A	0	0	0	0	0	0	0	0	0	0	0	0
chr4	11655862	T	0	0	0	0	0	0	0	0	0	0	0	0
chr4	11655863	T	0	0	0	0	0	0	0	0	0	0	0	0
chr4	11655864	A	0	0	0	0	0	0	0	0	0	0	0	0
chr4	11655865	A	0	0	0	0	0	0	0	0	0	0	0	0
chr4	11655866	T	0	0	0	0	0	0	0	0	0	0	0	0
chr4	11655867	T	0	0	0	0	0	0	0	0	0	0	0	0
chr4	11655868	A	0	0	0	0	0	0	0	0	0	0	0	0
chr4	11655869	T	0	0	0	0	0	0	0	0	0	0	0	0
chr4	11655870	G	0	0	0	0	0	0	0	0	-0.067	0	0	-0.091
chr4	11655871	A	0	0	0	0	0	0	0	0	0	0	0	0
chr4	11655872	T	0	0	0	0	0	0	0	0	0	0	0	0
chr4	11655873	C	0	0	0	0	0	0	0	0	0	0	0	0
chr4	11655874	T	0	0	0	0	0	0	0	0	0	0	0	0
chr4	11655875	T	0	0	0	0	0	0	0	0	0	0	0	0
chr4	11655876	T	0	0	0	0	0	0	0	0	0	0	0	0
chr4	11655877	G	0	0	0	0	0	-0.083	0	0	0	0	0	0
chr4	11655878	C	0	0	0	0	0	0	0	0	0	0	0	0
chr4	11655879	T	0	0	0	0	0	0	0	0	0	0	0	0
chr4	11655880	T	0	0	0	0	0	0	0	0	0	0	0	0
chr4	11655881	G	0	0	0	0	0	0	0	0	0	0	0	0
chr4	11655882	C	0	0	0	0	0	0	0	0	0	0	0	0
chr4	11655883	T	0	0	0	0	0	0	0	0	0	0	0	0
chr4	11655884	T	0	0	0	0	0	0	0	0	0	0	0	0
chr4	11655885	G	0	0	0	0	0	0	0	0	0	0	0	0
chr4	11655886	A	0	0	0	0	0	0	0	0	0	0	0	0
chr4	11655887	A	0	0	0	0	0	0	0	0	0	0	0	0
chr4	11655888	A	0	0	0	0	0	0	0	0	0	0	0	0
chr4	11655889	T	0	0	0	0	0	0	0	0	0	0	0	0
chr4	11655890	T	0	0	0	0	0	0	0	0	0	0	0	0
chr4	11655891	C	0	0	0	0	0	0	0	0	0	0	0	0
chr4	11655892	G	0	0	0	0	0	0	0	0	0	0	0	0
chr4	11655893	C	0	0	0	0	0	0	0	0	0	0	0	0
chr4	11655894	A	0	0	0	0	0	0	0	0	0	0	0	0
chr4	11655895	G	0	0	0	0	0	0	0	0	0	0	0	0
chr4	11655896	A	0	0	0	0	0	0	0	0	0	0	0	0
chr4	11655897	G	0	0	0	0	0	0	0	0	0	0	0	0
chr4	11655898	A	0	0	0	0	0	0	0	0	0	0	0	0
chr4	11655899	C	0	0	0	0	0	0	0	0	0	0	0	0
chr4	11655900	T	0	0	0	0	0	0	0	0	0	0	0	0
chr4	11655901	A	0	0	0	0	0	0	0	0	0	0	0	0
chr4	11655902	A	0	0	0	0	0	0	0	0	0	0	0	0
chr4	11655903	T	0	0	0	0	0	0	0	0	0	0	0	0
chr4	11655904	C	0	0	0	0	0	0	0	0	0	0	0	0
chr4	11655905	G	0	0	0	0	0	0	-0.077	0	0	0	0	0
chr4	11655906	A	0	0	0	0	0	0	0	0	0	0	0	0
chr4	11655907	A	0	0	0	0	0	0	0	0	0	0	0	0
chr4	11655908	T	0	0	0	0	0	0	0	0	0	0	0	0
chr4	11655909	C	0	0	0	0	0	0	0	0	0	0	0	0
chr4	11655910	G	0	0	0	0	0	0	0	0	0	0	0	0
chr4	11655911	C	0	0	0	0	0	0	0	0	0	0	0	0
chr4	11655912	A	0	0	0	0	0	0	0	0	0	0	0	0
chr4	11655913	A	0	0	0	0	0	0	0	0	0	0	0	0
chr4	11655914	T	0	0	0	0	0	0	0	0	0	0	0	0
chr4	11655915	G	0	0	0	0	0	0	0	0	0	0	0	0
chr4	11655916	G	0	0	0	0	0	0	0	0	0	0	0	0
chr4	11655917	C	0	0	0	0	0	0	0	0	0	0	0	0
chr4	11655918	T	0	0	0	0	0	0	0	0	0	0	0	0
chr4	11655919	A	0	0	0	0	0	0	0	0	0	0	0	0
chr4	11655920	A	0	0	0	0	0	0	0	0	0	0	0	0
chr4	11655921	G	0	0	0	0	0	0	0	0	0	0	0	0
chr4	11655922	A	0	0	0	0	0	0	0	0	0	0	0	0
chr4	11655923	G	0	0	0	0	0	0	0	0	0	0	0	0
chr4	11655924	T	0	0	0	0	0	0	0	0	0	0	0	0
chr4	11655925	T	0	0	0	0	0	0	0	0	0	0	0	0
chr4	11655926	C	0	0	0	0	0	0	0	0	0	0	0	0
chr4	11655927	C	0	0	0	0	0	0	0	0	0	0	0	0
chr4	11655928	T	0	0	0	0	0	0	0	0	0	0	0	0
chr4	11655929	T	0	0	0	0	0	0	0	0	0	0	0	0
chr4	11655930	C	0	0	0	0	0	0	0	0	0	0	0	0
chr4	11655931	A	0	0	0	0	0	0	0	0	0	0	0	0
chr4	11655932	A	0	0	0	0	0	0	0	0	0	0	0	0
chr4	11655933	G	0	0	-0.111	0	0	0	0	0	0	0	0	0
chr4	11655934	A	0	0	0	0	0	0	0	0	0	0	0	0
chr4	11655935	T	0	0	0	0	0	0	0	0	0	0	0	0
chr4	11655936	C	0	0	0	0	0	0	0	0	0	0	0	0
chr4	11655937	T	0	0	0	0	0	0	0	0	0	0	0	0
chr4	11655938	C	0	0	0	0	0	0	0	0	0	0	0	0
chr4	11655939	T	0	0	0	0	0	0	0	0	0	0	0	0
chr4	11655940	A	0	0	0	0	0	0	0	0	0	0	0	0
chr4	11655941	A	0	0	0	0	0	0	0	0	0	0	0	0
chr4	11655942	C	0	0	0	0	0	0	0	0	0	0	0	0
chr4	11655943	C	0	0	0.2	0	0	0	0	0	0	0	0	0
chr4	11655944	C	0	0	0	0	0	0	0	0	0	0	0	0
chr4	11655945	T	0	0	0	0	0	0	0	0	0	0	0	0
chr4	11655946	C	0	0	0	0	0	0	0	0	0	0	0	0
chr4	11655947	T	0	0	0	0	0	0	0	0	0	0	0	0
chr4	11655948	C	0	0	0	0	0	0	0	0	0	0	0	0
chr4	11655949	G	0	0	0	0	0	0	0	0	0	0	0	0
chr4	11655950	G	0	0	0	0	0	0	0	0	0	0	0	0
chr4	11655951	T	0	0	0	0	0	0	0	0	0	0	0	0
chr4	11655952	T	0	0	0	0	0	0	0	0	0	0	0	0
chr4	11655953	T	0	0	0	0	0	0	0	0	0	0	0	0
chr4	11655954	G	0	0	0	0	0	0	0	0	0	0	0	0
chr4	11655955	T	0	0	0	0	0	0	0	0	0	0	0	0
chr4	11655956	T	0	0	0	0	0	0	0	0	0	0	0	0
chr4	11655957	T	0	0	0	0	0	0	0	0	0	0	0	0
chr4	11655958	C	0	0	0	0	0	0	0	0	0	0	0	0
chr4	11655959	T	0	0	0	0	0	0	0	0	0	0	0	0
chr4	11655960	T	0	0	0	0	0	0	0	0	0	0	0	0
chr4	11655961	C	0	0	0	0	0	0	0	0	0	0	0	0
chr4	11655962	A	0	0	0	0	0	0	0	0	0	0	0	0
chr4	11655963	A	0	0	0	0	0	0	0	0	0	0	0	0
chr4	11655964	A	0	0	0	0	0	0	0	0	0	0	0	0
chr4	11655965	T	0	0	0	0	0	0	0	0	0	0	0	0
chr4	11655966	C	0	0	0	0	0	0	0	0	0	0	0	0
chr4	11655967	C	0	0	0	0	0	0	0	0	0	0	0	0
chr4	11655968	C	0	0	0	0	0	0	0	0	0	0	0	0
chr4	11655969	T	0	0	0	0	0	0	0	0	0	0	0	0
chr4	11655970	T	0	0	0	0	0	0	0	0	0	0	0	0
chr4	11655971	T	0	0	0	0	0	0	0	0	0	0	0	0
chr4	11655972	C	0	0	0	0	0	0	0	0	0	0	0	0
chr4	11655973	T	0	0	0	0	0	0	0	0	0	0	0	0
chr4	11655974	C	0	0	0	0	0	0	0	0	0	0	0	0
chr4	11655975	A	0	0	0	0	0	0	0	0	0	0	0	0
chr4	11655976	T	0	0	0	0	0	0	0	0	0	0	0	0
chr4	11655977	C	0	0	0	0	0	0	0	0	0	0	0	0
chr4	11655978	G	0	0	0	0	0	0	0	0	0	0	0	0
chr4	11655979	A	0	0	0	0	0	0	0	0	0	0	0	0
chr4	11655980	A	0	0	0	0	0	0	0	0	0	0	0	0
chr4	11655981	T	0	0	0	0	0	0	0	0	0	0	0	0
chr4	11655982	T	0	0	0	0	0	0	0	0	0	0	0	0
chr4	11655983	T	0	0	0	0	0	0	0	0	0	0	0	0
chr4	11655984	T	0	0	0	0	0	0	0	0	0	0	0	0
chr4	11655985	C	0	0	0	0	0	0	0	0	0	0	0	0
chr4	11655986	A	0	0	0	0	0	0	0	0	0	0	0	0
chr4	11655987	A	0	0	0	0	0	0	0	0	0	0	0	0
chr4	11655988	T	0	0	0	0	0	0	0	0	0	0	0	0
chr4	11655989	T	0	0	0	0	0	0	0	0	0	0	0	0
chr4	11655990	A	0	0	0	0	0	0	0	0	0	0	0	0
chr4	11655991	C	0	0	0	0	0	0	0	0	0	0	0	0
chr4	11655992	T	0	0	0	0	0	0	0	0	0	0	0	0
chr4	11655993	T	0	0	0	0	0	0	0	0	0	0	0	0
chr4	11655994	G	0	0	0	0	0	0	0	0	0	0	0	0
chr4	11655995	A	0	0	0	0	0	0	0	0	0	0	0	0
chr4	11655996	T	0	0	0	0	0	0	0	0	0	0	0	0
chr4	11655997	T	0	0	0	0	0	0	0	0	0	0	0	0
chr4	11655998	T	0	0	0	0	0	0	0	0	0	0	0	0
chr4	11655999	T	0	0	0	0	0	0	0	0	0	0	0	0
chr4	11656000	T	0	0	0	0	0	0	0	0	0	0	0	0
chr4	11656001	T	0	0	0	0	0	0	0	0	0	0	0	0
chr4	11656002	G	0	0	0	0	0	0	0	0	0	0	0	0
chr4	11656003	T	0	0	0	0	0	0	0	0	0	0	0	0
chr4	11656004	T	0	0	0	0	0	0	0	0	0	0	0	0
chr4	11656005	G	0	0	0	0	0	0	0	0	0	0	0	0
chr4	11656006	A	0	0	0	0	0	0	0	0	0	0	0	0
chr4	11656007	G	0	0	0	0	0	0	0	0	0	0	0	0
chr4	11656008	T	0	0	0	0	0	0	0	0	0	0	0	0
chr4	11656009	T	0	0	0	0	0	0	0	0	0	0	0	0
chr4	11656010	T	0	0	0	0	0	0	0	0	0	0	0	0
chr4	11656011	C	0	0	0	0	0	0	0	0	0	0	0	0
chr4	11656012	T	0	0	0	0	0	0	0	0	0	0	0	0
chr4	11656013	G	0	0	0	0	0	0	0	0	0	0	0	0
chr4	11656014	A	0	0	0	0	0	0	0	0	0	0	0	0
chr4	11656015	A	0	0	0	0	0	0	0	0	0	0	0	0
chr4	11656016	T	0	0	0	0	0	0	0	0	0	0	0	0
chr4	11656017	T	0	0	0	0	0	0	0	0	0	0	0	0
chr4	11656018	C	0	0	0	0	0	0	0	0	0	0	0	0
chr4	11656019	T	0	0	0	0	0	0	0	0	0	0	0	0
chr4	11656020	G	0	0	0	0	0	0	0	0	0	0	0	0
chr4	11656021	T	0	0	0	0	0	0	0	0	0	0	0	0
chr4	11656022	T	0	0	0	0	0	0	0	0	0	0	0	0
chr4	11656023	A	0	0	0	0	0	0	0	0	0	0	0	0
chr4	11656024	A	0	0	0	0	0	0	0	0	0	0	0	0
chr4	11656025	A	0	0	0	0	0	0	0	0	0	0	0	0
chr4	11656026	A	0	0	0	0	0	0	0	0	0	0	0	0
chr4	11656027	C	0	0	0	0	0	0	0	0	0	0	0	0.05
chr4	11656028	T	0	0	0	0	0	0	0	0	0	0	0	0
chr4	11656029	T	0	0	0	0	0	0	0	0	0	0	0	0
chr4	11656030	G	0	0	0	0	0	0	0	0	0	0	0	0
chr4	11656031	C	0	0	0	0	0	0	0	0	0	0	0	0
chr4	11656032	T	0	0	0	0	0	0	0	0	0	0	0	0
chr4	11656033	T	0	0	0	0	0	0	0	0	0	0	0	0
chr4	11656034	T	0	0	0	0	0	0	0	0	0	0	0	0
chr4	11656035	A	0	0	0	0	0	0	0	0	0	0	0	0
chr4	11656036	G	0	0	0	0	0	0	0	0	0	0	0	0
chr4	11656037	A	0	0	0	0	0	0	0	0	0	0	0	0
chr4	11656038	T	0	0	0	0	0	0	0	0	0	0	0	0
chr4	11656039	C	0	0	0	0	0	0	0	0	0	0	0	0
chr4	11656040	G	0	0	0	0	0	0	0	0	0	0	0	0
chr4	11656041	T	0	0	0	0	0	0	0	0	0	0	0	0
chr4	11656042	G	0	0	0	0	0	0	0	0	0	0	0	0
chr4	11656043	T	0	0	0	0	0	0	0	0	0	0	0	0
chr4	11656044	A	0	0	0	0	0	0	0	0	0	0	0	0
chr4	11656045	T	0	0	0	0	0	0	0	0	0	0	0	0
chr4	11656046	G	0	0	0	0	0	0	0	0	0	0	0	0
chr4	11656047	G	0	0	0	0	0	0	0	0	0	0	0	0
chr4	11656048	T	0	0	0	0	0	0	0	0	0	0	0	0
chr4	11656049	T	0	0	0	0	0	0	0	0	0	0	0	0
chr4	11656050	T	0	0	0	0	0	0	0	0	0	0	0	0
chr4	11656051	T	0	0	0	0	0	0	0	0	0	0	0	0
chr4	11656052	G	0	0	0	0	0	0	0	0	0	0	0	0
chr4	11656053	A	0	0	0	0	0	0	0	0	0	0	0	0
chr4	11656054	T	0	0	0	0	0	0	0	0	0	0	0	0
chr4	11656055	T	0	0	0	0	0	0	0	0	0	0	0	0
chr4	11656056	T	0	0	0	0	0	0	0	0	0	0	0	0
chr4	11656057	T	0	0	0	0	0	0	0	0	0	0	0	0
chr4	11656058	G	0	0	0	0	0	0	0	0	0	0	0	0
chr4	11656059	G	0	0	0	0	0	0	0	0	0	0	0	0
chr4	11656060	A	0	0	0	0	0	0	0	0	0	0	0	0
chr4	11656061	A	0	0	0	0	0	0	0	0	0	0	0	0
chr4	11656062	C	0	0	0	0	0	0	0	0	0	0	0	0
chr4	11656063	T	0	0	0	0	0	0	0	0	0	0	0	0
chr4	11656064	C	0	0	0	0	0	0	0	0	0	0	0	0
chr4	11656065	A	0	0	0	0	0	0	0	0	0	0	0	0
chr4	11656066	A	0	0	0	0	0	0	0	0	0	0	0	0
chr4	11656067	T	0	0	0	0	0	0	0	0	0	0	0	0
chr4	11656068	T	0	0	0	0	0	0	0	0	0	0	0	0
chr4	11656069	T	0	0	0	0	0	0	0	0	0	0	0	0
chr4	11656070	T	0	0	0	0	0	0	0	0	0	0	0	0
chr4	11656071	G	0	0	0	0	0	0	0	0	0	0	0	0
chr4	11656072	A	0	0	0	0	0	0	0	0	0	0	0	0
chr4	11656073	T	0	0	0	0	0	0	0	0	0	0	0	0
chr4	11656074	T	0	0	0	0	0	0	0	0	0	0	0	0
chr4	11656075	G	0	0	0	0	0	0	0	0	0	0	0	0
chr4	11656076	G	0	0	0	0	0	0	0	0	0	0	0	0
chr4	11656077	T	0	0	0	0	0	0	0	0	0	0	0	0
chr4	11656078	T	0	0	0	0	0	0	0	0	0	0	0	0
chr4	11656079	T	0	0	0	0	0	0	0	0	0	0	0	0
chr4	11656080	T	0	0	0	0	0	0	0	0	0	0	0	0
chr4	11656081	G	0	0	0	0	0	0	0	0	-0.2	0	0	0
chr4	11656082	G	0	0	0	0	0	0	0	0	0	0	0	0
chr4	11656083	G	0	0	0	0	0	0	0	0	0	0	0	0
chr4	11656084	A	0	0	0	0	0	0	0	0	0	0	0	0
chr4	11656085	T	0	0	0	0	0	0	0	0	0	0	0	0
chr4	11656086	C	0	0	0	0	0	0	0	0	0	0	0	0
chr4	11656087	A	0	0	0	0	0	0	0	0	0	0	0	0
chr4	11656088	G	0	0	0	0	0	0	0	0	0	0	0	0
chr4	11656089	A	0	0	0	0	0	0	0	0	0	0	0	0
chr4	11656090	T	0	0	0	0	0	0	0	0	0	0	0	0
chr4	11656091	T	0	0	0	0	0	0	0	0	0	0	0	0
chr4	11656092	T	0	0	0	0	0	0	0	0	0	0	0	0
chr4	11656093	A	0	0	0	0	0	0	0	0	0	0	0	0
chr4	11656094	A	0	0	0	0	0	0	0	0	0	0	0	0
chr4	11656095	T	0	0	0	0	0	0	0	0	0	0	0	0
chr4	11656096	C	0	0	0	0	0	0	0	0	0	0	0	0
chr4	11656097	T	0	0	0	0	0	0	0	0	0	0	0	0
chr4	11656098	C	0	0	0	0	0	0	0	0	0	0	0	0
chr4	11656099	T	0	0	0	0	0	0	0	0	0	0	0	0
chr4	11656100	G	0	0	0	0	0	0	0	0	0	0	0	0
chr4	11656101	C	0	0	0	0	0	0	0	0	0	0	0	0
chr4	11656102	A	0	0	0	0	0	0	0	0	0	0	0	0
chr4	11656103	T	0	0	0	0	0	0	0	0	0	0	0	0
chr4	11656104	A	0	0	0	0	0	0	0	0	0	0	0	0
chr4	11656105	C	0	0	0	0	0	0	0	0	0	0	0	0
chr4	11656106	G	0	0	0	0	0	0	0	0	0	0	0	0
chr4	11656107	C	0	0	0	0	0	0	0	0	0	0	0	0
chr4	11656108	T	0	0	0	0	0	0	0	0	0	0	0	0
chr4	11656109	T	0	0	0	0	0	0	0	0	0	0	0	0
chr4	11656110	T	0	0	0	0	0	0	0	0	0	0	0	0
chr4	11656111	T	0	0	0	0	0	0	0	0	0	0	0	0
chr4	11656112	G	0	0	0	0	0	0	0	0	0	0	0	0
chr4	11656113	A	0	0	0	0	0	0	0	0	0	0	0	0
chr4	11656114	T	0	0	0	0	0	0	0	0	0	0	0	0
chr4	11656115	T	0	0	0	0	0	0	0	0	0	0	0	0
chr4	11656116	C	0	0	0	0	0	0	0	0	0	0	0	0
chr4	11656117	T	0	0	0	0	0	0	0	0	0	0	0	0
chr4	11656118	T	0	0	0	0	0	0	0	0	0	0	0	0
chr4	11656119	C	0	0	0	0	0	0	0	0	0	0	0	0
chr4	11656120	C	0	0	0.05	0	0	0	0	0	0	0	0	0
chr4	11656121	T	0	0	0	0	0	0	0	0	0	0	0	0
chr4	11656122	T	0	0	0	0	0	0	0	0	0	0	0	0
chr4	11656123	T	0	0	0	0	0	0	0	0	0	0	0	0
chr4	11656124	G	0	0	0	0	0	0	0	0	0	0	0	0
chr4	11656125	T	0	0	0	0	0	0	0	0	0	0	0	0
chr4	11656126	T	0	0	0	0	0	0	0	0	0	0	0	0
chr4	11656127	G	0	0	0	0	0	0	0	0	0	0	0	0
chr4	11656128	T	0	0	0	0	0	0	0	0	0	0	0	0
chr4	11656129	T	0	0	0	0	0	0	0	0	0	0	0	0
chr4	11656130	C	0	0	0	0	0	0	0	0	0	0	0	0
chr4	11656131	G	0	0	0	0	0	0	0	0	0	0	0	0
chr4	11656132	T	0	0	0	0	0	0	0	0	0	0	0	0
chr4	11656133	T	0	0	0	0	0	0	0	0	0	0	0	0
chr4	11656134	T	0	0	0	0	0	0	0	0	0	0	0	0
chr4	11656135	C	0	0	0	0	0	0	0	0	0	0	0	0
chr4	11656136	T	0	0	0	0	0	0	0	0	0	0	0	0
chr4	11656137	C	0	0	0	0	0	0	0	0	0	0	0	0
chr4	11656138	T	0	0	0	0	0	0	0	0	0	0	0	0
chr4	11656139	G	0	0	0	0	0	0	0	0	0	0	0	0
chr4	11656140	T	0	0	0	0	0	0	0	0	0	0	0	0
chr4	11656141	T	0	0	0	0	0	0	0	0	0	0	0	0
chr4	11656142	T	0	0	0	0	0	0	0	0	0	0	0	0
chr4	11656143	T	0	0	0	0	0	0	0	0	0	0	0	0
chr4	11656144	T	0	0	0	0	0	0	0	0	0	0	0	0
chr4	11656145	G	0	0	0	0	0	0	0	0	0	0	0	0
chr4	11656146	T	0	0	0	0	0	0	0	0	0	0	0	0
chr4	11656147	T	0	0	0	0	0	0	0	0	0	0	0	0
chr4	11656148	T	0	0	0	0	0	0	0	0	0	0	0	0
chr4	11656149	C	0	0	0	0	0	0	0	0	0	0	0	0
chr4	11656150	T	0	0	0	0	0	0	0	0	0	0	0	0
chr4	11656151	A	0	0	0	0	0	0	0	0	0	0	0	0
chr4	11656152	A	0	0	0	0	0	0	0	0	0	0	0	0
chr4	11656153	G	0	0	0	0	0	0	0	0	0	0	0	0
chr4	11656154	C	0	0	0	0	0	0	0	0	0	0	0	0
chr4	11656155	C	0	0	0	0	0	0	0	0	0	0	0	0
chr4	11656156	A	0	0	0	0	0	0	0	0	0	0	0	0
chr4	11656157	A	0	0	0	0	0	0	0	0	0	0	0	0
chr4	11656158	G	0	0	0	0	0	0	0	0	0	0	0	0
chr4	11656159	C	0	0	0	0	0	0	0	0	0	0	0	0
chr4	11656160	T	0	0	0	0	0	0	0	0	0	0	0	0
chr4	11656161	G	0	0	0	0	0	0	0	0	0	0	0	0
chr4	11656162	T	0	0	0	0	0	0	0	0	0	0	0	0
chr4	11656163	G	0	0	0	0	0	0	0	0	0	0	0	0
chr4	11656164	A	0	0	0	0	0	0	0	0	0	0	0	0
chr4	11656165	G	0	0	0	0	0	0	0	0	0	0	0	0
chr4	11656166	A	0	0	0	0	0	0	0	0	0	0	0	0
chr4	11656167	T	0	0	0	0	0	0	0	0	0	0	0	0
chr4	11656168	T	0	0	0	0	0	0	0	0	0	0	0	0
chr4	11656169	T	0	0	0	0	0	0	0	0	0	0	0	0
chr4	11656170	T	0	0	0	0	0	0	0	0	0	0	0	0
chr4	11656171	A	0	0	0	0	0	0	0	0	0	0	0	0
chr4	11656172	T	0	0	0	0	0	0	0	0	0	0	0	0
chr4	11656173	A	0	0	0	0	0	0	0	0	0	0	0	0
chr4	11656174	G	0	0	0	0	0	0	0	0	0	0	0	0
chr4	11656175	A	0	0	0	0	0	0	0	0	0	0	0	0
chr4	11656176	T	0	0	0	0	0	0	0	0	0	0	0	0
chr4	11656177	A	0	0	0	0	0	0	0	0	0	0	0	0
chr4	11656178	T	0	0	0	0	0	0	0	0	0	0	0	0
chr4	11656179	C	0	0	0	0	0	0	0	0	0	0	0	0
chr4	11656180	T	0	0	0	0	0	0	0	0	0	0	0	0
chr4	11656181	C	0	0	0	0	0	0	0	0	0	0	0	0
chr4	11656182	T	0	0	0	0	0	0	0	0	0	0	0	0
chr4	11656183	G	0	0	0	0	0	0	0	0	0	0	0	0
chr4	11656184	T	0	0	0	0	0	0	0	0	0	0	0	0
chr4	11656185	T	0	0	0	0	0	0	0	0	0	0	0	0
chr4	11656186	T	0	0	0	0	0	0	0	0	0	0	0	0
chr4	11656187	A	0	0	0	0	0	0	0	0	0	0	0	0
chr4	11656188	A	0	0	0	0	0	0	0	0	0	0	0	0
chr4	11656189	T	0	0	0	0	0	0	0	0	0	0	0	0
chr4	11656190	G	0	0	0	0	0	0	0	0	0	0	0	0
chr4	11656191	A	0	0	0	0	0	0	0	0	0	0	0	0
chr4	11656192	T	0	0	0	0	0	0	0	0	0	0	0	0
chr4	11656193	G	0	0	0	0	0	0	0	0	0	0	0	0
chr4	11656194	T	0	0	0	0	0	0	0	0	0	0	0	0
chr4	11656195	A	0	0	0	0	0	0	0	0	0	0	0	0
chr4	11656196	C	0	0	0	0	0	0	0	0	0	0	0	0
chr4	11656197	T	0	0	0	0	0	0	0	0	0	0	0	0
chr4	11656198	T	0	0	0	0	0	0	0	0	0	0	0	0
chr4	11656199	G	0	0	0	0	0	0	0	0	0	0	0	0
chr4	11656200	T	0	0	0	0	0	0	0	0	0	0	0	0
chr4	11656201	C	0	0	0	0	0	0	0	0	0	0	0	0
chr4	11656202	A	0	0	0	0	0	0	0	0	0	0	0	0
chr4	11656203	T	0	0	0	0	0	0	0	0	0	0	0	0
chr4	11656204	T	0	0	0	0	0	0	0	0	0	0	0	0
chr4	11656205	A	0	0	0	0	0	0	0	0	0	0	0	0
chr4	11656206	A	0	0	0	0	0	0	0	0	0	0	0	0
chr4	11656207	T	0	0	0	0	0	0	0	0	0	0	0	0
chr4	11656208	C	0	0	0	0	0	0	0	0	0	0	0	0
chr4	11656209	T	0	0	0	0	0	0	0	0	0	0	0	0
chr4	11656210	T	0	0	0	0	0	0	0	0	0	0	0	0
chr4	11656211	G	0	0	0	0	0	0	0	0	0	0	0	0
chr4	11656212	T	0	0	0	0	0	0	0	0	0	0	0	0
chr4	11656213	G	0	0	0	0	0	0	0	0	0	0	0	0
chr4	11656214	G	0	0	0	0	0	0	0	0	0	0	0	0
chr4	11656215	T	0	0	0	0	0	0	0	0	0	0	0	0
chr4	11656216	T	0	0	0	0	0	0	0	0	0	0	0	0
chr4	11656217	A	0	0	0	0	0	0	0	0	0	0	0	0
chr4	11656218	T	0	0	0	0	0	0	0	0	0	0	0	0
chr4	11656219	G	0	0	0	0	0	0	0	0	0	0	0	0
chr4	11656220	T	0	0	0	0	0	0	0	0	0	0	0	0
chr4	11656221	T	0	0	0	0	0	0	0	0	0	0	0	0
chr4	11656222	T	0	0	0	0	0	0	0	0	0	0	0	0
chr4	11656223	T	0	0	0	0	0	0	0	0	0	0	0	0
chr4	11656224	G	0	0	0	0	0	0	0	0	0	0	0	0
chr4	11656225	T	0	0	0	0	0	0	0	0	0	0	0	0
chr4	11656226	T	0	0	0	0	0	0	0	0	0	0	0	0
chr4	11656227	A	0	0	0	0	0	0	0	0	0	0	0	0
chr4	11656228	A	0	0	0	0	0	0	0	0	0	0	0	0
chr4	11656229	T	0	0	0	0	0	0	0	0	0	0	0	0
chr4	11656230	C	0	0	0	0	0	0	0	0.037	0	0	0	0
chr4	11656231	A	0	0	0	0	0	0	0	0	0	0	0	0
chr4	11656232	G	0	0	0	0	0	0	0	0	0	0	0	0
chr4	11656233	A	0	0	0	0	0	0	0	0	0	0	0	0
chr4	11656234	G	0	0	0	0	0	0	0	0	0	0	0	0
chr4	11656235	G	0	0	0	0	0	0	0	0	0	0	0	0
chr4	11656236	C	0	0	0	0	0	0.045	0	0	0	0	0	0
chr4	11656237	A	0	0	0	0	0	0	0	0	0	0	0	0
chr4	11656238	A	0	0	0	0	0	0	0	0	0	0	0	0
chr4	11656239	G	0	0	0	0	0	0	0	0	0	0	0	0
chr4	11656240	G	0	0	0	0	0	0	0	0	0	0	0	0
chr4	11656241	A	0	0	0	0	0	0	0	0	0	0	0	0
chr4	11656242	T	0	0	0	0	0	0	0	0	0	0	0	0
chr4	11656243	G	0	0	0	0	0	0	0	0	0	0	0	0
chr4	11656244	A	0	0	0	0	0	0	0	0	0	0	0	0
chr4	11656245	G	0	0	0	0	0	0	0	0	0	0	0	0
chr4	11656246	T	0	0	0	0	0	0	0	0	0	0	0	0
chr4	11656247	G	0	0	0	0	0	0	0	0	0	0	0	0
chr4	11656248	A	0	0	0	0	0	0	0	0	0	0	0	0
chr4	11656249	A	0	0	0	0	0	0	0	0	0	0	0	0
chr4	11656250	T	0	0	0	0	0	0	0	0	0	0	0	0
chr4	11656251	C	0	0	0	0	0	0	0	0	0	0	0	0
chr4	11656252	T	0	0	0	0	0	0	0	0	0	0	0	0
chr4	11656253	T	0	0	0	0	0	0	0	0	0	0	0	0
chr4	11656254	C	0	0	0	0	0	0	0	0	0	0	0	0
chr4	11656255	T	0	0	0	0	0	0	0	0	0	0	0	0
chr4	11656256	C	0	0	0	0	0	0	0	0	0	0	0	0
chr4	11656257	G	0	0	0	0	0	0	0	0	0	0	0	0
chr4	11656258	A	0	0	0	0	0	0	0	0	0	0	0	0
chr4	11656259	A	0	0	0	0	0	0	0	0	0	0	0	0
chr4	11656260	T	0	0	0	0	0	0	0	0	0	0	0	0
chr4	11656261	C	0	0	0	0	0	0	0	0	0	0	0	0
chr4	11656262	A	0	0	0	0	0	0	0	0	0	0	0	0
chr4	11656263	G	0	0	0	0	0	0	0	0	0	0	0	0
chr4	11656264	A	0	0	0	0	0	0	0	0	0	0	0	0
chr4	11656265	G	0	0	0	0	0	0	0	0	0	0	0	0
chr4	11656266	A	0	0	0	0	0	0	0	0	0	0	0	0
chr4	11656267	G	0	0	0	0	0	0	0	0	0	0	0	0
chr4	11656268	A	0	0	0	0	0	0	0	0	0	0	0	0
chr4	11656269	A	0	0	0	0	0	0	0	0	0	0	0	0
chr4	11656270	G	0	0	0	0	0	0	0	0	0	0	0	0
chr4	11656271	T	0	0	0	0	0	0	0	0	0	0	0	0
chr4	11656272	A	0	0	0	0	0	0	0	0	0	0	0	0
chr4	11656273	C	0	0	0	0	0	0	0	0	0	0	0	0
chr4	11656274	C	0	0	0	0	0	0	0	0	0	0	0	0
chr4	11656275	C	0	0	0	0	0	0	0	0.036	0	0	0	0
chr4	11656276	T	0	0	0	0	0	0	0	0	0	0	0	0
chr4	11656277	G	0	0	0	0	0	0	0	0	0	0	0	0
chr4	11656278	A	0	0	0	0	0	0	0	0	0	0	0	0
chr4	11656279	C	0	0	0	0	0	0	0	0	0	0	0	0
chr4	11656280	A	0	0	0	0	0	0	0	0	0	0	0	0
chr4	11656281	G	0	0	0	0	0	0	0	0	0	0	0	0
chr4	11656282	A	0	0	0	0	0	0	0	0	0	0	0	0
chr4	11656283	A	0	0	0	0	0	0	0	0	0	0	0	0
chr4	11656284	T	0	0	0	0	0	0	0	0	0	0	0	0
chr4	11656285	T	0	0	0	0	0	0	0	0	0	0	0	0
chr4	11656286	C	0	0	0	0	0	0	0	0	0	0	0	0
chr4	11656287	C	0	0	0	0	0	0	0	0	0	0	0	0
chr4	11656288	C	0	0	0	0	0	0	0	0	0	0	0	0
chr4	11656289	G	0	0	0	0	0	0	0	0	0	0	0	0
chr4	11656290	T	0	0	0	0	0	0	0	0	0	0	0	0
chr4	11656291	A	0	0	0	0	0	0	0	0	0	0	0	0
chr4	11656292	A	0	0	0	0	0	0	0	0	0	0	0	0
chr4	11656293	G	0	0	0	0	0	0	0	0	0	0	0	0
chr4	11656294	C	0	0	0	0	0	0	0	0	0	0	0	0
chr4	11656295	T	0	0	0	0	0	0	0	0	0	0	0	0
chr4	11656296	T	0	0	0	0	0	0	0	0	0	0	0	0
chr4	11656297	A	0	0	0	0	0	0	0	0	0	0	0	0
chr4	11656298	C	0	0	0	0	0	0	0	0	0	0	0	0
chr4	11656299	A	0	0	0	0	0	0	0	0	0	0	0	0
chr4	11656300	A	0	0	0	0	0	0	0	0	0	0	0	0
chr4	11656301	A	0	0	0	0	0	0	0	0	0	0	0	0
chr4	11656302	T	0	0	0	0	0	0	0	0	0	0	0	0
chr4	11656303	T	0	0	0	0	0	0	0	0	0	0	0	0
chr4	11656304	C	0	0	0	0	0	0	0	0	0	0	0	0
chr4	11656305	A	0	0	0	0	0	0	0	0	0	0	0	0
chr4	11656306	T	0	0	0	0	0	0	0	0	0	0	0	0
chr4	11656307	G	0	0	0	0	0	0	0	0	0	0	0	0
chr4	11656308	A	0	0	0	0	0	0	0	0	0	0	0	0
chr4	11656309	G	0	0	0	0	0	0	0	0	0	0	0	0
chr4	11656310	T	0	0	0	0	0	0	0	0	0	0	0	0
chr4	11656311	T	0	0	0	0	0	0	0	0	0	0	0	0
chr4	11656312	G	0	0	0	0	0	0	0	0	0	0	0	0
chr4	11656313	A	0	0	0	0	0	0	0	0	0	0	0	0
chr4	11656314	T	0	0	0	0	0	0	0	0	0	0	0	0
chr4	11656315	T	0	0	0	0	0	0	0	0	0	0	0	0
chr4	11656316	A	0	0	0	0	0	0	0	0	0	0	0	0
chr4	11656317	A	0	0	0	0	0	0	0	0	0	0	0	0
chr4	11656318	C	0	0	0	0	0	0	0	0	0	0	0	0
chr4	11656319	T	0	0	0	0	0	0	0	0	0	0	0	0
chr4	11656320	T	0	0	0	0	0	0	0	0	0	0	0	0
chr4	11656321	C	0	0	0	0	0	0	0	0	0	0	0	0
chr4	11656322	T	0	0	0	0	0	0	0	0	0	0	0	0
chr4	11656323	T	0	0	0	0	0	0	0	0	0	0	0	0
chr4	11656324	T	0	0	0	0	0	0	0	0	0	0	0	0
chr4	11656325	T	0	0	0	0	0	0	0	0	0	0	0	0
chr4	11656326	C	0	0	0	0	0	0	0	0	0	0	0	0.1
chr4	11656327	A	0	0	0	0	0	0	0	0	0	0	0	0
chr4	11656328	C	0	0	0	0	0	0.2	0	0	0	0	0	0
chr4	11656329	T	0	0	0	0	0	0	0	0	0	0	0	0
chr4	11656330	A	0	0	0	0	0	0	0	0	0	0	0	0
chr4	11656331	A	0	0	0	0	0	0	0	0	0	0	0	0
chr4	11656332	A	0	0	0	0	0	0	0	0	0	0	0	0
chr4	11656333	T	0	0	0	0	0	0	0	0	0	0	0	0
chr4	11656334	T	0	0	0	0	0	0	0	0	0	0	0	0
chr4	11656335	T	0	0	0	0	0	0	0	0	0	0	0	0
chr4	11656336	A	0	0	0	0	0	0	0	0	0	0	0	0
chr4	11656337	G	0	0	0	0	0	0	0	0	0	0	0	0
chr4	11656338	T	0	0	0	0	0	0	0	0	0	0	0	0
chr4	11656339	C	0	0	0	0	0	0	0	0	0	0	0	0
chr4	11656340	T	0	0	0	0	0	0	0	0	0	0	0	0
chr4	11656341	A	0	0	0	0	0	0	0	0	0	0	0	0
chr4	11656342	A	0	0	0	0	0	0	0	0	0	0	0	0
chr4	11656343	T	0	0	0	0	0	0	0	0	0	0	0	0
chr4	11656344	T	0	0	0	0	0	0	0	0	0	0	0	0
chr4	11656345	T	0	0	0	0	0	0	0	0	0	0	0	0
chr4	11656346	A	0	0	0	0	0	0	0	0	0	0	0	0
chr4	11656347	G	0	0	0	0	0	0	0	0	0	0	0	0
chr4	11656348	A	0	0	0	0	0	0	0	0	0	0	0	0
chr4	11656349	A	0	0	0	0	0	0	0	0	0	0	0	0
chr4	11656350	T	0	0	0	0	0	0	0	0	0	0	0	0
chr4	11656351	C	0	0	0	0	0	0	0	0	0	0	0	0
chr4	11656352	T	0	0	0	0	0	0	0	0	0	0	0	0
chr4	11656353	T	0	0	0	0	0	0	0	0	0	0	0	0
chr4	11656354	G	0	0	0	0	0	0	0	0	0	0	0	0
chr4	11656355	G	0	0	0	0	0	0	0	0	0	0	0	0
chr4	11656356	A	0	0	0	0	0	0	0	0	0	0	0	0
chr4	11656357	T	0	0	0	0	0	0	0	0	0	0	0	0
chr4	11656358	T	0	0	0	0	0	0	0	0	0	0	0	0
chr4	11656359	G	0	0	0	0	0	0	0	0	0	0	0	0
chr4	11656360	T	0	0	0	0	0	0	0	0	0	0	0	0
chr4	11656361	A	0	0	0	0	0	0	0	0	0	0	0	0
chr4	11656362	T	0	0	0	0	0	0	0	0	0	0	0	0
chr4	11656363	G	0	0	0	0	0	0	0	0	0	0	0	0
chr4	11656364	T	0	0	0	0	0	0	0	0	0	0	0	0
chr4	11656365	A	0	0	0	0	0	0	0	0	0	0	0	0
chr4	11656366	G	0	0	0	0	0	0	0	0	0	0	0	0
chr4	11656367	G	0	0	0	0	0	-0.2	0	0	0	0	0	0
chr4	11656368	T	0	0	0	0	0	0	0	0	0	0	0	0
chr4	11656369	G	0	0	0	0	0	0	0	0	0	0	0	0
chr4	11656370	A	0	0	0	0	0	0	0	0	0	0	0	0
chr4	11656371	T	0	0	0	0	0	0	0	0	0	0	0	0
chr4	11656372	T	0	0	0	0	0	0	0	0	0	0	0	0
chr4	11656373	G	0	0	0	0	0	0	0	0	0	0	0	0
chr4	11656374	T	0	0	0	0	0	0	0	0	0	0	0	0
chr4	11656375	G	0	0	0	0	0	0	0	0	0	0	0	0
chr4	11656376	G	0	0	0	0	0	0	0	0	0	0	0	0
chr4	11656377	A	0	0	0	0	0	0	0	0	0	0	0	0
chr4	11656378	G	0	0	0	0	0	0	0	0	0	0	0	0
chr4	11656379	A	0	0	0	0	0	0	0	0	0	0	0	0
chr4	11656380	A	0	0	0	0	0	0	0	0	0	0	0	0
chr4	11656381	G	0	0	0	0	0	0	0	0	0	0	0	0
chr4	11656382	G	0	0	0	0	0	0	0	0	0	0	0	0
chr4	11656383	C	0	0	0	0	0	0	0	0	0	0	0	0
chr4	11656384	T	0	0	0	0	0	0	0	0	0	0	0	0
chr4	11656385	G	0	0	0	0	0	0	0	0	0	0	0	0
chr4	11656386	G	0	0	0	0	0	0	0	0	0	0	0	0
chr4	11656387	A	0	0	0	0	0	0	0	0	0	0	0	0
chr4	11656388	C	0	0	0	0	0	0	0	0	0	0	0	0
chr4	11656389	A	0	0	0	0	0	0	0	0	0	0	0	0
chr4	11656390	A	0	0	0	0	0	0	0	0	0	0	0	0
chr4	11656391	A	0	0	0	0	0	0	0	0	0	0	0	0
chr4	11656392	G	0	0	0	0	0	0	0	0	0	0	0	0
chr4	11656393	T	0	0	0	0	0	0	0	0	0	0	0	0
chr4	11656394	G	0	0	0	0	0	0	0	0	0	0	0	0
chr4	11656395	A	0	0	0	0	0	0	0	0	0	0	0	0
chr4	11656396	T	0	0	0	0	0	0	0	0	0	0	0	0
chr4	11656397	G	0	0	0	0	0	0	0	0	0	0	0	0
chr4	11656398	T	0	0	0	0	0	0	0	0	0	0	0	0
chr4	11656399	T	0	0	0	0	0	0	0	0	0	0	0	0
chr4	11656400	C	0	0	0	0	0	0	0	0	0	0	0	0
chr4	11656401	C	0	0	0	0	0	0	0	0	0	0	0	0
chr4	11656402	T	0	0	0	0	0	0	0	0	0	0	0	0
chr4	11656403	G	0	0	0	0	0	0	0	0	0	0	0	0
chr4	11656404	A	0	0	0	0	0	0	0	0	0	0	0	0
chr4	11656405	C	0	0	0	0	0	0	0	0	0	0	0	0
chr4	11656406	A	0	0	0	0	0	0	0	0	0	0	0	0
chr4	11656407	T	0	0	0	0	0	0	0	0	0	0	0	0
chr4	11656408	T	0	0	0	0	0	0	0	0	0	0	0	0
chr4	11656409	G	0	0	0	0	0	0	0	0	0	0	0	0
chr4	11656410	A	0	0	0	0	0	0	0	0	0	0	0	0
chr4	11656411	C	0	0	0	0	0	0	0	0	0	0	0	0
chr4	11656412	A	0	0	0	0	0	0	0	0	0	0	0	0
chr4	11656413	A	0	0	0	0	0	0	0	0	0	0	0	0
chr4	11656414	G	0	0	0	0	0	0	0	0	0	0	0	0
chr4	11656415	A	0	0	0	0	0	0	0	0	0	0	0	0
chr4	11656416	A	0	0	0	0	0	0	0	0	0	0	0	0
chr4	11656417	G	0	0	0	0	0	0	0	0	0	0	0	0
chr4	11656418	A	0	0	0	0	0	0	0	0	0	0	0	0
chr4	11656419	A	0	0	0	0	0	0	0	0	0	0	0	0
chr4	11656420	G	0	0	0	0	0	0	0	0	0	0	0	0
chr4	11656421	T	0	0	0	0	0	0	0	0	0	0	0	0
chr4	11656422	G	0	0	0	0	0	0	0	0	0	0	0	0
chr4	11656423	A	0	0	0	0	0	0	0	0	0	0	0	0
chr4	11656424	G	0	0	0	0	0	0	0	0	0	0	0	0
chr4	11656425	T	0	0	0	0	0	0	0	0	0	0	0	0
chr4	11656426	A	0	0	0	0	0	0	0	0	0	0	0	0
chr4	11656427	A	0	0	0	0	0	0	0	0	0	0	0	0
chr4	11656428	T	0	0	0	0	0	0	0	0	0	0	0	0
chr4	11656429	G	0	0	0	0	0	0	0	0	0	0	0	0
chr4	11656430	G	0	0	0	0	0	0	0	0	0	0	0	-0.167
chr4	11656431	G	0	0	0	0	0	0	0	0	0	0	0	0
chr4	11656432	T	0	0	0	0	0	0	0	0	0	0	0	0
chr4	11656433	T	0	0	0	0	0	0	0	0	0	0	0	0
chr4	11656434	T	0	0	0	0	0	0	0	0	0	0	0	0
chr4	11656435	G	0	0	0	0	0	0	0	0	0	0	0	0
chr4	11656436	C	0	0	0	0	0	0	0	0	0	0	0	0
chr4	11656437	T	0	0	0	0	0	0	0	0	0	0	0	0
chr4	11656438	T	0	0	0	0	0	0	0	0	0	0	0	0
chr4	11656439	T	0	0	0	0	0	0	0	0	0	0	0	0
chr4	11656440	A	0	0	0	0	0	0	0	0	0	0	0	0
chr4	11656441	T	0	0	0	0	0	0	0	0	0	0	0	0
chr4	11656442	T	0	0	0	0	0	0	0	0	0	0	0	0
chr4	11656443	T	0	0	0	0	0	0	0	0	0	0	0	0
chr4	11656444	A	0	0	0	0	0	0	0	0	0	0	0	0
chr4	11656445	C	0	0	0	0	0	0	0	0	0	0	0	0
chr4	11656446	T	0	0	0	0	0	0	0	0	0	0	0	0
chr4	11656447	C	0	0	0	0	0	0	0	0	0	0	0	0
chr4	11656448	T	0	0	0	0	0	0	0	0	0	0	0	0
chr4	11656449	T	0	0	0	0	0	0	0	0	0	0	0	0
chr4	11656450	T	0	0	0	0	0	0	0	0	0	0	0	0
chr4	11656451	T	0	0	0	0	0	0	0	0	0	0	0	0
chr4	11656452	T	0	0	0	0	0	0	0	0	0	0	0	0
chr4	11656453	C	0	0	0	0	0	0	0	0	0	0	0	0
chr4	11656454	T	0	0	0	0	0	0	0	0	0	0	0	0
chr4	11656455	A	0	0	0	0	0	0	0	0	0	0	0	0
chr4	11656456	T	0	0	0	0	0	0	0	0	0	0	0	0
chr4	11656457	A	0	0	0	0	0	0	0	0	0	0	0	0
chr4	11656458	T	0	0	0	0	0	0	0	0	0	0	0	0
chr4	11656459	C	0	0	0	0	0	0	0	0	0	0	0	0
chr4	11656460	A	0	0	0	0	0	0	0	0	0	0	0	0
chr4	11656461	T	0	0	0	0	0	0	0	0	0	0	0	0
chr4	11656462	A	0	0	0	0	0	0	0	0	0	0	0	0
chr4	11656463	A	0	0	0	0	0	0	0	0	0	0	0	0
chr4	11656464	T	0	0	0	0	0	0	0	0	0	0	0	0
chr4	11656465	C	0	0	0	0	0	0	0	0	0	0	0	0
chr4	11656466	T	0	0	0	0	0	0	0	0	0	0	0	0
chr4	11656467	T	0	0	0	0	0	0	0	0	0	0	0	0
chr4	11656468	G	0	0	-0.167	0	0	0	0	0	0	0	0	0
chr4	11656469	A	0	0	0	0	0	0	0	0	0	0	0	0
chr4	11656470	T	0	0	0	0	0	0	0	0	0	0	0	0
chr4	11656471	A	0	0	0	0	0	0	0	0	0	0	0	0
chr4	11656472	A	0	0	0	0	0	0	0	0	0	0	0	0
chr4	11656473	C	0	0	0	0	0	0	0	0	0	0	0	0
chr4	11656474	T	0	0	0	0	0	0	0	0	0	0	0	0
chr4	11656475	T	0	0	0	0	0	0	0	0	0	0	0	0
chr4	11656476	A	0	0	0	0	0	0	0	0	0	0	0	0
chr4	11656477	T	0	0	0	0	0	0	0	0	0	0	0	0
chr4	11656478	G	0	0	0	0	0	0	0	0	0	0	0	0
chr4	11656479	T	0	0	0	0	0	0	0	0	0	0	0	0
chr4	11656480	T	0	0	0	0	0	0	0	0	0	0	0	0
chr4	11656481	T	0	0	0	0	0	0	0	0	0	0	0	0
chr4	11656482	C	0	0	0	0	0	0	0	0	0	0	0	0
chr4	11656483	T	0	0	0	0	0	0	0	0	0	0	0	0
chr4	11656484	T	0	0	0	0	0	0	0	0	0	0	0	0
chr4	11656485	C	0	0	0	0	0	0	0	0	0	0	0	0
chr4	11656486	C	0	0	0	0	0	0	0	0	0	0	0	0
chr4	11656487	A	0	0	0	0	0	0	0	0	0	0	0	0
chr4	11656488	C	0	0	0	0	0	0	0	0	0	0	0	0
chr4	11656489	T	0	0	0	0	0	0	0	0	0	0	0	0
chr4	11656490	T	0	0	0	0	0	0	0	0	0	0	0	0
chr4	11656491	T	0	0	0	0	0	0	0	0	0	0	0	0
chr4	11656492	C	0	0	0	0	0	0	0	0	0	0	0	0
chr4	11656493	T	0	0	0	0	0	0	0	0	0	0	0	0
chr4	11656494	T	0	0	0	0	0	0	0	0	0	0	0	0
chr4	11656495	T	0	0	0	0	0	0	0	0	0	0	0	0
chr4	11656496	T	0	0	0	0	0	0	0	0	0	0	0	0
chr4	11656497	A	0	0	0	0	0	0	0	0	0	0	0	0
chr4	11656498	G	0	0	0	0	0	0	0	0	0	0	0	-0.143
chr4	11656499	G	0	0	0	0	0	0	0	0	0	0	0	0
chr4	11656500	T	0	0	0	0	0	0	0	0	0	0	0	0
chr4	11656501	A	0	0	0	0	0	0	0	0	0	0	0	0
chr4	11656502	T	0	0	0	0	0	0	0	0	0	0	0	0
chr4	11656503	C	0	0	0	0	0	0	0	0	0	0	0	0
chr4	11656504	T	0	0	0	0	0	0	0	0	0	0	0	0
chr4	11656505	T	0	0	0	0	0	0	0	0	0	0	0	0
chr4	11656506	G	0	0	0	0	0	0	0	0	0	0	0	0
chr4	11656507	T	0	0	0	0	0	0	0	0	0	0	0	0
chr4	11656508	A	0	0	0	0	0	0	0	0	0	0	0	0
chr4	11656509	C	0	0	0	0	0	0	0	0	0	0	0	0
chr4	11656510	C	0	0	0	0	0	0	0	0	0	0	0	0
chr4	11656511	A	0	0	0	0	0	0	0	0	0	0	0	0
chr4	11656512	G	0	0	0	0	0	0	0	0	0	0	0	0
chr4	11656513	C	0	0	0	0	0	0	0	0	0	0	0	0
chr4	11656514	T	0	0	0	0	0	0	0	0	0	0	0	0
chr4	11656515	G	0	0	0	0	0	0	0	0	0	0	0	0
chr4	11656516	A	0	0	0	0	0	0	0	0	0	0	0	0
chr4	11656517	T	0	0	0	0	0	0	0	0	0	0	0	0
chr4	11656518	C	0	0	0	0	0	0	0	0	0	0	0	0
chr4	11656519	T	0	0	0	0	0	0	0	0	0	0	0	0
chr4	11656520	A	0	0	0	0	0	0	0	0	0	0	0	0
chr4	11656521	A	0	0	0	0	0	0	0	0	0	0	0	0
chr4	11656522	C	0	0	0	0	0	0	0	0	0	0	0	0
chr4	11656523	A	0	0	0	0	0	0	0	0	0	0	0	0
chr4	11656524	G	0	0	0	0	0	0	0	0	0	0	-0.167	0
chr4	11656525	T	0	0	0	0	0	0	0	0	0	0	0	0
chr4	11656526	G	0	0	0	0	0	0	0	0	0	0	0	0
chr4	11656527	G	0	0	0	0	0	0	0	0	0	0	0	0
chr4	11656528	G	0	0	0	0	0	0	0	0	0	0	0	0
chr4	11656529	A	0	0	0	0	0	0	0	0	0	0	0	0
chr4	11656530	C	0	0	0	0	0	0	0	0	0	0	0	0
chr4	11656531	A	0	0	0	0	0	0	0	0	0	0	0	0
chr4	11656532	A	0	0	0	0	0	0	0	0	0	0	0	0
chr4	11656533	T	0	0	0	0	0	0	0	0	0	0	0	0
chr4	11656534	T	0	0	0	0	0	0	0	0	0	0	0	0
chr4	11656535	T	0	0	0	0	0	0	0	0	0	0	0	0
chr4	11656536	G	0	0	0	0	0	0	0	0	0	0	0	0
chr4	11656537	T	0	0	0	0	0	0	0	0	0	0	0	0
chr4	11656538	A	0	0	0	0	0	0	0	0	0	0	0	0
chr4	11656539	T	0	0	0	0	0	0	0	0	0	0	0	0
chr4	11656540	A	0	0	0	0	0	0	0	0	0	0	0	0
chr4	11656541	C	0	0	0	0	0	0	0	0	0	0	0	0
chr4	11656542	G	0	0	0	0	0	0	0	0	0	0	0	0
chr4	11656543	T	0	0	0	0	0	0	0	0	0	0	0	0
chr4	11656544	G	0	0	0	0	0	0	0	0	0	0	0	0
chr4	11656545	G	0	0	0	0	0	0	0	0	0	0	0	0
chr4	11656546	T	0	0	0	0	0	0	0	0	0	0	0	0
chr4	11656547	T	0	0	0	0	0	0	0	0	0	0	0	0
chr4	11656548	C	0	0	0	0	0	0	0	0	0	0	0	0
chr4	11656549	G	0	0	0	0	0	0	0	0	0	0	0	0
chr4	11656550	T	0	0	0	0	0	0	0	0	0	0	0	0
chr4	11656551	A	0	0	0	0	0	0	0	0	0	0	0	0
chr4	11656552	A	0	0	0	0	0	0	0	0	0	0	0	0
chr4	11656553	A	0	0	0	0	0	0	0	0	0	0	0	0
chr4	11656554	A	0	0	0	0	0	0	0	0	0	0	0	0
chr4	11656555	G	0	0	0	0	0	0	0	0	0	0	0	0
chr4	11656556	A	0	0	0	0	0	0	0	0	0	0	0	0
chr4	11656557	A	0	0	0	0	0	0	0	0	0	0	0	0
chr4	11656558	T	0	0	0	0	0	0	0	0	0	0	0	0
chr4	11656559	C	0	0	0	0	0	0	0	0	0	0	0	0
chr4	11656560	A	0	0	0	0	0	0	0	0	0	0	0	0
chr4	11656561	A	0	0	0	0	0	0	0	0	0	0	0	0
chr4	11656562	G	0	0	0	0	0	0	0	0	0	0	0	0
chr4	11656563	C	0	0	0	0	0	0	0	0	0	0	0	0
chr4	11656564	T	0	0	0	0	0	0	0	0	0	0	0	0
chr4	11656565	T	0	0	0	0	0	0	0	0	0	0	0	0
chr4	11656566	G	0	0	0	0	0	0	0	0	0	0	0	0
chr4	11656567	G	0	0	0	0	0	0	0	0	0	0	0	0
chr4	11656568	A	0	0	0	0	0	0	0	0	0	0	0	0
chr4	11656569	G	0	0	0	0	0	0	0	0	0	0	0	0
chr4	11656570	C	0	0	0	0	0	0	0	0	0	0	0	0
chr4	11656571	T	0	0	0	0	0	0	0	0	0	0	0	0
chr4	11656572	G	0	0	0	0	0	0	0	0	0	0	0	0
chr4	11656573	A	0	0	0	0	0	0	0	0	0	0	0	0
chr4	11656574	G	0	0	0	0	0	0	0	0	0	0	0	0
chr4	11656575	A	0	0	0	0	0	0	0	0	0	0	0	0
chr4	11656576	A	0	0	0	0	0	0	0	0	0	0	0	0
chr4	11656577	A	0	0	0	0	0	0	0	0	0	0	0	0
chr4	11656578	G	0	0	0	0	0	0	0	0	0	0	0	0
chr4	11656579	C	0	0	0	0	0	0	0	0	0	0	0	0
chr4	11656580	T	0	0	0	0	0	0	0	0	0	0	0	0
chr4	11656581	A	0	0	0	0	0	0	0	0	0	0	0	0
chr4	11656582	T	0	0	0	0	0	0	0	0	0	0	0	0
chr4	11656583	T	0	0	0	0	0	0	0	0	0	0	0	0
chr4	11656584	T	0	0	0	0	0	0	0	0	0	0	0	0
chr4	11656585	T	0	0	0	0	0	0	0	0	0	0	0	0
chr4	11656586	T	0	0	0	0	0	0	0	0	0	0	0	0
chr4	11656587	G	0	0	0	0	0	0	0	0	0	0	0	0
chr4	11656588	T	0	0	0	0	0	0	0	0	0	0	0	0
chr4	11656589	C	0	0	0	0	0	0	0	0	0	0	0	0
chr4	11656590	T	0	0	0	0	0	0	0	0	0	0	0	0
chr4	11656591	T	0	0	0	0	0	0	0	0	0	0	0	0
chr4	11656592	T	0	0	0	0	0	0	0	0	0	0	0	0
chr4	11656593	G	0	0	0	0	0	0	0	0	0	0	0	0
chr4	11656594	T	0	0	0	0	0	0	0	0	0	0	0	0
chr4	11656595	T	0	0	0	0	0	0	0	0	0	0	0	0
chr4	11656596	A	0	0	0	0	0	0	0	0	0	0	0	0
chr4	11656597	A	0	0	0	0	0	0	0	0	0	0	0	0
chr4	11656598	G	0	0	0	0	0	0	0	0	0	0	0	0
chr4	11656599	A	0	0	0	0	0	0	0	0	0	0	0	0
chr4	11656600	A	0	0	0	0	0	0	0	0	0	0	0	0
chr4	11656601	C	0	0	0	0	0	0	0	0	0	0	0	0
chr4	11656602	A	0	0	0	0	0	0	0	0	0	0	0	0
chr4	11656603	C	0	0	0	0	0	0	0	0	0	0	0	0
chr4	11656604	A	0	0	0	0	0	0	0	0	0	0	0	0
chr4	11656605	T	0	0	0	0	0	0	0	0	0	0	0	0
chr4	11656606	T	0	0	0	0	0	0	0	0	0	0	0	0
chr4	11656607	G	0	0	0	0	0	0	0	0	0	0	0	0
chr4	11656608	C	0	0	0	0	0	0	0	0	0	0	0	0
chr4	11656609	C	0	0	0	0	0	0	0	0	0	0	0	0
chr4	11656610	T	0	0	0	0	0	0	0	0	0	0	0	0
chr4	11656611	C	0	0	0	0	0	0	0	0	0	0	0	0
chr4	11656612	C	0	0	0	0	0	0	0	0	0	0	0	0
chr4	11656613	A	0	0	0	0	0	0	0	0	0	0	0	0
chr4	11656614	A	0	0	0	0	0	0	0	0	0	0	0	0
chr4	11656615	C	0	0	0	0	0	0	0	0	0	0	0	0
chr4	11656616	T	0	0	0	0	0	0	0	0	0	0	0	0
chr4	11656617	G	0	0	0	0	0	0	0	0	0	0	0	0
chr4	11656618	G	0	0	0	0	0	0	0	0	0	0	0	0
chr4	11656619	T	0	0	0	0	0	0	0	0	0	0	0	0
chr4	11656620	A	0	0	0	0	0	0	0	0	0	0	0	0
chr4	11656621	A	0	0	0	0	0	0	0	0	0	0	0	0
chr4	11656622	G	0	0	0	0	0	0	0	0	0	0	0	0
chr4	11656623	A	0	0	0	0	0	0	0	0	0	0	0	0
chr4	11656624	G	0	0	0	0	0	0	0	0	-0.111	0	0	0
chr4	11656625	T	0	0	0	0	0	0	0	0	0	0	0	0
chr4	11656626	T	0	0	0	0	0	0	0	0	0	0	0	0
chr4	11656627	C	0	0	0	0	0	0	0	0	0	0	0	0
chr4	11656628	T	0	0	0	0	0	0	0	0	0	0	0	0
chr4	11656629	T	0	0	0	0	0	0	0	0	0	0	0	0
chr4	11656630	A	0	0	0	0	0	0	0	0	0	0	0	0
chr4	11656631	A	0	0	0	0	0	0	0	0	0	0	0	0
chr4	11656632	A	0	0	0	0	0	0	0	0	0	0	0	0
chr4	11656633	C	0	0	0	0	0	0	0	0	0	0	0	0
chr4	11656634	T	0	0	0	0	0	0	0	0	0	0	0	0
chr4	11656635	C	0	0	0	0	0	0	0	0	0	0	0	0
chr4	11656636	T	0	0	0	0	0	0	0	0	0	0	0	0
chr4	11656637	T	0	0	0	0	0	0	0	0	0	0	0	0
chr4	11656638	T	0	0	0	0	0	0	0	0	0	0	0	0
chr4	11656639	A	0	0	0	0	0	0	0	0	0	0	0	0
chr4	11656640	A	0	0	0	0	0	0	0	0	0	0	0	0
chr4	11656641	C	0	0	0	0	0	0	0	0	0	0	0	0
chr4	11656642	A	0	0	0	0	0	0	0	0	0	0	0	0
chr4	11656643	C	0	0	0	0	0	0	0	0	0	0	0	0
chr4	11656644	C	0	0	0	0	0	0	0	0	0	0	0	0
chr4	11656645	A	0	0	0	0	0	0	0	0	0	0	0	0
chr4	11656646	T	0	0	0	0	0	0	0	0	0	0	0	0
chr4	11656647	T	0	0	0	0	0	0	0	0	0	0	0	0
chr4	11656648	C	0	0	0	0	0	0	0	0	0	0	0	0
chr4	11656649	A	0	0	0	0	0	0	0	0	0	0	0	0
chr4	11656650	G	0	0	0	0	0	0	0	0	0	0	0	0
chr4	11656651	G	0	0	0	0	0	0	0	0	-0.091	0	0	0
chr4	11656652	A	0	0	0	0	0	0	0	0	0	0	0	0
chr4	11656653	T	0	0	0	0	0	0	0	0	0	0	0	0
chr4	11656654	C	0	0	0	0	0	0	0	0	0	0	0	0
chr4	11656655	A	0	0	0	0	0	0	0	0	0	0	0	0
chr4	11656656	A	0	0	0	0	0	0	0	0	0	0	0	0
chr4	11656657	A	0	0	0	0	0	0	0	0	0	0	0	0
chr4	11656658	G	0	0	0	0	0	0	0	0	0	0	0	0
chr4	11656659	T	0	0	0	0	0	0	0	0	0	0	0	0
chr4	11656660	T	0	0	0	0	0	0	0	0	0	0	0	0
chr4	11656661	T	0	0	0	0	0	0	0	0	0	0	0	0
chr4	11656662	C	0	0	0	0	0	0	0	0	0	0	0	0
chr4	11656663	T	0	0	0	0	0	0	0	0	0	0	0	0
chr4	11656664	T	0	0	0	0	0	0	0	0	0	0	0	0
chr4	11656665	T	0	0	0	0	0	0	0	0	0	0	0	0
chr4	11656666	C	0	0	0	0	0	0	0	0	0	0	0	0
chr4	11656667	T	0	0	0	0	0	0	0	0	0	0	0	0
chr4	11656668	T	0	0	0	0	0	0	0	0	0	0	0	0
chr4	11656669	T	0	0	0	0	0	0	0	0	0	0	0	0
chr4	11656670	A	0	0	0	0	0	0	0	0	0	0	0	0
chr4	11656671	C	0	0	0	0	0	0	0	0	0	0	0	0
chr4	11656672	C	0	0	0	0	0	0	0	0	0	0	0	0
chr4	11656673	A	0	0	0	0	0	0	0	0	0	0	0	0
chr4	11656674	C	0	0	0	0	0	0	0	0	0	0	0	0
chr4	11656675	T	0	0	0	0	0	0	0	0	0	0	0	0
chr4	11656676	A	0	0	0	0	0	0	0	0	0	0	0	0
chr4	11656677	A	0	0	0	0	0	0	0	0	0	0	0	0
chr4	11656678	C	0	0	0	0	0	0	0	0	0	0	0	0
chr4	11656679	T	0	0	0	0	0	0	0	0	0	0	0	0
chr4	11656680	T	0	0	0	0	0	0	0	0	0	0	0	0
chr4	11656681	T	0	0	0	0	0	0	0	0	0	0	0	0
chr4	11656682	G	0	0	0	0	0	0	0	0	-0.077	0	0	0
chr4	11656683	G	0	0	0	0	0	0	0	0	0	0	0	0
chr4	11656684	T	0	0	0	0	0	0	0	0	0	0	0	0
chr4	11656685	T	0	0	0	0	0	0	0	0	0	0	0	0
chr4	11656686	T	0	0	0	0	0	0	0	0	0	0	0	0
chr4	11656687	C	0	0	0	0	0	0	0	0	0	0	0	0
chr4	11656688	A	0	0	0	0	0	0	0	0	0	0	0	0
chr4	11656689	C	0	0	0	0	0	0	0	0	0	0	0	0
chr4	11656690	T	0	0	0	0	0	0	0	0	0	0	0	0
chr4	11656691	T	0	0	0	0	0	0	0	0	0	0	0	0
chr4	11656692	T	0	0	0	0	0	0	0	0	0	0	0	0
chr4	11656693	T	0	0	0	0	0	0	0	0	0	0	0	0
chr4	11656694	G	0	0	0	0	0	0	0	0	-0.083	0	0	0
chr4	11656695	T	0	0	0	0	0	0	0	0	0	0	0	0
chr4	11656696	T	0	0	0	0	0	0	0	0	0	0	0	0
chr4	11656697	T	0	0	0	0	0	0	0	0	0	0	0	0
chr4	11656698	C	0	0	0	0	0	0	0	0	0	0	0	0
chr4	11656699	T	0	0	0	0	0	0	0	0	0	0	0	0
chr4	11656700	T	0	0	0	0	0	0	0	0	0	0	0	0
chr4	11656701	A	0	0	0	0	0	0	0	0	0	0	0	0
chr4	11656702	A	0	0	0	0	0	0	0	0	0	0	0	0
chr4	11656703	C	0	0	0	0	0	0	0	0	0	0	0	0
chr4	11656704	A	0	0	0	0	0	0	0	0	0	0	0	0
chr4	11656705	G	0	0	0	0	0	0	0	-0.083	0	0	0	0
chr4	11656706	C	0	0	0	0	0	0	0	0	0	0	0	0
chr4	11656707	T	0	0	0	0	0	0	0	0	0	0	0	0
chr4	11656708	G	0	0	0	0	0	0	0	0	0	0	0	0
chr4	11656709	C	0	0	0	0	0	0	0	0	0	0	0	0
chr4	11656710	A	0	0	0	0	0	0	0	0	0	0	0	0
chr4	11656711	T	0	0	0	0	0	0	0	0	0	0	0	0
chr4	11656712	T	0	0	0	0	0	0	0	0	0	0	0	0
chr4	11656713	G	0	0	0	0	0	0	0	0	0	0	0	0
chr4	11656714	A	0	0	0	0	0	0	0	0	0	0	0	0
chr4	11656715	T	0	0	0	0	0	0	0	0	0	0	0	0
chr4	11656716	G	0	0	0	0	0	0	0	0	0	0	0	0
chr4	11656717	T	0	0	0	0	0	0	0	0	0	0	0	0
chr4	11656718	C	0	0	0	0	0	0	0	0	0	0	0	0
chr4	11656719	T	0	0	0	0	0	0	0	0	0	0	0	0
chr4	11656720	G	0	-0.111	0	0	0	0	0	0	0	0	0	0
chr4	11656721	C	0	0	0	0	0	0	0	0	0	0	0	0
chr4	11656722	G	0	0	0	0	0	0	0	0	0	0	0	0
chr4	11656723	A	0	0	0	0	0	0	0	0	0	0	0	0
chr4	11656724	T	0	0	0	0	0	0	0	0	0	0	0	0
chr4	11656725	C	0	0	0	0	0	0	0	0	0	0	0	0
chr4	11656726	T	0	0	0	0	0	0	0	0	0	0	0	0
chr4	11656727	A	0	0	0	0	0	0	0	0	0	0	0	0
chr4	11656728	T	0	0	0	0	0	0	0	0	0	0	0	0
chr4	11656729	G	0	0	-0.1	0	0	0	0	0	0	0	0	0
chr4	11656730	A	0	0	0	0	0	0	0	0	0	0	0	0
chr4	11656731	A	0	0	0	0	0	0	0	0	0	0	0	0
chr4	11656732	G	0	0	0	0	0	0	0	0	0	0	0	0
chr4	11656733	A	0	0	0	0	0	0	0	0	0	0	0	0
chr4	11656734	A	0	0	0	0	0	0	0	0	0	0	0	0
chr4	11656735	C	0	0	0	0	0	0	0	0	0	0	0	0
chr4	11656736	A	0	0	0	0	0	0	0	0	0	0	0	0
chr4	11656737	C	0	0	0	0	0	0	0	0	0	0	0	0
chr4	11656738	A	0	0	0	0	0	0	0	0	0	0	0	0
chr4	11656739	A	0	0	0	0	0	0	0	0	0	0	0	0
chr4	11656740	A	0	0	0	0	0	0	0	0	0	0	0	0
chr4	11656741	G	0	0	0	0	0	0	0	0	0	0	0	0
chr4	11656742	A	0	0	0	0	0	0	0	0	0	0	0	0
chr4	11656743	T	0	0	0	0	0	0	0	0	0	0	0	0
chr4	11656744	G	0	0	0	0	0	0	0	0	0	0	0	0
chr4	11656745	A	0	0	0	0	0	0	0	0	0	0	0	0
chr4	11656746	G	0	0	0	0	0	0	0	0	0	0	0	0
chr4	11656747	G	0	0	0	0	0	0	0	0	0	0	0	0
chr4	11656748	A	0	0	0	0	0	0	0	0	0	0	0	0
chr4	11656749	T	0	0	0	0	0	0	0	0	0	0	0	0
chr4	11656750	G	0	0	0	0	0	0	0	0	0	0	0	0
chr4	11656751	G	0	0	0	0	0	0	0	0	0	0	0	0
chr4	11656752	G	0	0	0	0	0	0	0	0	0	0	0	0
chr4	11656753	T	0	0	0	0	0	0	0	0	0	0	0	0
chr4	11656754	T	0	0	0	0	0	0	0	0	0	0	0	0
chr4	11656755	C	0	0	0	0	0	0	0	0	0	0	0	0
chr4	11656756	C	0	0	0	0	0	0	0	0	0	0	0	0
chr4	11656757	T	0	0	0	0	0	0	0	0	0	0	0	0
chr4	11656758	C	0	0	0	0	0	0	0	0	0	0	0	0
chr4	11656759	T	0	0	0	0	0	0	0	0	0	0	0	0
chr4	11656760	A	0	0	0	0	0	0	0	0	0	0	0	0
chr4	11656761	C	0	0	0	0	0	0	0	0	0	0	0	0
chr4	11656762	A	0	0	0	0	0	0	0	0	0	0	0	0
chr4	11656763	T	0	0	0	0	0	0	0	0	0	0	0	0
chr4	11656764	G	0	0	0	0	0	0	0	0	-0.167	0	0	0
chr4	11656765	A	0	0	0	0	0	0	0	0	0	0	0	0
chr4	11656766	C	0	0	0	0	0	0	0	0	0	0	0	0
chr4	11656767	T	0	0	0	0	0	0	0	0	0	0	0	0
chr4	11656768	T	0	0	0	0	0	0	0	0	0	0	0	0
chr4	11656769	A	0	0	0	0	0	0	0	0	0	0	0	0
chr4	11656770	C	0	0	0	0	0	0	0	0	0	0	0	0
chr4	11656771	A	0	0	0	0	0	0	0	0	0	0	0	0
chr4	11656772	G	0	0	0	0	0	0	0	0	0	0	0	0
chr4	11656773	T	0	0	0	0	0	0	0	0	0	0	0	0
chr4	11656774	G	0	0	0	0	0	-0.111	0	0	-0.167	0	0	0
chr4	11656775	G	0	0	0	0	0	0	0	0	-0.167	0	0	0
chr4	11656776	A	0	0	0	0	0	0	0	0	0	0	0	0
chr4	11656777	G	0	0	0	0	0	0	0	0	-0.167	0	0	0
chr4	11656778	A	0	0	0	0	0	0	0	0	0	0	0	0
chr4	11656779	G	0	0	0	0	0	0	0	0	-0.143	0	0	0
chr4	11656780	A	0	0	0	0	0	0	0	0	0	0	0	0
chr4	11656781	A	0	0	0	0	0	0	0	0	0	0	0	0
chr4	11656782	C	0	0	0	0	0	0	0	0	0	0	0	0
chr4	11656783	A	0	0	0	0	0	0	0	0	0	0	0	0
chr4	11656784	C	0	0	0	0	0	0	0	0	0	0	0	0
chr4	11656785	T	0	0	0	0	0	0	0	0	0	0	0	0
chr4	11656786	T	0	0	0	0	0	0	0	0	0	0	0	0
chr4	11656787	T	0	0	0	0	0	0	0	0	0	0	0	0
chr4	11656788	T	0	0	0	0	0	0	0	0	0	0	0	0
chr4	11656789	G	0	0	0	0	0	0	0	0	0	0	0	0
chr4	11656790	G	0	0	0	0	0	0	0	0	0	0	0	0
chr4	11656791	A	0	0	0	0	0	0	0	0	0	0	0	0
chr4	11656792	T	0	0	0	0	0	0	0	0	0	0	0	0
chr4	11656793	C	0	0	0	0	0	0	0	0	0	0	0	0
chr4	11656794	T	0	0	0	0	0	0	0	0	0	0	0	0
chr4	11656795	C	0	0	0	0	0	0	0	0	0	0	0	0
chr4	11656796	T	0	0	0	0	0	0	0	0	0	0	0	0
chr4	11656797	T	0	0	0	0	0	0	0	0	0	0	0	0
chr4	11656798	A	0	0	0	0	0	0	0	0	0	0	0	0
chr4	11656799	C	0	0	0	0	0	0	0	0	0	0	0	0
chr4	11656800	C	0	0	0	0	0	0	0	0	0	0.167	0	0
chr4	11656801	G	0	0	0	0	0	0	-0.143	0	0	0	0	0
chr4	11656802	T	0	0	0	0	0	0	0	0	0	0	0	0
chr4	11656803	T	0	0	0	0	0	0	0	0	0	0	0	0
chr4	11656804	G	0	0	0	0	0	-0.111	0	0	0	0	0	0
chr4	11656805	C	0	0	0	0	0	0	0	0	0	0	0	0
chr4	11656806	T	0	0	0	0	0	0	0	0	0	0	0	0
chr4	11656807	T	0	0	0	0	0	0	0	0	0	0	0	0
chr4	11656808	G	0	0	0	0	0	0	0	0	-0.143	0	0	0
chr4	11656809	A	0	0	0	0	0	0	0	0	0	0	0	0
chr4	11656810	A	0	0	0	0	0	0	0	0	0	0	0	0
chr4	11656811	T	0	0	0	0	0	0	0	0	0	0	0	0
chr4	11656812	A	0	0	0	0	0	0	0	0	0	0	0	0
chr4	11656813	A	0	0	0	0	0	0	0	0	0	0	0	0
chr4	11656814	A	0	0	0	0	0	0	0	0	0	0	0	0
chr4	11656815	A	0	0	0	0	0	0	0	0	0	0	0	0
chr4	11656816	A	0	0	0	0	0	0	0	0	0	0	0	0
chr4	11656817	T	0	0	0	0	0	0	0	0	0	0	0	0
chr4	11656818	C	0	0	0	0	0	0	0	0	0	0	0	0
chr4	11656819	G	0	0	0	0	0	0	-0.143	0	0	0	0	0
chr4	11656820	A	0	0	0	0	0	0	0	0	0	0	0	0
chr4	11656821	T	0	0	0	0	0	0	0	0	0	0	0	0
chr4	11656822	C	0	0	0	0	0	0	0	0	0	0	0	0
chr4	11656823	T	0	0	0	0	0	0	0	0	0	0	0	0
chr4	11656824	T	0	0	0	0	0	0	0	0	0	0	0	0
chr4	11656825	T	0	0	0	0	0	0	0	0	0	0	0	0
chr4	11656826	G	0	0	0	0	0	0	0	0	-0.111	0	0	0
chr4	11656827	G	0	0	0	0	0	0	0	0	-0.111	0	0	0
chr4	11656828	A	0	0	0	0	0	0	0	0	0	0	0	0
chr4	11656829	T	0	0	0	0	0	0	0	0	0	0	0	0
chr4	11656830	G	0	0	0	0	0	0	0	0	0	0	0	0
chr4	11656831	A	0	0	0	0	0	0	0	0	0	0	0	0
chr4	11656832	C	0	0	0	0	0	0	0	0	0	0	0	0
chr4	11656833	T	0	0	0	0	0	0	0	0	0	0	0	0
chr4	11656834	T	0	0	0	0	0	0	0	0	0	0	0	0
chr4	11656835	T	0	0	0	0	0	0	0	0	0	0	0	0
chr4	11656836	G	0	0	0	0	0	0	0	0	0	0	0	0
chr4	11656837	A	0	0	0	0	0	0	0	0	0	0	0	0
chr4	11656838	T	0	0	0	0	0	0	0	0	0	0	0	0
chr4	11656839	G	0	0	0	0	0	0	0	0	0	0	0	0
chr4	11656840	T	0	0	0	0	0	0	0	0	0	0	0	0
chr4	11656841	A	0	0	0	0	0	0	0	0	0	0	0	0
chr4	11656842	C	0	0	0	0	0	0	0	0	0	0	0	0
chr4	11656843	A	0	0	0	0	0	0	0	0	0	0	0	0
chr4	11656844	T	0	0	0	0	0	0	0	0	0	0	0	0
chr4	11656845	A	0	0	0	0	0	0	0	0	0	0	0	0
chr4	11656846	C	0	0	0	0	0	0	0	0	0	0	0	0
chr4	11656847	A	0	0	0	0	0	0	0	0	0	0	0	0
chr4	11656848	T	0	0	0	0	0	0	0	0	0	0	0	0
chr4	11656849	A	0	0	0	0	0	0	0	0	0	0	0	0
chr4	11656850	A	0	0	0	0	0	0	0	0	0	0	0	0
chr4	11656851	A	0	0	0	0	0	0	0	0	0	0	0	0
chr4	11656852	T	0	0	0	0	0	0	0	0	0	0	0	0
chr4	11656853	C	0	0	0	0	0	0	0	0	0	0	0	0
chr4	11656854	A	0	0	0	0	0	0	0	0	0	0	0	0
chr4	11656855	G	0	0	0	0	0	0	0	0	0	0	0	0
chr4	11656856	G	0	0	0	0	0	0	0	0	0	0	0	0
chr4	11656857	A	0	0	0	0	0	0	0	0	0	0	0	0
chr4	11656858	A	0	0	0	0	0	0	0	0	0	0	0	0
chr4	11656859	G	0	0	0	0	0	0	0	0	0	0	0	0
chr4	11656860	A	0	0	0	0	0	0	0	0	0	0	0	0
chr4	11656861	T	0	0	0	0	0	0	0	0	0	0	0	0
chr4	11656862	A	0	0	0	0	0	0	0	0	0	0	0	0
chr4	11656863	A	0	0	0	0	0	0	0	0	0	0	0	0
chr4	11656864	A	0	0	0	0	0	0	0	0	0	0	0	0
chr4	11656865	G	0	0	0	0	0	0	0	0	0	0	0	0
chr4	11656866	A	0	0	0	0	0	0	0	0	0	0	0	0
chr4	11656867	T	0	0	0	0	0	0	0	0	0	0	0	0
chr4	11656868	G	0	0	0	0	0	0	0	0	0	0	0	0
chr4	11656869	T	0	0	0	0	0	0	0	0	0	0	0	0
chr4	11656870	A	0	0	0	0	0	0	0	0	0	0	0	0
chr4	11656871	C	0	0	0	0	0	0	0	0	0	0	0	0
chr4	11656872	A	0	0	0	0	0	0	0	0	0	0	0	0
chr4	11656873	T	0	0	0	0	0	0	0	0	0	0	0	0
chr4	11656874	T	0	0	0	0	0	0	0	0	0	0	0	0
chr4	11656875	G	0	0	0	0	0	0	0	0	0	0	0	0
chr4	11656876	C	0	0	0	0	0	0	0	0	0	0	0	0
chr4	11656877	T	0	0	0	0	0	0	0	0	0	0	0	0
chr4	11656878	T	0	0	0	0	0	0	0	0	0	0	0	0
chr4	11656879	C	0	0	0	0	0	0	0	0	0	0	0	0
chr4	11656880	C	0	0	0	0	0	0	0	0	0	0	0	0
chr4	11656881	T	0	0	0	0	0	0	0	0	0	0	0	0
chr4	11656882	T	0	0	0	0	0	0	0	0	0	0	0	0
chr4	11656883	C	0	0	0	0	0	0	0	0	0	0	0	0
chr4	11656884	T	0	0	0	0	0	0	0	0	0	0	0	0
chr4	11656885	T	0	0	0	0	0	0	0	0	0	0	0	0
chr4	11656886	T	0	0	0	0	0	0	0	0	0	0	0	0
chr4	11656887	T	0	0	0	0	0	0	0	0	0	0	0	0
chr4	11656888	C	0	0	0	0	0	0	0	0	0	0	0	0
chr4	11656889	T	0	0	0	0	0	0	0	0	0	0	0	0
chr4	11656890	C	0	0	0	0	0	0	0	0	0	0	0	0
chr4	11656891	T	0	0	0	0	0	0	0	0	0	0	0	0
chr4	11656892	G	0	0	0	0	0	0	0	0	0	0	0	0
chr4	11656893	G	0	0	-0.143	0	0	0	0	0	0	0	0	0
chr4	11656894	C	0	0	0	0	0	0	0	0	0	0	0	0
chr4	11656895	T	0	0	0	0	0	0	0	0	0	0	0	0
chr4	11656896	T	0	0	0	0	0	0	0	0	0	0	0	0
chr4	11656897	T	0	0	0	0	0	0	0	0	0	0	0	0
chr4	11656898	T	0	0	0	0	0	0	0	0	0	0	0	0
chr4	11656899	A	0	0	0	0	0	0	0	0	0	0	0	0
chr4	11656900	A	0	0	0	0	0	0	0	0	0	0	0	0
chr4	11656901	C	0	0	0	0	0	0	0	0	0	0	0	0
chr4	11656902	T	0	0	0	0	0	0	0	0	0	0	0	0
chr4	11656903	T	0	0	0	0	0	0	0	0	0	0	0	0
chr4	11656904	T	0	0	0	0	0	0	0	0	0	0	0	0
chr4	11656905	G	0	0	0	0	0	0	0	0	0	0	0	0
chr4	11656906	C	0	0	0	0	0	0	0	0	0	0	0	0
chr4	11656907	T	0	0	0	0	0	0	0	0	0	0	0	0
chr4	11656908	T	0	0	0	0	0	0	0	0	0	0	0	0
chr4	11656909	T	0	0	0	0	0	0	0	0	0	0	0	0
chr4	11656910	G	0	0	0	0	0	0	0	0	0	0	0	0
chr4	11656911	G	0	0	0	0	0	0	0	0	0	0	0	0
chr4	11656912	A	0	0	0	0	0	0	0	0	0	0	0	0
chr4	11656913	T	0	0	0	0	0	0	0	0	0	0	0	0
chr4	11656914	G	0	0	0	0	0	0	0	0	0	0	0	0
chr4	11656915	T	0	0	0	0	0	0	0	0	0	0	0	0
chr4	11656916	T	0	0	0	0	0	0	0	0	0	0	0	0
chr4	11656917	T	0	0	0	0	0	0	0	0	0	0	0	0
chr4	11656918	G	0	0	0	0	0	0	0	0	0	0	0	0
chr4	11656919	G	0	0	0	0	0	0	0	0	0	0	0	0
chr4	11656920	A	0	0	0	0	0	0	0	0	0	0	0	0
chr4	11656921	T	0	0	0	0	0	0	0	0	0	0	0	0
chr4	11656922	A	0	0	0	0	0	0	0	0	0	0	0	0
chr4	11656923	T	0	0	0	0	0	0	0	0	0	0	0	0
chr4	11656924	C	0	0	0	0	0	0	0	0	0	0	0	0
chr4	11656925	T	0	0	0	0	0	0	0	0	0	0	0	0
chr4	11656926	T	0	0	0	0	0	0	0	0	0	0	0	0
chr4	11656927	T	0	0	0	0	0	0	0	0	0	0	0	0
chr4	11656928	C	0	0	0	0	0	0	0	0	0	0	0	0
chr4	11656929	C	0	0	0	0	0	0	0	0	0	0	0	0
chr4	11656930	C	0	0	0	0	0	0	0	0	0	0	0	0
chr4	11656931	T	0	0	0	0	0	0	0	0	0	0	0	0
chr4	11656932	T	0	0	0	0	0	0	0	0	0	0	0	0
chr4	11656933	T	0	0	0	0	0	0	0	0	0	0	0	0
chr4	11656934	G	0	0	0	0	0	0	0	0	0	0	0	0
chr4	11656935	G	0	0	0	0	0	0	0	0	0	0	0	0
chr4	11656936	G	0	0	0	0	0	0	0	0	0	0	0	0
chr4	11656937	T	0	0	0	0	0	0	0	0	0	0	0	0
chr4	11656938	T	0	0	0	0	0	0	0	0	0	0	0	0
chr4	11656939	T	0	0	0	0	0	0	0	0	0	0	0	0
chr4	11656940	A	0	0	0	0	0	0	0	0	0	0	0	0
chr4	11656941	T	0	0	0	0	0	0	0	0	0	0	0	0
chr4	11656942	T	0	0	0	0	0	0	0	0	0	0	0	0
chr4	11656943	A	0	0	0	0	0	0	0	0	0	0	0	0
chr4	11656944	A	0	0	0	0	0	0	0	0	0	0	0	0
chr4	11656945	T	0	0	0	0	0	0	0	0	0	0	0	0
chr4	11656946	C	0	0	0	0	0	0	0	0	0	0	0	0
chr4	11656947	G	0	0	0	0	0	0	0	0	0	0	0	0
chr4	11656948	T	0	0	0	0	0	0	0	0	0	0	0	0
chr4	11656949	C	0	0	0	0	0	0	0	0	0	0	0	0
chr4	11656950	A	0	0	0	0	0	0	0	0	0	0	0	0
chr4	11656951	G	0	0	0	0	0	0	0	0	0	0	0	0
chr4	11656952	A	0	0	0	0	0	0	0	0	0	0	0	0
chr4	11656953	A	0	0	0	0	0	0	0	0	0	0	0	0
chr4	11656954	A	0	0	0	0	0	0	0	0	0	0	0	0
chr4	11656955	C	0	0	0	0	0	0	0	0	0	0	0	0
chr4	11656956	T	0	0	0	0	0	0	0	0	0	0	0	0
chr4	11656957	T	0	0	0	0	0	0	0	0	0	0	0	0
chr4	11656958	C	0	0	0	0	0	0	0	0	0	0	0	0
chr4	11656959	T	0	0	0	0	0	0	0	0	0	0	0	0
chr4	11656960	C	0	0	0	0	0	0	0	0	0	0	0	0
chr4	11656961	C	0	0	0	0	0	0	0	0	0	0	0	0
chr4	11656962	T	0	0	0	0	0	0	0	0	0	0	0	0
chr4	11656963	T	0	0	0	0	0	0	0	0	0	0	0	0
chr4	11656964	T	0	0	0	0	0	0	0	0	0	0	0	0
chr4	11656965	T	0	0	0	0	0	0	0	0	0	0	0	0
chr4	11656966	C	0	0	0	0	0	0	0	0	0	0	0	0
chr4	11656967	T	0	0	0	0	0	0	0	0	0	0	0	0
chr4	11656968	T	0	0	0	0	0	0	0	0	0	0	0	0
chr4	11656969	A	0	0	0	0	0	0	0	0	0	0	0	0
chr4	11656970	C	0	0	0	0	0	0	0	0	0	0	0	0
chr4	11656971	T	0	0	0	0	0	0	0	0	0	0	0	0
chr4	11656972	T	0	0	0	0	0	0	0	0	0	0	0	0
chr4	11656973	T	0	0	0	0	0	0	0	0	0	0	0	0
chr4	11656974	C	0	0	0	0	0	0	0	0	0	0	0	0
chr4	11656975	C	0	0	0	0	0	0	0	0	0	0	0	0
chr4	11656976	T	0	0	0	0	0	0	0	0	0	0	0	0
chr4	11656977	C	0	0	0	0	0	0	0	0	0	0	0	0
chr4	11656978	T	0	0	0	0	0	0	0	0	0	0	0	0
chr4	11656979	T	0	0	0	0	0	0	0	0	0	0	0	0
chr4	11656980	T	0	0	0	0	0	0	0	0	0	0	0	0
chr4	11656981	T	0	0	0	0	0	0	0	0	0	0	0	0
chr4	11656982	G	0	0	0	0	0	0	0	0	0	0	0	0
chr4	11656983	C	0	0	0	0	0	0	0	0	0	0	0	0
chr4	11656984	T	0	0	0	0	0	0	0	0	0	0	0	0
chr4	11656985	T	0	0	0	0	0	0	0	0	0	0	0	0
chr4	11656986	T	0	0	0	0	0	0	0	0	0	0	0	0
chr4	11656987	T	0	0	0	0	0	0	0	0	0	0	0	0
chr4	11656988	A	0	0	0	0	0	0	0	0	0	0	0	0
chr4	11656989	C	0	0	0	0	0	0	0	0	0	0	0	0
chr4	11656990	T	0	0	0	0	0	0	0	0	0	0	0	0
chr4	11656991	T	0	0	0	0	0	0	0	0	0	0	0	0
chr4	11656992	A	0	0	0	0	0	0	0	0	0	0	0	0
chr4	11656993	A	0	0	0	0	0	0	0	0	0	0	0	0
chr4	11656994	A	0	0	0	0	0	0	0	0	0	0	0	0
chr4	11656995	T	0	0	0	0	0	0	0	0	0	0	0	0
chr4	11656996	A	0	0	0	0	0	0	0	0	0	0	0	0
chr4	11656997	A	0	0	0	0	0	0	0	0	0	0	0	0
chr4	11656998	C	0	0	0	0	0	0	0	0	0	0	0	0
chr4	11656999	A	0	0	0	0	0	0	0	0	0	0	0	0
chr4	11657000	T	0	0	0	0	0	0	0	0	0	0	0	0
chr4	11657001	T	0	0	0	0	0	0	0	0	0	0	0	0
chr4	11657002	G	0	0	0	0	0	0	0	0	0	0	0	0
chr4	11657003	A	0	0	0	0	0	0	0	0	0	0	0	0
chr4	11657004	T	0	0	0	0	0	0	0	0	0	0	0	0
chr4	11657005	T	0	0	0	0	0	0	0	0	0	0	0	0
chr4	11657006	T	0	0	0	0	0	0	0	0	0	0	0	0
chr4	11657007	T	0	0	0	0	0	0	0	0	0	0	0	0
chr4	11657008	G	0	0	0	0	0	0	0	0	0	0	0	0
chr4	11657009	G	0	0	0	0	0	0	0	0	0	0	0	0
chr4	11657010	G	0	0	0	0	0	0	0	0	0	0	0	0
chr4	11657011	G	0	0	0	0	0	-0.167	0	0	0	0	0	0
chr4	11657012	C	0	0	0	0	0	0	0	0	0	0	0	0
chr4	11657013	T	0	0	0	0	0	0	0	0	0	0	0	0
chr4	11657014	A	0	0	0	0	0	0	0	0	0	0	0	0
chr4	11657015	A	0	0	0	0	0	0	0	0	0	0	0	0
chr4	11657016	T	0	0	0	0	0	0	0	0	0	0	0	0
chr4	11657017	G	0	0	0	0	0	-0.167	0	0	0	0	0	0
chr4	11657018	A	0	0	0	0	0	0	0	0	0	0	0	0
chr4	11657019	G	0	0	0	0	0	0	0	0	0	0	0	0
chr4	11657020	T	0	0	0	0	0	0	0	0	0	0	0	0
chr4	11657021	A	0	0	0	0	0	0	0	0	0	0	0	0
chr4	11657022	A	0	0	0	0	0	0	0	0	0	0	0	0
chr4	11657023	T	0	0	0	0	0	0	0	0	0	0	0	0
chr4	11657024	G	0	0	0	0	0	0	0	0	0	0	0	0
chr4	11657025	A	0	0	0	0	0	0	0	0	0	0	0	0
chr4	11657026	G	0	0	0	0	0	0	0	0	0	0	0	0
chr4	11657027	T	0	0	0	0	0	0	0	0	0	0	0	0
chr4	11657028	C	0	0	0	0	0	0	0	0	0	0	0	0
chr4	11657029	A	0	0	0	0	0	0	0	0	0	0	0	0
chr4	11657030	C	0	0	0	0	0	0	0	0	0	0	0	0
chr4	11657031	T	0	0	0	0	0	0	0	0	0	0	0	0
chr4	11657032	T	0	0	0	0	0	0	0	0	0	0	0	0
chr4	11657033	T	0	0	0	0	0	0	0	0	0	0	0	0
chr4	11657034	C	0	0	0	0	0	0	0	0	0	0	0	0
chr4	11657035	A	0	0	0	0	0	0	0	0	0	0	0	0
chr4	11657036	T	0	0	0	0	0	0	0	0	0	0	0	0
chr4	11657037	A	0	0	0	0	0	0	0	0	0	0	0	0
chr4	11657038	T	0	0	0	0	0	0	0	0	0	0	0	0
chr4	11657039	C	0	0	0	0	0	0	0	0	0	0	0	0
chr4	11657040	A	0	0	0	0	0	0	0	0	0	0	0	0
chr4	11657041	A	0	0	0	0	0	0	0	0	0	0	0	0
chr4	11657042	A	0	0	0	0	0	0	0	0	0	0	0	0
chr4	11657043	C	0	0	0	0	0	0	0	0	0	0	0	0
chr4	11657044	T	0	0	0	0	0	0	0	0	0	0	0	0
chr4	11657045	T	0	0	0	0	0	0	0	0	0	0	0	0
chr4	11657046	G	0	0	0	0	0	0	0	0	0	0	0	0
chr4	11657047	T	0	0	0	0	0	0	0	0	0	0	0	0
chr4	11657048	T	0	0	0	0	0	0	0	0	0	0	0	0
chr4	11657049	C	0	0	0	0	0	0	0	0	0	0	0	0
chr4	11657050	A	0	0	0	0	0	0	0	0	0	0	0	0
chr4	11657051	T	0	0	0	0	0	0	0	0	0	0	0	0
chr4	11657052	A	0	0	0	0	0	0	0	0	0	0	0	0
chr4	11657053	T	0	0	0	0	0	0	0	0	0	0	0	0
chr4	11657054	C	0	0	0	0	0	0	0	0	0	0	0	0
chr4	11657055	C	0	0	0	0	0	0	0	0	0	0	0	0
chr4	11657056	A	0	0	0	0	0	0	0	0	0	0	0	0
chr4	11657057	T	0	0	0	0	0	0	0	0	0	0	0	0
chr4	11657058	C	0	0	0	0	0	0	0	0	0	0	0	0
chr4	11657059	A	0	0	0	0	0	0	0	0	0	0	0	0
chr4	11657060	C	0	0	0	0	0	0	0	0	0	0	0	0
chr4	11657061	A	0	0	0	0	0	0	0	0	0	0	0	0
chr4	11657062	A	0	0	0	0	0	0	0	0	0	0	0	0
chr4	11657063	A	0	0	0	0	0	0	0	0	0	0	0	0
chr4	11657064	G	0	0	0	0	0	0	0	0	0	0	0	0
chr4	11657065	G	0	0	0	0	0	0	0	0	0	0	0	0
chr4	11657066	C	0	0	0	0	0	0	0	0	0	0	0	0
chr4	11657067	A	0	0	0	0	0	0	0	0	0	0	0	0
chr4	11657068	A	0	0	0	0	0	0	0	0	0	0	0	0
chr4	11657069	A	0	0	0	0	0	0	0	0	0	0	0	0
chr4	11657070	A	0	0	0	0	0	0	0	0	0	0	0	0
chr4	11657071	A	0	0	0	0	0	0	0	0	0	0	0	0
chr4	11657072	A	0	0	0	0	0	0	0	0	0	0	0	0
chr4	11657073	G	0	0	0	0	0	0	0	0	0	0	0	0
chr4	11657074	G	0	0	0	0	0	0	0	0	0	0	0	0
chr4	11657075	A	0	0	0	0	0	0	0	0	0	0	0	0
chr4	11657076	G	0	0	0	0	0	0	0	0	0	0	0	0
chr4	11657077	T	0	0	0	0	0	0	0	0	0	0	0	0
chr4	11657078	A	0	0	0	0	0	0	0	0	0	0	0	0
chr4	11657079	A	0	0	0	0	0	0	0	0	0	0	0	0
chr4	11657080	T	0	0	0	0	0	0	0	0	0	0	0	0
chr4	11657081	A	0	0	0	0	0	0	0	0	0	0	0	0
chr4	11657082	C	0	0	0	0	0	0	0	0	0	0	0	0
chr4	11657083	A	0	0	0	0	0	0	0	0	0	0	0	0
chr4	11657084	C	0	0	0	0	0	0	0	0	0	0	0	0
chr4	11657085	T	0	0	0	0	0	0	0	0	0	0	0	0
chr4	11657086	G	0	0	0	0	0	0	0	0	0	0	0	0
chr4	11657087	A	0	0	0	0	0	0	0	0	0	0	0	0
chr4	11657088	A	0	0	0	0	0	0	0	0	0	0	0	0
chr4	11657089	A	0	0	0	0	0	0	0	0	0	0	0	0
chr4	11657090	A	0	0	0	0	0	0	0	0	0	0	0	0
chr4	11657091	T	0	0	0	0	0	0	0	0	0	0	0	0
chr4	11657092	T	0	0	0	0	0	0	0	0	0	0	0	0
chr4	11657093	G	0	0	-0.167	0	0	0	0	0	0	0	0	0
chr4	11657094	G	0	0	0	0	0	0	0	0	0	0	0	0
chr4	11657095	T	0	0	0	0	0	0	0	0	0	0	0	0
chr4	11657096	A	0	0	0	0	0	0	0	0	0	0	0	0
chr4	11657097	A	0	0	0	0	0	0	0	0	0	0	0	0
chr4	11657098	A	0	0	0	0	0	0	0	0	0	0	0	0
chr4	11657099	A	0	0	0	0	0	0	0	0	0	0	0	0
chr4	11657100	A	0	0	0	0	0	0	0	0	0	0	0	0
chr4	11657101	T	0	0	0	0	0	0	0	0	0	0	0	0
chr4	11657102	A	0	0	0	0	0	0	0	0	0	0	0	0
chr4	11657103	A	0	0	0	0	0	0	0	0	0	0	0	0
chr4	11657104	A	0	0	0	0	0	0	0	0	0	0	0	0
chr4	11657105	C	0	0	0	0	0	0	0	0	0	0	0	0
chr4	11657106	T	0	0	0	0	0	0	0	0	0	0	0	0
chr4	11657107	C	0	0	0	0	0	0	0	0	0	0	0	0
chr4	11657108	A	0	0	0	0	0	0	0	0	0	0	0	0
chr4	11657109	C	0	0	0	0	0	0	0	0	0	0	0	0
chr4	11657110	A	0	0	0	0	0	0	0	0	0	0	0	0
chr4	11657111	A	0	0	0	0	0	0	0	0	0	0	0	0
chr4	11657112	A	0	0	0	0	0	0	0	0	0	0	0	0
chr4	11657113	A	0	0	0	0	0	0	0	0	0	0	0	0
chr4	11657114	G	0	0	0	0	0	0	0	0	0	0	0	0
chr4	11657115	G	0	0	0	0	0	0	0	0	0	0	0	0
chr4	11657116	C	0	0	0	0	0	0	0	0	0	0	0	0
chr4	11657117	A	0	0	0	0	0	0	0	0	0	0	0	0
chr4	11657118	A	0	0	0	0	0	0	0	0	0	0	0	0
chr4	11657119	A	0	0	0	0	0	0	0	0	0	0	0	0
chr4	11657120	A	0	0	0	0	0	0	0	0	0	0	0	0
chr4	11657121	C	0	0	0	0	0	0	0	0	0	0	0	0
chr4	11657122	C	0	0	0	0	0	0	0	0	0	0	0	0
chr4	11657123	T	0	0	0	0	0	0	0	0	0	0	0	0
chr4	11657124	T	0	0	0	0	0	0	0	0	0	0	0	0
chr4	11657125	G	0	0	0	0	0	0	0	0	0	0	0	0
chr4	11657126	G	0	0	0	0	0	0	0	0	0	0	0	0
chr4	11657127	C	0	0	0	0	0	0	0	0	0	0	0	0
chr4	11657128	G	0	0	0	0	0	0	0	0	0	0	0	0
chr4	11657129	T	0	0	0	0	0	0	0	0	0	0	0	0
chr4	11657130	A	0	0	0	0	0	0	0	0	0	0	0	0
chr4	11657131	A	0	0	0	0	0	0	0	0	0	0	0	0
chr4	11657132	T	0	0	0	0	0	0	0	0	0	0	0	0
chr4	11657133	T	0	0	0	0	0	0	0	0	0	0	0	0
chr4	11657134	A	0	0	0	0	0	0	0	0	0	0	0	0
chr4	11657135	T	0	0	0	0	0	0	0	0	0	0	0	0
chr4	11657136	T	0	0	0	0	0	0	0	0	0	0	0	0
chr4	11657137	T	0	0	0	0	0	0	0	0	0	0	0	0
chr4	11657138	T	0	0	0	0	0	0	0	0	0	0	0	0
chr4	11657139	T	0	0	0	0	0	0	0	0	0	0	0	0
chr4	11657140	A	0	0	0	0	0	0	0	0	0	0	0	0
chr4	11657141	A	0	0	0	0	0	0	0	0	0	0	0	0
chr4	11657142	C	0	0	0	0	0	0	0	0	0	0	0	0
chr4	11657143	C	0	0	0	0	0	0	0	0	0	0	0	0
chr4	11657144	A	0	0	0	0	0	0	0	0	0	0	0	0
chr4	11657145	C	0	0	0	0	0	0	0	0	0	0	0	0
chr4	11657146	A	0	0	0	0	0	0	0	0	0	0	0	0
chr4	11657147	G	0	0	0	0	0	0	0	0	0	0	0	0
chr4	11657148	C	0	0	0	0	0	0	0	0	0	0	0	0
chr4	11657149	T	0	0	0	0	0	0	0	0	0	0	0	0
chr4	11657150	A	0	0	0	0	0	0	0	0	0	0	0	0
chr4	11657151	T	0	0	0	0	0	0	0	0	0	0	0	0
chr4	11657152	A	0	0	0	0	0	0	0	0	0	0	0	0
chr4	11657153	C	0	0	0	0	0	0	0	0	0	0	0	0
chr4	11657154	A	0	0	0	0	0	0	0	0	0	0	0	0
chr4	11657155	A	0	0	0	0	0	0	0	0	0	0	0	0
chr4	11657156	A	0	0	0	0	0	0	0	0	0	0	0	0
chr4	11657157	A	0	0	0	0	0	0	0	0	0	0	0	0
chr4	11657158	G	0	0	0	0	0	0	0	0	0	0	0	0
chr4	11657159	G	0	0	0	0	0	0	0	0	0	0	0	0
chr4	11657160	C	0	0	0	0	0	0	0	0	0	0	0	0
chr4	11657161	T	0	0	0	0	0	0	0	0	0	0	0	0
chr4	11657162	A	0	0	0	0	0	0	0	0	0	0	0	0
chr4	11657163	A	0	0	0	0	0	0	0	0	0	0	0	0
chr4	11657164	A	0	0	0	0	0	0	0	0	0	0	0	0
chr4	11657165	G	0	0	0	0	0	-0.045	0	0	0	0	0	0
chr4	11657166	C	0	0	0	0	0	0	0	0	0	0	0	0
chr4	11657167	T	0	0	0	0	0	0	0	0	0	0	0	0
chr4	11657168	C	0	0	0	0	0	0	0	0	0	0	0	0
chr4	11657169	C	0	0	0	0	0	0	0	0	0	0	0	0
chr4	11657170	A	0	0	0	0	0	0	0	0	0	0	0	0
chr4	11657171	A	0	0	0	0	0	0	0	0	0	0	0	0
chr4	11657172	A	0	0	0	0	0	0	0	0	0	0	0	0
chr4	11657173	T	0	0	0	0	0	0	0	0	0	0	0	0
chr4	11657174	A	0	0	0	0	0	0	0	0	0	0	0	0
chr4	11657175	G	0	0	0	0	0	0	0	0	0	0	0	0
chr4	11657176	A	0	0	0	0	0	0	0	0	0	0	0	0
chr4	11657177	G	0	0	0	0	0	0	0	0	0	0	0	0
chr4	11657178	A	0	0	0	0	0	0	0	0	0	0	0	0
chr4	11657179	T	0	0	0	0	0	0	0	0	0	0	0	0
chr4	11657180	T	0	0	0	0	0	0	0	0	0	0	0	0
chr4	11657181	C	0	0	0	0	0	0	0	0	0	0	0	0
chr4	11657182	T	0	0	0	0	0	0	0	0	0	0	0	0
chr4	11657183	C	0	0	0	0	0	0	0	0	0	0	0	0
chr4	11657184	A	0	0	0	0	0	0	0	0	0	0	0	0
chr4	11657185	T	0	0	0	0	0	0	0	0	0	0	0	0
chr4	11657186	C	0	0	0	0	0	0	0	0	0	0	0	0
chr4	11657187	T	0	0	0	0	0	0	0	0	0	0	0	0
chr4	11657188	T	0	0	0	0	0	0	0	0	0	0	0	0
chr4	11657189	C	0	0	0	0	0	0	0	0	0	0	0	0
chr4	11657190	A	0	0	0	0	0	0	0	0	0	0	0	0
chr4	11657191	C	0	0	0	0	0	0	0	0	0	0	0	0
chr4	11657192	C	0	0	0	0	0	0	0	0	0	0	0	0
chr4	11657193	T	0	0	0	0	0	0	0	0	0	0	0	0
chr4	11657194	T	0	0	0	0	0	0	0	0	0	0	0	0
chr4	11657195	C	0	0	0	0	0	0	0	0	0	0	0	0
chr4	11657196	T	0	0	0	0	0	0	0	0	0	0	0	0
chr4	11657197	T	0	0	0	0	0	0	0	0	0	0	0	0
chr4	11657198	C	0	0	0	0	0	0	0	0	0	0	0	0
chr4	11657199	A	0	0	0	0	0	0	0	0	0	0	0	0
chr4	11657200	T	0	0	0	0	0	0	0	0	0	0	0	0
chr4	11657201	C	0	0	0	0	0	0	0	0	0	0	0	0
chr4	11657202	T	0	0	0	0	0	0	0	0	0	0	0	0
chr4	11657203	G	0	-0.059	0	0	0	0	0	0	0	0	0	0
chr4	11657204	T	0	0	0	0	0	0	0	0	0	0	0	0
chr4	11657205	T	0	0	0	0	0	0	0	0	0	0	0	0
chr4	11657206	C	0	0	0	0	0	0	0	0	0	0	0	0
chr4	11657207	T	0	0	0	0	0	0	0	0	0	0	0	0
chr4	11657208	A	0	0	0	0	0	0	0	0	0	0	0	0
chr4	11657209	G	0	0	0	0	0	0	0	0	0	0	0	0
chr4	11657210	C	0	0	0	0	0	0	0	0	0	0	0	0
chr4	11657211	A	0	0	0	0	0	0	0	0	0	0	0	0
chr4	11657212	A	0	0	0	0	0	0	0	0	0	0	0	0
chr4	11657213	T	0	0	0	0	0	0	0	0	0	0	0	0
chr4	11657214	C	0	0	0	0	0	0	0	0	0	0	0	0
chr4	11657215	T	0	0	0	0	0	0	0	0	0	0	0	0
chr4	11657216	G	0	-0.067	0	0	0	0	0	0	0	0	0	0
chr4	11657217	G	0	0	0	0	0	0	0	0	0	0	0	0
chr4	11657218	A	0	0	0	0	0	0	0	0	0	0	0	0
chr4	11657219	A	0	0	0	0	0	0	0	0	0	0	0	0
chr4	11657220	C	0	0	0	0	0	0	0.222	0	0	0	0	0
chr4	11657221	G	0	0	0	-0.125	0	0	0	0	0	0	0	0
chr4	11657222	A	0	0	0	0	0	0	0	0	0	0	0	0
chr4	11657223	G	0	0	0	0	0	-0.062	0	0	0	0	0	0
chr4	11657224	A	0	0	0	0	0	0	0	0	0	0	0	0
chr4	11657225	C	0	0	0	0	0	0	0	0	0	0	0.1	0
chr4	11657226	T	0	0	0	0	0	0	0	0	0	0	0	0
chr4	11657227	G	0	0	0	0	0	0	0	0	0	0	0	0
chr4	11657228	G	0	0	0	0	0	0	0	0	0	0	0	0
chr4	11657229	A	0	0	0	0	0	0	0	0	0	0	0	0
chr4	11657230	T	0	0	0	0	0	0	0	0	0	0	0	0
chr4	11657231	G	0	0	0	0	0	0	0	0	0	0	0	-0.083
chr4	11657232	G	0	0	0	0	0	0	0	0	0	0	0	0
chr4	11657233	T	0	0	0	0	0	0	0	0	0	0	0	0
chr4	11657234	C	0	0	0	0	0	0	0	0	0	0	0	0
chr4	11657235	T	0	0	0	0	0	0	0	0	0	0	0	0
chr4	11657236	A	0	0	0	0	0	0	0	0	0	0	0	0
chr4	11657237	T	0	0	0	0	0	0	0	0	0	0	0	0
chr4	11657238	T	0	0	0	0	0	0	0	0	0	0	0	0
chr4	11657239	A	0	0	0	0	0	0	0	0	0	0	0	0
chr4	11657240	T	0	0	0	0	0	0	0	0	0	0	0	0
chr4	11657241	T	0	0	0	0	0	0	0	0	0	0	0	0
chr4	11657242	G	0	0	0	0	0	0	0	0	0	0	0	0
chr4	11657243	A	0	0	0	0	0	0	0	0	0	0	0	0
chr4	11657244	T	0	0	0	0	0	0	0	0	0	0	0	0
chr4	11657245	C	0	0	0	0	0	0	0	0	0	0	0	0
chr4	11657246	T	0	0	0	0	0	0	0	0	0	0	0	0
chr4	11657247	C	0	0	0	0	0	0	0	0	0	0	0	0
chr4	11657248	T	0	0	0	0	0	0	0	0	0	0	0	0
chr4	11657249	T	0	0	0	0	0	0	0	0	0	0	0	0
chr4	11657250	C	0	0	0	0.833	0	0	0.889	0	0	0.167	0	0
chr4	11657251	G	-0.053	0	0	-0.421	0	0	-0.562	0	0	-0.083	0	0
chr4	11657252	T	0	0	0	0	0	0	0	0	0	0	0	0
chr4	11657253	C	0	0	0	0	0	0	0	0	0	0	0	0
chr4	11657254	A	0	0	0	0	0	0	0	0	0	0	0	0
chr4	11657255	T	0	0	0	0	0	0	0	0	0	0	0	0
chr4	11657256	C	0.25	0	0	0.833	0	0	0.778	0	0	0.455	0	0
chr4	11657257	G	-0.526	0	0	-0.556	0	0	-0.812	0	0	-0.364	0	0
chr4	11657258	T	0	0	0	0	0	0	0	0	0	0	0	0
chr4	11657259	A	0	0	0	0	0	0	0	0	0	0	0	0
chr4	11657260	G	0	0	0	0	0	0	0	0	0	0	0	0
chr4	11657261	A	0	0	0	0	0	0	0	0	0	0	0	0
chr4	11657262	G	0	0	0	0	0	0	0	0	0	0	0	0
chr4	11657263	T	0	0	0	0	0	0	0	0	0	0	0	0
chr4	11657264	C	0.75	0	0	0.667	0	0	0.75	0	0	0.6	0	0
chr4	11657265	G	-0.667	0	0	-0.526	0	0	-0.778	0	0	-0.727	0	0
chr4	11657266	G	0	0	0	0	0	0	0	0	0	0	0	0
chr4	11657267	C	0.625	0	0	1	0	0	0.875	0	0	0.9	0	0
chr4	11657268	G	-0.842	0	0	-0.789	0	0	-0.667	0	0	-0.636	0	0
chr4	11657269	G	0	-0.053	0	0	0	0	0	0	0	0	0	0
chr4	11657270	A	0	0	0	0	0	0	0	0	0	0	0	0
chr4	11657271	T	0	0	0	0	0	0	0	0	0	0	0	0
chr4	11657272	T	0	0	0	0	0	0	0	0	0	0	0	0
chr4	11657273	T	0	0	0	0	0	0	0	0	0	0	0	0
chr4	11657274	T	0	0	0	0	0	0	0	0	0	0	0	0
chr4	11657275	A	0	0	0	0	0	0	0	0	0	0	0	0
chr4	11657276	T	0	0	0	0	0	0	0	0	0	0	0	0
chr4	11657277	T	0	0	0	0	0	0	0	0	0	0	0	0
chr4	11657278	G	0	0	0	0	0	0	0	0	0	0	0	0
chr4	11657279	C	0.143	0	0	0.2	0	0	0.222	0	0	0	0	0
chr4	11657280	G	0	0	0	-0.222	0	0	-0.158	0	0	0	0	0
[truncated: 3,693 more rows]
