# Supplementary material for: Nuclear Localised MORE SULPHUR ACCUMULATION1 Epigenetically Regulates Sulphur Homeostasis in Arabidopsis thaliana
Source: PLoS Genet. 2016 Sep 13;12(9):e1006298. doi: 10.1371/journal.pgen.1006298 (PMC5021336; doi:10.1371/journal.pgen.1006298)
Supplement: S9 Table — (XLSX) [file pgen.1006298.s019.xlsx]

## Sheet: Sheet1
S9 Table. The primers used in this study.
Primer name	Primer sequence (5'-3')	Description
GFP-MSA1-F	AAAAACTAGTCATGGATTTGAGTCGTTCTCAAACAAA	GFP-MSA1 fusion constuct
GFP-MSA1-R	AAAACCCGGGAATTCAATTCGAATAAGAGAAGCAGGC
MSA1pro-F	AAAACTGCAGATTCGACCACGAGATTCAGG	MSA1 promoter for GUS analysis
MSA1pro-R	AAAAGGATCCTGATGAAGATTTGGGATTTGTTT
MSA1geno-F2	AAAAGAATTCCACATCCCCCACCATAAAAG	MSA1 complementation construct
MSA1geno-R2	AAAACTGCAGTCATAAATTGCTTAACAACGCATA
118251-LP	ACCATAGTCCAACTCCATCCC	MSA1 T-DNA line genotyping
118251-RP	CAAATGAATCGGTTGATCACC
LBb1.3	ATTTTGCCGATTTCGGAAC
78730SNP2-F	CTGTACGAGCTTGGGGTGAT	triple mutant genotyping for MSA1 (PstI)
78730SNP2-R	GTATCTAGCTCCAGGCATACCTGCA
08620-LP2	TAGGTTCGTTTTCGCGATCT	triple mutant genotyping for SULTR1;1
08620-RP2	TAAAATTGCCCCGACGACTA
XR2	TGGGAAAACCTGGCGTTACCCAACTTAAT
78000-LP1	AGGAAGCTGTAGCGATTGGA	triple mutant genotyping for SULTR1;2
78000-RP1	GGAACCATAGTGGCTTCAGG
JL202	CATTTTATAATAACGCTGCGGACATCTAC
GFP-MSA1-F	AAAAACTAGTCATGGATTTGAGTCGTTCTCAAACAAA	MSA1p::GFP-MSA1-NES construct
GFP-MSA1-NES-R	TGCAGCCCGGGCTATCCTCCAGTCTTGTTAATATCAAGTCCAGCCAACTTAAGAGCAAGCTCGTTCTGTAGTTCAATTCGAATAAGAGAAGCAGGC
GFP-MSA1-F	AAAAACTAGTCATGGATTTGAGTCGTTCTCAAACAAA	overlapping primer set 1 for MSA1p::GFP-MSA1(ΔNLS)-NES construct
MSA1-OL1-R	TTGCTGCGGATGCTGTGATTGCGTTAACAAAAGTGGACAATCTTGTTGCTGTTGGAGACACATATGGTGACCTAAGATTC
MSA1-OL1-F	CAACAGCAACAAGATTGTCCACTTTTGTTAACGCAATCACAGCATCCGCAGCAAAGTTCCATCGGTGATTCAGATCTG	overlapping primer set 2 for MSA1p::GFP-MSA1(ΔNLS)-NES construct
GFP-MSA1-NES-R	TGCAGCCCGGGCTATCCTCCAGTCTTGTTAATATCAAGTCCAGCCAACTTAAGAGCAAGCTCGTTCTGTAGTTCAATTCG AATAAGAGAAGCAGGC
MSA1pHUE-5	AAGAATTCATGGATTTGAGTCGTTCTCAAAC	primers for expression of MSA1 in pHUE vector
MSA1pHUE-3	AAGGTACCTCATTCAATTCGAATAAGAGAAGCAGG
AtnSHMT-7 forward	GACGACGACAAGATGGATTTGAGTCGTTCTCA	primers for expression of MSA1 in pET-30 Ek/LIC vector
AtnSHMT-7 reverse	GAGGAGAAGCCCGGTTCATTCAATTCGAATAAGAG
pET-glyA-F	AAAAGAATTCATGTTAAAGCGTGAAATGAACATTGC	primerS for E. coli SHMT
pET-glyA-R	AAAAGTCGACgTGCGTAAACCGGGTAACGTGC
MSA1qRT-F	TCCCAAATCTTCATCATCTTCA	qRT-PCR primer for MSA1 (At1g36370)
MSA1qRT-R	GTGCGTGTGAACAACCAAAC
SULTR1;1qRT-F	GCCATCACAATCGCTCTCCAA	qRT-PCR primer for SULTR1;1 (At4g08620)
SULTR1;1qRT-R	TTGCCAATTCCACCCATGC
SULTR1;2qRT-F	GGATCCAGAGATGGCTACATGA	qRT-PCR primer for SULTR1;2 (At1g78000)
SULTR1;2qRT-R	TCGATGTCCGTAACAGGTGAC
SULTR1;3qRT-F	ACTCCAATTATGTTAGGGAAAGGA	qRT-PCR primer for SULTR1;3 (At1g22150)
SULTR1;3qRT-R	AGAAACTGGATCCTAGGCAATCT
SULTR2;1qRT-F	CACAAGCTGAATCAAGCAAAGTTCG	qRT-PCR primer for SULTR2;1 (At5g10180)
SULTR2;1qRT-R	CAATAACCCGTAACACAACTGGTC
SULTR2;2qRT-F	TCTTTGCCTCCGTCGAGAT	qRT-PCR primer for SULTR2;2 (At1g77990)
SULTR2;2qRT-R	CTCAACATTATTCTTGCAAACGA
SULTR3;2qRT-F	AGGAGACTCTGGCTGCTGAAC	qRT-PCR primer for SULTR3;2 (At4g02700)
SULTR3;2qRT-R	GGAGAACTAGAAGCGTATCGATG
SULTR3;4qRT-F3	TTCTGTTTTCAACCATAGATCTGAAT	qRT-PCR primer for SULTR3;4 (AT3G15990)
SULTR3;4qRT-R3	TGTGTCTTGTGGTTAAGAGAATGC
SULTR4;1qRT-F	CACTTGACAATAGCAAGATCAGG	qRT-PCR primer for SULTR4;1 (At5g13550)
SULTR4;1qRT-R	CTCTGTACGT ATTGTAGACACAC
SULTR4;2qRT-F	ATTGTTCGAATCGATGCTCCC	qRT-PCR primer for SULTR4;2 (At3g12520)
SULTR4;2qRT-R	CCCTTGCTTGTGTGTTTGTCG
ATPS1qRT-F	GCTCTTTTCAATTCCGATGG	qRT-PCR primer for ATPS1 (At3g22890)
ATPS1qRT-R	CCTTTCTTCCTTTGGATGCTT
ATPS2qRT-F	TTCTTTTCATTTCTGGAACAAAGA	qRT-PCR primer for ATPS2 (At1g19920)
ATPS2qRT-R	CCATCCACTCGGACACATAA
ATPS3qRT-F	TCTTGTTCATTTCTGGCACTAAGA	qRT-PCR primer for ATPS3 (At4g14680)
ATPS3qRT-R	CGTAGTAATCCACAAGGACTTTCC
ATPS4qRT-F	GCTTAGCATGGCACCAGGACTT	qRT-PCR primer for ATPS4 (At5g43780)
ATPS4qRT-R	GCCAACCCACGCATCTTGGTT
APR1qRT-F	CTGTGAAGATGGCAATGTCTG	qRT-PCR primer for APR1 (At4g04610)
APR1qRT-R	ACCTCAACGAACCAATTTGC
APR2qRT-F	GCTTCAACTCTAATTGCTCCTGA	qRT-PCR primer for APR2 (At1g62180)
APR2qRT-R	GCAAGTTGCTCAAAGTCTTCAA
APR3qRT-F	GGAATCCATTGTTGCTTCTGAG	qRT-PCR primer for APR3 (At4g21990)
APR3qRT-R	CCATGATCTCAAGAGGAGAAGC
APK1qRT-F	CCTTACGAGCCACCATTGAACTG	qRT-PCR primer for APK1 (At2g14750)
APK1qRT-R	GCCATTTCGATAGGAGAAGTTCCT
APK2qRT-F	CAAAATCAAAGGCTTCACTGGAATC	qRT-PCR primer for APK2 (At4g39940)
APK2qRT-R	TGTTTCAGCACTACCTCGCAATT
APK3qRT-F	GTTGAAAGAGAAAGAGGGAGAGTGTC	qRT-PCR primer for APK3 (At3g03900)
APK3qRT-R	AGAGATCACTTCCTCAGCCATAGC
APK4qRT-F	TCTTCTTCTCTGTGTGAAATGGCAG	qRT-PCR primer for APK4 (At5g67520)
APK4qRT-R	TTCTTCAGGTATCCATTTTGGTCC
SiRqRT-F	TCATTCTGTTTTCTTAGGAAGATATGG	qRT-PCR primer for SiR (At5g04590)
SiRqRT-R	GTCTCAGGCTTCGCAGGA
SERAT1;1qRT-F	CCTCAATTACAAAGGCTTCTTAGC	qRT-PCR primer for SERAT1;1 (At5g56760)
SERAT1;1qRT-R	TCGGAGATTCTTGAGTGTAGAGC
SERAT2;1qRT-F	CGAAGATGACGATGATGT	qRT-PCR primer for SERAT2;1 (At1g55920)
SERAT2;1qRT-R	TTACGGAGAGGATGTGAG
SERAT2;2qRT-F3	TCCAAGCAACACGCTTTTC	qRT-PCR primer for SERAT2;2 (At3g13110)
SERAT2;2qRT-R3	CAACAATATCTGGGTTTCCTTGA
SERAT3;1qRT-F	GCAATGAAACACGATGCTACTAA	qRT-PCR primer for SERAT3;1 (At2g17640)
SERAT3;1qRT-R	CTCCTGCTGAAAGTGATGGTC
SERAT3;2qRT-F	AGGATGTTCCTTCGCATAGC	qRT-PCR primer for SERAT3;2 (At4g35640)
SERAT3;2qRT-R	GCATCATGCTCCATTGTCAT
OASTL-A1qRT-F	GAACAGAACGCAAACGTCAA	qRT-PCR primer for OASTL-A1 (At4g14880)
OASTL-A1qRT-R	TCTTGTGAGGACCTGGCTTC
OASTL-CqRT-F	TGCTGGAAAACTCATAGCTGTT	qRT-PCR primer for OASTL-C (At3g59760 )
OASTL-CqRT-R	ACCTCAGGCTGCATTTTCTC
OASTL-BqRT-F	GGAAGGCTTGTTGGTTGGTA	qRT-PCR primer for OASTL-B (At2g43750)
OASTL-BqRT-R	CGAAGCTCGGGAACACAA
OASTL-A2qRT-F	AGGACTTATTAAACCGGGAGAGA	qRT-PCR primer for OASTL-A2 (At3g22460)
OASTL-A2qRT-R	CAGCTGCAGTAAATGCTAAACC
CS26qRT-F	TTCGACAATACAGCAAATACAAAGA	qRT-PCR primer for CS26 (At3g03630)
CS26qRT-R	CCGGCAACGAATATATCGAC
CYSD1qRT-F	TGAAGTCATCCAAGTGACAAGTG	qRT-PCR primer for CYSD1 (At3g04940)
CYSD1qRT-R	TGCAGCAGCTCCAGAAGATA
CYSC1qRT-F	AATCTAAAAACCCCAATGTCAAGA	qRT-PCR primer for CYSC1 (At3g61440)
CYSC1qRT-R	TGCCACCGTTGAGTATGTTG
CYSD2qRT-F	CGGTTACTGGAACAGGGAAG	qRT-PCR primer for CYSD2 (At5g28030)
CYSD2qRT-R	TCAAATGTGGACCTGGTTTTC
GSH1qRT-F	TGAAACTCGCAAAGGATGGT	qRT-PCR primer for GSH1 (At4g23100)
GSH1qRT-R	CTTCTCCGCAGGCGTAACT
GSH2qRT-F	GGCTAAACCAGGTGTTCTCG	qRT-PCR primer for GSH2 (At5g27380)
GSH2qRT-R	CTCCAAAGCCCAGCAAAG
UBQ10-F	GGCCTTGTATAATCCCTGATGAATAAG	qRT-PCR primer for UBQ10 (AT4G05320)
UBQ10-R	AAAGAGATAACAGGAACGGAAACATAGT
SULTR1;1-F1	AAATCATTGACAAAAGGAATCCA	Chop-PCR primer for SULTR1;1 (At4g08620)
SULTR1;1-R1	AGGTCTATTGGTGGGACAGC
SULTR1;1-F2	CAAAAACATGGGAGGACAAAA	Chop-PCR primer for SULTR1;1 (At4g08620)
SULTR1;1-R2	GCATGGTTCCACCAAAAGTT
SULTR1;1-F3	AAATGGTACCTCCAAATGGTTTT	Chop-PCR primer for SULTR1;1 (At4g08620)
SULTR1;1-R3	TTTTTGTTAAAGAACTTATATGCACCT
SULTR1;1-F4	GTTCCACATCCACGTCGTAA	Chop-PCR primer for SULTR1;1 (At4g08620)
SULTR1;1-R4	AAATCCCTAAGCGGAGCATC
EF-1α-F	TGAGCACGCTCTTCTTGCTTTCA	Chop-PCR primer for EF-1α (At5g60390)
EF-1α-R	GGTGGTGGCATCCATCTTGTTACA
